# Supplementary material for: Closed-domain event extraction for hard news event monitoring: a systematic study
Source: PeerJ Comput Sci. 2024 Oct 10;10:e2355. doi: 10.7717/peerj-cs.2355 (PMC11623237; doi:10.7717/peerj-cs.2355)
Supplement: Supplemental Information 1 [file peerj-cs-10-2355-s001.zip]

Archive with 106 entries (91 files):
- data/
- data/processed/
- data/processed/match_errors.txt
- data/processed/match_errors_hn.txt
- evaluate_hardware/
- evaluate_hardware/figure_4a.png
- evaluate_hardware/plot_ed.ipynb
- evaluate_hardware/plot_args.ipynb
- evaluate_hardware/result_arg.json
- evaluate_hardware/result_ed.json
- evaluate_hardware/event_detection.json
- evaluate_hardware/argument_extraction.json
- evaluate_hardware/figure_4b.png
- experiments/
- experiments/README.md
- experiments/train_event_clf_roberta.py
- experiments/train_event_clf_roberta_cross_all.py
- experiments/train_event_clf_roberta_cross_eval.py
- experiments/train_event_clf_time_shift.py
- experiments/arg_ext_seq_lab_hn/
- experiments/arg_ext_seq_lab_hn/argument_classification_training.py
- experiments/arg_ext_seq_lab_hn/argument_classification_training_grid_search.py
- experiments/arg_ext_seq_lab_hn/argument_classification_training_multiple_heads.py
- experiments/arg_ext_seq_lab_hn/constants.py
- experiments/arg_ext_seq_lab_hn/dataset.py
- experiments/arg_ext_seq_lab_hn/models.py
- experiments/arg_ext_seq_lab_hn/util.py
- experiments/argument_extraction/
- experiments/argument_extraction/docee.py
- experiments/argument_extraction/eval_docee_bert_arg_ext_qa.ipynb
- experiments/argument_extraction/eval_docee_bert_pred_arg_ext_qa.ipynb
- experiments/argument_extraction/parse_args.py
- experiments/argument_extraction/train_bert_qa.py
- experiments/argument_extraction/train_bert_qa_hn.py
- experiments/argument_extraction/train_eval_bert_qa.py
- experiments/argument_extraction/utils.py
- experiments/argument_extraction/utils_qa.py
- experiments/argument_extraction/qa/
- experiments/argument_extraction/qa/README.md
- experiments/argument_extraction/qa/argmodels.py
- experiments/argument_extraction/qa/docee.py
- experiments/argument_extraction/qa/eval_pipeline.py
- experiments/argument_extraction/qa/run_qa.py
- experiments/argument_extraction/qa/trainer_qa.py
- experiments/argument_extraction/qa/utils.py
- experiments/argument_extraction/qa/utils_qa.py
- experiments/event_detection/
- experiments/event_detection/docee.py
- experiments/event_detection/eval_bert.py
- experiments/event_detection/hparam_optim_lin_svm.py
- experiments/event_detection/parse_args.py
- experiments/event_detection/train_eval_bert.py
- experiments/event_detection/train_eval_bert_hn.py
- experiments/event_detection/train_eval_linear_svm.py
- experiments/event_detection/train_linear_svm.py
- experiments/event_detection/train_svm.py
- experiments/event_detection/utils.py
- experiments/event_detection/utils_svm.py
- experiments/hn_sn_other_classifiers/
- experiments/hn_sn_other_classifiers/constants.py
- experiments/hn_sn_other_classifiers/dataset.py
- experiments/hn_sn_other_classifiers/docee_mt_classification.py
- experiments/hn_sn_other_classifiers/docee_mt_classification_multiclass.py
- experiments/hn_sn_other_classifiers/hn_sn_docee_classification.py
- experiments/hn_sn_other_classifiers/util.py
- experiments/timing/
- experiments/timing/argext.py
- experiments/timing/perftest_arg_ext.py
- notebooks/
- notebooks/eda.ipynb
- notebooks/eval_event_clf_time_shift.ipynb
- notebooks/arg_ext_seq_lab_hn/
- notebooks/arg_ext_seq_lab_hn/DOCEE_Playground.ipynb
- notebooks/arg_ext_seq_lab_hn/DOCEE_Silver_Predictions_Merge.ipynb
- notebooks/arg_ext_seq_lab_hn/Data_Viz.ipynb
- notebooks/arg_ext_seq_lab_hn/test_arg_percentage.png
- notebooks/arg_ext_seq_lab_hn/train_arg_percentage.png
- README.md
- Results.md
- scripts/
- scripts/roberta_ae_seq_lab_docee_hn.sh
- scripts/roberta_ae_seq_lab_docee_hn_2.sh
- scripts/roberta_ae_seq_lab_docee_hn_3.sh
- scripts/roberta_ae_seq_lab_docee_hn_4.sh
- scripts/roberta_ae_seq_lab_docee_hn_grid_search_micro.sh
- scripts/roberta_ae_seq_lab_docee_hn_multiple_heads.sh
- scripts/roberta_ae_seq_lab_docee_hn_multiple_heads_bigger_lr.sh
- scripts/roberta_ae_seq_lab_docee_hn_multiple_heads_silver.sh
- scripts/roberta_ae_seq_lab_docee_hn_reproduce_results_gold.sh
- scripts/roberta_ae_seq_lab_docee_hn_reproduce_results_silver.sh
- scripts/roberta_docee_mt_classification.sh
- scripts/roberta_docee_mt_classification_2.sh
- scripts/roberta_docee_mt_classification_multiclass.sh
- scripts/roberta_docee_mt_classification_multiclass_2.sh
- scripts/roberta_hn_sn_docee_classification_1.sh
- scripts/run_train_eval_bert_clf.sh
- scripts/run_train_eval_bert_ext_qa.sh
- scripts/run_train_eval_lin_svm.sh
- scripts/run_train_event_clf_time_shift.sh
- scripts/run_train_lin_svm.sh
- src/
- src/setup.py
- src/eeutils/
- src/eeutils/__init__.py
- src/eeutils/argmodels.py
- src/eeutils/docee.py
