# Supplementary material for: Closed-domain event extraction for hard news event monitoring: a systematic study
Source: PeerJ Comput Sci. 2024 Oct 10;10:e2355. doi: 10.7717/peerj-cs.2355 (PMC11623237; doi:10.7717/peerj-cs.2355)
Supplement: Supplemental Information 1 [file peerj-cs-10-2355-s001.zip › data/processed/match_errors.txt]

3 Error with match of {'start': 1762	'end': 1786	'type': 'Date'	'text': 'Saturday around 11:40 a.m'}
13 Error with match of {'start': 2494	'end': 2509	'type': 'Champions'	'text': ' Yoenis Cespedes'}
13 Error with match of {'start': 2633	'end': 2644	'type': 'Contest participant'	'text': ' Chris Davis'}
26 Error with match of {'start': 556	'end': 599	'type': 'Relics discovered and their dates'	'text': 'the tomb appeared to date to about 1	000 B.C'}
46 Error with match of {'start': 109	'end': 147	'type': 'Survivors'	'text': 'ne of the two Ukrainian pilots survived'}
48 Error with match of {'start': 75	'end': 101	'type': 'Champions'	'text': "Germany's Angelique Kerber "}
48 Error with match of {'start': 176	'end': 199	'type': 'Contest participant'	'text': ' Czech Karolina Pliskova'}
48 Error with match of {'start': 207	'end': 220	'type': 'Game Name'	'text': ' US Open final'}
48 Error with match of {'start': 239	'end': 250	'type': 'Score'	'text': '6-3 4-6 6-4 '}
64 Error with match of {'start': 1367	'end': 1380	'type': 'Weapon and Equipment used'	'text': 'artillery shel'}
65 Error with match of {'start': 985	'end': 987	'type': 'Location'	'text': 'U.S'}
73 Error with match of {'start': 208	'end': 211	'type': 'Weapon and Equipment used'	'text': 'bomb'}
76 Error with match of {'start': 343	'end': 350	'type': 'Date'	'text': '1:36 a.m'}
83 Error with match of {'start': 547	'end': 561	'type': 'Storm Hit Time'	'text': 'around 2:00 a.m'}
116 Error with match of {'start': 1013	'end': 1015	'type': 'Location'	'text': 'U.S'}
134 Error with match of {'start': 57	'end': 72	'type': 'Competition items'	'text': " Women's Cricket"}
134 Error with match of {'start': 74	'end': 83	'type': 'Champions'	'text': 'Australia '}
134 Error with match of {'start': 103	'end': 114	'type': 'Score'	'text': ' six wickets'}
134 Error with match of {'start': 142	'end': 164	'type': 'Game Name'	'text': "Women's World Twenty20 "}
134 Error with match of {'start': 194	'end': 199	'type': 'Score'	'text': ' 55-1 '}
134 Error with match of {'start': 217	'end': 222	'type': 'Score'	'text': '105-8 '}
134 Error with match of {'start': 302	'end': 313	'type': 'Contest participant'	'text': 'Sarah Coyte '}
134 Error with match of {'start': 318	'end': 322	'type': 'Score'	'text': ' 3-16'}
134 Error with match of {'start': 340	'end': 344	'type': 'Score'	'text': ' 2-13'}
142 Error with match of {'start': 61	'end': 72	'type': 'Game Name'	'text': ' Rugby Union'}
142 Error with match of {'start': 96	'end': 105	'type': 'Game Name'	'text': ' World Cup'}
142 Error with match of {'start': 141	'end': 151	'type': 'Champions'	'text': ' Australia '}
142 Error with match of {'start': 343	'end': 350	'type': 'Host country'	'text': ' England'}
145 Error with match of {'start': 565	'end': 570	'type': 'Score'	'text': '29-12 '}
145 Error with match of {'start': 695	'end': 714	'type': 'Game Name'	'text': ' the RBS Six Nations'}
145 Error with match of {'start': 1174	'end': 1186	'type': 'Contest participant'	'text': 'David Skrela '}
147 Error with match of {'start': 1	'end': 7	'type': 'Countries participating in the military exercise'	'text': 'The U.S'}
147 Error with match of {'start': 2219	'end': 2221	'type': 'Countries participating in the military exercise'	'text': 'U.S'}
156 Error with match of {'start': 8	'end': 14	'type': 'Host country'	'text': ' Japan '}
156 Error with match of {'start': 133	'end': 159	'type': 'Champions'	'text': 'The Fukuoka SoftBank Hawks '}
156 Error with match of {'start': 228	'end': 250	'type': 'Contest participant'	'text': 'Tokyo’s Yomiuri Giants '}
156 Error with match of {'start': 267	'end': 291	'type': 'Game Name'	'text': ' the best-of-seven series'}
158 Error with match of {'start': 764	'end': 894	'type': 'Destruction of installations'	'text': 'schools	health facilities	markets	power plants and other civilian infrastructure have been damaged and disrupted by the fighting'}
205 Error with match of {'start': 55	'end': 70	'type': 'Game Name'	'text': ' Boxing Day Test'}
205 Error with match of {'start': 182	'end': 187	'type': 'Contest participant'	'text': ' India'}
207 Error with match of {'start': 937	'end': 941	'type': 'Affected Area'	'text': 'Japan'}
212 Error with match of {'start': 124	'end': 183	'type': 'Game Name'	'text': 'the second Test of the Senior Hurling-Shinty Internationals '}
212 Error with match of {'start': 226	'end': 234	'type': 'Contest participant'	'text': 'Scotland '}
212 Error with match of {'start': 726	'end': 739	'type': 'Contest participant'	'text': 'Patrick Maher '}
212 Error with match of {'start': 794	'end': 806	'type': 'Contest participant'	'text': ' Shane Dooley'}
226 Error with match of {'start': 96	'end': 105	'type': 'Location'	'text': 'Gaza Strip'}
241 Error with match of {'start': 70	'end': 93	'type': 'Area Affected'	'text': 'emote Indonesian islands'}
247 Error with match of {'start': 621	'end': 662	'type': 'Influence people'	'text': 'our people have died and eight are missing'}
252 Error with match of {'start': 888	'end': 902	'type': 'Score'	'text': ' 23.17 seconds '}
264 Error with match of {'start': 15	'end': 28	'type': 'Acquiree'	'text': 'Microsoft Corp'}
267 Error with match of {'start': 110	'end': 139	'type': 'Date'	'text': 'about 9:15pm on Saturday night'}
267 Error with match of {'start': 140	'end': 199	'type': 'Location'	'text': 'next to a theatre near a Britishschool in the Qatari capital'}
269 Error with match of {'start': 1307	'end': 1320	'type': 'Symptoms'	'text': 'kidney failure'}
269 Error with match of {'start': 1532	'end': 1539	'type': 'Date'	'text': 'late May'}
307 Error with match of {'start': 451	'end': 469	'type': 'Contest participant'	'text': ' Nicolas Tagliafico'}
317 Error with match of {'start': 44	'end': 50	'type': 'Champions'	'text': 'Celtic '}
317 Error with match of {'start': 172	'end': 175	'type': 'Score'	'text': ' 2-1'}
324 Error with match of {'start': 0	'end': 6	'type': 'Champions'	'text': 'Zambia '}
334 Error with match of {'start': 292	'end': 298	'type': 'Launch Result'	'text': 'success'}
376 Error with match of {'start': 668	'end': 773	'type': 'The Charged Crime'	'text': 'withhold information from authorities during the peak of the outbreak among his more than 200	000 follower'}
381 Error with match of {'start': 28	'end': 46	'type': 'Contest participant'	'text': 'the Boston Red Sox '}
381 Error with match of {'start': 50	'end': 69	'type': 'Contest participant'	'text': ' Los Angeles Dodgers'}
381 Error with match of {'start': 141	'end': 150	'type': 'MVP'	'text': ' Max Muncy'}
381 Error with match of {'start': 181	'end': 184	'type': 'Score'	'text': ' 3-2'}
381 Error with match of {'start': 736	'end': 755	'type': 'Lasting time'	'text': ' 7 hours	20 minutes'}
383 Error with match of {'start': 11	'end': 33	'type': 'Attacker'	'text': 'Myanmar security forces'}
386 Error with match of {'start': 29	'end': 57	'type': 'Contest participant'	'text': 'Scott Dixon and Graham Rahal '}
386 Error with match of {'start': 103	'end': 119	'type': 'Game Name'	'text': ' Indianapolis 500'}
386 Error with match of {'start': 145	'end': 158	'type': 'Contest participant'	'text': 'Spencer Pigot '}
388 Error with match of {'start': 36	'end': 92	'type': 'Storm Hit Location'	'text': 'entral province of Inhambane	near the town of Vilanculos'}
392 Error with match of {'start': 1996	'end': 2059	'type': 'Spokeswoman/Spokesman'	'text': "Ouyang Ziyuan	the chief scientist of China's Lunar Probe Projec"}
420 Error with match of {'start': 232	'end': 239	'type': 'Date'	'text': '5:45 p.m'}
420 Error with match of {'start': 893	'end': 895	'type': 'Weapon and Equipment used'	'text': 'gun'}
424 Error with match of {'start': 92	'end': 94	'type': 'Game Name'	'text': ' Go'}
424 Error with match of {'start': 180	'end': 205	'type': 'Champions'	'text': " Google DeepMind's AlphaGo"}
424 Error with match of {'start': 215	'end': 248	'type': 'Contest participant'	'text': 'South Korean Go master Lee Se-dol '}
437 Error with match of {'start': 1082	'end': 1180	'type': 'Perpetrator'	'text': 'a man who got off a motorcycle and shot him in the back at nearly point-blank range around 8:50 p.m'}
440 Error with match of {'start': 433	'end': 438	'type': 'Date'	'text': '17 May'}
445 Error with match of {'start': 510	'end': 514	'type': 'Country'	'text': 'Sudan'}
453 Error with match of {'start': 125	'end': 129	'type': 'Score'	'text': ' 1-1 '}
453 Error with match of {'start': 141	'end': 155	'type': 'Contest participant'	'text': 'South Carolina '}
453 Error with match of {'start': 2014	'end': 2034	'type': 'Game Name'	'text': ' College World Series'}
479 Error with match of {'start': 239	'end': 252	'type': 'Date'	'text': 'past 10:00 p.m'}
485 Error with match of {'start': 638	'end': 674	'type': 'Contracting parties'	'text': 'he Sudanese Liberation Movement (SLM)'}
493 Error with match of {'start': 505	'end': 517	'type': 'Weapon and Equipment used'	'text': 'firing rocket'}
500 Error with match of {'start': 180	'end': 211	'type': 'Game Name'	'text': "the Olympic men's singles final "}
500 Error with match of {'start': 282	'end': 293	'type': 'Score'	'text': ' 6-2 6-1 6-4'}
508 Error with match of {'start': 842	'end': 847	'type': 'Score'	'text': ' 72-68'}
534 Error with match of {'start': 320	'end': 381	'type': 'Causes'	'text': 'he bus left the road and plunged into a 50m (164ft) deep ravin'}
538 Error with match of {'start': 22	'end': 33	'type': 'Missings'	'text': ' Five people'}
555 Error with match of {'start': 62	'end': 80	'type': 'Champions'	'text': '\nManchester United '}
555 Error with match of {'start': 148	'end': 162	'type': 'Contest participant'	'text': 'Crystal Palace '}
555 Error with match of {'start': 174	'end': 180	'type': 'Game Name'	'text': ' FA Cup'}
555 Error with match of {'start': 4675	'end': 4686	'type': 'Contest participant'	'text': ' Alan Pardew'}
555 Error with match of {'start': 5001	'end': 5010	'type': 'Score'	'text': ' 4-1-4-1\n'}
560 Error with match of {'start': 143	'end': 184	'type': 'Storm Hit Location'	'text': "hou city of East China's Zhejiang Province"}
567 Error with match of {'start': 89	'end': 100	'type': 'Contest participant'	'text': 'Netherlands '}
574 Error with match of {'start': 56	'end': 81	'type': 'Game Name'	'text': ' Concacaf Champions League'}
574 Error with match of {'start': 161	'end': 172	'type': 'Location'	'text': 'Guadalajara '}
574 Error with match of {'start': 529	'end': 532	'type': 'Score'	'text': ' 4-2'}
581 Error with match of {'start': 1201	'end': 1203	'type': 'Weapon and Equipment used'	'text': 'gun'}
584 Error with match of {'start': 51	'end': 62	'type': 'MVP'	'text': 'Tamim Iqbal '}
584 Error with match of {'start': 354	'end': 356	'type': 'Score'	'text': ' 85'}
584 Error with match of {'start': 457	'end': 468	'type': 'Contest participant'	'text': ' Zaheer Khan'}
584 Error with match of {'start': 1232	'end': 1236	'type': 'Score'	'text': ' 79-3'}
584 Error with match of {'start': 2833	'end': 2843	'type': 'Champions'	'text': 'Bangladesh '}
589 Error with match of {'start': 82	'end': 104	'type': 'Game Name'	'text': "2009 women's Wimbledon "}
589 Error with match of {'start': 112	'end': 127	'type': 'Champions'	'text': 'Serena Williams '}
617 Error with match of {'start': 99	'end': 109	'type': 'Acquiree'	'text': 'Embraer SA’'}
622 Error with match of {'start': 984	'end': 987	'type': 'Weapon and Equipment used'	'text': 'bomb'}
628 Error with match of {'start': 194	'end': 200	'type': 'End time'	'text': ' Sunday'}
628 Error with match of {'start': 312	'end': 324	'type': 'Location'	'text': 'Axiata Arena '}
635 Error with match of {'start': 49	'end': 55	'type': 'Location of the outbreak'	'text': 'the U.S'}
635 Error with match of {'start': 524	'end': 549	'type': 'Areas affected'	'text': 'states and Washington	D.C'}
639 Error with match of {'start': 544	'end': 546	'type': 'Weapon and Equipment used'	'text': 'gun'}
643 Error with match of {'start': 17	'end': 66	'type': 'Game Name'	'text': ' TG4 All-Ireland Ladies Senior football champions '}
643 Error with match of {'start': 112	'end': 124	'type': 'Score'	'text': '0-16 to 0-07 '}
643 Error with match of {'start': 1058	'end': 1062	'type': 'Contest participant'	'text': 'Cork '}
643 Error with match of {'start': 1087	'end': 1098	'type': 'Contest participant'	'text': ' Edel Murphy'}
663 Error with match of {'start': 227	'end': 234	'type': 'Position'	'text': 'Vice Adm'}
679 Error with match of {'start': 171	'end': 183	'type': 'Areas affected'	'text': 'South Carolin'}
713 Error with match of {'start': 139	'end': 153	'type': 'Location'	'text': ' Etihad Stadium'}
713 Error with match of {'start': 380	'end': 386	'type': 'Start time'	'text': ' Sunday'}
713 Error with match of {'start': 790	'end': 800	'type': 'Champions'	'text': ' Holly Holm'}
717 Error with match of {'start': 250	'end': 282	'type': 'Date'	'text': 'Sunday morning at around 3:30 a.m'}
722 Error with match of {'start': 28	'end': 34	'type': 'Contest participant'	'text': 'France '}
722 Error with match of {'start': 91	'end': 124	'type': 'Game Name'	'text': ' women’s soccer World Cup campaign'}
725 Error with match of {'start': 218	'end': 224	'type': 'End time'	'text': ' Monday'}
725 Error with match of {'start': 228	'end': 235	'type': 'Score'	'text': '119-117 '}
735 Error with match of {'start': 280	'end': 316	'type': 'Launch Site'	'text': 'Cape Canaveral Air Force Station	Fla'}
735 Error with match of {'start': 396	'end': 470	'type': 'Research & Development department Country'	'text': 'The Johns Hopkins University Applied Physics Laboratory (APL) in Laurel	Md'}
750 Error with match of {'start': 78	'end': 86	'type': 'Employment position'	'text': 'president'}
753 Error with match of {'start': 19	'end': 30	'type': 'Contest participant'	'text': ' San Antonio'}
753 Error with match of {'start': 33	'end': 45	'type': 'Champions'	'text': 'Golden State '}
753 Error with match of {'start': 156	'end': 159	'type': 'Game Name'	'text': ' NBA'}
753 Error with match of {'start': 681	'end': 695	'type': 'Contest participant'	'text': 'Draymond Green '}
753 Error with match of {'start': 4475	'end': 4479	'type': 'Contest participant'	'text': ' Kerr'}
753 Error with match of {'start': 5304	'end': 5308	'type': 'Score'	'text': ' 4-0 '}
756 Error with match of {'start': 29	'end': 101	'type': 'Accusation'	'text': 'lying about steroid use and involvement in a drugs fraud case last Octobe'}
765 Error with match of {'start': 1864	'end': 1866	'type': 'Weapon and Equipment used'	'text': 'Gun'}
772 Error with match of {'start': 202	'end': 217	'type': 'Game Name'	'text': 'U.S. Open final '}
772 Error with match of {'start': 427	'end': 440	'type': 'Score'	'text': ' 6-3	6-3	6-4'}
772 Error with match of {'start': 803	'end': 816	'type': 'Contest participant'	'text': 'Roger Federer '}
791 Error with match of {'start': 489	'end': 495	'type': 'Contest participant'	'text': 'Hirvone'}
791 Error with match of {'start': 760	'end': 785	'type': 'Game Name'	'text': ' World Rally Championship.'}
791 Error with match of {'start': 836	'end': 848	'type': 'Contest participant'	'text': 'Mads Ostberg '}
791 Error with match of {'start': 1081	'end': 1090	'type': 'Competition items'	'text': 'Rally Car '}
791 Error with match of {'start': 1258	'end': 1278	'type': 'Contest participant'	'text': "Al Qassimi's regular "}
791 Error with match of {'start': 1392	'end': 1401	'type': 'Contest participant'	'text': ' Ken Block'}
791 Error with match of {'start': 1614	'end': 1632	'type': 'Contest participant'	'text': 'Jari-Matti Latvala '}
791 Error with match of {'start': 2399	'end': 2410	'type': 'Contest participant'	'text': ' Elfyn Evans'}
803 Error with match of {'start': 2330	'end': 2360	'type': 'Participants'	'text': 'Iranian President Hassan Rouhan'}
806 Error with match of {'start': 860	'end': 871	'type': 'Location'	'text': 'Amway Arena '}
809 Error with match of {'start': 383	'end': 488	'type': 'Reason for protest'	'text': "alling for the country's authoritarian leader to resign as protests against President Alexander Lukashenko"}
816 Error with match of {'start': 208	'end': 210	'type': 'Location'	'text': 'U.S'}
833 Error with match of {'start': 452	'end': 468	'type': 'Date'	'text': 'just before 3 p.m'}
837 Error with match of {'start': 347	'end': 361	'type': 'End time'	'text': ' Thursday night'}
843 Error with match of {'start': 897	'end': 914	'type': 'Economic Loss'	'text': 'cost G4S about £6m'}
867 Error with match of {'start': 353	'end': 373	'type': 'Criminal evidence'	'text': 'dna match is 100%. ‘I'}
878 Error with match of {'start': 1	'end': 11	'type': 'Champions'	'text': 'MIAMI HEAT '}
878 Error with match of {'start': 31	'end': 33	'type': 'Score'	'text': '88\xa0'}
878 Error with match of {'start': 36	'end': 41	'type': 'Location'	'text': 'MIAMI '}
878 Error with match of {'start': 85	'end': 92	'type': 'Game Name'	'text': 'the NBA '}
878 Error with match of {'start': 320	'end': 326	'type': 'Score'	'text': '101-88 '}
878 Error with match of {'start': 391	'end': 404	'type': 'Contest participant'	'text': ' Oklahoma City'}
899 Error with match of {'start': 749	'end': 808	'type': 'Causes'	'text': 'xtensive industrial development and high pollutant emissions'}
906 Error with match of {'start': 326	'end': 339	'type': 'Date'	'text': 'about 9:00 a.m'}
915 Error with match of {'start': 385	'end': 388	'type': 'Weapon and Equipment used'	'text': 'bomb'}
938 Error with match of {'start': 287	'end': 327	'type': 'Causes'	'text': 'llegations of Libor interest rate rigging'}
962 Error with match of {'start': 254	'end': 270	'type': 'Contest participant'	'text': 'Sebastian Vettel '}
962 Error with match of {'start': 3100	'end': 3115	'type': 'Contest participant'	'text': ' Romain Grosjean'}
962 Error with match of {'start': 3131	'end': 3143	'type': 'Contest participant'	'text': 'Carlos Sainz '}
962 Error with match of {'start': 4000	'end': 4015	'type': 'Contest participant'	'text': ' Fernando Alonso'}
974 Error with match of {'start': 30	'end': 56	'type': 'People/Organization who predicted the disaster'	'text': 'S. President George W. Bush'}
1003 Error with match of {'start': 1397	'end': 1399	'type': 'Countries withdraw the organization'	'text': 'U.S'}
1016 Error with match of {'start': 72	'end': 104	'type': 'Candidates and their parties'	'text': 'Vice President Joseph R. Biden Jr'}
1022 Error with match of {'start': 1644	'end': 1647	'type': 'Weapon and Equipment used'	'text': 'bomb'}
1038 Error with match of {'start': 49	'end': 63	'type': 'Champions'	'text': ' Indiana Pacers'}
1043 Error with match of {'start': 59	'end': 81	'type': 'Competition items'	'text': '200m individual medley '}
1043 Error with match of {'start': 879	'end': 886	'type': 'Score'	'text': ' 1:53.93'}
1047 Error with match of {'start': 103	'end': 108	'type': 'Score'	'text': ' 20-14'}
1047 Error with match of {'start': 130	'end': 143	'type': 'Game Name'	'text': 'Challenge Cup '}
1054 Error with match of {'start': 99	'end': 115	'type': 'Champions'	'text': ' the WTA rankings'}
1054 Error with match of {'start': 177	'end': 186	'type': 'Contest participant'	'text': 'Davenport '}
1069 Error with match of {'start': 617	'end': 666	'type': 'Profession'	'text': ' the mayor of a town on the outskirts of Monterrey'}
1081 Error with match of {'start': 123	'end': 138	'type': 'Game Name'	'text': ' Euro 2012 final'}
1081 Error with match of {'start': 173	'end': 180	'type': 'Contest participant'	'text': ' Germany'}
1081 Error with match of {'start': 184	'end': 190	'type': 'Location'	'text': ' Warsaw'}
1081 Error with match of {'start': 995	'end': 1010	'type': 'Contest participant'	'text': ' Antonio Cassano'}
1088 Error with match of {'start': 115	'end': 123	'type': 'Contest participant'	'text': ' England '}
1096 Error with match of {'start': 845	'end': 857	'type': 'Contest participant'	'text': ' Martin Angha'}
1096 Error with match of {'start': 885	'end': 898	'type': 'Contest participant'	'text': ' Nico Yennaris'}
1109 Error with match of {'start': 482	'end': 559	'type': 'Symptom'	'text': 'serious wound to the heart	a wound to the diaphragm and to the internal organ'}
1114 Error with match of {'start': 0	'end': 14	'type': 'Location'	'text': 'WASHINGTON	D.C'}
1123 Error with match of {'start': 127	'end': 134	'type': 'Date'	'text': 'last May'}
1124 Error with match of {'start': 23	'end': 83	'type': 'Champions'	'text': "Google's artificially intelligent Go-playing computer system "}
1137 Error with match of {'start': 309	'end': 311	'type': 'Weapon and Equipment used'	'text': 'gun'}
1141 Error with match of {'start': 375	'end': 437	'type': 'Causes'	'text': 'he driver was being hit by a passenger and then struck her back'}
1143 Error with match of {'start': 919	'end': 946	'type': 'Target'	'text': 'government compound in Ghazn'}
1148 Error with match of {'start': 66	'end': 78	'type': 'Game Name'	'text': 'World Series '}
1162 Error with match of {'start': 104	'end': 143	'type': 'Agreement Content'	'text': 'keep close to 1	000 jobs at Carrier Corp'}
1168 Error with match of {'start': 94	'end': 102	'type': 'Fined agency'	'text': 'Tesla Inc'}
1171 Error with match of {'start': 151	'end': 163	'type': 'Causes'	'text': 'natural cause'}
1177 Error with match of {'start': 324	'end': 327	'type': 'Weapon and Equipment used'	'text': 'bomb'}
1178 Error with match of {'start': 1282	'end': 1336	'type': 'Casualties and Losses'	'text': 'around 30 children accompanying their mothers were dead'}
1178 Error with match of {'start': 1598	'end': 1648	'type': 'Casualties and Losses'	'text': 'At least 72 are dead and over 150 have been injured'}
1178 Error with match of {'start': 3725	'end': 3779	'type': 'Attacker'	'text': 'Pakistani Taliban - Jamaat-ur-Ahrar - and Islamic State'}
1178 Error with match of {'start': 3845	'end': 3848	'type': 'Weapon and Equipment used'	'text': 'bomb'}
1179 Error with match of {'start': 88	'end': 95	'type': 'Date'	'text': 'Saturday'}
1179 Error with match of {'start': 1788	'end': 1884	'type': 'Precautionary measure'	'text': 'women who have recently traveled to these places during their pregnancy be screened and monitored'}
1179 Error with match of {'start': 2873	'end': 2901	'type': 'Areas affected'	'text': '11 states and Washington	D.C'}
1181 Error with match of {'start': 388	'end': 407	'type': 'Suspect'	'text': 'James Alex Fields Jr'}
1183 Error with match of {'start': 350	'end': 378	'type': 'Related rivers or lakes'	'text': ' the Zambezi and the Okavango'}
1188 Error with match of {'start': 1572	'end': 1574	'type': 'Weapon and Equipment used'	'text': 'gun'}
1193 Error with match of {'start': 1060	'end': 1062	'type': 'Location'	'text': 'U.S'}
1197 Error with match of {'start': 261	'end': 268	'type': 'Position'	'text': 'Vice Adm'}
1209 Error with match of {'start': 24	'end': 26	'type': 'Areas affected'	'text': 'U.S'}
1228 Error with match of {'start': 22	'end': 29	'type': 'Location'	'text': 'Slovenia'}
1229 Error with match of {'start': 398	'end': 480	'type': 'Government Reaction'	'text': 'warned protesters in the south that the authorities could use force to restore orde'}
1240 Error with match of {'start': 3426	'end': 3444	'type': 'Target'	'text': 'outh African forces'}
1267 Error with match of {'start': 91	'end': 124	'type': 'Champions'	'text': ' the Hokkaido Nippon Ham Fighters '}
1267 Error with match of {'start': 537	'end': 555	'type': 'Contest participant'	'text': 'the Hiroshima Carp '}
1267 Error with match of {'start': 558	'end': 584	'type': 'Game Name'	'text': ' Game 6 of the Japan Series'}
1267 Error with match of {'start': 588	'end': 603	'type': 'End time'	'text': ' Saturday night '}
1274 Error with match of {'start': 1321	'end': 1377	'type': 'Crew'	'text': 'flight med1 nurse1 doctor3 flight crew (2 pilots	1 crew)'}
1274 Error with match of {'start': 1378	'end': 1400	'type': 'Passengers'	'text': '1 patient1 patient asst'}
1276 Error with match of {'start': 111	'end': 115	'type': 'Grades'	'text': '12.5C'}
1276 Error with match of {'start': 268	'end': 271	'type': 'The Grades of the previous record holder'	'text': '9.8C'}
1278 Error with match of {'start': 0	'end': 13	'type': 'Location'	'text': 'GLENDALE	Ariz'}
1278 Error with match of {'start': 648	'end': 665	'type': 'Contest participant'	'text': 'Przemek Karnowski '}
1278 Error with match of {'start': 876	'end': 901	'type': 'Score'	'text': ' 14 points and 13 rebounds'}
1279 Error with match of {'start': 33	'end': 45	'type': 'Location'	'text': 'Portland	Ore'}
1290 Error with match of {'start': 1121	'end': 1123	'type': 'Location'	'text': 'U.S'}
1298 Error with match of {'start': 58	'end': 65	'type': 'Competition items'	'text': 'Football'}
1298 Error with match of {'start': 153	'end': 168	'type': 'Game Name'	'text': " Europa League's"}
1301 Error with match of {'start': 276	'end': 341	'type': 'Policy Content'	'text': 'to suspend training conducted by the 53-person U.S. specialist uni'}
1313 Error with match of {'start': 243	'end': 256	'type': 'Contest participant'	'text': ' Kevin Durant '}
1313 Error with match of {'start': 277	'end': 286	'type': 'Score'	'text': '39 points '}
1313 Error with match of {'start': 354	'end': 368	'type': 'Contest participant'	'text': ' Cavaliers team'}
1313 Error with match of {'start': 406	'end': 418	'type': 'End time'	'text': 'Monday night '}
1313 Error with match of {'start': 788	'end': 794	'type': 'Score'	'text': ' 62-52 '}
1313 Error with match of {'start': 1020	'end': 1027	'type': 'Score'	'text': '26 -- 0 '}
1313 Error with match of {'start': 1070	'end': 1078	'type': 'Contest participant'	'text': 'Iguodala '}
1314 Error with match of {'start': 188	'end': 202	'type': 'Investigating police'	'text': ' Rescue workers'}
1356 Error with match of {'start': 178	'end': 204	'type': 'Champions'	'text': ' the Portland Trail Blazers'}
1356 Error with match of {'start': 230	'end': 237	'type': 'Score'	'text': '140-137 '}
1356 Error with match of {'start': 2395	'end': 2402	'type': 'Score'	'text': ' 129-125'}
1356 Error with match of {'start': 3332	'end': 3337	'type': 'Score'	'text': '48-47 '}
1364 Error with match of {'start': 119	'end': 133	'type': 'Storm Hit Location'	'text': 'the eastern U.S'}
1367 Error with match of {'start': 0	'end': 21	'type': 'Location'	'text': 'COLORADO SPRINGS	Colo'}
1371 Error with match of {'start': 137	'end': 139	'type': 'Date'	'text': 'May'}
1376 Error with match of {'start': 306	'end': 341	'type': 'Storm center location'	'text': '20 miles southwest of Alexandria	La'}
1381 Error with match of {'start': 298	'end': 304	'type': 'End time'	'text': ' Sunday'}
1382 Error with match of {'start': 483	'end': 520	'type': 'Weapons used in military exercises'	'text': '80 pieces of Russian military equipmen'}
1394 Error with match of {'start': 195	'end': 199	'type': 'Start time'	'text': '4 p.m'}
1402 Error with match of {'start': 329	'end': 354	'type': 'The organization of the discoverer'	'text': 'he University of Leicester'}
1405 Error with match of {'start': 108	'end': 147	'type': 'Game Name'	'text': " major women's international tournament "}
1405 Error with match of {'start': 193	'end': 209	'type': 'Game Name'	'text': ' Euro 2017 final '}
1405 Error with match of {'start': 474	'end': 488	'type': 'Contest participant'	'text': 'Sherida Spitse '}
1431 Error with match of {'start': 254	'end': 258	'type': 'Score'	'text': '11-8 '}
1433 Error with match of {'start': 464	'end': 466	'type': 'Game Name'	'text': 'F1 '}
1446 Error with match of {'start': 194	'end': 203	'type': 'The accused people'	'text': 'Jason Kidd'}
1446 Error with match of {'start': 1074	'end': 1087	'type': 'Defense lawyer'	'text': 'Eddie Burke Jr'}
1448 Error with match of {'start': 108	'end': 123	'type': 'Game Name'	'text': ' UK Championship'}
1449 Error with match of {'start': 166	'end': 265	'type': 'Location'	'text': 'Brassknocker Hill	in Monkton Combe	on the B3108 at its junction with the A36 Warminster Road at 11'}
1453 Error with match of {'start': 21	'end': 30	'type': 'Champions'	'text': ' Barcelona'}
1453 Error with match of {'start': 68	'end': 71	'type': 'Score'	'text': '2-0 '}
1480 Error with match of {'start': 59	'end': 146	'type': 'Achievement'	'text': 'President Trump condemned a 2010 nuclear arms-reduction treaty as a bad deal for the U.S'}
1485 Error with match of {'start': 63	'end': 84	'type': 'Champions'	'text': 'American Jimmy Walker '}
1485 Error with match of {'start': 135	'end': 154	'type': 'Game Name'	'text': ' US PGA Championship'}
1485 Error with match of {'start': 158	'end': 167	'type': 'Location'	'text': ' Baltusrol'}
1485 Error with match of {'start': 381	'end': 395	'type': 'Contest participant'	'text': ' Henrik Stenson'}
1490 Error with match of {'start': 411	'end': 469	'type': 'Topics of the meeting'	'text': 'negotiations with the federal government on the amnesty dea'}
1498 Error with match of {'start': 149	'end': 286	'type': 'Winner'	'text': 'Professors Richard Heck	Ei-ichi Negishi and Akira Suzuki for innovative ways of developing complex molecules.\nThe chemical method develop'}
1503 Error with match of {'start': 76	'end': 87	'type': 'Contest participant'	'text': 'New Zealand '}
1503 Error with match of {'start': 106	'end': 116	'type': 'Contest participant'	'text': 'Australian '}
1503 Error with match of {'start': 145	'end': 160	'type': 'Game Name'	'text': 'World Cup final '}
1503 Error with match of {'start': 291	'end': 296	'type': 'Score'	'text': ' 21-3 '}
1503 Error with match of {'start': 647	'end': 658	'type': 'Champions'	'text': ' New Zealand'}
1509 Error with match of {'start': 17	'end': 49	'type': 'Casualties and Losses'	'text': 'At least 20 African migrants died'}
1526 Error with match of {'start': 201	'end': 204	'type': 'Weapon and Equipment used'	'text': 'bomb'}
1528 Error with match of {'start': 83	'end': 96	'type': 'Champions'	'text': ' Gerald Ciolek'}
1528 Error with match of {'start': 114	'end': 149	'type': 'Game Name'	'text': ' Milan-San Remo classic one-day race'}
1528 Error with match of {'start': 223	'end': 272	'type': 'Contest participant'	'text': 'Slovakian Peter Sagan and Swiss Fabian Cancellara '}
1528 Error with match of {'start': 486	'end': 531	'type': 'Reason for postponement'	'text': '\nBecause of the appalling weather conditions	'}
1528 Error with match of {'start': 1249	'end': 1386	'type': 'Contest participant'	'text': " Philippe Gilbert chose his moment to launch a challenge before France's Sylvain Chavanel	Britain's Stannard and Russia's Eduard Vorganov"}
1528 Error with match of {'start': 1915	'end': 1952	'type': 'Lasting time'	'text': ' five hours	37 minutes and 20 seconds'}
1535 Error with match of {'start': 3324	'end': 3328	'type': 'Weapon and Equipment used'	'text': 'shell'}
1537 Error with match of {'start': 743	'end': 748	'type': 'Score'	'text': ' 41-35'}
1537 Error with match of {'start': 752	'end': 779	'type': 'Location'	'text': ' Nissan Stadium in Nashville'}
1537 Error with match of {'start': 804	'end': 807	'type': 'Score'	'text': ' 9-3'}
1548 Error with match of {'start': 0	'end': 15	'type': 'Champions'	'text': 'Maria Sharapova '}
1548 Error with match of {'start': 88	'end': 96	'type': 'Score'	'text': '6-4	6-4 '}
1548 Error with match of {'start': 411	'end': 430	'type': 'Location'	'text': ' Arthur Ashe Stadium'}
1548 Error with match of {'start': 1480	'end': 1483	'type': 'Score'	'text': ' 2-0'}
1548 Error with match of {'start': 1701	'end': 1704	'type': 'Score'	'text': '4-4 '}
1558 Error with match of {'start': 14	'end': 37	'type': 'Weapon and Equipment used'	'text': 'A pipe-bomb-style device'}
1558 Error with match of {'start': 1007	'end': 1020	'type': 'Date'	'text': 'about 9:35 a.m'}
1561 Error with match of {'start': 126	'end': 158	'type': 'Game Name'	'text': "Women's World Team Championships "}
1561 Error with match of {'start': 489	'end': 494	'type': 'Contest participant'	'text': ' India'}
1563 Error with match of {'start': 25	'end': 40	'type': 'Contest participant'	'text': ' Hinako Shibuno '}
1563 Error with match of {'start': 25	'end': 39	'type': 'Champions'	'text': ' Hinako Shibuno'}
1563 Error with match of {'start': 83	'end': 103	'type': 'Game Name'	'text': " Women's British Open"}
1563 Error with match of {'start': 121	'end': 134	'type': 'Contest participant'	'text': ' Lizette Salas'}
1571 Error with match of {'start': 437	'end': 442	'type': 'Research & Development department Country'	'text': 'SpaceX'}
1571 Error with match of {'start': 790	'end': 796	'type': 'Launch Result'	'text': 'success'}
1573 Error with match of {'start': 4612	'end': 4664	'type': 'Casualties and Losses'	'text': 'Eleven police officers and five civilians were wounde'}
1597 Error with match of {'start': 879	'end': 885	'type': 'The Charged Crime'	'text': 'smuggle'}
1612 Error with match of {'start': 11	'end': 14	'type': 'Weapon and Equipment used'	'text': 'bomb'}
1617 Error with match of {'start': 112	'end': 126	'type': 'Contest participant'	'text': ' Manny Pacquiao'}
1617 Error with match of {'start': 128	'end': 135	'type': 'Score'	'text': ' 210-195'}
1617 Error with match of {'start': 205	'end': 215	'type': 'Location'	'text': ' Las Vegas '}
1637 Error with match of {'start': 695	'end': 750	'type': 'Weapon and Equipment used'	'text': 'omb packed the punch of seven kilograms (15 lbs.) of TNT'}
1643 Error with match of {'start': 766	'end': 770	'type': 'Location'	'text': 'Spain'}
1652 Error with match of {'start': 179	'end': 209	'type': 'Game Name'	'text': ' World Ice Hockey Championships'}
1652 Error with match of {'start': 513	'end': 516	'type': 'Score'	'text': '5-4 '}
1657 Error with match of {'start': 1172	'end': 1192	'type': 'Champions'	'text': ' the Queensland Reds '}
1657 Error with match of {'start': 1196	'end': 1210	'type': 'Contest participant'	'text': ' the Crusaders '}
1657 Error with match of {'start': 1931	'end': 1943	'type': 'Contest participant'	'text': ' Quade Cooper'}
1657 Error with match of {'start': 2056	'end': 2059	'type': 'Score'	'text': '3-0 '}
1657 Error with match of {'start': 2499	'end': 2500	'type': 'Score'	'text': ' 6'}
1657 Error with match of {'start': 2995	'end': 3005	'type': 'Contest participant'	'text': 'Brad Thorn '}
1657 Error with match of {'start': 3707	'end': 3712	'type': 'Score'	'text': ' 13-10'}
1658 Error with match of {'start': 108	'end': 144	'type': 'Participants'	'text': 'Philippines President Rodrigo Duterte'}
1660 Error with match of {'start': 8	'end': 33	'type': 'Game Name'	'text': ' FIDE Tashkent Grand Prix '}
1667 Error with match of {'start': 108	'end': 113	'type': 'Date'	'text': '11 p.m'}
1667 Error with match of {'start': 1391	'end': 1451	'type': 'Weapon and Equipment used'	'text': '45 caliber handgun with a suppressor and an extended magazine'}
1669 Error with match of {'start': 159	'end': 179	'type': 'Game Name'	'text': ' the Preakness Stakes'}
1669 Error with match of {'start': 338	'end': 351	'type': 'Score'	'text': ' 3-1/4 lengths'}
1680 Error with match of {'start': 67	'end': 72	'type': 'Profession'	'text': 'artist'}
1690 Error with match of {'start': 243	'end': 294	'type': 'Agreement Content'	'text': 'The deal will include a contingent value right (CVR)'}
1697 Error with match of {'start': 1016	'end': 1019	'type': 'Weapon and Equipment used'	'text': 'bomb'}
1704 Error with match of {'start': 456	'end': 517	'type': 'Causes'	'text': 'the taxi driver may have hit the gas instead of the brake peda'}
1706 Error with match of {'start': 52	'end': 55	'type': 'Weapon and Equipment used'	'text': 'bomb'}
1709 Error with match of {'start': 146	'end': 151	'type': 'The Final Seats Result'	'text': '51.3% '}
1719 Error with match of {'start': 3227	'end': 3254	'type': 'Position'	'text': 'National Guard chief of staf'}
1728 Error with match of {'start': 125	'end': 142	'type': 'Suspect'	'text': 'James A. Fields Jr'}
1732 Error with match of {'start': 228	'end': 233	'type': 'Profession'	'text': 'writer'}
1740 Error with match of {'start': 19	'end': 22	'type': 'Score'	'text': '2-0 '}
1740 Error with match of {'start': 27	'end': 33	'type': 'MVP'	'text': ' Rooney'}
1740 Error with match of {'start': 140	'end': 153	'type': 'Game Name'	'text': ' England games'}
1743 Error with match of {'start': 1942	'end': 1944	'type': 'Weapon and Equipment used'	'text': 'gun'}
1753 Error with match of {'start': 2943	'end': 2954	'type': 'Weapon and Equipment used'	'text': 'suicide bomb'}
1755 Error with match of {'start': 1838	'end': 1840	'type': 'Weapon and Equipment used'	'text': 'gun'}
1760 Error with match of {'start': 2081	'end': 2106	'type': 'Areas affected'	'text': 'Antananarivo and Toamasina'}
1779 Error with match of {'start': 234	'end': 271	'type': 'Game Name'	'text': 'the World Candidates chess tournament '}
1779 Error with match of {'start': 302	'end': 310	'type': 'End time'	'text': ' Saturday'}
1779 Error with match of {'start': 973	'end': 987	'type': 'Contest participant'	'text': 'Magnus Carlsen '}
1782 Error with match of {'start': 48	'end': 68	'type': 'Contest participant'	'text': 'Eindhoven University '}
1782 Error with match of {'start': 276	'end': 287	'type': 'Champions'	'text': 'The Chinese '}
1783 Error with match of {'start': 356	'end': 375	'type': 'Game Name'	'text': ' 2021 All-Star Game '}
1783 Error with match of {'start': 388	'end': 393	'type': 'MVP'	'text': 'Bucks '}
1796 Error with match of {'start': 26	'end': 65	'type': 'Casualties and Losses'	'text': 'killed one man and injured threestudents'}
1796 Error with match of {'start': 1459	'end': 1465	'type': 'Weapon and Equipment used'	'text': 'gunfire'}
1805 Error with match of {'start': 62	'end': 63	'type': 'Missings'	'text': '13'}
1836 Error with match of {'start': 621	'end': 626	'type': 'Date'	'text': '22 May'}
1839 Error with match of {'start': 209	'end': 214	'type': 'Location'	'text': 'Mexico'}
1848 Error with match of {'start': 17	'end': 29	'type': 'Champions'	'text': 'Rafael Nadal '}
1848 Error with match of {'start': 209	'end': 229	'type': 'Lasting time'	'text': ' two hours 13 minutes'}
1856 Error with match of {'start': 672	'end': 674	'type': 'Effective date'	'text': 'May'}
1858 Error with match of {'start': 84	'end': 98	'type': 'Champions'	'text': 'Novak Djokovic '}
1858 Error with match of {'start': 2334	'end': 2347	'type': 'Location'	'text': ' Centre Court '}
1862 Error with match of {'start': 1410	'end': 1432	'type': 'Casualties and Losses'	'text': '2 killed and 26 injured'}
1864 Error with match of {'start': 659	'end': 666	'type': 'Contest participant'	'text': ' Carlsen'}
1876 Error with match of {'start': 257	'end': 259	'type': 'Location'	'text': 'U.S'}
1877 Error with match of {'start': 426	'end': 428	'type': 'Weapon and Equipment used'	'text': 'gun'}
1891 Error with match of {'start': 18	'end': 24	'type': 'Location'	'text': 'Tunisia'}
1905 Error with match of {'start': 551	'end': 570	'type': 'Reason for winning'	'text': ' Housekeeping (1981)'}
1912 Error with match of {'start': 168	'end': 209	'type': 'Suspect'	'text': 'Kevin Patrick Mallory	60	of Leesburg	Va'}
1916 Error with match of {'start': 10	'end': 17	'type': 'Competition items'	'text': ' cycling'}
1923 Error with match of {'start': 106	'end': 112	'type': 'End time'	'text': ' Monday'}
1923 Error with match of {'start': 308	'end': 315	'type': 'Contest participant'	'text': ' Croatia'}
1931 Error with match of {'start': 110	'end': 119	'type': 'The Charged Crime'	'text': 'corruption'}
1943 Error with match of {'start': 61	'end': 67	'type': 'Contest participant'	'text': 'France '}
1944 Error with match of {'start': 23	'end': 25	'type': 'Location'	'text': 'U.S'}
1954 Error with match of {'start': 57	'end': 69	'type': 'Competition items'	'text': ' Horse Racing'}
1955 Error with match of {'start': 158	'end': 166	'type': 'Champions'	'text': '\nIceland '}
1955 Error with match of {'start': 309	'end': 335	'type': 'Contest participant'	'text': 'Heimir Hallgrimsson’s team '}
1955 Error with match of {'start': 440	'end': 455	'type': 'Contest participant'	'text': ' Everton’s Gylfi'}
1955 Error with match of {'start': 1000	'end': 1012	'type': 'Contest participant'	'text': ' Samir Ujkani'}
1960 Error with match of {'start': 2919	'end': 2923	'type': 'Employment Agency'	'text': 'A.K.P'}
1968 Error with match of {'start': 488	'end': 495	'type': 'Date'	'text': '9:15 a.m'}
1980 Error with match of {'start': 590	'end': 596	'type': 'Date'	'text': "Friday'"}
1983 Error with match of {'start': 1505	'end': 1512	'type': 'Date'	'text': '6:35 p.m'}
2020 Error with match of {'start': 165	'end': 177	'type': 'Location'	'text': 'Portland	Ore'}
2020 Error with match of {'start': 206	'end': 227	'type': 'Location'	'text': 'downtown Portland	Ore'}
2033 Error with match of {'start': 57	'end': 61	'type': 'Date'	'text': '7 p.m'}
2038 Error with match of {'start': 68	'end': 84	'type': 'Champions'	'text': ' Arvind Mahankali'}
2038 Error with match of {'start': 603	'end': 615	'type': 'Competition items'	'text': 'spelling-bee '}
2053 Error with match of {'start': 503	'end': 510	'type': 'Date'	'text': '8:30 a.m'}
2061 Error with match of {'start': 1918	'end': 1921	'type': 'Weapon and Equipment used'	'text': 'bomb'}
2064 Error with match of {'start': 481	'end': 609	'type': 'Casualties and Losses'	'text': 'Two people are said to have been hurt during the attack in Cairo.\nIn other violence	a man was shot and injured in a clash betwee'}
2065 Error with match of {'start': 115	'end': 139	'type': 'End time'	'text': ' Monday November 12	2012'}
2065 Error with match of {'start': 193	'end': 201	'type': 'Score'	'text': '7-6	7-5 '}
2065 Error with match of {'start': 238	'end': 242	'type': 'Score'	'text': '0-15 '}
2086 Error with match of {'start': 146	'end': 164	'type': 'Attacker'	'text': 'illegal armed group'}
2088 Error with match of {'start': 1590	'end': 1592	'type': 'Sponsor'	'text': 'U.S'}
2091 Error with match of {'start': 169	'end': 183	'type': 'Date'	'text': 'Around 3:45 a.m'}
2094 Error with match of {'start': 30	'end': 43	'type': 'Champions'	'text': 'Dallas Seavey '}
2094 Error with match of {'start': 87	'end': 99	'type': 'Location'	'text': ' Nome	Alaska'}
2102 Error with match of {'start': 245	'end': 265	'type': 'Champions'	'text': 'the Dallas Mavericks '}
2102 Error with match of {'start': 269	'end': 279	'type': 'Contest participant'	'text': ' Miami Heat'}
2109 Error with match of {'start': 270	'end': 282	'type': 'Competition items'	'text': '100m hurdles '}
2118 Error with match of {'start': 85	'end': 86	'type': 'Age'	'text': '69'}
2123 Error with match of {'start': 41	'end': 45	'type': 'Score'	'text': ' 4-2 '}
2123 Error with match of {'start': 369	'end': 380	'type': 'Contest participant'	'text': 'Carl Valeri '}
2123 Error with match of {'start': 1369	'end': 1381	'type': 'Competition items'	'text': 'James Troisi '}
2124 Error with match of {'start': 20	'end': 26	'type': 'Location'	'text': 'Nigeria'}
2140 Error with match of {'start': 58	'end': 74	'type': 'Game Name'	'text': 'European Football'}
2146 Error with match of {'start': 171	'end': 189	'type': 'Game Name'	'text': 'Stanley Cup finals '}
2146 Error with match of {'start': 220	'end': 233	'type': 'Contest participant'	'text': ' Nathan Horton'}
2146 Error with match of {'start': 1666	'end': 1676	'type': 'Contest participant'	'text': 'Seidenberg '}
2146 Error with match of {'start': 4439	'end': 4452	'type': 'Contest participant'	'text': ' the Lightning'}
2150 Error with match of {'start': 197	'end': 206	'type': 'Champions'	'text': ' Wallabies'}
2150 Error with match of {'start': 217	'end': 222	'type': 'Score'	'text': ' 27-19'}
2150 Error with match of {'start': 504	'end': 514	'type': 'Contest participant'	'text': ' Wallabies '}
2150 Error with match of {'start': 577	'end': 595	'type': 'Game Name'	'text': 'Rugby Championship '}
2166 Error with match of {'start': 94	'end': 100	'type': 'Contest participant'	'text': ' India '}
2166 Error with match of {'start': 103	'end': 111	'type': 'Score'	'text': ' 85 runs '}
2166 Error with match of {'start': 130	'end': 151	'type': 'Game Name'	'text': " Women's T20 World Cup"}
2166 Error with match of {'start': 292	'end': 327	'type': 'Contest participant'	'text': "Alyssa Healy and opener Beth Mooney'"}
2201 Error with match of {'start': 1813	'end': 1816	'type': 'Weapon and Equipment used'	'text': 'bomb'}
2209 Error with match of {'start': 67	'end': 72	'type': 'Date'	'text': '10 May'}
2214 Error with match of {'start': 297	'end': 316	'type': 'Candidates and their parties'	'text': 'rogressive Democrats'}
2219 Error with match of {'start': 934	'end': 958	'type': 'The purpose of the military exercise'	'text': 'display its full firepowe'}
2219 Error with match of {'start': 1509	'end': 1517	'type': 'Number of people participating in the military exercise'	'text': '800 troop'}
2224 Error with match of {'start': 234	'end': 237	'type': 'Score'	'text': '3-0 '}
2224 Error with match of {'start': 240	'end': 248	'type': 'End time'	'text': ' Saturday'}
2224 Error with match of {'start': 441	'end': 446	'type': 'Location'	'text': ' Ibrox'}
2225 Error with match of {'start': 133	'end': 137	'type': 'Participants'	'text': 'China'}
2241 Error with match of {'start': 147	'end': 175	'type': 'Deliberating agency'	'text': "Austria's Integration Ministe"}
2243 Error with match of {'start': 533	'end': 536	'type': 'Score'	'text': '3-2 '}
2243 Error with match of {'start': 549	'end': 560	'type': 'Contest participant'	'text': ' the Indians'}
2243 Error with match of {'start': 564	'end': 616	'type': 'Game Name'	'text': " Game 5. Cleveland's lead in the best-of-seven Series"}
2283 Error with match of {'start': 920	'end': 923	'type': 'Weapon and Equipment used'	'text': 'bomb'}
2286 Error with match of {'start': 2599	'end': 2601	'type': 'Weapon and Equipment used'	'text': 'gun'}
2288 Error with match of {'start': 17	'end': 50	'type': 'Game Name'	'text': ' the Xfinity Series season finale '}
2288 Error with match of {'start': 63	'end': 88	'type': 'Location'	'text': ' Homestead-Miami Speedway '}
2291 Error with match of {'start': 369	'end': 387	'type': 'Weapon and Equipment used'	'text': 'Double suicide bomb'}
2292 Error with match of {'start': 431	'end': 434	'type': 'Weapon and Equipment used'	'text': 'bomb'}
2308 Error with match of {'start': 753	'end': 874	'type': 'Policy Content'	'text': 'A statement from the government said the curfew	which was lifted at 8 a.m. (10:00 p.m. EDT)	would be reimposed at 10 p.m'}
2313 Error with match of {'start': 189	'end': 192	'type': 'Target'	'text': 'Iran'}
2319 Error with match of {'start': 148	'end': 153	'type': 'Attacker'	'text': 'Russia'}
2319 Error with match of {'start': 3842	'end': 3845	'type': 'Weapon and Equipment used'	'text': 'bomb'}
2333 Error with match of {'start': 194	'end': 211	'type': 'Target'	'text': 'a Turkish diplomat'}
2334 Error with match of {'start': 152	'end': 159	'type': 'Score'	'text': ' 6-2 6-1'}
2369 Error with match of {'start': 610	'end': 700	'type': 'The Charged Crime'	'text': "khon's sister Thi Thi Lwin	around 50 soldiers with eight military trucks came to arrest hi"}
2377 Error with match of {'start': 298	'end': 305	'type': 'Score'	'text': ' 178-164'}
2377 Error with match of {'start': 333	'end': 345	'type': 'MVP'	'text': 'Kevin Durant '}
2377 Error with match of {'start': 1177	'end': 1186	'type': 'Score'	'text': '20 points '}
2378 Error with match of {'start': 73	'end': 85	'type': 'Contest participant'	'text': ' Andy Roddick'}
2378 Error with match of {'start': 166	'end': 199	'type': 'Score'	'text': ' 5-7 7-6 (8-6) 7-6 (7-5) 3-6 16-14'}
2391 Error with match of {'start': 39	'end': 42	'type': 'Weapon and Equipment used'	'text': 'bomb'}
2393 Error with match of {'start': 152	'end': 176	'type': 'Location'	'text': ' Indian Wells	California'}
2393 Error with match of {'start': 225	'end': 330	'type': 'Reason for postponement'	'text': ' due to concerns surrounding the coronavirus and the safety of the participants and attendees at the event'}
2401 Error with match of {'start': 124	'end': 133	'type': 'Game Name'	'text': 'World Cup '}
2401 Error with match of {'start': 142	'end': 155	'type': 'Location'	'text': ' San Francisco'}
2401 Error with match of {'start': 297	'end': 307	'type': 'Location'	'text': ' AT&T Park '}
2401 Error with match of {'start': 310	'end': 316	'type': 'End time'	'text': ' Monday'}
2401 Error with match of {'start': 339	'end': 344	'type': 'Score'	'text': ' 33-12'}
2401 Error with match of {'start': 424	'end': 428	'type': 'Score'	'text': '14-7 '}
2401 Error with match of {'start': 774	'end': 780	'type': 'Contest participant'	'text': ' France'}
2429 Error with match of {'start': 425	'end': 448	'type': 'Lasting time'	'text': ' 23 hours and 50 minutes'}
2429 Error with match of {'start': 903	'end': 973	'type': 'Contest participant'	'text': ' #7 Acura ARX-05 of Helio Castroneves	Ricky Taylor and Alexander Rossi'}
2429 Error with match of {'start': 1757	'end': 1824	'type': 'Contest participant'	'text': 'Nissan DPi of Jon Bennett	Romain Dumas	Loic Duval and Colin Braun '}
2429 Error with match of {'start': 5398	'end': 5429	'type': 'Contest participant'	'text': '#29 Land Motorsport Audi R8 LMS '}
2448 Error with match of {'start': 678	'end': 680	'type': 'Weapon and Equipment used'	'text': 'gun'}
2452 Error with match of {'start': 78	'end': 89	'type': 'Causes'	'text': 'monsoon rain'}
2456 Error with match of {'start': 218	'end': 233	'type': 'Location/Hospital'	'text': 'Montecito	Calif'}
2457 Error with match of {'start': 741	'end': 773	'type': 'Participants'	'text': 'apanese Prime Minister Shinzo Abe'}
2474 Error with match of {'start': 257	'end': 261	'type': 'Storm Hit Location'	'text': 'Saipa'}
2478 Error with match of {'start': 206	'end': 231	'type': 'Confirmed/Infected cases'	'text': 'ore than one million cases'}
2480 Error with match of {'start': 375	'end': 391	'type': 'Storm Hit Location'	'text': 'Mexico Beach	Fla'}
2481 Error with match of {'start': 180	'end': 183	'type': 'Location'	'text': 'Cuba'}
2492 Error with match of {'start': 239	'end': 554	'type': 'The reason for the investigation'	'text': 'he office of Georgia’s secretary of state	Brad Raffensperger	on Monday started an investigation into former President Donald J. Trump’s attempts to overturn the state’s election results	including a phone call he made to Mr. Raffensperger in which Mr. Trump pressured him to “find” enough votes to reverse his loss'}
2494 Error with match of {'start': 1	'end': 32	'type': 'Attacker'	'text': 'Terrorists in theSinai Peninsula'}
2514 Error with match of {'start': 0	'end': 25	'type': 'Game Name'	'text': 'The Indian Premier League’'}
2514 Error with match of {'start': 355	'end': 432	'type': 'Contest participant'	'text': 'Monday’s fixture between Kolkata Knight Riders and Royal Challenges Bangalore '}
2524 Error with match of {'start': 2933	'end': 2945	'type': 'Location'	'text': 'Columbia	S.C'}
2527 Error with match of {'start': 66	'end': 100	'type': 'Award'	'text': 'he National Society of Film Critics'}
2538 Error with match of {'start': 0	'end': 13	'type': 'Location'	'text': 'OAKLAND	Calif'}
2538 Error with match of {'start': 18	'end': 30	'type': 'MVP'	'text': ' LeBron James'}
2538 Error with match of {'start': 64	'end': 74	'type': 'Game Name'	'text': ' NBA Finals'}
2538 Error with match of {'start': 129	'end': 135	'type': 'Score'	'text': ' 93-89 '}
2538 Error with match of {'start': 174	'end': 180	'type': 'Game Name'	'text': 'Game 7 '}
2538 Error with match of {'start': 234	'end': 325	'type': 'Score'	'text': ' 29.7 points	11.3 rebounds and 8.9 assists with an effective field goal percentage of 53.3.'}
2547 Error with match of {'start': 352	'end': 364	'type': 'Date'	'text': 'around 10 a.m'}
2553 Error with match of {'start': 330	'end': 334	'type': 'Date'	'text': 'Monda'}
2560 Error with match of {'start': 800	'end': 802	'type': 'Weapon and Equipment used'	'text': 'gun'}
2565 Error with match of {'start': 55	'end': 64	'type': 'Game Name'	'text': ' Euro 2012'}
2565 Error with match of {'start': 143	'end': 152	'type': 'Start time'	'text': ' on Friday'}
2565 Error with match of {'start': 385	'end': 391	'type': 'Contest participant'	'text': ' France'}
2565 Error with match of {'start': 395	'end': 402	'type': 'Start time'	'text': ' 11 June'}
2565 Error with match of {'start': 411	'end': 430	'type': 'Contest participant'	'text': ' Republic of Ireland'}
2565 Error with match of {'start': 530	'end': 537	'type': 'Contest participant'	'text': ' Germany'}
2565 Error with match of {'start': 1314	'end': 1334	'type': 'Contest participant'	'text': 'Portugal and Denmark '}
2605 Error with match of {'start': 1	'end': 7	'type': 'Contracting parties'	'text': 'The U.K'}
2618 Error with match of {'start': 200	'end': 203	'type': 'Score'	'text': '5-3 '}
2618 Error with match of {'start': 227	'end': 241	'type': 'Competition items'	'text': ' 57 kg devision'}
2618 Error with match of {'start': 288	'end': 291	'type': 'Contest participant'	'text': ' 6-0'}
2618 Error with match of {'start': 332	'end': 336	'type': 'Competition items'	'text': ' 61kg'}
2618 Error with match of {'start': 339	'end': 365	'type': 'Champions'	'text': 'Masoud Mahmoud Esmaeilpour '}
2618 Error with match of {'start': 476	'end': 498	'type': 'Contest participant'	'text': ' Frank Aniello Molinaro'}
2618 Error with match of {'start': 511	'end': 524	'type': 'Competition items'	'text': ' 65kg category'}
2618 Error with match of {'start': 526	'end': 546	'type': 'Champions'	'text': 'Mostafa Hosseinkhani '}
2618 Error with match of {'start': 678	'end': 694	'type': 'Contest participant'	'text': ' Peyman YARAHMADI'}
2618 Error with match of {'start': 800	'end': 812	'type': 'Contest participant'	'text': ' David Taylor'}
2618 Error with match of {'start': 873	'end': 889	'type': 'Contest participant'	'text': ' Kyle Kyle Snyder'}
2618 Error with match of {'start': 1018	'end': 1029	'type': 'Competition items'	'text': ' 125kg match'}
2618 Error with match of {'start': 1642	'end': 1666	'type': 'Game Name'	'text': ' 2017 Freestyle World Cup'}
2631 Error with match of {'start': 373	'end': 377	'type': 'Score'	'text': ' 5-3 '}
2631 Error with match of {'start': 390	'end': 408	'type': 'Contest participant'	'text': ' the Detroit Tigers'}
2631 Error with match of {'start': 557	'end': 571	'type': 'Contest participant'	'text': ' Mike Clevinger'}
2635 Error with match of {'start': 196	'end': 199	'type': 'Score'	'text': '1-1 '}
2635 Error with match of {'start': 416	'end': 429	'type': 'Contest participant'	'text': ' Niall McGinn '}
2670 Error with match of {'start': 407	'end': 440	'type': 'Passengers'	'text': 'tourism minister	Rabindra Adhikar'}
2674 Error with match of {'start': 1756	'end': 1770	'type': 'Contest participant'	'text': 'Alun Wyn Jones '}
2678 Error with match of {'start': 215	'end': 286	'type': 'The Charged Crime'	'text': 'having mailed an envelope containing ricin to the White House was arrest'}
2693 Error with match of {'start': 175	'end': 213	'type': 'Date'	'text': 'he eve of Egypt’s Africa Cup of Nations'}
2699 Error with match of {'start': 249	'end': 275	'type': 'Acquirer'	'text': 'American Airlines Group Inc'}
2706 Error with match of {'start': 413	'end': 417	'type': 'Weapon and Equipment used'	'text': 'shell'}
2718 Error with match of {'start': 1953	'end': 1975	'type': 'Causes'	'text': 'altreatment and neglect'}
2727 Error with match of {'start': 765	'end': 769	'type': 'Competition items'	'text': ' race'}
2730 Error with match of {'start': 123	'end': 128	'type': 'Score'	'text': '28-24 '}
2730 Error with match of {'start': 390	'end': 400	'type': 'Contest participant'	'text': 'All Blacks '}
2730 Error with match of {'start': 980	'end': 989	'type': 'Contest participant'	'text': 'Wallabies '}
2732 Error with match of {'start': 237	'end': 275	'type': 'Investigating police'	'text': ' the district police chief. Authorities'}
2736 Error with match of {'start': 29	'end': 31	'type': 'Weapon and Equipment used'	'text': 'gun'}
2737 Error with match of {'start': 68	'end': 81	'type': 'Champions'	'text': 'Canadian team '}
2737 Error with match of {'start': 2624	'end': 2628	'type': 'Score'	'text': '13-4 '}
2737 Error with match of {'start': 2888	'end': 2900	'type': 'Contest participant'	'text': ' Jordan Staal'}
2755 Error with match of {'start': 15	'end': 44	'type': 'Game Name'	'text': ' ice hockey world championship'}
2755 Error with match of {'start': 320	'end': 333	'type': 'Contest participant'	'text': 'Harri Pesonen '}
2757 Error with match of {'start': 109	'end': 155	'type': 'Location'	'text': 'outside the State Department in Washington	D.C'}
2767 Error with match of {'start': 560	'end': 709	'type': 'Agreement Content'	'text': 'he province	by reducing its forces in the region without losing its defence capacity	having into account the missions in this part on of the country'}
2791 Error with match of {'start': 129	'end': 133	'type': 'Competition items'	'text': ' swim'}
2791 Error with match of {'start': 662	'end': 677	'type': 'MVP'	'text': ' Saichol Khonjen'}
2791 Error with match of {'start': 847	'end': 854	'type': 'Score'	'text': '6-3 6-1 '}
2791 Error with match of {'start': 935	'end': 942	'type': 'Score'	'text': '6-1 6-1 '}
2791 Error with match of {'start': 1016	'end': 1029	'type': 'Competition items'	'text': ' men’s doubles'}
2791 Error with match of {'start': 1110	'end': 1117	'type': 'Score'	'text': ' 6-3 6-4'}
2791 Error with match of {'start': 1126	'end': 1142	'type': 'Competition items'	'text': ' judo competition'}
2791 Error with match of {'start': 1188	'end': 1220	'type': 'Competition items'	'text': ' the men’s 60kg and 66kg classes '}
2791 Error with match of {'start': 1241	'end': 1295	'type': 'Champions'	'text': 'Anusorn Nakhamrak teamed up with Vittaya Vichaiwattana '}
2795 Error with match of {'start': 6	'end': 11	'type': 'Countries withdraw the organization'	'text': 'Africa'}
2801 Error with match of {'start': 14	'end': 21	'type': 'Host country'	'text': ' England'}
2801 Error with match of {'start': 26	'end': 42	'type': 'Champions'	'text': 'Ariya Jutanugarn '}
2801 Error with match of {'start': 327	'end': 347	'type': 'Game Name'	'text': "Women's British Open "}
2801 Error with match of {'start': 731	'end': 777	'type': 'Contest participant'	'text': " American Mo Martin and South Korea's Mirim Lee"}
2801 Error with match of {'start': 802	'end': 815	'type': 'Score'	'text': ' 16-under 272 '}
2810 Error with match of {'start': 134	'end': 137	'type': 'Score'	'text': '5-4 '}
2810 Error with match of {'start': 229	'end': 233	'type': 'Score'	'text': ' 1-1 '}
2810 Error with match of {'start': 341	'end': 364	'type': 'Contest participant'	'text': "Germany's Nils Petersen "}
2815 Error with match of {'start': 78	'end': 110	'type': 'Game Name'	'text': '12 Egyptian Premier League season'}
2815 Error with match of {'start': 238	'end': 243	'type': 'Location'	'text': 'Cairo '}
2815 Error with match of {'start': 246	'end': 254	'type': 'Start time'	'text': ' Saturday'}
2815 Error with match of {'start': 315	'end': 474	'type': 'Reason for postponement'	'text': " because there is not enough time to play the games before the national team begins training for the 2013 African Cup qualifiers and this year's London Olympics"}
2820 Error with match of {'start': 90	'end': 159	'type': 'The Charged Crime'	'text': 'eing questioned over the massive explosion in Beirut earlier this mont'}
2836 Error with match of {'start': 307	'end': 350	'type': 'Date'	'text': 'began on 7 April and will conclude on 12 May'}
2842 Error with match of {'start': 398	'end': 413	'type': 'Contest participant'	'text': ' Trinity College'}
2842 Error with match of {'start': 1089	'end': 1127	'type': 'Game Name'	'text': " Division III women's lacrosse champion"}
2845 Error with match of {'start': 15	'end': 119	'type': 'Policy Content'	'text': 'Turkish troops will be on island in perpetuity and proposed terms of rotating presidency are unacceptable'}
2846 Error with match of {'start': 214	'end': 257	'type': 'Location'	'text': 'Beverly Hilton Hotel in Beverly Hills	Calif'}
2872 Error with match of {'start': 2004	'end': 2013	'type': 'Position'	'text': 'FPÖ leader'}
2877 Error with match of {'start': 58	'end': 65	'type': 'Date'	'text': '5:20 a.m'}
2893 Error with match of {'start': 237	'end': 239	'type': 'Time to start sentence'	'text': 'May'}
2906 Error with match of {'start': 1072	'end': 1083	'type': 'Score'	'text': ' 4 versus 24'}
2906 Error with match of {'start': 2426	'end': 2721	'type': 'Lasting time'	'text': ' In the first set	both players were nervy and erratic. The most significant points were double faults. Rather than bid one another up	they dragged each other down	and it was this that caused the set to run for 70 minutes. In the second	Li Na threw off the shackles	and 27 minutes was enough.'}
2915 Error with match of {'start': 209	'end': 225	'type': 'Location'	'text': ' Manchester Arena'}
2919 Error with match of {'start': 816	'end': 827	'type': 'Location'	'text': 'South Africa'}
2943 Error with match of {'start': 123	'end': 138	'type': 'Game Name'	'text': ' AFL premiership'}
2943 Error with match of {'start': 227	'end': 237	'type': 'Contest participant'	'text': 'West Coast '}
2943 Error with match of {'start': 2875	'end': 2886	'type': 'Contest participant'	'text': 'Adam Hunter '}
2943 Error with match of {'start': 3030	'end': 3043	'type': 'Contest participant'	'text': ' Amon Buchanan'}
2951 Error with match of {'start': 43	'end': 55	'type': 'Employment position'	'text': 'chief ministe'}
2968 Error with match of {'start': 32	'end': 50	'type': 'Champions'	'text': 'Francesco Molinari '}
2968 Error with match of {'start': 534	'end': 595	'type': 'Contest participant'	'text': 'Xander Schauffele	Justin Rose	Rory McIlroy and Kevin Kisner '}
2969 Error with match of {'start': 20	'end': 29	'type': 'Score'	'text': ' 19 points'}
2969 Error with match of {'start': 64	'end': 69	'type': 'Champions'	'text': ' Spain'}
2969 Error with match of {'start': 74	'end': 100	'type': 'Game Name'	'text': ' the EuroBasket tournament '}
2969 Error with match of {'start': 454	'end': 460	'type': 'Contest participant'	'text': ' Greece'}
2969 Error with match of {'start': 547	'end': 553	'type': 'Contest participant'	'text': ' Latvia'}
2969 Error with match of {'start': 726	'end': 731	'type': 'Contest participant'	'text': ' Italy'}
2973 Error with match of {'start': 542	'end': 544	'type': 'Weapon and Equipment used'	'text': 'gun'}
2977 Error with match of {'start': 1437	'end': 1524	'type': 'The Final Seats Result'	'text': 'he upstart Coalition Avenir Quebec party	led by Francois Legault	won at least 19 seats'}
2991 Error with match of {'start': 151	'end': 163	'type': 'Magnitude'	'text': 'magnitude 6.5'}
2991 Error with match of {'start': 839	'end': 846	'type': 'Date'	'text': '4:03 a.m'}
3009 Error with match of {'start': 101	'end': 130	'type': 'Attacker'	'text': 'Islamic State-linked insurgent'}
3010 Error with match of {'start': 272	'end': 278	'type': 'Location'	'text': 'the U.S'}
3027 Error with match of {'start': 58	'end': 86	'type': 'Game Name'	'text': 'world endurance championship '}
3027 Error with match of {'start': 101	'end': 109	'type': 'End time'	'text': 'Saturday '}
3064 Error with match of {'start': 762	'end': 764	'type': 'Weapon and Equipment used'	'text': 'gun'}
3065 Error with match of {'start': 373	'end': 375	'type': 'Discover Time'	'text': 'May'}
3073 Error with match of {'start': 5297	'end': 5455	'type': 'Participants'	'text': 'congressional leaders Reps. Steny Hoyer	D-Md.	Kevin McCarthy	R-Calif.	and Steve Scalise	R-La.	along with Sens. Dick Durbin	D-Ill.	and John Thune	R-S.D'}
3082 Error with match of {'start': 759	'end': 770	'type': 'Date'	'text': 'around 9 p.m'}
3090 Error with match of {'start': 808	'end': 824	'type': 'Game Name'	'text': 'Pennsylvania 400 '}
3090 Error with match of {'start': 4000	'end': 4012	'type': 'Contest participant'	'text': 'Bob Osborne -'}
3115 Error with match of {'start': 39	'end': 41	'type': 'Attacker'	'text': 'U.S'}
3137 Error with match of {'start': 133	'end': 140	'type': 'Contest participant'	'text': ' Alabama'}
3137 Error with match of {'start': 156	'end': 173	'type': 'Location'	'text': 'SANTA CLARA	Calif'}
3137 Error with match of {'start': 1101	'end': 1105	'type': 'Score'	'text': ' 15-0'}
3139 Error with match of {'start': 5249	'end': 5263	'type': 'End time'	'text': 'Sunday 17 July '}
3145 Error with match of {'start': 152	'end': 190	'type': 'Game Name'	'text': ' Players Tour Championship Grand Finals'}
3145 Error with match of {'start': 247	'end': 267	'type': 'Contest participant'	'text': ' Australian Robertson'}
3148 Error with match of {'start': 3199	'end': 3210	'type': 'Place of sentence'	'text': 'Israeli jail'}
3157 Error with match of {'start': 296	'end': 333	'type': 'The accused people'	'text': ' George-Antoine Zayek and Peter Taylor'}
3201 Error with match of {'start': 2476	'end': 2505	'type': 'Employment position'	'text': 'the Presiding Judge of the U.S'}
3209 Error with match of {'start': 176	'end': 190	'type': 'Contest participant'	'text': 'Novak Djokovic '}
3209 Error with match of {'start': 3649	'end': 3661	'type': 'Location'	'text': ' Centre Court'}
3213 Error with match of {'start': 197	'end': 220	'type': 'Court'	'text': 'The Vienna Criminal Cour'}
3221 Error with match of {'start': 46	'end': 78	'type': 'Game Name'	'text': " Wimbledon men's singles champion"}
3221 Error with match of {'start': 130	'end': 143	'type': 'Score'	'text': ' 6-4	7-5	6-4'}
3221 Error with match of {'start': 3703	'end': 3706	'type': 'Score'	'text': ' 5-3'}
3225 Error with match of {'start': 1611	'end': 1614	'type': 'Weapon and Equipment used'	'text': 'bomb'}
3228 Error with match of {'start': 235	'end': 275	'type': 'Areas affected'	'text': 'weeping across central and southern China'}
3237 Error with match of {'start': 1185	'end': 1221	'type': 'Location'	'text': 'Jidari area of the Borno state capita'}
3253 Error with match of {'start': 170	'end': 174	'type': 'Date'	'text': '3 a.m'}
3255 Error with match of {'start': 29	'end': 42	'type': 'Contest participant'	'text': ' Sydney Swans '}
3255 Error with match of {'start': 96	'end': 107	'type': 'Game Name'	'text': ' grand final'}
3255 Error with match of {'start': 115	'end': 118	'type': 'Location'	'text': ' MCG'}
3279 Error with match of {'start': 32	'end': 36	'type': 'Score'	'text': ' 4-1 '}
3279 Error with match of {'start': 149	'end': 156	'type': 'Location'	'text': ' Wembley'}
3279 Error with match of {'start': 201	'end': 228	'type': 'Game Name'	'text': ' Independent Premium section'}
3293 Error with match of {'start': 21	'end': 28	'type': 'Location'	'text': ' Romania'}
3296 Error with match of {'start': 37	'end': 59	'type': 'People visiting'	'text': 'President Donald Trump’'}
3304 Error with match of {'start': 448	'end': 572	'type': 'Reason for protest'	'text': 'against a polling process they say was corrupt and shameful ahead of the expected announcement of final results from the Sept'}
3336 Error with match of {'start': 102	'end': 148	'type': 'Place of sentence'	'text': "Georgia's private McMcRae Correctional Institut"}
3344 Error with match of {'start': 41	'end': 55	'type': 'Game Name'	'text': ' maiden MLS Cup'}
3344 Error with match of {'start': 93	'end': 119	'type': 'Game Name'	'text': ' Major League Soccer season'}
3344 Error with match of {'start': 127	'end': 131	'type': 'Score'	'text': ' 2-0 '}
3344 Error with match of {'start': 145	'end': 161	'type': 'Contest participant'	'text': 'Seattle Sounders '}
3344 Error with match of {'start': 817	'end': 832	'type': 'Contest participant'	'text': ' Michael Bradley'}
3348 Error with match of {'start': 43	'end': 48	'type': 'Location'	'text': 'London'}
3348 Error with match of {'start': 84	'end': 96	'type': 'Attacker'	'text': 'Khalid Masood'}
3356 Error with match of {'start': 940	'end': 954	'type': 'Game Name'	'text': 'golf tournament'}
3356 Error with match of {'start': 2106	'end': 2139	'type': 'Start time'	'text': " 2:09 p.m.: Entering today's round"}
3356 Error with match of {'start': 3134	'end': 3145	'type': 'Contest participant'	'text': 'Tiger Woods '}
3356 Error with match of {'start': 3783	'end': 3800	'type': 'Contest participant'	'text': ' Mark Calcavecchia'}
3356 Error with match of {'start': 4511	'end': 4515	'type': 'Competition items'	'text': 'golf '}
3356 Error with match of {'start': 4567	'end': 4579	'type': 'Champions'	'text': ' Zach Johnson'}
3363 Error with match of {'start': 947	'end': 956	'type': 'Start time'	'text': ' 4 October'}
3363 Error with match of {'start': 997	'end': 1045	'type': 'Game Name'	'text': ' London	Berlin and New York	the Paris Marathon '}
3368 Error with match of {'start': 105	'end': 120	'type': 'Champions'	'text': ' the Los Angeles'}
3368 Error with match of {'start': 1132	'end': 1144	'type': 'Start time'	'text': 'Monday night '}
3383 Error with match of {'start': 65	'end': 94	'type': 'Relics discovered and their dates'	'text': 'residue of 13	000-year-old bee'}
3402 Error with match of {'start': 64	'end': 73	'type': 'Location'	'text': "Argentina'"}
3402 Error with match of {'start': 937	'end': 943	'type': 'Date'	'text': "Sunday'"}
3403 Error with match of {'start': 424	'end': 434	'type': 'Storm Hit Time'	'text': 'after 4 p.m'}
3418 Error with match of {'start': 272	'end': 274	'type': 'Location'	'text': 'U.S'}
3426 Error with match of {'start': 624	'end': 635	'type': 'Survivors'	'text': '243 survivor'}
3438 Error with match of {'start': 67	'end': 82	'type': 'Champions'	'text': 'Manchester City '}
3438 Error with match of {'start': 1467	'end': 1480	'type': 'Location'	'text': ' Goodison Park'}
3438 Error with match of {'start': 1484	'end': 1494	'type': 'Start time'	'text': ' 27 October'}
3439 Error with match of {'start': 312	'end': 400	'type': 'Causes'	'text': 'would back Socialist party candidate Benoit Hamon in two stage elections in April and May'}
3450 Error with match of {'start': 13	'end': 24	'type': 'Game Name'	'text': ' Chinese GP	'}
3450 Error with match of {'start': 32	'end': 56	'type': 'Champions'	'text': " McLaren's Lewis Hamilton"}
3450 Error with match of {'start': 241	'end': 248	'type': 'Contest participant'	'text': 'McLaren '}
3450 Error with match of {'start': 444	'end': 448	'type': 'Competition items'	'text': 'cars '}
3451 Error with match of {'start': 174	'end': 202	'type': 'Belligerents'	'text': 'ee people riding two scooters'}
3467 Error with match of {'start': 35	'end': 37	'type': 'Game Name'	'text': ' GM'}
3470 Error with match of {'start': 220	'end': 222	'type': 'Weapon and Equipment used'	'text': 'gun'}
3479 Error with match of {'start': 2766	'end': 2804	'type': 'Economic Loss'	'text': 'he Dutch economy also contracted by 0.2'}
3483 Error with match of {'start': 0	'end': 2	'type': 'Weapon and Equipment used'	'text': 'Gun'}
3486 Error with match of {'start': 68	'end': 85	'type': 'Target'	'text': 'a police checkpoin'}
3521 Error with match of {'start': 0	'end': 27	'type': 'People visiting'	'text': "Sudan's leader Omar al-Bashi"}
3524 Error with match of {'start': 5820	'end': 5833	'type': 'Location'	'text': 'Elizabeth	N.J'}
3528 Error with match of {'start': 198	'end': 212	'type': 'Date'	'text': 'around 4:40 p.m'}
3531 Error with match of {'start': 1110	'end': 1114	'type': 'Date'	'text': '6 May'}
3541 Error with match of {'start': 3119	'end': 3122	'type': 'Weapon and Equipment used'	'text': 'bomb'}
3549 Error with match of {'start': 98	'end': 100	'type': 'Date'	'text': 'May'}
3556 Error with match of {'start': 423	'end': 446	'type': 'Score'	'text': ' 4 for 281 from 38 overs'}
3556 Error with match of {'start': 1297	'end': 1310	'type': 'Contest participant'	'text': ' Glenn McGrath'}
3561 Error with match of {'start': 0	'end': 2	'type': 'Affected Area'	'text': 'U.S'}
3567 Error with match of {'start': 27	'end': 35	'type': 'People visiting'	'text': 'Hu Jintao'}
3579 Error with match of {'start': 167	'end': 233	'type': 'The Final Vote Number and Percentage'	'text': " Mr Macri has about 54% to his centre-left rival Daniel Scioli's 46"}
3584 Error with match of {'start': 4284	'end': 4291	'type': 'Date'	'text': '4:32 p.m'}
3590 Error with match of {'start': 1472	'end': 1480	'type': 'Candidates and their parties'	'text': 'Joe Pittm'}
3595 Error with match of {'start': 35	'end': 37	'type': 'Weapon and Equipment used'	'text': 'gun'}
3620 Error with match of {'start': 2409	'end': 2421	'type': 'Location'	'text': ' Old Trafford'}
3620 Error with match of {'start': 3882	'end': 3894	'type': 'Contest participant'	'text': 'Michael Owen '}
3631 Error with match of {'start': 72	'end': 78	'type': 'Location of the outbreak'	'text': 'the U.S'}
3632 Error with match of {'start': 78	'end': 84	'type': 'Champions'	'text': 'Panama '}
3632 Error with match of {'start': 89	'end': 93	'type': 'Contest participant'	'text': ' Cuba'}
3632 Error with match of {'start': 101	'end': 107	'type': 'End time'	'text': ' Sunday'}
3632 Error with match of {'start': 132	'end': 148	'type': 'Game Name'	'text': 'Caribbean Series '}
3653 Error with match of {'start': 1	'end': 17	'type': 'Location'	'text': 'SACRAMENTO	Calif'}
3654 Error with match of {'start': 60	'end': 67	'type': 'Champions'	'text': ' Germany'}
3654 Error with match of {'start': 114	'end': 127	'type': 'Game Name'	'text': 'The World Cup '}
3654 Error with match of {'start': 213	'end': 231	'type': 'Contest participant'	'text': ' Melanie Behringer '}
3666 Error with match of {'start': 55	'end': 63	'type': 'Game Name'	'text': ' Olympics'}
3666 Error with match of {'start': 172	'end': 176	'type': 'Location'	'text': ' Oslo'}
3666 Error with match of {'start': 2036	'end': 2042	'type': 'Contest participant'	'text': ' Greene'}
3678 Error with match of {'start': 43	'end': 74	'type': 'Game Name'	'text': 'the Euroleague basketball final '}
3678 Error with match of {'start': 116	'end': 121	'type': 'Score'	'text': '78-70 '}
3678 Error with match of {'start': 260	'end': 286	'type': 'Champions'	'text': " Italy's Montepaschi Siena "}
3689 Error with match of {'start': 0	'end': 2	'type': 'Weapon and Equipment used'	'text': 'Gun'}
3699 Error with match of {'start': 319	'end': 327	'type': 'Start time'	'text': "Saturday'"}
3699 Error with match of {'start': 339	'end': 387	'type': 'Location'	'text': ' Barstow	California to just outside of Las Vegas'}
3699 Error with match of {'start': 463	'end': 485	'type': 'Contest participant'	'text': ' fifteen robot vehicles'}
3700 Error with match of {'start': 185	'end': 188	'type': 'Weapon and Equipment used'	'text': 'bomb'}
3709 Error with match of {'start': 1785	'end': 1787	'type': 'Weapon and Equipment used'	'text': 'gun'}
3712 Error with match of {'start': 452	'end': 471	'type': 'Initially Scheduled Landing Place'	'text': 'Fort Lauderdale	Fla'}
3732 Error with match of {'start': 2280	'end': 2396	'type': 'Achievement'	'text': 'a proposed fund of $10 billion each year for the next three years for poor countries prepare climate change strategie'}
3746 Error with match of {'start': 0	'end': 3	'type': 'Weapon and Equipment used'	'text': 'Bomb'}
3748 Error with match of {'start': 20	'end': 23	'type': 'Score'	'text': ' 2-0'}
3748 Error with match of {'start': 31	'end': 57	'type': 'Game Name'	'text': ' FIFA World Cup third-place'}
3748 Error with match of {'start': 935	'end': 945	'type': 'Contest participant'	'text': ' Harry Kane'}
3748 Error with match of {'start': 1367	'end': 1380	'type': 'Contest participant'	'text': 'Romelu Lukaku '}
3748 Error with match of {'start': 1407	'end': 1419	'type': 'Contest participant'	'text': ' Nacer Chadli'}
3749 Error with match of {'start': 84	'end': 91	'type': 'Competition items'	'text': 'running '}
3763 Error with match of {'start': 309	'end': 320	'type': 'Area Affected'	'text': 'Clemson	S.C'}
3763 Error with match of {'start': 407	'end': 434	'type': 'Area Affected'	'text': 'the tiny town of Mineral	Va'}
3765 Error with match of {'start': 18	'end': 29	'type': 'Contest participant'	'text': 'Corinthians '}
3765 Error with match of {'start': 18	'end': 29	'type': 'Champions'	'text': 'Corinthians '}
3765 Error with match of {'start': 44	'end': 60	'type': 'Game Name'	'text': ' Brazilian league'}
3765 Error with match of {'start': 93	'end': 106	'type': 'Location'	'text': 'Vasco de Gama '}
3765 Error with match of {'start': 473	'end': 489	'type': 'Contest participant'	'text': ' Atletico Mineiro'}
3769 Error with match of {'start': 439	'end': 441	'type': 'Weapon and Equipment used'	'text': 'gun'}
3771 Error with match of {'start': 98	'end': 104	'type': 'Champions'	'text': ' Qatar '}
3772 Error with match of {'start': 0	'end': 28	'type': 'Attacker'	'text': 'Palestinian resistance groups'}
3777 Error with match of {'start': 722	'end': 730	'type': 'Lasting time'	'text': '10 hours '}
3785 Error with match of {'start': 558	'end': 562	'type': 'Date'	'text': '2 a.m'}
3806 Error with match of {'start': 73	'end': 92	'type': 'Game Name'	'text': ' 2014 Giro d’Italia '}
3806 Error with match of {'start': 194	'end': 211	'type': 'Contest participant'	'text': ' Team Sky’s Chris '}
3809 Error with match of {'start': 3512	'end': 3514	'type': 'Age'	'text': '100'}
3811 Error with match of {'start': 12	'end': 36	'type': 'Position'	'text': "Israel's police commander"}
3827 Error with match of {'start': 14	'end': 16	'type': 'Weapon and Equipment used'	'text': 'gun'}
3829 Error with match of {'start': 399	'end': 418	'type': 'Date'	'text': 'shortly before 9 p.m'}
3833 Error with match of {'start': 43	'end': 46	'type': 'Score'	'text': '7-6 '}
3852 Error with match of {'start': 316	'end': 333	'type': 'Contest participant'	'text': ' Los Angeles Kings'}
3852 Error with match of {'start': 1216	'end': 1233	'type': 'MVP'	'text': ' Marc-Andre Fleury'}
3858 Error with match of {'start': 731	'end': 733	'type': 'Country visited'	'text': 'U.S'}
3864 Error with match of {'start': 112	'end': 114	'type': 'Time of the case'	'text': 'May'}
3872 Error with match of {'start': 2040	'end': 2045	'type': 'Score'	'text': ' 24-23'}
3872 Error with match of {'start': 2125	'end': 2128	'type': 'Competition items'	'text': ' NFL'}
3881 Error with match of {'start': 1350	'end': 1353	'type': 'Weapon and Equipment used'	'text': 'bomb'}
3890 Error with match of {'start': 128	'end': 149	'type': 'Location'	'text': ' Indian city of Mohali'}
3898 Error with match of {'start': 0	'end': 16	'type': 'Location'	'text': 'TAMPA	Fla. (AP) '}
3898 Error with match of {'start': 77	'end': 88	'type': 'Game Name'	'text': 'Stanley Cup '}
3898 Error with match of {'start': 375	'end': 378	'type': 'Score'	'text': '2-1 '}
3898 Error with match of {'start': 1325	'end': 1341	'type': 'Contest participant'	'text': 'Martin St. Louis '}
3898 Error with match of {'start': 1544	'end': 1610	'type': 'Contest participant'	'text': 'Brad Richards and Vincent Lecavalier and goalie Nikolai Khabibulin '}
3927 Error with match of {'start': 83	'end': 93	'type': 'Contest participant'	'text': 'Toronto FC '}
3927 Error with match of {'start': 116	'end': 123	'type': 'End time'	'text': ' Sunday '}
3927 Error with match of {'start': 127	'end': 166	'type': 'Location'	'text': 'CenturyLink Field in front of a Seattle '}
3933 Error with match of {'start': 143	'end': 166	'type': 'Location'	'text': 'southeast Washington D.C'}
3933 Error with match of {'start': 238	'end': 267	'type': 'Location'	'text': 'Galveston Street SW inside D.C'}
3934 Error with match of {'start': 107	'end': 118	'type': 'MVP'	'text': ' Drew Brees '}
3945 Error with match of {'start': 257	'end': 268	'type': 'Defense lawyer'	'text': 'MarkGeragost'}
3945 Error with match of {'start': 782	'end': 793	'type': 'Time of the case'	'text': 'around 3 a.m'}
3954 Error with match of {'start': 1360	'end': 1571	'type': 'Topics of the meeting'	'text': 'High-profile delegates like Bill and Melinda Gates	Richard Gere and President Bill Clinton want to keep Aids high on political agendas	to re-invigorate the international response to HIV and protect vital fundin'}
3982 Error with match of {'start': 25	'end': 31	'type': 'Location'	'text': 'Bolivia'}
3984 Error with match of {'start': 4863	'end': 4868	'type': 'Score'	'text': '27-24 '}
3984 Error with match of {'start': 4877	'end': 4899	'type': 'Contest participant'	'text': ' the Indianapolis Colts'}
4007 Error with match of {'start': 107	'end': 112	'type': 'Game Name'	'text': ' Derby'}
4007 Error with match of {'start': 116	'end': 121	'type': 'Location'	'text': ' Epsom'}
4007 Error with match of {'start': 388	'end': 410	'type': 'Score'	'text': ' a length and a quarter'}
4011 Error with match of {'start': 35	'end': 50	'type': 'Champions'	'text': ' Eliud Kipchoge '}
4011 Error with match of {'start': 101	'end': 117	'type': 'Game Name'	'text': ' Berlin marathon '}
4011 Error with match of {'start': 121	'end': 127	'type': 'Start time'	'text': 'Sunday '}
4011 Error with match of {'start': 144	'end': 195	'type': 'Score'	'text': 'best time of two hours	four minutes and one second '}
4042 Error with match of {'start': 181	'end': 186	'type': 'Champions'	'text': 'China '}
4042 Error with match of {'start': 683	'end': 687	'type': 'Score'	'text': ' 8-4 '}
4042 Error with match of {'start': 1295	'end': 1299	'type': 'Score'	'text': ' 11-7'}
4042 Error with match of {'start': 1389	'end': 1392	'type': 'Score'	'text': ' 9-7'}
4042 Error with match of {'start': 1892	'end': 1927	'type': 'Score'	'text': '6-11	11-9	12-10	4-11	11-9	11-6 '}
4042 Error with match of {'start': 3090	'end': 3093	'type': 'Score'	'text': ' 4-0'}
4042 Error with match of {'start': 3153	'end': 3156	'type': 'Score'	'text': ' 4-6'}
4046 Error with match of {'start': 957	'end': 966	'type': 'Competition items'	'text': ' football '}
4060 Error with match of {'start': 224	'end': 239	'type': 'Location/Hospital'	'text': 'Scottsdale	Ariz'}
4070 Error with match of {'start': 1	'end': 9	'type': 'Game Name'	'text': 'he N.B.A.'}
4070 Error with match of {'start': 194	'end': 227	'type': 'Reason for postponement'	'text': ' its coronavirus health protocols '}
4070 Error with match of {'start': 254	'end': 260	'type': 'Start time'	'text': ' Monday'}
4070 Error with match of {'start': 453	'end': 496	'type': 'Contest participant'	'text': 'Boston Celtics game against the Chicago Bull'}
4082 Error with match of {'start': 8	'end': 26	'type': 'Champions'	'text': ' The Boston Bruins '}
4082 Error with match of {'start': 269	'end': 287	'type': 'Game Name'	'text': ' Stanley Cup finals'}
4082 Error with match of {'start': 290	'end': 335	'type': 'Contest participant'	'text': 'Brad Marchand	Milan Lucic and Andrew Ference '}
4082 Error with match of {'start': 485	'end': 491	'type': 'Competition items'	'text': ' Game 6'}
4082 Error with match of {'start': 1230	'end': 1244	'type': 'Contest participant'	'text': 'Maxim Lapierre '}
4098 Error with match of {'start': 21	'end': 54	'type': 'Sponsor'	'text': 'The United Nations Security Counci'}
4114 Error with match of {'start': 49	'end': 68	'type': 'Game Name'	'text': ' the 2012 US Masters'}
4114 Error with match of {'start': 4229	'end': 4235	'type': 'End time'	'text': ' 9.02am'}
4118 Error with match of {'start': 49	'end': 124	'type': 'Topics of the meeting'	'text': 'buying an upgraded version of the S-300 surface-to-air missile defense syste'}
4119 Error with match of {'start': 115	'end': 124	'type': 'Attacker'	'text': 'ELN rebels'}
4122 Error with match of {'start': 106	'end': 108	'type': 'Weapon and Equipment used'	'text': 'gun'}
4139 Error with match of {'start': 155	'end': 161	'type': 'Storm Hit Location'	'text': 'the U.S'}
4141 Error with match of {'start': 285	'end': 296	'type': 'Date'	'text': 'around 2 a.m'}
4182 Error with match of {'start': 1358	'end': 1362	'type': 'Date'	'text': '8 p.m'}
4210 Error with match of {'start': 246	'end': 264	'type': 'Judge'	'text': 'Judge Seiji Ashizaw'}
4216 Error with match of {'start': 128	'end': 166	'type': 'Candidates and their parties'	'text': 'Republican U.S. Sen. David Vitter	R-La'}
4218 Error with match of {'start': 85	'end': 99	'type': 'MVP'	'text': 'James Anderson '}
4218 Error with match of {'start': 118	'end': 122	'type': 'Score'	'text': ' 7-42'}
4218 Error with match of {'start': 201	'end': 238	'type': 'Game Name'	'text': " the third and deciding Test at Lord's"}
4218 Error with match of {'start': 281	'end': 290	'type': 'End time'	'text': ' on Friday'}
4218 Error with match of {'start': 358	'end': 361	'type': 'Score'	'text': ' 177'}
4218 Error with match of {'start': 371	'end': 373	'type': 'Score'	'text': ' 62'}
4218 Error with match of {'start': 379	'end': 388	'type': 'Contest participant'	'text': ' Shai Hope'}
4228 Error with match of {'start': 0	'end': 9	'type': 'Champions'	'text': 'Blackpool '}
4240 Error with match of {'start': 76	'end': 83	'type': 'Champions'	'text': 'Germany '}
4240 Error with match of {'start': 169	'end': 174	'type': 'Contest participant'	'text': ' Spain'}
4240 Error with match of {'start': 467	'end': 474	'type': 'Contest participant'	'text': ' England'}
4249 Error with match of {'start': 100	'end': 227	'type': 'Policy Content'	'text': 'impose sanctions on any international company doing business with Venezuelan President Nicolas Maduro	a sharp escalation of U.S'}
4260 Error with match of {'start': 50	'end': 73	'type': 'The Charged Crime'	'text': 'suspicion of sex offence'}
4271 Error with match of {'start': 85	'end': 166	'type': 'The Charged Crime'	'text': 'destroying a Black Lives Matter sign at a historic Black church in Washington	D.C'}
4274 Error with match of {'start': 210	'end': 244	'type': 'Location'	'text': 'bout 70 miles east of New York City'}
4274 Error with match of {'start': 2034	'end': 2041	'type': 'Date'	'text': '2:40 p.m'}
4279 Error with match of {'start': 1624	'end': 1626	'type': 'The location where the spectacle can be observed'	'text': 'U.S'}
4294 Error with match of {'start': 801	'end': 826	'type': 'The Final Vote Number and Percentage'	'text': '306 Electoral College vote'}
4294 Error with match of {'start': 3258	'end': 3260	'type': 'Location'	'text': 'U.S'}
4312 Error with match of {'start': 1027	'end': 1133	'type': 'The Charged Crime'	'text': 'er reporting in the district of Shoubra was part of a story on a migrant boat that disappeared two years ag'}
4334 Error with match of {'start': 71	'end': 105	'type': 'Policy Content'	'text': 'cutting flights to the United State'}
4337 Error with match of {'start': 47	'end': 53	'type': 'Attacker'	'text': 'the U.S'}
4337 Error with match of {'start': 92	'end': 142	'type': 'Target'	'text': 'Islamic State in Iraq and the Levant(ISIL) fighters'}
4376 Error with match of {'start': 29	'end': 51	'type': 'Game Name'	'text': ' World Cup finals match'}
4376 Error with match of {'start': 80	'end': 83	'type': 'Score'	'text': ' 2-1'}
4376 Error with match of {'start': 116	'end': 131	'type': 'Location'	'text': ' spiky encounter'}
4388 Error with match of {'start': 63	'end': 67	'type': 'Game Name'	'text': ' GAA '}
4388 Error with match of {'start': 106	'end': 112	'type': 'Contest participant'	'text': 'Dublin '}
4388 Error with match of {'start': 186	'end': 195	'type': 'Competition items'	'text': ' football '}
4388 Error with match of {'start': 293	'end': 303	'type': 'Location'	'text': 'Croke Park '}
4388 Error with match of {'start': 525	'end': 530	'type': 'Contest participant'	'text': 'Kerry '}
4395 Error with match of {'start': 611	'end': 636	'type': 'Approver'	'text': 'resident Almazbek Atambaev'}
4400 Error with match of {'start': 113	'end': 121	'type': 'Contest participant'	'text': ' Clemson	'}
4400 Error with match of {'start': 152	'end': 202	'type': 'Game Name'	'text': ' the College Football Playoff national championship'}
4400 Error with match of {'start': 561	'end': 567	'type': 'Contest participant'	'text': 'Burrow '}
4400 Error with match of {'start': 740	'end': 755	'type': 'Contest participant'	'text': ' Trevor Lawrence'}
4412 Error with match of {'start': 447	'end': 451	'type': 'Date'	'text': '8 May'}
4446 Error with match of {'start': 99	'end': 112	'type': 'Weapon and Equipment used'	'text': 'warplanes bomb'}
4449 Error with match of {'start': 279	'end': 290	'type': 'Contest participant'	'text': ' Ivory Coast'}
4449 Error with match of {'start': 292	'end': 295	'type': 'Score'	'text': '8-7 '}
4449 Error with match of {'start': 335	'end': 347	'type': 'End time'	'text': ' Sunday night'}
4453 Error with match of {'start': 2366	'end': 2368	'type': 'Location'	'text': 'U.S'}
4461 Error with match of {'start': 69	'end': 96	'type': 'Location'	'text': "the country's two main citie"}
4464 Error with match of {'start': 215	'end': 249	'type': 'Prosecutor'	'text': 'wners of 475	000 polluting vehicles'}
4473 Error with match of {'start': 222	'end': 253	'type': 'Casualties and Losses'	'text': 'At least fourpeople were injured'}
4473 Error with match of {'start': 599	'end': 676	'type': 'Location'	'text': "the city's Suanluang district	a short distance from the international airport"}
4481 Error with match of {'start': 116	'end': 118	'type': 'Sponsor'	'text': 'U.S'}
4482 Error with match of {'start': 61	'end': 73	'type': 'Competition items'	'text': ' Horse Racing'}
4482 Error with match of {'start': 128	'end': 153	'type': 'Game Name'	'text': " Prix de l'Arc de Triomphe"}
4487 Error with match of {'start': 164	'end': 167	'type': 'Score'	'text': ' 6-5'}
4490 Error with match of {'start': 72	'end': 101	'type': 'Prosecutor'	'text': 'Los Angeles County prosecutors'}
4493 Error with match of {'start': 708	'end': 725	'type': 'Contest participant'	'text': 'Javier Castellano '}
4493 Error with match of {'start': 914	'end': 921	'type': 'Score'	'text': ' 1:55.98'}
4494 Error with match of {'start': 2561	'end': 2563	'type': 'Date'	'text': 'May'}
4495 Error with match of {'start': 92	'end': 115	'type': 'Contest participant'	'text': 'Filipino Manny Pacquiao '}
4495 Error with match of {'start': 233	'end': 238	'type': 'Score'	'text': ' 48-0 '}
4516 Error with match of {'start': 391	'end': 407	'type': 'Defense lawyer'	'text': 'Mohammed al-Jishi'}
4528 Error with match of {'start': 352	'end': 362	'type': 'Date'	'text': '07 Nov 2008'}
4530 Error with match of {'start': 969	'end': 972	'type': 'Weapon and Equipment used'	'text': 'bomb'}
4537 Error with match of {'start': 182	'end': 196	'type': 'Game Name'	'text': ' Premier League'}
4547 Error with match of {'start': 16	'end': 34	'type': 'Game Name'	'text': ' Open Championship '}
4554 Error with match of {'start': 1925	'end': 1949	'type': 'Solution'	'text': 'ar rationing was trialled'}
4555 Error with match of {'start': 9	'end': 27	'type': 'Contest participant'	'text': ' Caroline Wozniacki'}
4555 Error with match of {'start': 84	'end': 97	'type': 'Contest participant'	'text': ' Petra Kvitova'}
4555 Error with match of {'start': 172	'end': 179	'type': 'Score'	'text': ' 6-3 6-2'}
4585 Error with match of {'start': 235	'end': 307	'type': 'Policy Content'	'text': 'nable the inclusion of the Russian Air Force’s full range of capabilities'}
4587 Error with match of {'start': 612	'end': 633	'type': 'Weapon and Equipment used'	'text': 'Nuclear-armed B52 bomb'}
4606 Error with match of {'start': 45	'end': 52	'type': 'Date'	'text': 'Wednesda'}
4606 Error with match of {'start': 116	'end': 212	'type': 'Causes'	'text': 'pollution from its Baytown	Texas	refining and chemical plant complex between 2005 and 2013.\nU.S'}
4617 Error with match of {'start': 116	'end': 120	'type': 'Weapon and Equipment used'	'text': 'shell'}
4628 Error with match of {'start': 40	'end': 56	'type': 'Champions'	'text': 'the Chicago Cubs '}
4628 Error with match of {'start': 504	'end': 548	'type': 'Contest participant'	'text': ' Clayton Kershaw	Rizzo and Willson Contreras'}
4628 Error with match of {'start': 621	'end': 644	'type': 'Contest participant'	'text': ' the Los Angeles Dodgers'}
4628 Error with match of {'start': 646	'end': 649	'type': 'Score'	'text': '5-0 '}
4628 Error with match of {'start': 650	'end': 664	'type': 'End time'	'text': 'Saturday night '}
4638 Error with match of {'start': 262	'end': 276	'type': 'Contest participant'	'text': 'George Russell '}
4649 Error with match of {'start': 65	'end': 91	'type': 'Suspect'	'text': "the CIA's former legal chie"}
4658 Error with match of {'start': 54	'end': 70	'type': 'Game Name'	'text': ' Champions League'}
4658 Error with match of {'start': 355	'end': 358	'type': 'Score'	'text': '4-3 '}
4673 Error with match of {'start': 52	'end': 55	'type': 'Score'	'text': '6-4 '}
4673 Error with match of {'start': 212	'end': 218	'type': 'Location'	'text': ' French'}
4676 Error with match of {'start': 363	'end': 369	'type': 'Launch Result'	'text': 'success'}
4676 Error with match of {'start': 1005	'end': 1115	'type': 'Launch Result'	'text': 'deployed the first geostationary communications satellite for Bangladesh	called Bangabandhu-1	around 4:47 p.m'}
4710 Error with match of {'start': 276	'end': 283	'type': 'Date'	'text': '1:20 a.m'}
4711 Error with match of {'start': 107	'end': 110	'type': 'Weapon and Equipment used'	'text': 'bomb'}
4718 Error with match of {'start': 955	'end': 989	'type': 'Causes'	'text': 'an uneasy relationship with the U.S'}
4721 Error with match of {'start': 1316	'end': 1351	'type': 'Casualties and Losses'	'text': 'Six firefighters are seriously wound'}
4723 Error with match of {'start': 426	'end': 429	'type': 'Location'	'text': 'Texa'}
4729 Error with match of {'start': 2133	'end': 2207	'type': 'Casualties and Losses'	'text': 'he death toll from the 7.7-magnitude quake had already hit 23 by 8pm (AEST)'}
4741 Error with match of {'start': 1099	'end': 1165	'type': 'Storm center location'	'text': 'he eye of the typhoon was located at 1	720 kilometers east of Luzon'}
4753 Error with match of {'start': 454	'end': 470	'type': 'Date'	'text': 'began at 9:00 a.m'}
4764 Error with match of {'start': 242	'end': 247	'type': 'Organization name'	'text': 'Google'}
4776 Error with match of {'start': 89	'end': 102	'type': 'Contest participant'	'text': 'Roger Federer '}
4776 Error with match of {'start': 294	'end': 297	'type': 'Score'	'text': '3-0 '}
4776 Error with match of {'start': 406	'end': 432	'type': 'Lasting time'	'text': ' two hours and five minutes'}
4776 Error with match of {'start': 462	'end': 468	'type': 'End time'	'text': ' Sunday'}
4780 Error with match of {'start': 390	'end': 401	'type': 'Resignee'	'text': ' Snyder Rini'}
4782 Error with match of {'start': 2314	'end': 2320	'type': 'The industry in which the organization operates'	'text': 'politic'}
4787 Error with match of {'start': 137	'end': 151	'type': 'Score'	'text': ' 1-under-par 69'}
4787 Error with match of {'start': 159	'end': 185	'type': 'Game Name'	'text': ' the 89th PGA Championship '}
4787 Error with match of {'start': 353	'end': 370	'type': 'Contest participant'	'text': ' US veteran Austin'}
4805 Error with match of {'start': 533	'end': 565	'type': 'Areas affected'	'text': 'he Black Sea resort of Gelendzhik'}
4808 Error with match of {'start': 358	'end': 379	'type': 'Contest participant'	'text': ' the Vancouver Canucks'}
4808 Error with match of {'start': 2333	'end': 2348	'type': 'Contest participant'	'text': ' Michael Ryder ('}
4808 Error with match of {'start': 2513	'end': 2524	'type': 'Contest participant'	'text': 'Mark Recchi '}
4808 Error with match of {'start': 2668	'end': 2699	'type': 'Game Name'	'text': 'Game 3 of the Stanley Cup Final '}
4808 Error with match of {'start': 2708	'end': 2711	'type': 'Score'	'text': ' 8-1'}
4819 Error with match of {'start': 1106	'end': 1162	'type': 'Method'	'text': 'hanting slogans against the government and waving banners'}
4855 Error with match of {'start': 21	'end': 32	'type': 'Champions'	'text': ' Buddy Rice '}
4855 Error with match of {'start': 146	'end': 167	'type': 'Game Name'	'text': ' the Indianapolis 500 '}
4855 Error with match of {'start': 1789	'end': 1821	'type': 'Postpone time'	'text': ' two hours and nine minutes late '}
4855 Error with match of {'start': 1845	'end': 1903	'type': 'Postpone time'	'text': ' halted again for an hour and 47 minutes after the 27th lap'}
4859 Error with match of {'start': 154	'end': 161	'type': 'Location/Hospital'	'text': 'hospital'}
4867 Error with match of {'start': 195	'end': 199	'type': 'Competition items'	'text': ' race'}
4880 Error with match of {'start': 238	'end': 248	'type': 'Candidates and their parties'	'text': 'ohn Edwards'}
4882 Error with match of {'start': 136	'end': 150	'type': 'Casualties and Losses'	'text': 'two Palestinian'}
4887 Error with match of {'start': 365	'end': 371	'type': 'Date'	'text': 'Tuesday'}
4894 Error with match of {'start': 55	'end': 65	'type': 'Game Name'	'text': ' Euro 2012\n'}
4898 Error with match of {'start': 20	'end': 36	'type': 'The accused people'	'text': 'Rep. Chris Collin'}
4920 Error with match of {'start': 22	'end': 25	'type': 'Weapon and Equipment used'	'text': 'bomb'}
4923 Error with match of {'start': 3	'end': 14	'type': 'Contest participant'	'text': ' New Zealand'}
4923 Error with match of {'start': 203	'end': 235	'type': 'Score'	'text': ' winning by just 0.32 of a second'}
4923 Error with match of {'start': 448	'end': 462	'type': 'Contest participant'	'text': ' Czech Republic'}
4927 Error with match of {'start': 226	'end': 257	'type': 'Acquiree'	'text': 'Marriott International Inc MAR.O'}
4929 Error with match of {'start': 237	'end': 240	'type': 'Weapon and Equipment used'	'text': 'bomb'}
4941 Error with match of {'start': 319	'end': 325	'type': 'Location'	'text': 'the U.N'}
4944 Error with match of {'start': 119	'end': 131	'type': 'Contest participant'	'text': 'Lionel Messi '}
4944 Error with match of {'start': 196	'end': 199	'type': 'Score'	'text': ' 3-1'}
4944 Error with match of {'start': 222	'end': 236	'type': 'End time'	'text': ' Saturday night'}
4949 Error with match of {'start': 82	'end': 98	'type': 'Champions'	'text': 'emi Berhanu Hayle'}
4949 Error with match of {'start': 1401	'end': 1408	'type': 'Score'	'text': ' 2:29:19'}
4949 Error with match of {'start': 1907	'end': 1932	'type': 'Contest participant'	'text': 'Marcel Hug of Switzerland '}
4949 Error with match of {'start': 1958	'end': 1970	'type': 'Score'	'text': '1:24:06 mark '}
4952 Error with match of {'start': 31	'end': 36	'type': 'Location'	'text': 'Japan '}
4952 Error with match of {'start': 444	'end': 460	'type': 'Contest participant'	'text': 'Hideki Matsuyama '}
4962 Error with match of {'start': 0	'end': 6	'type': 'Contest participant'	'text': "Butler'"}
4962 Error with match of {'start': 125	'end': 136	'type': 'Competition items'	'text': ' basketball '}
4962 Error with match of {'start': 180	'end': 187	'type': 'Location'	'text': ' Houston'}
4962 Error with match of {'start': 615	'end': 627	'type': 'End time'	'text': 'Monday night '}
4962 Error with match of {'start': 660	'end': 665	'type': 'Score'	'text': '53-41 '}
4969 Error with match of {'start': 92	'end': 109	'type': 'Champions'	'text': 'Mississippi State '}
4969 Error with match of {'start': 114	'end': 119	'type': 'Contest participant'	'text': ' UConn'}
4980 Error with match of {'start': 251	'end': 256	'type': 'Score'	'text': ' 52-24'}
4993 Error with match of {'start': 138	'end': 150	'type': 'Location'	'text': 'Kamloops	B.C'}
5010 Error with match of {'start': 235	'end': 246	'type': 'Date'	'text': 'Sunday 6 May'}
5013 Error with match of {'start': 1953	'end': 1977	'type': 'Aid agency'	'text': 'The UN World Food Program'}
5027 Error with match of {'start': 156	'end': 158	'type': 'Weapon and Equipment used'	'text': 'gun'}
5028 Error with match of {'start': 94	'end': 165	'type': 'Location/Hospital'	'text': 'woods near the village of Serzhen-Yurt	in the Shali district of Chechny'}
5053 Error with match of {'start': 815	'end': 856	'type': 'Passengers'	'text': '14-year-old Victoria and 12-year-old Skyla'}
5073 Error with match of {'start': 616	'end': 626	'type': 'Date'	'text': 'about 7 a.m'}
5073 Error with match of {'start': 1661	'end': 1767	'type': 'Causes'	'text': 'he thought another vehicle near her was drifting into her lane. She veered away and hit the side of the bus'}
5083 Error with match of {'start': 91	'end': 152	'type': 'The Charged Crime'	'text': 'as part of an investigation into violent demonstrations in May'}
5093 Error with match of {'start': 18	'end': 49	'type': 'Suspect'	'text': ' Lesotho’s Prime Minister Thomas'}
5111 Error with match of {'start': 29	'end': 39	'type': 'Speaker status'	'text': 'Georgia Sen'}
5121 Error with match of {'start': 409	'end': 422	'type': 'Accusation'	'text': 'speeding point'}
5125 Error with match of {'start': 192	'end': 203	'type': 'Date'	'text': 'around 3 p.m'}
5133 Error with match of {'start': 129	'end': 136	'type': 'Date'	'text': 'Tuesday’'}
5134 Error with match of {'start': 0	'end': 8	'type': 'Target'	'text': 'Singapore'}
5140 Error with match of {'start': 18	'end': 30	'type': 'Champions'	'text': ' Rory McIlroy'}
5140 Error with match of {'start': 90	'end': 107	'type': 'Game Name'	'text': ' PGA Championship '}
5140 Error with match of {'start': 465	'end': 513	'type': 'Contest participant'	'text': ' Phil Mickelson	Rickie Fowler and Henrik Stenson'}
5163 Error with match of {'start': 821	'end': 835	'type': 'Location'	'text': ' Rio de Janeiro'}
5167 Error with match of {'start': 616	'end': 667	'type': 'Candidates and their parties'	'text': 'Christian Democrats/Christian Social Union (CDU/CSU)'}
5167 Error with match of {'start': 706	'end': 725	'type': 'Candidates and their parties'	'text': 'Free Democrats (FDP)'}
5184 Error with match of {'start': 100	'end': 117	'type': 'The Charged Crime'	'text': 'plotting to kidnap'}
5196 Error with match of {'start': 136	'end': 144	'type': 'Date'	'text': '10:50 a.m'}
5201 Error with match of {'start': 98	'end': 109	'type': 'Location'	'text': 'Orlando	Fla'}
5207 Error with match of {'start': 2910	'end': 2913	'type': 'Weapon and Equipment used'	'text': 'bomb'}
5207 Error with match of {'start': 7658	'end': 7673	'type': 'Date'	'text': 'At around 11 a.m'}
5213 Error with match of {'start': 4	'end': 6	'type': 'Launch country'	'text': 'U.S'}
5221 Error with match of {'start': 232	'end': 254	'type': 'Person appointed'	'text': 't. Gen. Raymond Odierno'}
5222 Error with match of {'start': 1215	'end': 1255	'type': 'Relics discovered and their dates'	'text': 'the cloth to between 300 B.C. and 400 A.D'}
5229 Error with match of {'start': 2174	'end': 2176	'type': 'Contracting parties'	'text': 'U.S'}
5266 Error with match of {'start': 74	'end': 90	'type': 'Champions'	'text': 'Sebastian Vettel '}
5266 Error with match of {'start': 190	'end': 215	'type': 'Contest participant'	'text': " Ferrari's Fernando Alonso"}
5266 Error with match of {'start': 316	'end': 328	'type': 'Contest participant'	'text': ' Mark Webber.'}
5278 Error with match of {'start': 511	'end': 527	'type': 'Game Name'	'text': ' Indianapolis 500'}
5322 Error with match of {'start': 725	'end': 728	'type': 'The time when the spectacle appeared'	'text': '1980'}
5337 Error with match of {'start': 172	'end': 178	'type': 'End time'	'text': ' Sunday'}
5337 Error with match of {'start': 275	'end': 291	'type': 'Game Name'	'text': 'Grand Slam final '}
5341 Error with match of {'start': 300	'end': 325	'type': 'Game Name'	'text': ' Six Nations Championship.'}
5344 Error with match of {'start': 506	'end': 517	'type': 'Date'	'text': 'around 5 a.m'}
5367 Error with match of {'start': 1546	'end': 1581	'type': 'Aid supplies/amount'	'text': 'More than 1.5 million tonnes of food'}
5367 Error with match of {'start': 1583	'end': 1615	'type': 'Aid supplies/amount'	'text': '15	000 packets of instant noodles'}
5370 Error with match of {'start': 109	'end': 116	'type': 'Date'	'text': '7:18 a.m'}
5385 Error with match of {'start': 121	'end': 138	'type': 'Location'	'text': 'northeastern Syria'}
5388 Error with match of {'start': 0	'end': 24	'type': 'Causes'	'text': 'A drunken man on a tracto'}
5388 Error with match of {'start': 842	'end': 856	'type': 'Number of vehicles involved in the crash'	'text': 'cars and lorrie'}
5400 Error with match of {'start': 245	'end': 259	'type': 'Date'	'text': 'around 2:30 p.m'}
5403 Error with match of {'start': 1013	'end': 1052	'type': 'Influence people'	'text': '5	000 people have already been evacuated'}
5410 Error with match of {'start': 169	'end': 182	'type': 'Area Affected'	'text': 'ndia and Nepal'}
5413 Error with match of {'start': 222	'end': 230	'type': 'Champions'	'text': ' Wawrinka'}
5413 Error with match of {'start': 1621	'end': 1639	'type': 'Score'	'text': '7-6	4-6	5-7	3-5 '}
5413 Error with match of {'start': 2566	'end': 2584	'type': 'Score'	'text': '7-6	4-6	5-7	2-4 '}
5413 Error with match of {'start': 5149	'end': 5167	'type': 'Score'	'text': '7-6	4-6	5-6	0-3 '}
5413 Error with match of {'start': 5884	'end': 5903	'type': 'Score'	'text': ' 7-6	4-6	5-7	0-1 '}
5413 Error with match of {'start': 6230	'end': 6243	'type': 'Score'	'text': '7-6	4-6	5-7 '}
5413 Error with match of {'start': 10101	'end': 10114	'type': 'Score'	'text': ' 7-6	4-6	0-3'}
5422 Error with match of {'start': 224	'end': 228	'type': 'Score'	'text': '19-1 '}
5424 Error with match of {'start': 239	'end': 242	'type': 'Contest participant'	'text': ' SMU'}
5425 Error with match of {'start': 2166	'end': 2180	'type': 'Date'	'text': 'about 11:30 a.m'}
5435 Error with match of {'start': 256	'end': 287	'type': 'Score'	'text': ' 3 hours	48 minutes	42 seconds'}
5458 Error with match of {'start': 59	'end': 83	'type': 'Game Name'	'text': ' international friendlies'}
5458 Error with match of {'start': 87	'end': 96	'type': 'End time'	'text': ' Wednesday'}
5458 Error with match of {'start': 139	'end': 147	'type': 'Score'	'text': '30 yards '}
5458 Error with match of {'start': 438	'end': 461	'type': 'Contest participant'	'text': 'Netherlands and Germany '}
5458 Error with match of {'start': 469	'end': 472	'type': 'Score'	'text': ' 0-0'}
5458 Error with match of {'start': 512	'end': 517	'type': 'Contest participant'	'text': 'Italy '}
5461 Error with match of {'start': 953	'end': 956	'type': 'Weapon and Equipment used'	'text': 'bomb'}
5482 Error with match of {'start': 432	'end': 451	'type': 'Postpone time'	'text': ' 23 July to 8 August'}
5490 Error with match of {'start': 35	'end': 47	'type': 'Date'	'text': 'December 2012'}
5490 Error with match of {'start': 66	'end': 73	'type': 'Record-breaking project'	'text': 'Football'}
5490 Error with match of {'start': 179	'end': 180	'type': 'Grades'	'text': '86'}
5495 Error with match of {'start': 891	'end': 905	'type': 'Storm Hit Location'	'text': 'Tuscaloosa	Ala'}
5507 Error with match of {'start': 73	'end': 82	'type': 'Champions'	'text': ' Jason Day'}
5507 Error with match of {'start': 100	'end': 116	'type': 'Game Name'	'text': ' PGA Championship'}
5507 Error with match of {'start': 343	'end': 358	'type': 'Start time'	'text': ' August 16	2015'}
5518 Error with match of {'start': 3187	'end': 3191	'type': 'Weapon and Equipment used'	'text': 'shell'}
5554 Error with match of {'start': 101	'end': 108	'type': 'Employed institution'	'text': 'Colombia'}
5566 Error with match of {'start': 833	'end': 848	'type': 'Profession'	'text': 'Christian leader'}
5567 Error with match of {'start': 115	'end': 140	'type': 'Game Name'	'text': ' the European Championship'}
5567 Error with match of {'start': 261	'end': 268	'type': 'Start time'	'text': ' June 9 '}
5567 Error with match of {'start': 276	'end': 284	'type': 'Contest participant'	'text': ' Portugal'}
5570 Error with match of {'start': 89	'end': 98	'type': 'Contest participant'	'text': ' Australia'}
5570 Error with match of {'start': 326	'end': 338	'type': 'Contest participant'	'text': ' Luke Doerner'}
5570 Error with match of {'start': 386	'end': 401	'type': 'Contest participant'	'text': ' Bernhard Peters'}
5574 Error with match of {'start': 216	'end': 220	'type': 'Game Name'	'text': ' Euro'}
5574 Error with match of {'start': 680	'end': 688	'type': 'Contest participant'	'text': ' Joe Hart'}
5574 Error with match of {'start': 4043	'end': 4061	'type': 'Start time'	'text': ' start at 20:00 BST'}
5574 Error with match of {'start': 5901	'end': 5913	'type': 'Contest participant'	'text': ' Gary Cahill '}
5574 Error with match of {'start': 6225	'end': 6235	'type': 'Contest participant'	'text': ' Harry Kane'}
5574 Error with match of {'start': 6591	'end': 6599	'type': 'Location'	'text': ' Iceland'}
5597 Error with match of {'start': 78	'end': 109	'type': 'Court'	'text': 'federal court in Washington	D.C'}
5599 Error with match of {'start': 167	'end': 170	'type': 'Score'	'text': ' 2-0'}
5599 Error with match of {'start': 178	'end': 185	'type': 'Game Name'	'text': ' MLS Cup'}
5601 Error with match of {'start': 63	'end': 69	'type': 'Spacecraft name'	'text': 'Giove-A'}
5606 Error with match of {'start': 78	'end': 86	'type': 'Champions'	'text': 'Portugal '}
5606 Error with match of {'start': 167	'end': 182	'type': 'Game Name'	'text': ' Euro 2016 final'}
5606 Error with match of {'start': 294	'end': 301	'type': 'Contest participant'	'text': ' Ronaldo'}
5612 Error with match of {'start': 118	'end': 123	'type': 'Champions'	'text': ' Leeds'}
5612 Error with match of {'start': 181	'end': 196	'type': 'Game Name'	'text': 'the Grand Final '}
5612 Error with match of {'start': 514	'end': 539	'type': 'Contest participant'	'text': 'Carl Ablett and Ryan Hall '}
5613 Error with match of {'start': 2929	'end': 2931	'type': 'Location'	'text': 'U.S'}
5614 Error with match of {'start': 97	'end': 99	'type': 'The agency who broke the agreement'	'text': 'U.S'}
5615 Error with match of {'start': 3849	'end': 3852	'type': 'Weapon and Equipment used'	'text': 'bomb'}
5649 Error with match of {'start': 20	'end': 33	'type': 'Investigating police'	'text': ' Kosovo police'}
5653 Error with match of {'start': 1223	'end': 1226	'type': 'Weapon and Equipment used'	'text': 'bomb'}
5658 Error with match of {'start': 1771	'end': 1774	'type': 'Weapon and Equipment used'	'text': 'bomb'}
5659 Error with match of {'start': 99	'end': 124	'type': 'Military Strength(Units involved)'	'text': 'Two US Air Force F-15 jets'}
5661 Error with match of {'start': 1411	'end': 1425	'type': 'Date'	'text': 'around 8:15 p.m'}
5665 Error with match of {'start': 340	'end': 344	'type': 'Candidates and their parties'	'text': 'H.D.Z'}
5671 Error with match of {'start': 8792	'end': 8798	'type': 'Predecessor'	'text': 'Mrs May'}
5690 Error with match of {'start': 674	'end': 721	'type': 'Casualties and Losses'	'text': 'Two people have lost their lives in this inciden'}
5706 Error with match of {'start': 737	'end': 740	'type': 'Weapon and Equipment used'	'text': 'bomb'}
5707 Error with match of {'start': 256	'end': 267	'type': 'Strike Agencies'	'text': ' The Maoists'}
5709 Error with match of {'start': 17	'end': 35	'type': 'Location of the outbreak'	'text': 'The continental U.S'}
5712 Error with match of {'start': 337	'end': 342	'type': 'Date'	'text': '24 May'}
5718 Error with match of {'start': 258	'end': 271	'type': 'Date'	'text': 'about 2:45 p.m'}
5719 Error with match of {'start': 423	'end': 438	'type': 'Location'	'text': 'Muslim island ch'}
5732 Error with match of {'start': 1527	'end': 1640	'type': 'Destruction of installations'	'text': 'Weapon stores	a communication tower	a communication facility and anti-aircraft guns were destroyed in this attac'}
5758 Error with match of {'start': 45	'end': 63	'type': 'Contest participant'	'text': ' the Bryan brothers'}
5758 Error with match of {'start': 408	'end': 417	'type': 'Score'	'text': ' 6-3	6-4.'}
5765 Error with match of {'start': 117	'end': 120	'type': 'Disease Name'	'text': 'Ebol'}
5781 Error with match of {'start': 1043	'end': 1058	'type': 'Investigator of the accident'	'text': 'The Canadian TSB'}
5787 Error with match of {'start': 640	'end': 642	'type': 'Areas affected'	'text': 'U.S'}
5796 Error with match of {'start': 0	'end': 12	'type': 'Suspect'	'text': 'JACKSON	Miss'}
5805 Error with match of {'start': 31	'end': 51	'type': 'Score'	'text': ' two impressive quads'}
5814 Error with match of {'start': 11	'end': 49	'type': 'Bill drafting agency'	'text': ' European Union officials and lawmakers'}
5819 Error with match of {'start': 541	'end': 544	'type': 'Weapon and Equipment used'	'text': 'bomb'}
5823 Error with match of {'start': 562	'end': 565	'type': 'Weapon and Equipment used'	'text': 'bomb'}
5858 Error with match of {'start': 321	'end': 372	'type': 'Method'	'text': 'blockaded the entrance to the New York office of Sen'}
5861 Error with match of {'start': 431	'end': 454	'type': 'The hospital where the wounded was taken'	'text': 'Harborview Medical Cente'}
5875 Error with match of {'start': 60	'end': 84	'type': 'Game Name'	'text': 'Football\nWorld champions '}
5875 Error with match of {'start': 177	'end': 183	'type': 'Contest participant'	'text': ' France'}
5875 Error with match of {'start': 665	'end': 681	'type': 'End time'	'text': ' 19 November 2013'}
5880 Error with match of {'start': 90	'end': 96	'type': 'Location of the outbreak'	'text': 'Britain'}
5883 Error with match of {'start': 78	'end': 94	'type': 'The accused people'	'text': 'Eric H. Holder Jr'}
5888 Error with match of {'start': 180	'end': 222	'type': 'Contest participant'	'text': " ZJUDancer	from China's Zhejian University"}
5900 Error with match of {'start': 29	'end': 32	'type': 'The Charged Crime'	'text': 'rape'}
5902 Error with match of {'start': 133	'end': 135	'type': 'Weapon and Equipment used'	'text': 'gun'}
5903 Error with match of {'start': 379	'end': 408	'type': 'Contest participant'	'text': ' Ken Jennings and Brad Rutter.'}
5903 Error with match of {'start': 538	'end': 567	'type': 'Game Name'	'text': ' Jeopardy’s greatest champions'}
5905 Error with match of {'start': 0	'end': 26	'type': 'Casualties and Losses'	'text': 'At least 10 people have die'}
5915 Error with match of {'start': 79	'end': 93	'type': 'Storm Hit Location'	'text': 'the eastern U.S'}
5921 Error with match of {'start': 25	'end': 31	'type': 'Contest participant'	'text': 'Brazil '}
5921 Error with match of {'start': 41	'end': 45	'type': 'Contest participant'	'text': 'Cuba '}
5927 Error with match of {'start': 101	'end': 106	'type': 'Date'	'text': '25\nJan'}
5927 Error with match of {'start': 2166	'end': 2208	'type': 'Location/Hospital'	'text': "St. Mary's Hospital in Grand Junction	Colo"}
5928 Error with match of {'start': 338	'end': 354	'type': 'Contest participant'	'text': ' Edoardo Molinari'}
5938 Error with match of {'start': 0	'end': 15	'type': 'The accused people'	'text': 'Jesse Jackson Jr'}
5964 Error with match of {'start': 153	'end': 158	'type': 'Contest participant'	'text': 'Treve '}
5965 Error with match of {'start': 53	'end': 71	'type': 'Competition items'	'text': " the women's 1	000m"}
5965 Error with match of {'start': 168	'end': 174	'type': 'End time'	'text': ' Friday'}
5965 Error with match of {'start': 294	'end': 303	'type': 'Contest participant'	'text': ' Zhou Yang'}
5968 Error with match of {'start': 1434	'end': 1557	'type': 'Reason for protest'	'text': "ncreasing domination of China's majority Han population in Tibet and accuse the government of trying to dilute their culture"}
5970 Error with match of {'start': 202	'end': 235	'type': 'Belligerents'	'text': 'A group of about 300 demonstrators'}
5970 Error with match of {'start': 622	'end': 626	'type': 'Date'	'text': '9 a.m'}
5975 Error with match of {'start': 95	'end': 118	'type': 'Contest participant'	'text': ' Shelly-Ann Fraser-Pryce'}
5975 Error with match of {'start': 446	'end': 461	'type': 'Contest participant'	'text': 'Dafne Schippers '}
5992 Error with match of {'start': 145	'end': 147	'type': 'Weapon and Equipment used'	'text': 'Gun'}
5999 Error with match of {'start': 0	'end': 4	'type': 'Weapon and Equipment used'	'text': 'Shell'}
6002 Error with match of {'start': 667	'end': 669	'type': 'Location'	'text': 'U.S'}
6008 Error with match of {'start': 44	'end': 47	'type': 'Score'	'text': '2-0 '}
6013 Error with match of {'start': 1314	'end': 1316	'type': 'Location'	'text': 'U.S'}
6016 Error with match of {'start': 0	'end': 20	'type': 'Champions'	'text': "South Africa's Bulls "}
6016 Error with match of {'start': 94	'end': 99	'type': 'Score'	'text': ' 61-17'}
6016 Error with match of {'start': 519	'end': 535	'type': 'Location'	'text': ' Loftus Versfeld '}
6035 Error with match of {'start': 149	'end': 154	'type': 'Date'	'text': 'Monday'}
6035 Error with match of {'start': 1701	'end': 1711	'type': 'Special medicine'	'text': 'antibiotics'}
6042 Error with match of {'start': 766	'end': 783	'type': 'Weapon and Equipment used'	'text': '40 caliber handgun'}
6042 Error with match of {'start': 2010	'end': 2017	'type': 'Date'	'text': '2:30 a.m'}
6052 Error with match of {'start': 2518	'end': 2532	'type': 'Contest participant'	'text': ' Marina Mabrey '}
6052 Error with match of {'start': 2632	'end': 2646	'type': 'Contest participant'	'text': ' Teaira McCowan'}
6073 Error with match of {'start': 301	'end': 311	'type': 'Reason for postponement'	'text': ' due to war'}
6101 Error with match of {'start': 216	'end': 278	'type': 'Relics discovered and their dates'	'text': 'ancient temple	which dates back to the early sixth century B.C'}
6111 Error with match of {'start': 332	'end': 343	'type': 'Date'	'text': 'around 2 a.m'}
6115 Error with match of {'start': 2156	'end': 2273	'type': 'Causes'	'text': '"ERT is a typical example of unique lack of transparency and incredible waste. And that ends today	Kedikoglou said. '} 6118 Error with match of {'start': 331, 'end': 332, 'type': 'Age', 'text': '20'} 6120 Error with match of {'start': 156, 'end': 179, 'type': 'Predecessor', 'text': 'rime Minister Abiy Ahmed'} 6134 Error with match of {'start': 1481, 'end': 1491, 'type': 'The Final Vote Number and Percentage', 'text': 'ion 14 perc'} 6147 Error with match of {'start': 10, 'end': 20, 'type': 'Res…
6440 Error with match of {'start': 147	'end': 175	'type': 'Contest participant'	'text': "Great Britain's Charley Hull "}
6440 Error with match of {'start': 316	'end': 337	'type': 'Contest participant'	'text': "China's Shanshan Feng "}
6444 Error with match of {'start': 536	'end': 538	'type': 'Perpetrator'	'text': 'U.S'}
6466 Error with match of {'start': 58	'end': 77	'type': 'Score'	'text': ' 4-6	7-5	7-6	6-4 '}
6466 Error with match of {'start': 119	'end': 131	'type': 'Competition items'	'text': " men's final "}
6466 Error with match of {'start': 2351	'end': 2354	'type': 'Score'	'text': '4-4 '}
6466 Error with match of {'start': 2728	'end': 2731	'type': 'Score'	'text': '1-2 '}
6472 Error with match of {'start': 260	'end': 276	'type': 'The accused people'	'text': 'Andal Ampatuan Jr'}
6484 Error with match of {'start': 104	'end': 107	'type': 'Weapon and Equipment used'	'text': 'bomb'}
6484 Error with match of {'start': 5297	'end': 5299	'type': 'Date'	'text': 'May'}
6485 Error with match of {'start': 205	'end': 225	'type': 'The leader of the merged organization'	'text': 'Dalian Wanda Group Co'}
6490 Error with match of {'start': 195	'end': 206	'type': 'Date'	'text': 'after 11 p.m'}
6493 Error with match of {'start': 19	'end': 37	'type': 'Contest participant'	'text': ' Caroline Wozniacki'}
6493 Error with match of {'start': 141	'end': 148	'type': 'Score'	'text': ' 6-3 6-2'}
6493 Error with match of {'start': 184	'end': 194	'type': 'Game Name'	'text': ' China Open'}
6494 Error with match of {'start': 390	'end': 400	'type': 'Contest participant'	'text': ' Alex Semin'}
6527 Error with match of {'start': 46	'end': 55	'type': 'Champions'	'text': ' Tyson Gay'}
6527 Error with match of {'start': 190	'end': 233	'type': 'Game Name'	'text': ' the 11th IAAF World Athletics Championships'}
6528 Error with match of {'start': 10	'end': 39	'type': 'Prosecutor'	'text': 'California and 15 other states'}
6534 Error with match of {'start': 217	'end': 219	'type': 'Weapon and Equipment used'	'text': 'gun'}
6534 Error with match of {'start': 890	'end': 901	'type': 'Weapon and Equipment used'	'text': 'suicide bomb'}
6536 Error with match of {'start': 29	'end': 43	'type': 'Game Name'	'text': 'Premier League '}
6536 Error with match of {'start': 52	'end': 67	'type': 'Contest participant'	'text': ' Manchester City'}
6536 Error with match of {'start': 179	'end': 188	'type': 'Champions'	'text': ' Leicester'}
6536 Error with match of {'start': 293	'end': 303	'type': 'Contest participant'	'text': ' Colin Bell'}
6565 Error with match of {'start': 186	'end': 207	'type': 'Game Name'	'text': ' Australian Open final'}
6573 Error with match of {'start': 297	'end': 302	'type': 'Date'	'text': '11 a.m'}
6578 Error with match of {'start': 41	'end': 54	'type': 'Position'	'text': 'New Jersey Gov'}
6582 Error with match of {'start': 0	'end': 5	'type': 'Champions'	'text': 'Spain '}
6582 Error with match of {'start': 190	'end': 209	'type': 'Game Name'	'text': '2019 FIBA World Cup '}
6593 Error with match of {'start': 273	'end': 289	'type': 'Judgement Result/Prison Term'	'text': 'entenced to death'}
6596 Error with match of {'start': 112	'end': 117	'type': 'Champions'	'text': ' Spain'}
6596 Error with match of {'start': 136	'end': 141	'type': 'Contest participant'	'text': ' Italy'}
6596 Error with match of {'start': 432	'end': 447	'type': 'Contest participant'	'text': 'Mario Balotelli '}
6596 Error with match of {'start': 507	'end': 510	'type': 'Score'	'text': ' 2-1'}
6608 Error with match of {'start': 61	'end': 64	'type': 'Weapon and Equipment used'	'text': 'bomb'}
6626 Error with match of {'start': 824	'end': 841	'type': 'Historical sites discovered'	'text': 'eeth of cave bears'}
6635 Error with match of {'start': 406	'end': 437	'type': 'Charges of imprisonment'	'text': 'defrauding shareholders of $6.1m'}
6638 Error with match of {'start': 56	'end': 83	'type': 'Game Name'	'text': ' quarter-finals of Euro 2012'}
6638 Error with match of {'start': 111	'end': 134	'type': 'Contest participant'	'text': ' the Republic of Ireland'}
6638 Error with match of {'start': 2316	'end': 2348	'type': 'Contest participant'	'text': 'Richard Dunne and Sean St Ledger '}
6642 Error with match of {'start': 0	'end': 2	'type': 'Position'	'text': 'Rep'}
6650 Error with match of {'start': 85	'end': 138	'type': 'The Charged Crime'	'text': 'crimes against humanity during the 1991-95 Croatian wa'}
6658 Error with match of {'start': 1	'end': 36	'type': 'Employment agency'	'text': 'International Business Machines Corp'}
6669 Error with match of {'start': 573	'end': 587	'type': 'Contest participant'	'text': 'Davis Love III '}
6670 Error with match of {'start': 15	'end': 17	'type': 'Weapon and Equipment used'	'text': 'Gun'}
6670 Error with match of {'start': 34	'end': 37	'type': 'Weapon and Equipment used'	'text': 'bomb'}
6672 Error with match of {'start': 165	'end': 176	'type': 'Investigating police'	'text': 'by the F.B.I'}
6675 Error with match of {'start': 906	'end': 913	'type': 'Maximum wind speed'	'text': '252 km/h'}
6676 Error with match of {'start': 626	'end': 641	'type': 'Storm Hit Time'	'text': 'around 10:15 a.m'}
6684 Error with match of {'start': 40	'end': 42	'type': 'Location'	'text': 'U.S'}
6696 Error with match of {'start': 763	'end': 766	'type': 'Weapon and Equipment used'	'text': 'bomb'}
6697 Error with match of {'start': 0	'end': 13	'type': 'Weapon used'	'text': 'A suicide bomb'}
6700 Error with match of {'start': 1445	'end': 1591	'type': 'Method'	'text': ' an image of an Iranian carrying an effigy of Mr. Trump hanging from a rope made the rounds. Another showed American and Israeli flags being burned'}
6721 Error with match of {'start': 1423	'end': 1437	'type': 'Date'	'text': 'around 4:05 p.m'}
6724 Error with match of {'start': 138	'end': 144	'type': 'Weapon used'	'text': 'teargas'}
6726 Error with match of {'start': 50	'end': 62	'type': 'Weapon and Equipment used'	'text': '30 air strike'}
6774 Error with match of {'start': 2820	'end': 2827	'type': 'Date'	'text': '2:25 p.m'}
6778 Error with match of {'start': 205	'end': 215	'type': 'Date'	'text': 'unday night'}
6778 Error with match of {'start': 341	'end': 344	'type': 'Weapon and Equipment used'	'text': 'bomb'}
6800 Error with match of {'start': 257	'end': 262	'type': 'Score'	'text': ' 10-4 '}
6800 Error with match of {'start': 278	'end': 293	'type': 'Contest participant'	'text': ' Tampa Bay Rays '}
6837 Error with match of {'start': 8	'end': 25	'type': 'Champions'	'text': ' Manchester United'}
6837 Error with match of {'start': 53	'end': 76	'type': 'Game Name'	'text': ' Champions League final '}
6837 Error with match of {'start': 132	'end': 135	'type': 'Score'	'text': '4-1 '}
6837 Error with match of {'start': 182	'end': 185	'type': 'Score'	'text': ' 6-1'}
6837 Error with match of {'start': 209	'end': 212	'type': 'Score'	'text': ' 2-0'}
6837 Error with match of {'start': 680	'end': 692	'type': 'Contest participant'	'text': ' Manuel Neuer'}
6843 Error with match of {'start': 88	'end': 92	'type': 'Weapon and Equipment used'	'text': 'shell'}
6852 Error with match of {'start': 1988	'end': 1991	'type': 'Employment position'	'text': 'head'}
6856 Error with match of {'start': 2643	'end': 2647	'type': 'Date'	'text': '2 p.m'}
6858 Error with match of {'start': 1698	'end': 1700	'type': 'Location'	'text': 'U.S'}
6862 Error with match of {'start': 463	'end': 468	'type': 'Score'	'text': ' 36-36'}
6862 Error with match of {'start': 928	'end': 948	'type': 'Score'	'text': ' 5.6 (36) to 5.6 (36)'}
6863 Error with match of {'start': 627	'end': 636	'type': 'Time to investigate'	'text': "Wednesday'"}
6869 Error with match of {'start': 4	'end': 6	'type': 'Location'	'text': 'U.S'}
6878 Error with match of {'start': 2844	'end': 2856	'type': 'Date'	'text': 'Around 11 a.m'}
6879 Error with match of {'start': 414	'end': 468	'type': 'Casualties and Losses'	'text': 'Most of the passengers in both vehicles died at the spo'}
6889 Error with match of {'start': 341	'end': 343	'type': 'Location'	'text': 'U.S'}
6895 Error with match of {'start': 32	'end': 56	'type': 'Game Name'	'text': ' world chess championship'}
6901 Error with match of {'start': 343	'end': 372	'type': 'Participants'	'text': 'House Speaker Paul Ryan	R-Wis'}
6906 Error with match of {'start': 99	'end': 114	'type': 'Game Name'	'text': 'WBA lightweight '}
6906 Error with match of {'start': 604	'end': 623	'type': 'Score'	'text': ' 115-114 and 115-113'}
6923 Error with match of {'start': 1027	'end': 1037	'type': 'Contest participant'	'text': ' Bryan Rust'}
6928 Error with match of {'start': 1342	'end': 1373	'type': 'Suspect'	'text': 'the Genovese and Bonanno familie'}
6935 Error with match of {'start': 70	'end': 96	'type': 'Target'	'text': 'Islamic State (IS) militant'}
6946 Error with match of {'start': 119	'end': 132	'type': 'Location'	'text': ' San Francisco'}
6954 Error with match of {'start': 158	'end': 320	'type': 'The Charged Crime'	'text': 'ib Dem MP John Hemming named the Manchester United star during an urgent Commons question on privacy orders. Using parliamentary privilege to break the court order'}
7025 Error with match of {'start': 2210	'end': 2216	'type': 'Location'	'text': 'the U.S'}
7027 Error with match of {'start': 120	'end': 141	'type': 'Belligerents'	'text': 'the Libya Dawn movemen'}
7031 Error with match of {'start': 80	'end': 91	'type': 'Game Name'	'text': 'Stanley Cup '}
7031 Error with match of {'start': 212	'end': 216	'type': 'Score'	'text': ' 4-3 '}
7031 Error with match of {'start': 229	'end': 253	'type': 'Contest participant'	'text': ' the Vegas Golden Knights'}
7031 Error with match of {'start': 257	'end': 265	'type': 'End time'	'text': ' Thursday'}
7031 Error with match of {'start': 297	'end': 310	'type': 'MVP'	'text': ' Alex Ovechkin'}
7031 Error with match of {'start': 512	'end': 542	'type': 'Contest participant'	'text': ' Nate Schmidt and Shea Theodore'}
7031 Error with match of {'start': 699	'end': 717	'type': 'Contest participant'	'text': ' Schmidt and Perron'}
7036 Error with match of {'start': 1207	'end': 1232	'type': 'Contest participant'	'text': ' Jordania’s Jamil Elshebli'}
7051 Error with match of {'start': 81	'end': 102	'type': 'Location'	'text': 'Louisiana’s vacant U.S'}
7054 Error with match of {'start': 2588	'end': 2594	'type': 'Time to start sentence'	'text': 'Thursda'}
7060 Error with match of {'start': 2505	'end': 2612	'type': 'Policy Content'	'text': 'ompany contributions will be phased in over three years and some support will be offered to small businesses'}
7066 Error with match of {'start': 0	'end': 14	'type': 'People'	'text': 'John F. Nash Jr'}
7072 Error with match of {'start': 171	'end': 178	'type': 'Employed institution'	'text': 'Colombia'}
7088 Error with match of {'start': 89	'end': 121	'type': 'Date'	'text': 'after Friday prayers at 12:50 p.m'}
7096 Error with match of {'start': 73	'end': 122	'type': 'Location'	'text': 'Owatonna Degner Regional Airport in Owatonna	Minn'}
7099 Error with match of {'start': 315	'end': 331	'type': 'Casualties and Losses'	'text': 'wo injured people'}
7115 Error with match of {'start': 1363	'end': 1365	'type': 'Location'	'text': 'U.S'}
7131 Error with match of {'start': 283	'end': 295	'type': 'Date'	'text': 'March 5	2006'}
7135 Error with match of {'start': 480	'end': 490	'type': 'Date'	'text': 'about 2 a.m'}
7150 Error with match of {'start': 53	'end': 68	'type': 'Competition items'	'text': ' Gaelic football'}
7150 Error with match of {'start': 124	'end': 130	'type': 'Score'	'text': ' 56-52 '}
7150 Error with match of {'start': 305	'end': 330	'type': 'Game Name'	'text': ' International Rules Test '}
7151 Error with match of {'start': 193	'end': 196	'type': 'Weapon and Equipment used'	'text': 'bomb'}
7161 Error with match of {'start': 1944	'end': 1980	'type': 'Aid agency'	'text': 'the British multinational company G4S'}
7174 Error with match of {'start': 53	'end': 61	'type': 'Competition items'	'text': ' Football'}
7174 Error with match of {'start': 2137	'end': 2153	'type': 'Game Name'	'text': ' European season '}
7176 Error with match of {'start': 228	'end': 239	'type': 'Date'	'text': 'around 4 p.m'}
7176 Error with match of {'start': 280	'end': 294	'type': 'Date'	'text': 'around 5:30 p.m'}
7184 Error with match of {'start': 406	'end': 413	'type': 'End time'	'text': ' Sunday '}
7184 Error with match of {'start': 416	'end': 428	'type': 'Location'	'text': ' Quail Hollow'}
7190 Error with match of {'start': 0	'end': 6	'type': 'Location'	'text': 'The U.S'}
7194 Error with match of {'start': 45	'end': 83	'type': 'Location'	'text': 'op floor of the luxury Ritz Paris hotel'}
7195 Error with match of {'start': 107	'end': 142	'type': 'Affected Area'	'text': 'across the Pacific. European and U.S'}
7196 Error with match of {'start': 18	'end': 21	'type': 'Weapon and Equipment used'	'text': 'bomb'}
7204 Error with match of {'start': 191	'end': 206	'type': 'Suspect'	'text': 'Dzhokhar Tsarnae'}
7204 Error with match of {'start': 2649	'end': 2674	'type': 'Judge'	'text': 'Judge George A. O’Toole Jr'}
7239 Error with match of {'start': 140	'end': 154	'type': 'Game Name'	'text': ' Tour de France'}
7239 Error with match of {'start': 231	'end': 255	'type': 'Contest participant'	'text': ' Colombian Rigoberto Uran'}
7293 Error with match of {'start': 78	'end': 95	'type': 'Contest participant'	'text': 'Cristiano Ronaldo '}
7293 Error with match of {'start': 156	'end': 164	'type': 'Champions'	'text': 'Portugal '}
7293 Error with match of {'start': 177	'end': 191	'type': 'Contest participant'	'text': ' Czech Republic'}
7293 Error with match of {'start': 201	'end': 229	'type': 'Game Name'	'text': ' the semi-finals of Euro 2012'}
7313 Error with match of {'start': 85	'end': 166	'type': 'The Charged Crime'	'text': 'destroying a Black Lives Matter sign at a historic Black church in Washington	D.C'}
7313 Error with match of {'start': 278	'end': 409	'type': 'The Charged Crime'	'text': 'aken into custody on suspicion of destruction of property after the incident during a pro-Trump rally Dec. 12 in downtown Washington'}
7322 Error with match of {'start': 257	'end': 264	'type': 'Date'	'text': '8:30 a.m'}
7326 Error with match of {'start': 200	'end': 203	'type': 'Champions'	'text': ' USA'}
7331 Error with match of {'start': 58	'end': 65	'type': 'Competition items'	'text': 'Football'}
7341 Error with match of {'start': 25	'end': 27	'type': 'Location'	'text': 'U.S'}
7347 Error with match of {'start': 38	'end': 61	'type': 'Game Name'	'text': 'the Premier League game '}
7347 Error with match of {'start': 70	'end': 93	'type': 'Contest participant'	'text': 'Chelsea and Aston Villa '}
7347 Error with match of {'start': 115	'end': 133	'type': 'End time'	'text': ' Sunday Dec 23 2012'}
7347 Error with match of {'start': 153	'end': 154	'type': 'Score'	'text': ' 8'}
7347 Error with match of {'start': 310	'end': 332	'type': 'Contest participant'	'text': ' Mata	Moses and Hazard'}
7359 Error with match of {'start': 1047	'end': 1062	'type': 'Champions'	'text': ' Caroline Garcia'}
7367 Error with match of {'start': 376	'end': 380	'type': 'Date'	'text': '6 a.m'}
7369 Error with match of {'start': 1381	'end': 1451	'type': 'The Charged Crime'	'text': ' transporting a minor with intent to engage in criminal sexual activity'}
7378 Error with match of {'start': 14	'end': 79	'type': 'Position'	'text': 'The Head of Iran’s Atomic Energy Organization and President Deputy'}
7380 Error with match of {'start': 828	'end': 863	'type': 'Attacker'	'text': 'Al-Qaeda-linked Al Shabaab militants'}
7382 Error with match of {'start': 26	'end': 33	'type': 'Competition items'	'text': 'football'}
7388 Error with match of {'start': 698	'end': 707	'type': 'Number of vehicles involved in the crash'	'text': '28 vehicle'}
7391 Error with match of {'start': 2473	'end': 2483	'type': 'Temporary settlement'	'text': 'elief camps'}
7405 Error with match of {'start': 46	'end': 66	'type': 'The accused people'	'text': 'PricewaterhouseCooper'}
7409 Error with match of {'start': 75	'end': 98	'type': 'Person under investigation'	'text': 'the Ivy League universit'}
7426 Error with match of {'start': 1809	'end': 1816	'type': 'Location'	'text': 'Thailand'}
7436 Error with match of {'start': 109	'end': 124	'type': 'Location of the outbreak'	'text': 'west Africa	U.S'}
7443 Error with match of {'start': 157	'end': 169	'type': 'Location'	'text': 'PHILADELPHIA '}
7443 Error with match of {'start': 565	'end': 582	'type': 'Contest participant'	'text': ' Ruiz.\nPedro Feliz'}
7443 Error with match of {'start': 682	'end': 693	'type': 'Contest participant'	'text': ' Pedro Feliz'}
7458 Error with match of {'start': 3	'end': 15	'type': 'Employment position'	'text': 'Louisiana Gov'}
7460 Error with match of {'start': 0	'end': 24	'type': 'Position'	'text': "Somalia's defence ministe"}
7472 Error with match of {'start': 137	'end': 139	'type': 'Weapon and Equipment used'	'text': 'gun'}
7511 Error with match of {'start': 46	'end': 65	'type': 'Location'	'text': "Yemen's western coas"}
7515 Error with match of {'start': 749	'end': 751	'type': 'Attacker'	'text': 'U.S'}
7516 Error with match of {'start': 249	'end': 259	'type': 'Location'	'text': 'Edison	N.J'}
7518 Error with match of {'start': 227	'end': 229	'type': 'Weapon and Equipment used'	'text': 'gun'}
7526 Error with match of {'start': 245	'end': 249	'type': 'Competition items'	'text': ' club'}
7527 Error with match of {'start': 130	'end': 151	'type': 'Game Name'	'text': ' Euro 2012 semi-final '}
7527 Error with match of {'start': 611	'end': 618	'type': 'Competition items'	'text': ' footbal'}
7530 Error with match of {'start': 9	'end': 27	'type': 'Army Participated'	'text': 'The French air forc'}
7533 Error with match of {'start': 125	'end': 128	'type': 'Score'	'text': ' 2-0'}
7533 Error with match of {'start': 787	'end': 791	'type': 'Competition items'	'text': 'ball '}
7533 Error with match of {'start': 1674	'end': 1683	'type': 'Contest participant'	'text': 'Tottenham '}
7545 Error with match of {'start': 41	'end': 69	'type': 'Game Name'	'text': ' the World Chess Championship'}
7545 Error with match of {'start': 74	'end': 85	'type': 'Location'	'text': 'Mexico City '}
7545 Error with match of {'start': 96	'end': 105	'type': 'End time'	'text': ' yesterday'}
7560 Error with match of {'start': 1381	'end': 1389	'type': 'Location'	'text': 'Australia'}
7572 Error with match of {'start': 1160	'end': 1189	'type': 'Investigator of the accident'	'text': 'chief executive	Peter Whittal'}
7577 Error with match of {'start': 13	'end': 28	'type': 'Champions'	'text': ' Manchester City'}
7577 Error with match of {'start': 174	'end': 177	'type': 'Score'	'text': ' 3-2'}
7577 Error with match of {'start': 187	'end': 206	'type': 'Contest participant'	'text': ' Queens Park Rangers'}
7577 Error with match of {'start': 210	'end': 216	'type': 'End time'	'text': ' Sunday'}
7578 Error with match of {'start': 90	'end': 111	'type': 'Date'	'text': 'Sunday	March 19	2006'}
7579 Error with match of {'start': 95	'end': 115	'type': 'Location'	'text': 'Ventura County	Calif'}
7589 Error with match of {'start': 53	'end': 55	'type': 'Location'	'text': 'U.S'}
7620 Error with match of {'start': 541	'end': 556	'type': 'Tsunami Warning Level'	'text': 'a CAT 4 hurrican'}
7629 Error with match of {'start': 463	'end': 504	'type': 'Attacker'	'text': 'bu Saad al-Adani and Abu Mohammed al-Sahli'}
7641 Error with match of {'start': 145	'end': 162	'type': 'Game Name'	'text': ' NASCAR Cup Series'}
7641 Error with match of {'start': 540	'end': 551	'type': 'Competition items'	'text': ' Daytona 500'}
7641 Error with match of {'start': 882	'end': 977	'type': 'Contest participant'	'text': 'avid Ragan at Talladega Superspeedway	Chris Buescher at Pocono Raceway and McDowell at Daytona.'}
7644 Error with match of {'start': 0	'end': 12	'type': 'Champions'	'text': 'Rafael Nadal '}
7644 Error with match of {'start': 202	'end': 220	'type': 'Score'	'text': ' 3-6	7-5	6-2	6-4'}
7648 Error with match of {'start': 109	'end': 165	'type': 'Storm Hit Location'	'text': 'ohnston Atoll	far southwest of the main Hawaiian islands'}
7653 Error with match of {'start': 45	'end': 70	'type': 'Location'	'text': 'Circuit Gilles Villeneuve '}
7653 Error with match of {'start': 2544	'end': 2551	'type': 'Contest participant'	'text': 'Rosberg '}
7653 Error with match of {'start': 4318	'end': 4331	'type': 'Contest participant'	'text': ' Jenson Button'}
7653 Error with match of {'start': 5003	'end': 5015	'type': 'Contest participant'	'text': ' Felipe Massa'}
7668 Error with match of {'start': 77	'end': 202	'type': 'Agreement Content'	'text': 'iving government backing to a decade-long effort by accusers of the alleged child abuser to have her brought back to Melbourne'}
7681 Error with match of {'start': 1302	'end': 1313	'type': 'Summit Name'	'text': 'SAARC summit'}
7700 Error with match of {'start': 961	'end': 964	'type': 'Score'	'text': '5-0 '}
7700 Error with match of {'start': 2625	'end': 2634	'type': 'Champions'	'text': 'White Sox '}
7709 Error with match of {'start': 1018	'end': 1041	'type': 'Date'	'text': 'between 4 p.m. and 5 p.m'}
7710 Error with match of {'start': 68	'end': 90	'type': 'Contest participant'	'text': 'Fukuoka Softbank Hawks '}
7710 Error with match of {'start': 384	'end': 389	'type': 'Champions'	'text': 'Hawks '}
7710 Error with match of {'start': 444	'end': 447	'type': 'Score'	'text': ' 5-0'}
7729 Error with match of {'start': 62	'end': 86	'type': 'Competition items'	'text': ' interim lightweight belt'}
7740 Error with match of {'start': 286	'end': 288	'type': 'Weapon and Equipment used'	'text': 'gun'}
7761 Error with match of {'start': 221	'end': 260	'type': 'Location'	'text': 'bout 10 km away from the tourist hotspot'}
7761 Error with match of {'start': 480	'end': 483	'type': 'Casualties and Losses'	'text': ' fou'}
7763 Error with match of {'start': 63	'end': 65	'type': 'Weapon and Equipment used'	'text': 'gun'}
7766 Error with match of {'start': 78	'end': 90	'type': 'Contest participant'	'text': 'Saudi Arabia '}
7766 Error with match of {'start': 101	'end': 127	'type': 'Game Name'	'text': " tournament's opening match"}
7766 Error with match of {'start': 236	'end': 253	'type': 'Contest participant'	'text': 'Aleksandr Golovin '}
7766 Error with match of {'start': 2292	'end': 2296	'type': 'Score'	'text': ' 3-0 '}
7770 Error with match of {'start': 130	'end': 166	'type': 'Game Name'	'text': ' annual shinty-hurling international '}
7770 Error with match of {'start': 174	'end': 181	'type': 'Champions'	'text': ' Ireland'}
7770 Error with match of {'start': 205	'end': 219	'type': 'Score'	'text': '8 (11) - 4 (3) '}
7770 Error with match of {'start': 334	'end': 382	'type': 'Contest participant'	'text': ' Patrick Maher	Barry McFall and Seamus Callanan '}
7770 Error with match of {'start': 608	'end': 616	'type': 'Contest participant'	'text': ' Callanan'}
7775 Error with match of {'start': 119	'end': 129	'type': 'People/Organization who predicted the disaster'	'text': 'US National'}
7775 Error with match of {'start': 131	'end': 146	'type': 'People/Organization who predicted the disaster'	'text': 'Hurricane Center'}
7775 Error with match of {'start': 284	'end': 306	'type': 'Storm movement speed'	'text': 'around120 km/h (74 mph)'}
7781 Error with match of {'start': 153	'end': 262	'type': 'Causes'	'text': 'the long-term recovery and restoration of livelihood and buildings destroyed by Super Typhoon Yolanda (Haiyan)'}
7786 Error with match of {'start': 592	'end': 605	'type': 'Date'	'text': 'about 3:45 a.m'}
7798 Error with match of {'start': 361	'end': 368	'type': 'Start time'	'text': '6:31 p.m'}
7798 Error with match of {'start': 551	'end': 564	'type': 'Contest participant'	'text': 'Jordan Spieth '}
7798 Error with match of {'start': 3592	'end': 3605	'type': 'Contest participant'	'text': ' Bubba Watson '}
7798 Error with match of {'start': 3876	'end': 3888	'type': 'Contest participant'	'text': ' Tiger Woods '}
7798 Error with match of {'start': 4194	'end': 4209	'type': 'Contest participant'	'text': ' Tommy Fleetwood'}
7798 Error with match of {'start': 4452	'end': 4472	'type': 'Contest participant'	'text': ' Rafael Cabrera Bello'}
7798 Error with match of {'start': 5182	'end': 5196	'type': 'Contest participant'	'text': ' Phil Mickelson'}
7803 Error with match of {'start': 0	'end': 11	'type': 'Champions'	'text': 'New Zealand '}
7803 Error with match of {'start': 222	'end': 231	'type': 'Game Name'	'text': 'World Cup '}
7808 Error with match of {'start': 78	'end': 86	'type': 'Champions'	'text': 'Juventus '}
7808 Error with match of {'start': 160	'end': 163	'type': 'Score'	'text': ' 1-0'}
7808 Error with match of {'start': 189	'end': 192	'type': 'Score'	'text': ' 2-1'}
7827 Error with match of {'start': 196	'end': 215	'type': 'Suspect'	'text': 'aides to Gen Pinoche'}
7828 Error with match of {'start': 76	'end': 90	'type': 'Champions'	'text': 'Novak Djokovic '}
7828 Error with match of {'start': 158	'end': 173	'type': 'Contest participant'	'text': ' Kevin Anderson '}
7828 Error with match of {'start': 242	'end': 259	'type': 'Score'	'text': ' 6-2 6-2 7-6 (7-3)'}
7831 Error with match of {'start': 841	'end': 856	'type': 'Military Strength(Units involved)'	'text': 'anks	and troops'}
7834 Error with match of {'start': 372	'end': 375	'type': 'Weapon and Equipment used'	'text': 'bomb'}
7837 Error with match of {'start': 59	'end': 67	'type': 'Competition items'	'text': ' Football'}
7837 Error with match of {'start': 69	'end': 84	'type': 'Champions'	'text': 'Manchester City '}
7839 Error with match of {'start': 130	'end': 142	'type': 'Game Name'	'text': 'The 2020 AFL '}
7839 Error with match of {'start': 589	'end': 598	'type': 'Score'	'text': '31-points '}
7839 Error with match of {'start': 1112	'end': 1119	'type': 'Contest participant'	'text': 'Geelong '}
7841 Error with match of {'start': 317	'end': 387	'type': 'Military Exercise Items'	'text': 'a mock attack on the uninhabited island of Tarva off Norway’s west coas'}
7849 Error with match of {'start': 146	'end': 155	'type': 'Contest participant'	'text': ' Warriors '}
7849 Error with match of {'start': 211	'end': 220	'type': 'Contest participant'	'text': ' Cleveland'}
7849 Error with match of {'start': 237	'end': 244	'type': 'Score'	'text': ' 105-97 '}
7849 Error with match of {'start': 383	'end': 413	'type': 'MVP'	'text': 'Steph Curry and Andre Iguodala '}
7861 Error with match of {'start': 610	'end': 694	'type': 'Location'	'text': ' finish line	which this year will once again be on The Mall	near Buckingham Palace.'}
7861 Error with match of {'start': 1126	'end': 1140	'type': 'Contest participant'	'text': ' Wilson Kipsang'}
7866 Error with match of {'start': 57	'end': 76	'type': 'Acquiree'	'text': 'Sun Microsystems Inc'}
7880 Error with match of {'start': 56	'end': 120	'type': 'Policy Content'	'text': 'bar deportation of people with valid visas who landed in the U.S'}
7890 Error with match of {'start': 63	'end': 69	'type': 'Contest participant'	'text': 'the U.S'}
7890 Error with match of {'start': 78	'end': 88	'type': 'End time'	'text': ' last night'}
7890 Error with match of {'start': 1087	'end': 1100	'type': 'Contest participant'	'text': 'Tamara Holmes '}
7893 Error with match of {'start': 1357	'end': 1376	'type': 'Casualties and Losses'	'text': 'wounded at least 111'}
7907 Error with match of {'start': 75	'end': 89	'type': 'Location'	'text': 'Washington	D.C'}
7915 Error with match of {'start': 60	'end': 70	'type': 'Competition items'	'text': 'basketball '}
7919 Error with match of {'start': 1667	'end': 1748	'type': 'Reason for protest'	'text': 'he lockdown on Baniyas be lifted to allow food and other necessities into the city'}
7922 Error with match of {'start': 1164	'end': 1175	'type': 'Rescue start time'	'text': 'after 10 p.m'}
7927 Error with match of {'start': 172	'end': 188	'type': 'Score'	'text': ' 1-15 to 1-14 win'}
7927 Error with match of {'start': 640	'end': 652	'type': 'Score'	'text': ' 0-10 to 1-6 '}
7927 Error with match of {'start': 2273	'end': 2283	'type': 'Score'	'text': ' 0-4 to 0-2'}
7942 Error with match of {'start': 118	'end': 129	'type': 'Champions'	'text': 'the Raptors '}
7942 Error with match of {'start': 244	'end': 253	'type': 'Contest participant'	'text': ' the Bucks'}
7942 Error with match of {'start': 257	'end': 282	'type': 'Game Name'	'text': ' Game 6 of the East Finals'}
7942 Error with match of {'start': 451	'end': 458	'type': 'MVP'	'text': 'Leonard '}
7951 Error with match of {'start': 111	'end': 134	'type': 'Competition items'	'text': " the men's doubles final"}
7951 Error with match of {'start': 174	'end': 189	'type': 'Contest participant'	'text': 'Freddie Nielsen '}
7951 Error with match of {'start': 218	'end': 236	'type': 'Contest participant'	'text': ' Mike and Bob Bryan'}
7951 Error with match of {'start': 366	'end': 400	'type': 'Score'	'text': ' 6-4 7-6 (11-9) 6-7 (4-7) 7-6 (7-5)'}
7955 Error with match of {'start': 977	'end': 991	'type': 'Location'	'text': 'Washington	D.C'}
7960 Error with match of {'start': 229	'end': 248	'type': 'Duration'	'text': '15th consecutive day'}
7993 Error with match of {'start': 403	'end': 417	'type': 'Date'	'text': 'around 2:45 a.m'}
8018 Error with match of {'start': 2981	'end': 2989	'type': 'Start time'	'text': ' 8:15 p.m'}
8023 Error with match of {'start': 22	'end': 26	'type': 'Investigating police'	'text': 'urkey'}
8046 Error with match of {'start': 155	'end': 207	'type': 'Areas affected'	'text': 'ear the crossing of Canyon Street and Williams Avenue'}
8049 Error with match of {'start': 263	'end': 346	'type': 'Storm center location'	'text': "more than 1	400 miles west-southwest of the southern tip of Mexico's Baja California"}
8055 Error with match of {'start': 451	'end': 454	'type': 'Weapon and Equipment used'	'text': 'bomb'}
8076 Error with match of {'start': 2050	'end': 2052	'type': 'Date'	'text': 'May'}
8087 Error with match of {'start': 370	'end': 386	'type': 'Crew'	'text': 'helicopter’s pilo'}
8092 Error with match of {'start': 399	'end': 418	'type': 'Suspect'	'text': 'James Alex Fields Jr'}
8095 Error with match of {'start': 102	'end': 121	'type': 'Location'	'text': 'coast of Tofino	B.C'}
8095 Error with match of {'start': 226	'end': 237	'type': 'Rescue start time'	'text': 'before 4 p.m'}
8121 Error with match of {'start': 176	'end': 184	'type': 'Date'	'text': 'Wednesday'}
8121 Error with match of {'start': 1849	'end': 1873	'type': 'Epidemic data issuing agency'	'text': 'World Health Organization'}
8137 Error with match of {'start': 36	'end': 38	'type': 'Countries participating in the military exercise'	'text': 'U.S'}
8139 Error with match of {'start': 0	'end': 6	'type': 'Attacker'	'text': 'The U.S'}
8147 Error with match of {'start': 77	'end': 91	'type': 'Champions'	'text': 'Geraint Thomas '}
8147 Error with match of {'start': 544	'end': 550	'type': 'Contest participant'	'text': 'Froome '}
8155 Error with match of {'start': 707	'end': 778	'type': 'Research & Development department Country'	'text': 'research leader David Jones of Johns Hopkins University in Baltimore	Md'}
8160 Error with match of {'start': 199	'end': 212	'type': 'Date'	'text': 'about 3:50 p.m'}
8162 Error with match of {'start': 283	'end': 294	'type': 'The Charged Crime'	'text': 'animal abuse'}
8169 Error with match of {'start': 644	'end': 650	'type': 'Location'	'text': 'America'}
8200 Error with match of {'start': 249	'end': 256	'type': 'Competition items'	'text': ' surfing'}
8219 Error with match of {'start': 208	'end': 214	'type': 'Competition items'	'text': 'Sprint '}
8227 Error with match of {'start': 364	'end': 371	'type': 'Date'	'text': '2.20 p.m'}
8232 Error with match of {'start': 198	'end': 200	'type': 'Weapon and Equipment used'	'text': 'gun'}
8238 Error with match of {'start': 2873	'end': 2876	'type': 'Areas affected'	'text': 'Peru'}
8250 Error with match of {'start': 40	'end': 48	'type': 'Contest participant'	'text': 'The U.S. '}
8250 Error with match of {'start': 149	'end': 154	'type': 'Contest participant'	'text': ' Yanks'}
8250 Error with match of {'start': 209	'end': 234	'type': 'Contest participant'	'text': ' Italy	the Czech Republic'}
8250 Error with match of {'start': 521	'end': 528	'type': 'Competition items'	'text': ' soccer '}
8256 Error with match of {'start': 148	'end': 166	'type': 'Score'	'text': ' 6-4	6-3	2-6	7-5'}
8256 Error with match of {'start': 595	'end': 607	'type': 'Champions'	'text': ' Rafael Nadal'}
8256 Error with match of {'start': 842	'end': 846	'type': 'Score'	'text': ' 52-1'}
8256 Error with match of {'start': 850	'end': 865	'type': 'Game Name'	'text': ' the French Open'}
8263 Error with match of {'start': 82	'end': 94	'type': 'Deliberating agency'	'text': 'PM Theresa Ma'}
8275 Error with match of {'start': 170	'end': 174	'type': 'Weapon and Equipment used'	'text': 'shell'}
8275 Error with match of {'start': 648	'end': 651	'type': 'Weapon and Equipment used'	'text': 'bomb'}
8295 Error with match of {'start': 760	'end': 892	'type': 'Causes'	'text': 'he speedometer was at 90 mph at the time of the crash	but he said it could have moved during impact or accidentally been manipulated'}
8315 Error with match of {'start': 113	'end': 129	'type': 'Game Name'	'text': ' World Cup slalom'}
8315 Error with match of {'start': 3509	'end': 3523	'type': 'Score'	'text': ' Maze got 1	402'}
8327 Error with match of {'start': 129	'end': 154	'type': 'Date'	'text': 'Oct. 27	2019	at 3:51 a.m'}
8338 Error with match of {'start': 379	'end': 414	'type': 'Topics of the meeting'	'text': 'isagreements about the Golan Heights'}
8341 Error with match of {'start': 25	'end': 30	'type': 'Champions'	'text': ' Wigan'}
8343 Error with match of {'start': 1358	'end': 1383	'type': 'The hospital where the wounded was taken'	'text': 'state-owned Jinnah Hospita'}
8347 Error with match of {'start': 224	'end': 235	'type': 'Contest participant'	'text': ' the Yankees'}
8361 Error with match of {'start': 1545	'end': 1566	'type': 'Date'	'text': 'Friday	close to 4 P.M'}
8365 Error with match of {'start': 100	'end': 106	'type': 'Contest participant'	'text': ' Astros'}
8366 Error with match of {'start': 292	'end': 296	'type': 'Funding'	'text': '11.2m'}
8381 Error with match of {'start': 104	'end': 123	'type': 'Contest participant'	'text': " China's Ding Junhui"}
8381 Error with match of {'start': 125	'end': 130	'type': 'Score'	'text': '18-14 '}
8381 Error with match of {'start': 1563	'end': 1577	'type': 'Score'	'text': '120	91 and 76 '}
8389 Error with match of {'start': 38	'end': 60	'type': 'Person appointed'	'text': 'Rep. Deb Haaland	D-N.M'}
8398 Error with match of {'start': 616	'end': 635	'type': 'Candidates and their parties'	'text': 'Mr. Othlyn Vanterpoo'}
8403 Error with match of {'start': 733	'end': 737	'type': 'Investigator of the accident'	'text': 'Polic'}
8406 Error with match of {'start': 93	'end': 104	'type': 'Causes'	'text': 'bomb explode'}
8423 Error with match of {'start': 0	'end': 15	'type': 'Champions'	'text': 'Serena Williams '}
8425 Error with match of {'start': 989	'end': 996	'type': 'Contest participant'	'text': ' Croatia'}
8432 Error with match of {'start': 1371	'end': 1442	'type': 'Causes'	'text': 'it would be a "great help" in international climate change negotiations '}
8444 Error with match of {'start': 1150	'end': 1156	'type': 'Launch Result'	'text': 'success'}
8452 Error with match of {'start': 739	'end': 741	'type': 'Location'	'text': 'U.S'}
8457 Error with match of {'start': 254	'end': 256	'type': 'Weapon and Equipment used'	'text': 'gun'}
8464 Error with match of {'start': 318	'end': 324	'type': 'Previous record holder'	'text': 'the U.S'}
8466 Error with match of {'start': 701	'end': 716	'type': 'Investigating police'	'text': 'Manchester polic'}
8469 Error with match of {'start': 389	'end': 396	'type': 'Date'	'text': '4:18 p.m'}
8488 Error with match of {'start': 345	'end': 350	'type': 'End time'	'text': ' 2 May'}
8488 Error with match of {'start': 629	'end': 657	'type': 'Contest participant'	'text': ' face Mali	Egypt and Lesotho'}
8504 Error with match of {'start': 111	'end': 135	'type': 'Champions'	'text': ' the Tampa Bay Buccaneers'}
8504 Error with match of {'start': 171	'end': 193	'type': 'Contest participant'	'text': ' the Kansas City Chiefs'}
8504 Error with match of {'start': 219	'end': 230	'type': 'Game Name'	'text': ' Super Bowl '}
8504 Error with match of {'start': 1561	'end': 1575	'type': 'Champions'	'text': ' wildcard team '}
8505 Error with match of {'start': 796	'end': 801	'type': 'Location'	'text': 'Russia'}
8509 Error with match of {'start': 3636	'end': 3648	'type': 'Investigator of the accident'	'text': 'the KNKT/NTSC'}
8515 Error with match of {'start': 451	'end': 455	'type': 'Weapon and Equipment used'	'text': 'shell'}
8542 Error with match of {'start': 55	'end': 69	'type': 'The accused people'	'text': 'Jussie Smollett'}
8545 Error with match of {'start': 0	'end': 12	'type': 'Champions'	'text': 'The Richmond '}
8545 Error with match of {'start': 84	'end': 93	'type': 'Score'	'text': ' 48 points'}
8545 Error with match of {'start': 3284	'end': 3297	'type': 'Contest participant'	'text': ' Taylor Walker'}
8546 Error with match of {'start': 65	'end': 75	'type': 'Champions'	'text': 'Manchester '}
8546 Error with match of {'start': 189	'end': 201	'type': 'Game Name'	'text': 'FA Cup Final '}
8546 Error with match of {'start': 822	'end': 854	'type': 'Contest participant'	'text': 'Carlos Tevez and Mario Balotelli '}
8552 Error with match of {'start': 39	'end': 48	'type': 'Profession'	'text': 'journalist'}
8565 Error with match of {'start': 461	'end': 470	'type': 'Start time'	'text': ' Saturday '}
8572 Error with match of {'start': 315	'end': 323	'type': 'Date'	'text': '12:45 p.m'}
8572 Error with match of {'start': 1442	'end': 1452	'type': 'Date'	'text': 'about 1 p.m'}
8576 Error with match of {'start': 173	'end': 191	'type': 'Weapons used in military exercises'	'text': 'short-range missile'}
8586 Error with match of {'start': 769	'end': 780	'type': 'Date'	'text': 'before 4 p.m'}
8589 Error with match of {'start': 473	'end': 477	'type': 'Acquisition amount'	'text': '52.5m'}
8590 Error with match of {'start': 170	'end': 177	'type': 'Date'	'text': '3:20 a.m'}
8596 Error with match of {'start': 127	'end': 143	'type': 'Location'	'text': 'East Helena	Mont'}
8614 Error with match of {'start': 15	'end': 42	'type': 'Attacker'	'text': 'a 19-year-old local resident'}
8616 Error with match of {'start': 269	'end': 287	'type': 'Location'	'text': 'central Kuala Lumpu'}
8621 Error with match of {'start': 0	'end': 30	'type': 'Game Name'	'text': 'The 2017-18 NBA regular season '}
8621 Error with match of {'start': 692	'end': 701	'type': 'Contest participant'	'text': ' Warriors '}
8621 Error with match of {'start': 1699	'end': 1708	'type': 'Contest participant'	'text': 'Minnesota’'}
8621 Error with match of {'start': 1860	'end': 1868	'type': 'Contest participant'	'text': ' All-Star'}
8621 Error with match of {'start': 2839	'end': 2851	'type': 'Contest participant'	'text': ' Golden State'}
8621 Error with match of {'start': 2890	'end': 2898	'type': 'Score'	'text': '40-point '}
8621 Error with match of {'start': 3419	'end': 3430	'type': 'Contest participant'	'text': ' San Antonio'}
8621 Error with match of {'start': 5653	'end': 5664	'type': 'Contest participant'	'text': ' New Orleans'}
8621 Error with match of {'start': 6743	'end': 6751	'type': 'Contest participant'	'text': ' Thunder '}
8632 Error with match of {'start': 657	'end': 668	'type': 'Suspect'	'text': 'Mr Tsvangira'}
8637 Error with match of {'start': 248	'end': 256	'type': 'Causes'	'text': '10:30 p.m'}
8653 Error with match of {'start': 103	'end': 104	'type': 'Age'	'text': '66'}
8672 Error with match of {'start': 187	'end': 237	'type': 'Location'	'text': 'near the town of Pueblo Viejo on the Caribbean coas'}
8674 Error with match of {'start': 750	'end': 759	'type': 'Date'	'text': '3 Apr 2007'}
8674 Error with match of {'start': 760	'end': 795	'type': 'Participants'	'text': 'Indian Prime Minister Manmohan Singh'}
8700 Error with match of {'start': 305	'end': 318	'type': 'The accused people'	'text': 'Ali Abu Hassan'}
8701 Error with match of {'start': 254	'end': 288	'type': 'Reason for release'	'text': 'ranted bail by a court in Edinburgh'}
8717 Error with match of {'start': 615	'end': 629	'type': 'Contest participant'	'text': ' Trail Blazers '}
8717 Error with match of {'start': 761	'end': 768	'type': 'Score'	'text': ' 131-123'}
8721 Error with match of {'start': 121	'end': 125	'type': 'Weapon and Equipment used'	'text': 'shell'}
8724 Error with match of {'start': 167	'end': 188	'type': 'Date'	'text': 'shortly after 2:45 p.m'}
8724 Error with match of {'start': 356	'end': 362	'type': 'Weapon and Equipment used'	'text': 'gunshot'}
8732 Error with match of {'start': 122	'end': 123	'type': 'The age of the person appointed'	'text': '61'}
8739 Error with match of {'start': 166	'end': 217	'type': 'Casualties and Losses'	'text': 'At least 3o civilians were killed and dozens wounded'}
8748 Error with match of {'start': 523	'end': 539	'type': 'Weapons used in military exercises'	'text': 'two Tu-160 bomber'}
8758 Error with match of {'start': 377	'end': 425	'type': 'Reason for postponement'	'text': ' Igor Akinfeev	was struck on the head by a flare'}
8760 Error with match of {'start': 1558	'end': 1567	'type': 'Host country'	'text': ' Australia'}
8764 Error with match of {'start': 160	'end': 162	'type': 'Weapon and Equipment used'	'text': 'gun'}
8766 Error with match of {'start': 88	'end': 91	'type': 'Weapon and Equipment used'	'text': 'bomb'}
8775 Error with match of {'start': 255	'end': 267	'type': 'Contest participant'	'text': ' the Huskies '}
8775 Error with match of {'start': 346	'end': 352	'type': 'Score'	'text': ' 68-57 '}
8780 Error with match of {'start': 990	'end': 1317	'type': 'The Charged Crime'	'text': 'he embezzlement of millions of dollars that should have been paid to clients	the failure to file income tax returns and failure to pay the IRS millions of dollars in taxes	the submission of fraudulent loan applications that included tax returns never filed with the IRS	and the concealment of assets from the Bankruptcy Court'}
8788 Error with match of {'start': 335	'end': 338	'type': 'Weapon and Equipment used'	'text': 'bomb'}
8801 Error with match of {'start': 374	'end': 386	'type': 'Person appointed'	'text': 'AdilAbdAlMahd'}
8819 Error with match of {'start': 107	'end': 123	'type': 'Storm Hit Location'	'text': "ndia's east coast"}
8829 Error with match of {'start': 560	'end': 602	'type': 'Casualties and Losses'	'text': 'ixty-four Israeli soldiers have been killed'}
8831 Error with match of {'start': 415	'end': 432	'type': 'Casualties and Losses'	'text': 'ost seven soldiers'}
8838 Error with match of {'start': 0	'end': 12	'type': 'Location'	'text': 'GILROY	Calif'}
8851 Error with match of {'start': 1443	'end': 1446	'type': 'Weapon and Equipment used'	'text': 'bomb'}
8852 Error with match of {'start': 35	'end': 50	'type': 'Contest participant'	'text': ' Melbourne Storm'}
8852 Error with match of {'start': 73	'end': 78	'type': 'Competition items'	'text': ' rugby'}
8860 Error with match of {'start': 214	'end': 231	'type': 'Location/Hospital'	'text': 'Heber Springs	Ark'}
8866 Error with match of {'start': 0	'end': 20	'type': 'Champions'	'text': 'San Francisco Giants '}
8866 Error with match of {'start': 60	'end': 68	'type': 'Start time'	'text': ' Tuesday '}
8866 Error with match of {'start': 74	'end': 78	'type': 'Score'	'text': ' 5-0 '}
8882 Error with match of {'start': 53	'end': 61	'type': 'Resignee'	'text': 'K.P. Oli '}
8891 Error with match of {'start': 2	'end': 13	'type': 'Weapon and Equipment used'	'text': 'suicide bomb'}
8905 Error with match of {'start': 348	'end': 350	'type': 'Affected Area'	'text': 'U.S'}
8930 Error with match of {'start': 1376	'end': 1390	'type': 'Date'	'text': 'before 3:30 p.m'}
8930 Error with match of {'start': 1668	'end': 1679	'type': 'Date'	'text': 'around 5 p.m'}
8933 Error with match of {'start': 136	'end': 147	'type': 'Investigating police'	'text': ' authorities'}
8940 Error with match of {'start': 100	'end': 103	'type': 'Appointer'	'text': 'Oman'}
8968 Error with match of {'start': 85	'end': 108	'type': 'Game Name'	'text': ' Champions League final '}
8978 Error with match of {'start': 372	'end': 409	'type': 'Launch Date'	'text': 'late Wednesday (Aug. 21) \xa0at 11:38 p.m'}
8979 Error with match of {'start': 136	'end': 154	'type': 'Game Name'	'text': ' Bahrain Grand Prix'}
8979 Error with match of {'start': 161	'end': 188	'type': 'Contest participant'	'text': "Red Bull's Sebastian Vettel "}
8979 Error with match of {'start': 460	'end': 482	'type': 'Contest participant'	'text': " Ferrari's Felipe Massa"}
8979 Error with match of {'start': 510	'end': 537	'type': 'Contest participant'	'text': " Force India's Paul di Resta"}
8989 Error with match of {'start': 102	'end': 117	'type': 'Champions'	'text': 'Andrew Flintoff '}
8989 Error with match of {'start': 170	'end': 193	'type': 'Contest participant'	'text': ' American Richard Dawson'}
9012 Error with match of {'start': 722	'end': 783	'type': 'Storm Hit Location'	'text': 'he south end of Jefferson City north toward the Missouri River'}
9015 Error with match of {'start': 71	'end': 86	'type': 'Game Name'	'text': ' Tour de France '}
9015 Error with match of {'start': 178	'end': 184	'type': 'End time'	'text': ' Sunday'}
9015 Error with match of {'start': 307	'end': 334	'type': 'Score'	'text': ' four minutes and 20 seconds'}
9015 Error with match of {'start': 354	'end': 390	'type': 'Contest participant'	'text': ' Colombian Nairo Quintana of Movistar'}
9015 Error with match of {'start': 1665	'end': 1677	'type': 'Contest participant'	'text': ' Simon Clarke'}
9015 Error with match of {'start': 1698	'end': 1712	'type': 'Contest participant'	'text': ' Simon Gerrans\n'}
9015 Error with match of {'start': 1835	'end': 1861	'type': 'Contest participant'	'text': 'Spaniard Joaquim Rodriguez '}
9028 Error with match of {'start': 466	'end': 490	'type': 'Game Name'	'text': " Michigan's season opener"}
9028 Error with match of {'start': 850	'end': 862	'type': 'Contest participant'	'text': ' Corey Lynch '}
9028 Error with match of {'start': 1345	'end': 1347	'type': 'Score'	'text': ' 34'}
9028 Error with match of {'start': 1358	'end': 1360	'type': 'Score'	'text': ' 32'}
9058 Error with match of {'start': 306	'end': 342	'type': 'Suspect'	'text': 'Kevin Patrick Mallory of Leesburg	Va'}
9099 Error with match of {'start': 217	'end': 241	'type': 'Participants'	'text': 'Chinese Premier Wen Jiaba'}
9100 Error with match of {'start': 58	'end': 72	'type': 'Location'	'text': 'Washington	D.C'}
9110 Error with match of {'start': 31	'end': 33	'type': 'Attacker'	'text': 'U.S'}
9121 Error with match of {'start': 166	'end': 196	'type': 'Election Reason/Goal'	'text': "will shape the country's future"}
9159 Error with match of {'start': 108	'end': 119	'type': 'Contest participant'	'text': ' New Zealand'}
9159 Error with match of {'start': 271	'end': 294	'type': 'Game Name'	'text': 'Rugby Championship Test '}
9159 Error with match of {'start': 371	'end': 382	'type': 'Lasting time'	'text': '71st-minute '}
9159 Error with match of {'start': 653	'end': 665	'type': 'Host country'	'text': 'South Africa '}
9159 Error with match of {'start': 2360	'end': 3129	'type': 'Contest participant'	'text': ' Le Roux	Hendricks	Serfontein	De Villiers (capt)	Habana	Pollard	Hougaard; J du Plessis	B du Plessis	Mtawarira	Matfield	Etzebeth	Vermeulen	Mohoje	Coetzee.\nReplacements: Burger for Mohoje (49)	Strauss for B Du Plessis (52)	Pietersen for Hendricks (57)	Lambie for Pollard (62)	Botha for Etzebeth (62)	Van der Merwe for J Du Plessis (62)	Reinach for Hougaard (66)	Nyakane for Mtawarira (72).\nNew Zealand: Dagg; B Smith	C Smith	Fekitoa	Savea; Barrett	A Smith; O Franks	Mealamu	Moody	Whitelock	Thrush	Reid	McCaw (capt)	Kaino. Replacements: Messam for Thrush (48)	Coles for Mealamu (48)	Franks for Moody (h-t)	Faumina for O Franks (57)	Luatua for Kaino (60)	Kerr-Barlow for A Smith (65)	Crotty for C Smith (73)	Slade for Kerr-Barlow (74).'}
9168 Error with match of {'start': 335	'end': 380	'type': 'Strikers'	'text': 'nions of pro-independence workers and students'}
9177 Error with match of {'start': 1905	'end': 1929	'type': 'Deliberating agency'	'text': 'The Trump administration’'}
9196 Error with match of {'start': 593	'end': 605	'type': 'The direction of the storm'	'text': 'west-northwes'}
9203 Error with match of {'start': 245	'end': 251	'type': 'Speaker'	'text': 'Gänswei'}
9208 Error with match of {'start': 286	'end': 293	'type': 'Date'	'text': '1:00 a.m'}
9214 Error with match of {'start': 0	'end': 10	'type': 'Location'	'text': 'AUGUSTA	Ga'}
9214 Error with match of {'start': 91	'end': 97	'type': 'End time'	'text': ' Sunday'}
9214 Error with match of {'start': 114	'end': 163	'type': 'Game Name'	'text': 'fifth Masters title and his 15th major tournament '}
9214 Error with match of {'start': 820	'end': 823	'type': 'Competition items'	'text': 'golf'}
9220 Error with match of {'start': 87	'end': 91	'type': 'Attacker'	'text': 'A man'}
9240 Error with match of {'start': 2663	'end': 2674	'type': 'Agency to which the aircraft belongs'	'text': 'Sriwijaya Ai'}
9242 Error with match of {'start': 142	'end': 156	'type': 'Game Name'	'text': '2013 NBA draft '}
9242 Error with match of {'start': 883	'end': 890	'type': 'Contest participant'	'text': ' Wizards'}
9242 Error with match of {'start': 2402	'end': 2411	'type': 'Champions'	'text': 'Cavaliers '}
9254 Error with match of {'start': 1299	'end': 1404	'type': 'Competition items'	'text': " football	men's and women's cross country	men's and women's soccer	field hockey and women's volleyball "}
9272 Error with match of {'start': 119	'end': 124	'type': 'Participants'	'text': 'Israel'}
9283 Error with match of {'start': 1080	'end': 1084	'type': 'Weapon and Equipment used'	'text': 'shell'}
9292 Error with match of {'start': 28	'end': 58	'type': 'Casualties and Losses'	'text': 'At least five people were kille'}
9295 Error with match of {'start': 4	'end': 7	'type': 'Weapon and Equipment used'	'text': 'bomb'}
9296 Error with match of {'start': 1983	'end': 1993	'type': 'Weapon used'	'text': 'petrol-bomb'}
9303 Error with match of {'start': 32	'end': 34	'type': 'Weapon and Equipment used'	'text': 'gun'}
9316 Error with match of {'start': 478	'end': 489	'type': 'Date'	'text': 'before 2 p.m'}
9327 Error with match of {'start': 47	'end': 56	'type': 'End time'	'text': 'Wednesday '}
9327 Error with match of {'start': 117	'end': 129	'type': 'Champions'	'text': ' San Antonio '}
9327 Error with match of {'start': 226	'end': 229	'type': 'Game Name'	'text': ' NBA'}
9327 Error with match of {'start': 1230	'end': 1250	'type': 'Score'	'text': '20 points on 7-of-10 '}
9327 Error with match of {'start': 1280	'end': 1309	'type': 'Contest participant'	'text': 'Danny Green and Kawhi Leonard '}
9327 Error with match of {'start': 1321	'end': 1330	'type': 'Score'	'text': '16 points '}
9327 Error with match of {'start': 1373	'end': 1375	'type': 'Score'	'text': ' 11'}
9335 Error with match of {'start': 112	'end': 114	'type': 'Location'	'text': 'U.S'}
9347 Error with match of {'start': 279	'end': 286	'type': 'Term of office'	'text': 'five-yea'}
9356 Error with match of {'start': 1	'end': 53	'type': 'Champions'	'text': "eam Germany's Michael Schumacher and Sebastian Vettel"}
9375 Error with match of {'start': 2077	'end': 2090	'type': 'Contest participant'	'text': ' APOEL Nicosia'}
9386 Error with match of {'start': 1054	'end': 1103	'type': 'Storm Hit Location'	'text': 'the the northeast coast of the Big Island of Hawai'}
9386 Error with match of {'start': 1345	'end': 1416	'type': 'People/Organization who predicted the disaster'	'text': 'Anthony Reynes	a meteorologist with the Central Pacific Hurricane Cente'}
9388 Error with match of {'start': 287	'end': 298	'type': 'Contest participant'	'text': ' Red Cadeaux'}
9418 Error with match of {'start': 30	'end': 40	'type': 'Acquiree'	'text': 'Peugeot S.A'}
9424 Error with match of {'start': 839	'end': 842	'type': 'Weapon and Equipment used'	'text': 'bomb'}
9430 Error with match of {'start': 131	'end': 138	'type': 'Agency to which the aircraft belongs'	'text': 'Bhoja Ai'}
9435 Error with match of {'start': 76	'end': 95	'type': 'Score'	'text': ' 0.2086 seconds over'}
9435 Error with match of {'start': 97	'end': 112	'type': 'Contest participant'	'text': 'Alexander Rossi '}
9440 Error with match of {'start': 161	'end': 171	'type': 'Aid agency'	'text': 'firefighter'}
9441 Error with match of {'start': 98	'end': 111	'type': 'Score'	'text': '4-6	6-4	6-3 '}
9441 Error with match of {'start': 131	'end': 143	'type': 'Contest participant'	'text': ' Simona Halep'}
9459 Error with match of {'start': 75	'end': 97	'type': 'Contest participant'	'text': 'midfielder Samir Nasri '}
9459 Error with match of {'start': 165	'end': 188	'type': 'Game Name'	'text': 'Euro 2012 quarter-final '}
9484 Error with match of {'start': 127	'end': 137	'type': 'Candidates and their parties'	'text': "Shinzo Abe'"}
9494 Error with match of {'start': 0	'end': 14	'type': 'Location'	'text': 'Washington	D.C'}
9500 Error with match of {'start': 776	'end': 793	'type': 'Date'	'text': 'from noon to 3 p.m'}
9507 Error with match of {'start': 98	'end': 107	'type': 'Game Name'	'text': ' Boat Race'}
9514 Error with match of {'start': 190	'end': 204	'type': 'Casualties and Losses'	'text': ' 19 people died'}
9517 Error with match of {'start': 146	'end': 183	'type': 'Storm Hit Location'	'text': 'North Carolina to New England	the U.S'}
9523 Error with match of {'start': 978	'end': 987	'type': 'Contest participant'	'text': ' Australia'}
9530 Error with match of {'start': 766	'end': 768	'type': 'Time of the case'	'text': 'May'}
9541 Error with match of {'start': 88	'end': 91	'type': 'Score'	'text': ' 2-1'}
9541 Error with match of {'start': 304	'end': 314	'type': 'Contest participant'	'text': '\nAustralia '}
9541 Error with match of {'start': 2956	'end': 2972	'type': 'Contest participant'	'text': 'Paul Collingwood '}
9560 Error with match of {'start': 1216	'end': 1220	'type': 'Candidates and their parties'	'text': 'A.K.P'}
9574 Error with match of {'start': 0	'end': 20	'type': 'Organization name'	'text': 'Bed Bath & Beyond Inc'}
9599 Error with match of {'start': 347	'end': 425	'type': 'The Final Seats Result'	'text': 'he 460-seat lower house of parliament backed the dissolution by 377 votes to 54'}
9603 Error with match of {'start': 241	'end': 251	'type': 'Game Name'	'text': ' Ascot race'}
9606 Error with match of {'start': 2817	'end': 2838	'type': 'Protest Slogan'	'text': "We didn't get justice'"}
9615 Error with match of {'start': 158	'end': 177	'type': 'Target'	'text': 'Iraqi security force'}
9630 Error with match of {'start': 100	'end': 102	'type': 'Launch country'	'text': 'U.S'}
9646 Error with match of {'start': 68	'end': 76	'type': 'Contest participant'	'text': ' Aberdeen'}
9646 Error with match of {'start': 1351	'end': 1363	'type': 'Game Name'	'text': ' Scottish Cup'}
9650 Error with match of {'start': 2162	'end': 2165	'type': 'Weapon and Equipment used'	'text': 'bomb'}
9667 Error with match of {'start': 766	'end': 768	'type': 'Weapon and Equipment used'	'text': 'gun'}
9677 Error with match of {'start': 53	'end': 73	'type': 'Acquiree'	'text': 'Resorts Worldwide Inc'}
9677 Error with match of {'start': 139	'end': 164	'type': 'Acquiree'	'text': 'Marriott International Inc'}
9700 Error with match of {'start': 487	'end': 830	'type': 'Best why to shoot'	'text': 'he best view will be at the very top of Scotland	where it will be almost total.\nWherever you are	watching the eclipse safely is absolutely paramount. If you haven’t managed to get hold of any glasses	then you can make a pinhole projector easily at home	using two pieces of paper or card	that will allow you to see the eclipse as it happens'}
9727 Error with match of {'start': 117	'end': 132	'type': 'End time'	'text': ' Tuesday morning'}
9738 Error with match of {'start': 183	'end': 198	'type': 'Date'	'text': 'early on Thursda'}
9739 Error with match of {'start': 2199	'end': 2203	'type': 'Location'	'text': 'India'}
9741 Error with match of {'start': 728	'end': 730	'type': 'Location'	'text': 'U.S'}
9751 Error with match of {'start': 232	'end': 249	'type': 'Game Name'	'text': ' Netball World Cup'}
9751 Error with match of {'start': 264	'end': 269	'type': 'Score'	'text': '58-55 '}
9751 Error with match of {'start': 709	'end': 725	'type': 'Contest participant'	'text': ' the Silver Ferns'}
9754 Error with match of {'start': 375	'end': 378	'type': 'Score'	'text': ' 4-1'}
9765 Error with match of {'start': 318	'end': 338	'type': 'The accused people'	'text': 'Richard Osborn-Brooks'}
9790 Error with match of {'start': 74	'end': 83	'type': 'Game Name'	'text': 'Euro 2012 '}
9790 Error with match of {'start': 474	'end': 479	'type': 'Contest participant'	'text': ' Klose'}
9794 Error with match of {'start': 328	'end': 347	'type': 'Game Name'	'text': 'Northern Trust Open '}
9803 Error with match of {'start': 253	'end': 255	'type': 'Weapon and Equipment used'	'text': 'gun'}
9809 Error with match of {'start': 1305	'end': 1345	'type': 'Complications'	'text': 'give birth to children with severe defect'}
9815 Error with match of {'start': 696	'end': 747	'type': 'Strikers Status'	'text': 'eachers\nunions	bus drivers	metro workers	students'}
9818 Error with match of {'start': 28	'end': 33	'type': 'Location'	'text': 'Russia'}
9838 Error with match of {'start': 308	'end': 345	'type': 'Causes'	'text': 'the truck driver may have fallen aslee'}
9843 Error with match of {'start': 1268	'end': 1270	'type': 'Weapon and Equipment used'	'text': 'gun'}
9857 Error with match of {'start': 100	'end': 129	'type': 'Position'	'text': 'Iowa Democratic Party Chairman'}
9868 Error with match of {'start': 531	'end': 546	'type': 'Areas affected'	'text': 'Bagalkot distric'}
9876 Error with match of {'start': 192	'end': 206	'type': 'Influence people'	'text': 'our people dead'}
9878 Error with match of {'start': 433	'end': 446	'type': 'Resignee'	'text': 'Eric Holder Jr'}
9885 Error with match of {'start': 1239	'end': 1247	'type': 'Date'	'text': '12:10 a.m'}
9915 Error with match of {'start': 289	'end': 296	'type': 'Time of the case'	'text': '3:35 p.m'}
9935 Error with match of {'start': 107	'end': 114	'type': 'Date'	'text': '5:11 p.m'}
9937 Error with match of {'start': 47	'end': 60	'type': 'Employment agency'	'text': 'Walt Disney Co'}
9940 Error with match of {'start': 120	'end': 127	'type': 'Location'	'text': ' Chicago'}
9940 Error with match of {'start': 153	'end': 167	'type': 'Contest participant'	'text': ' the All Blacks'}
9940 Error with match of {'start': 895	'end': 900	'type': 'Score'	'text': ' 33-29'}
9940 Error with match of {'start': 949	'end': 953	'type': 'Score'	'text': ' 22-7'}
9940 Error with match of {'start': 965	'end': 970	'type': 'Score'	'text': '24-22 '}
9940 Error with match of {'start': 2105	'end': 2116	'type': 'Contest participant'	'text': ' Rob Kearney'}
9940 Error with match of {'start': 2722	'end': 2729	'type': 'Contest participant'	'text': ' Murray '}
9953 Error with match of {'start': 549	'end': 599	'type': 'Casualties and Losses'	'text': 'killing at least 20 people and wounding at least 40'}
9953 Error with match of {'start': 981	'end': 1034	'type': 'Casualties and Losses'	'text': 'killing at least eight people and wounding at least 18'}
9953 Error with match of {'start': 2108	'end': 2142	'type': 'Casualties and Losses'	'text': 'killing five people and wounding 10'}
9953 Error with match of {'start': 2487	'end': 2504	'type': 'Casualties and Losses'	'text': 'killed at least 24'}
9958 Error with match of {'start': 224	'end': 227	'type': 'Weapon and Equipment used'	'text': 'bomb'}
9967 Error with match of {'start': 77	'end': 99	'type': 'Game Name'	'text': 'Asian Champions League '}
10003 Error with match of {'start': 230	'end': 251	'type': 'Date'	'text': 'Tuesday	Nov. 12	2013'}
10003 Error with match of {'start': 974	'end': 1016	'type': 'Casualties and Losses'	'text': ' killing one policeman and wounding another'}
10006 Error with match of {'start': 71	'end': 140	'type': 'Reason for protest'	'text': 'demand the death penalty for a political leader convicted of war crime'}
10015 Error with match of {'start': 18	'end': 40	'type': 'Casualties and Losses'	'text': 'executed three detainee'}
10036 Error with match of {'start': 449	'end': 520	'type': 'Postpone time'	'text': ' It would be three weeks	ideally	between the French Open and Wimbledon'}
10037 Error with match of {'start': 304	'end': 323	'type': 'Champions'	'text': ' Los Angeles Dodgers'}
10086 Error with match of {'start': 405	'end': 410	'type': 'The Charged Crime'	'text': 'abduct'}
10086 Error with match of {'start': 418	'end': 423	'type': 'The Charged Crime'	'text': 'murder'}
10091 Error with match of {'start': 95	'end': 102	'type': 'Champions'	'text': ' Chelsea'}
10091 Error with match of {'start': 780	'end': 790	'type': 'Contest participant'	'text': ' Di Matteo '}
10094 Error with match of {'start': 47	'end': 81	'type': 'Candidates and their parties'	'text': 'EPRDF of Prime Minister Meles Zenaw'}
10103 Error with match of {'start': 13	'end': 19	'type': 'Contest participant'	'text': ' Sweden'}
10103 Error with match of {'start': 23	'end': 27	'type': 'Score'	'text': ' 6-5 '}
10103 Error with match of {'start': 86	'end': 144	'type': 'Game Name'	'text': " Titlis Glacier Mountain World Women's Curling Championship"}
10103 Error with match of {'start': 3524	'end': 3755	'type': 'Score'	'text': ' Sweden (12 points in 2012; 12 points in 2013: total 24)Switzerland (14*plus*8: 22)Scotland (whose points are allocated to Great Britain for Olympic purposes) (7 14: 21) Canada (10 10: 20)USA (8 9: 17)Denmark (5 5: 10)Korea (9 0: 9)'}
10113 Error with match of {'start': 73	'end': 77	'type': 'Game Name'	'text': ' NCAA'}
10120 Error with match of {'start': 152	'end': 154	'type': 'The agency who broke the agreement'	'text': 'U.S'}
10133 Error with match of {'start': 0	'end': 7	'type': 'Champions'	'text': 'Georgia '}
10133 Error with match of {'start': 44	'end': 53	'type': 'Game Name'	'text': 'World Cup '}
10133 Error with match of {'start': 133	'end': 138	'type': 'Contest participant'	'text': 'Tonga '}
10133 Error with match of {'start': 141	'end': 150	'type': 'Location'	'text': ' Kingsholm'}
10133 Error with match of {'start': 285	'end': 290	'type': 'Score'	'text': '17-10 '}
10138 Error with match of {'start': 544	'end': 547	'type': 'Weapon and Equipment used'	'text': 'bomb'}
10141 Error with match of {'start': 180	'end': 186	'type': 'Competition items'	'text': 'Boxing '}
10153 Error with match of {'start': 291	'end': 302	'type': 'Country visited'	'text': 'United State'}
10164 Error with match of {'start': 1354	'end': 1405	'type': 'Location'	'text': 'New York	San Francisco	Seattle and Washington	D.C'}
10185 Error with match of {'start': 8	'end': 13	'type': 'Host country'	'text': ' India'}
10185 Error with match of {'start': 228	'end': 233	'type': 'Contest participant'	'text': 'India '}
10185 Error with match of {'start': 439	'end': 445	'type': 'Champions'	'text': 'Nehwal '}
10185 Error with match of {'start': 520	'end': 527	'type': 'Contest participant'	'text': 'England '}
10185 Error with match of {'start': 720	'end': 729	'type': 'Contest participant'	'text': ' Malaysian'}
10185 Error with match of {'start': 1449	'end': 1473	'type': 'Location'	'text': ' Jawaharlal Nehru Stadium'}
10187 Error with match of {'start': 271	'end': 286	'type': 'Location'	'text': '\nNorth Carolina’'}
10188 Error with match of {'start': 0	'end': 2	'type': 'Location'	'text': 'U.S'}
10207 Error with match of {'start': 236	'end': 239	'type': 'Weapon and Equipment used'	'text': 'bomb'}
10214 Error with match of {'start': 194	'end': 222	'type': 'Location/Hospital'	'text': 'at his home in Stamford	Conn'}
10221 Error with match of {'start': 253	'end': 257	'type': 'Country visited'	'text': 'Japan'}
10237 Error with match of {'start': 51	'end': 67	'type': 'Location'	'text': 'north-central U.S'}
10242 Error with match of {'start': 805	'end': 808	'type': 'Weapon and Equipment used'	'text': 'bomb'}
10253 Error with match of {'start': 488	'end': 500	'type': 'Game Name'	'text': 'World Series '}
10253 Error with match of {'start': 2401	'end': 2408	'type': 'Contest participant'	'text': ' Giants '}
10261 Error with match of {'start': 689	'end': 696	'type': 'Date'	'text': 'Wednesda'}
10264 Error with match of {'start': 363	'end': 365	'type': 'The time when the spectacle appeared'	'text': 'May'}
10266 Error with match of {'start': 315	'end': 359	'type': 'Contest participant'	'text': 'Chris Riley	Tyrone McCarthy and Ryan Atkins '}
10282 Error with match of {'start': 13	'end': 136	'type': 'Casualties and Losses'	'text': '24-year-old reporter Alison Parker and 27-year-old photographer Adam Ward from local news station WDBJ in Roanoke werekilled'}
10282 Error with match of {'start': 224	'end': 242	'type': 'Attacker'	'text': 'Vester Lee Flanagan'}
10282 Error with match of {'start': 708	'end': 715	'type': 'Date'	'text': '6:45 a.m'}
10298 Error with match of {'start': 169	'end': 171	'type': 'Storm Hit Location'	'text': 'D.C'}
10298 Error with match of {'start': 361	'end': 404	'type': 'Amount of Precipitation'	'text': '6 inches piled up in some areas south of D.C'}
10309 Error with match of {'start': 98	'end': 104	'type': 'Launch Result'	'text': 'success'}
10312 Error with match of {'start': 53	'end': 105	'type': 'Area Affected'	'text': "the northern Pacific Ocean near Russia's Kuril Island"}
10314 Error with match of {'start': 238	'end': 247	'type': 'Court time'	'text': 'Wednesday’'}
10321 Error with match of {'start': 70	'end': 98	'type': 'Champions'	'text': '\nAmerican Matthew Centrowitz '}
10321 Error with match of {'start': 102	'end': 116	'type': 'Game Name'	'text': ' Olympic 1500m '}
10321 Error with match of {'start': 148	'end': 161	'type': 'Contest participant'	'text': 'Charlie Grice '}
10321 Error with match of {'start': 265	'end': 289	'type': 'Score'	'text': ' three minutes 50 seconds'}
10321 Error with match of {'start': 360	'end': 375	'type': 'Contest participant'	'text': 'Nicholas Willis '}
10330 Error with match of {'start': 6	'end': 51	'type': 'Person under investigation'	'text': 'Nine alleged members of an Al Qaeda terror cel'}
10341 Error with match of {'start': 24	'end': 51	'type': 'Influence people'	'text': ' At least one person is dead'}
10345 Error with match of {'start': 174	'end': 192	'type': 'The accused people'	'text': 'Waleed Abu al-Khair'}
10350 Error with match of {'start': 358	'end': 370	'type': 'Lasting time'	'text': 'many long day'}
10394 Error with match of {'start': 121	'end': 134	'type': 'Champions'	'text': ' Roger Federer'}
10394 Error with match of {'start': 183	'end': 215	'type': 'Game Name'	'text': ' SW19 triumph and 17th Grand Slam'}
10394 Error with match of {'start': 364	'end': 379	'type': 'Score'	'text': '4-6 7-5 6-3 6-4 '}
10394 Error with match of {'start': 382	'end': 395	'type': 'Location'	'text': ' Centre Court '}
10405 Error with match of {'start': 50	'end': 61	'type': 'Aid agency'	'text': 'Firefighters'}
10409 Error with match of {'start': 58	'end': 65	'type': 'Profession'	'text': 'novelist'}
10410 Error with match of {'start': 826	'end': 827	'type': 'The Final Vote Number and Percentage'	'text': '23'}
10420 Error with match of {'start': 324	'end': 342	'type': 'Date'	'text': 'after dusk at 7 p.m'}
10452 Error with match of {'start': 17	'end': 23	'type': 'Launch Result'	'text': 'success'}
10452 Error with match of {'start': 154	'end': 218	'type': 'Spacecraft name'	'text': 'LCROSS (Lunar Crater Observation and Sensing Satellite) spacecraf'}
10455 Error with match of {'start': 18	'end': 41	'type': 'Contest participant'	'text': ' Dutch city of Apeldoorn'}
10455 Error with match of {'start': 416	'end': 422	'type': 'Host country'	'text': ' Poland'}
10460 Error with match of {'start': 742	'end': 750	'type': 'Storm Hit Time'	'text': '10:28 p.m'}
10474 Error with match of {'start': 313	'end': 316	'type': 'Score'	'text': ' 3-1'}
10474 Error with match of {'start': 362	'end': 380	'type': 'Game Name'	'text': ' FA Cup fifth round'}
10474 Error with match of {'start': 384	'end': 406	'type': 'End time'	'text': ' Wednesday	February 10'}
10478 Error with match of {'start': 1603	'end': 1613	'type': 'Game Name'	'text': ' tournament'}
10480 Error with match of {'start': 716	'end': 858	'type': 'Criminal evidence'	'text': 'andelario had been previously stripped of his weapon but had it returned following a psychological evaluation almost two years ago	police said'}
10487 Error with match of {'start': 16	'end': 22	'type': 'Host country'	'text': 'Russia '}
10487 Error with match of {'start': 491	'end': 506	'type': 'Score'	'text': ' 23 goals scored'}
10490 Error with match of {'start': 760	'end': 762	'type': 'Weapon used'	'text': 'gun'}
10491 Error with match of {'start': 92	'end': 110	'type': 'Fined agency'	'text': 'Bank of America BAC'}
10503 Error with match of {'start': 70	'end': 95	'type': 'Champions'	'text': "\nGreat Britain's Mo Farah "}
10503 Error with match of {'start': 166	'end': 195	'type': 'Competition items'	'text': ' the 5	000m and 10	000m titles'}
10505 Error with match of {'start': 258	'end': 277	'type': 'Location/Hospital'	'text': 'home in Darien	Conn'}
10507 Error with match of {'start': 45	'end': 61	'type': 'Casualties and Losses'	'text': 'at least 20 other'}
10510 Error with match of {'start': 262	'end': 295	'type': 'Game Name'	'text': ' NCAA basketball championship game'}
10510 Error with match of {'start': 378	'end': 389	'type': 'Contest participant'	'text': ' Pat Summitt'}
10510 Error with match of {'start': 789	'end': 800	'type': 'Champions'	'text': ' Connecticut'}
10516 Error with match of {'start': 0	'end': 30	'type': 'Approver'	'text': "North Korea's leader Kim Jong-I"}
10540 Error with match of {'start': 127	'end': 138	'type': 'Champions'	'text': ' the Giants '}
10540 Error with match of {'start': 347	'end': 350	'type': 'Score'	'text': ' 4-3'}
10540 Error with match of {'start': 2792	'end': 2802	'type': 'Contest participant'	'text': ' the Tigers'}
10548 Error with match of {'start': 557	'end': 569	'type': 'Champions'	'text': ' Sergio Perez'}
10552 Error with match of {'start': 94	'end': 110	'type': 'Game Name'	'text': "Women's\xa0EHF EURO "}
10552 Error with match of {'start': 652	'end': 670	'type': 'Contest participant'	'text': 'Katarino Bulatovic '}
10558 Error with match of {'start': 2489	'end': 2511	'type': 'Aid agency'	'text': 'More than 5	500 soldier'}
10579 Error with match of {'start': 364	'end': 367	'type': 'Weapon and Equipment used'	'text': 'bomb'}
10588 Error with match of {'start': 59	'end': 68	'type': 'Location'	'text': ' East Lake'}
10588 Error with match of {'start': 121	'end': 128	'type': 'End time'	'text': ' Sunday.'}
10588 Error with match of {'start': 346	'end': 356	'type': 'Score'	'text': '6-under 64 '}
10588 Error with match of {'start': 2201	'end': 2215	'type': 'Contest participant'	'text': 'Kevin Chappell '}
10612 Error with match of {'start': 15	'end': 19	'type': 'Location'	'text': 'Samoa'}
10614 Error with match of {'start': 543	'end': 545	'type': 'Weapon and Equipment used'	'text': 'gun'}
10630 Error with match of {'start': 50	'end': 56	'type': 'Launch Result'	'text': 'success'}
10643 Error with match of {'start': 910	'end': 916	'type': 'Victim'	'text': 'Weisgan'}
10652 Error with match of {'start': 0	'end': 9	'type': 'Location'	'text': 'LAS VEGAS '}
10652 Error with match of {'start': 100	'end': 112	'type': 'Competition items'	'text': 'bantamweight '}
10652 Error with match of {'start': 122	'end': 134	'type': 'Contest participant'	'text': 'Amanda Nunes '}
10670 Error with match of {'start': 771	'end': 887	'type': 'Reason for protest'	'text': 'emanded more government investment and the settlement of a boundary dispute with the neighbouring department of Oruro'}
10675 Error with match of {'start': 145	'end': 163	'type': 'Score'	'text': ' five-goal thriller'}
10675 Error with match of {'start': 794	'end': 805	'type': 'Contest participant'	'text': ' Gavin Peers'}
10675 Error with match of {'start': 850	'end': 862	'type': 'Contest participant'	'text': ' Liam Buckley'}
10685 Error with match of {'start': 127	'end': 169	'type': 'The organization of the discoverer'	'text': 'esearchers from the University of Edinburgh'}
10695 Error with match of {'start': 4	'end': 17	'type': 'Contest participant'	'text': ' Roger Federer'}
10695 Error with match of {'start': 574	'end': 607	'type': 'Score'	'text': ' 7-6(5)	1-6	7-6(4) 4-6	13-12(3)'}
10703 Error with match of {'start': 141	'end': 236	'type': 'The Charged Crime'	'text': 'award a Pentagon cloud computing contract worth up to $10 billion to rival bidder Microsoft Corp'}
10713 Error with match of {'start': 107	'end': 114	'type': 'Champions'	'text': 'Germany '}
10713 Error with match of {'start': 1975	'end': 1989	'type': 'Contest participant'	'text': 'Lukas Podolski '}
10715 Error with match of {'start': 104	'end': 111	'type': 'Location'	'text': ' Aintree'}
10715 Error with match of {'start': 115	'end': 123	'type': 'End time'	'text': ' Saturday'}
10718 Error with match of {'start': 438	'end': 440	'type': 'Location'	'text': 'U.S'}
10722 Error with match of {'start': 57	'end': 66	'type': 'Game Name'	'text': ' Euro 2012'}
10722 Error with match of {'start': 113	'end': 132	'type': 'Contest participant'	'text': ' Republic of Ireland'}
10743 Error with match of {'start': 239	'end': 245	'type': 'Date'	'text': 'Tuesday'}
10746 Error with match of {'start': 56	'end': 61	'type': 'Competition items'	'text': 'Tennis'}
10746 Error with match of {'start': 73	'end': 89	'type': 'Champions'	'text': '\nSerena Williams '}
10746 Error with match of {'start': 111	'end': 130	'type': 'Contest participant'	'text': 'Agnieszka Radwanska '}
10746 Error with match of {'start': 154	'end': 166	'type': 'Score'	'text': ' 6-1 5-7 6-2 '}
10757 Error with match of {'start': 1828	'end': 1835	'type': 'Date'	'text': '6:45 p.m'}
10767 Error with match of {'start': 1017	'end': 1020	'type': 'Game Name'	'text': 'NBA '}
10773 Error with match of {'start': 0	'end': 13	'type': 'Location'	'text': 'BROOKLYN	Mich'}
10773 Error with match of {'start': 164	'end': 195	'type': 'Location'	'text': ' Michigan International Speedway'}
10773 Error with match of {'start': 365	'end': 395	'type': 'Game Name'	'text': " NASCAR's three national series"}
10793 Error with match of {'start': 55	'end': 63	'type': 'Competition items'	'text': ' Football'}
10793 Error with match of {'start': 122	'end': 131	'type': 'Contest participant'	'text': 'Blackpool '}
10793 Error with match of {'start': 147	'end': 174	'type': 'Game Name'	'text': ' Championship play-off final'}
10793 Error with match of {'start': 199	'end': 217	'type': 'Game Name'	'text': ' the Premier League'}
10810 Error with match of {'start': 318	'end': 322	'type': 'Date'	'text': '7 a.m'}
10814 Error with match of {'start': 114	'end': 130	'type': 'Person appointed'	'text': 'Hilario Davide Jr'}
10825 Error with match of {'start': 57	'end': 81	'type': 'Participants'	'text': 'US President Barack Obama'}
10825 Error with match of {'start': 152	'end': 162	'type': 'Date'	'text': '22 Sep 2009'}
10827 Error with match of {'start': 348	'end': 363	'type': 'Suspect'	'text': 'he 117 supporter'}
10842 Error with match of {'start': 160	'end': 178	'type': 'Participants'	'text': ' the bloc’s leaders'}
10844 Error with match of {'start': 33	'end': 52	'type': 'Champions'	'text': ' Pittsburgh Penguins'}
10844 Error with match of {'start': 58	'end': 69	'type': 'Game Name'	'text': 'Stanley Cup '}
10844 Error with match of {'start': 176	'end': 193	'type': 'Location'	'text': ' Bridgestone Arena'}
10867 Error with match of {'start': 18	'end': 26	'type': 'Date'	'text': "Saturday'"}
10876 Error with match of {'start': 501	'end': 511	'type': 'Date'	'text': 'about 1 p.m'}
10889 Error with match of {'start': 605	'end': 619	'type': 'Date'	'text': 'before 7:20 a.m'}
10893 Error with match of {'start': 225	'end': 229	'type': 'Date'	'text': '1 a.m'}
10900 Error with match of {'start': 450	'end': 453	'type': 'Score'	'text': ' 246'}
10919 Error with match of {'start': 3843	'end': 3846	'type': 'Weapon and Equipment used'	'text': 'bomb'}
10923 Error with match of {'start': 140	'end': 211	'type': 'Reason for resignation'	'text': 'in response to his comments about racial violence in Charlottesville	Va'}
10925 Error with match of {'start': 104	'end': 118	'type': 'Game Name'	'text': ' Premier League'}
10943 Error with match of {'start': 296	'end': 309	'type': 'Contest participant'	'text': ' the Spaniard '}
10943 Error with match of {'start': 436	'end': 465	'type': 'Contest participant'	'text': ' the Ferrari of Kimi Raikkonen'}
10945 Error with match of {'start': 191	'end': 198	'type': 'Date'	'text': '5:30 a.m'}
10950 Error with match of {'start': 174	'end': 187	'type': 'Storm Hit Location'	'text': 'Oakland	Calif'}
10963 Error with match of {'start': 677	'end': 683	'type': 'Date'	'text': '13 Apri'}
10988 Error with match of {'start': 151	'end': 155	'type': 'Weapon and Equipment used'	'text': 'shell'}
10999 Error with match of {'start': 597	'end': 632	'type': 'Location'	'text': 'neutral stadium 1	400 miles from L.A'}
10999 Error with match of {'start': 771	'end': 789	'type': 'Contest participant'	'text': ' the Tampa Bay Rays'}
11004 Error with match of {'start': 66	'end': 73	'type': 'Weapon and Equipment used'	'text': 'car bomb'}
11009 Error with match of {'start': 360	'end': 382	'type': 'Location'	'text': 'MGM Grand in Las Vegas '}
11014 Error with match of {'start': 379	'end': 436	'type': 'Place of sentence'	'text': "the military's detention facility at Fort Leavenworth	Kan"}
11023 Error with match of {'start': 106	'end': 130	'type': 'Causes'	'text': "last weekend's heavy rain"}
11023 Error with match of {'start': 473	'end': 476	'type': 'Number of evacuated'	'text': ' 500'}
11033 Error with match of {'start': 153	'end': 239	'type': 'Reason for resignation'	'text': 'dereliction of duty and misuse of relief supplies following the Sichuan quake on 12 May'}
11038 Error with match of {'start': 2407	'end': 2410	'type': 'Aid supplies/amount'	'text': '150m'}
11039 Error with match of {'start': 47	'end': 66	'type': 'Game Name'	'text': ' the Australian Open'}
11039 Error with match of {'start': 198	'end': 212	'type': 'Location'	'text': ' Melbourne Park'}
11064 Error with match of {'start': 312	'end': 318	'type': 'Sponsor'	'text': 'the U.S'}
11080 Error with match of {'start': 145	'end': 148	'type': 'Weapon and Equipment used'	'text': 'bomb'}
11100 Error with match of {'start': 322	'end': 333	'type': 'Contest participant'	'text': 'San Antonio '}
11101 Error with match of {'start': 77	'end': 92	'type': 'Contest participant'	'text': ' Daniil Medvedev'}
11101 Error with match of {'start': 613	'end': 627	'type': 'Champions'	'text': 'Novak Djokovic '}
11106 Error with match of {'start': 85	'end': 95	'type': 'Date'	'text': 'an. 3	2010'}
11130 Error with match of {'start': 1994	'end': 2034	'type': 'The location where the spectacle can be observed'	'text': 'ast-central Asia	Indonesia and Australia'}
11133 Error with match of {'start': 21	'end': 59	'type': 'Casualties and Losses'	'text': 'Five people were killed and one injured'}
11136 Error with match of {'start': 55	'end': 66	'type': 'Weapon and Equipment used'	'text': 'suicide bomb'}
11141 Error with match of {'start': 54	'end': 65	'type': 'Champions'	'text': 'Real Madrid '}
11141 Error with match of {'start': 2700	'end': 2711	'type': 'Contest participant'	'text': ' Alex Sandro'}
11145 Error with match of {'start': 186	'end': 206	'type': 'Game Name'	'text': ' Abu Dhabi Grand Prix'}
11145 Error with match of {'start': 411	'end': 418	'type': 'Contest participant'	'text': 'Rosberg '}
11148 Error with match of {'start': 0	'end': 17	'type': 'Location'	'text': 'DAYTONA BEACH	Fla'}
11156 Error with match of {'start': 37	'end': 42	'type': 'Attacker'	'text': 'Russia'}
11156 Error with match of {'start': 55	'end': 58	'type': 'Weapon and Equipment used'	'text': 'bomb'}
11163 Error with match of {'start': 231	'end': 247	'type': 'Date'	'text': 'just before 3 p.m'}
11166 Error with match of {'start': 530	'end': 566	'type': 'Strikers'	'text': 'Chicago teachers and school employees'}
11170 Error with match of {'start': 4	'end': 6	'type': 'Launch country'	'text': 'U.S'}
11174 Error with match of {'start': 126	'end': 145	'type': 'Game Name'	'text': 'AFL/VFL grand final '}
11175 Error with match of {'start': 80	'end': 101	'type': 'Employment position'	'text': 'he command of the army'}
11178 Error with match of {'start': 19	'end': 21	'type': 'Speaker status'	'text': 'Sen'}
11185 Error with match of {'start': 29	'end': 35	'type': 'Competition items'	'text': 'tennis '}
11185 Error with match of {'start': 833	'end': 853	'type': 'Score'	'text': ' 6-6 in the tie-break'}
11185 Error with match of {'start': 1022	'end': 1026	'type': 'Score'	'text': ' 4-3 '}
11185 Error with match of {'start': 1091	'end': 1094	'type': 'Score'	'text': ' 3-2'}
11185 Error with match of {'start': 1117	'end': 1120	'type': 'Score'	'text': '2-1 '}
11185 Error with match of {'start': 1200	'end': 1203	'type': 'Score'	'text': ' 6-5'}
11185 Error with match of {'start': 1389	'end': 1392	'type': 'Score'	'text': ' 2-0'}
11185 Error with match of {'start': 2694	'end': 2715	'type': 'Lasting time'	'text': ' 1 hour and 13 minutes'}
11200 Error with match of {'start': 310	'end': 327	'type': 'Champions'	'text': ' Sebastian Vettel '}
11208 Error with match of {'start': 47	'end': 55	'type': 'Champions'	'text': ' Portugal'}
11208 Error with match of {'start': 98	'end': 104	'type': 'Contest participant'	'text': ' French'}
11208 Error with match of {'start': 119	'end': 123	'type': 'Score'	'text': ' 1-0 '}
11208 Error with match of {'start': 353	'end': 357	'type': 'Contest participant'	'text': ' Eder'}
11208 Error with match of {'start': 723	'end': 731	'type': 'Contest participant'	'text': ' Ronaldo '}
11208 Error with match of {'start': 888	'end': 901	'type': 'Contest participant'	'text': ' Dimitri Payet'}
11215 Error with match of {'start': 63	'end': 78	'type': 'Game Name'	'text': ' Capital One Cup'}
11215 Error with match of {'start': 402	'end': 419	'type': 'Contest participant'	'text': 'Arsenal amazingly '}
11215 Error with match of {'start': 1335	'end': 1338	'type': 'Score'	'text': ' 7-5'}
11229 Error with match of {'start': 850	'end': 849	'type': 'Arrested'	'text': ''}
11231 Error with match of {'start': 246	'end': 253	'type': 'Date'	'text': 'Wednesda'}
11246 Error with match of {'start': 66	'end': 114	'type': 'Policy Content'	'text': '25% tariffs on many Chinese goods arriving in U.S'}
11260 Error with match of {'start': 198	'end': 214	'type': 'Game Name'	'text': ' the London Games'}
11260 Error with match of {'start': 217	'end': 260	'type': 'Contest participant'	'text': 'Jessica Ennis	Greg Rutherford and Mo Farah '}
11260 Error with match of {'start': 412	'end': 427	'type': 'Location'	'text': ' Olympic Stadium'}
11260 Error with match of {'start': 505	'end': 538	'type': 'Competition items'	'text': " women's lightweight double sculls"}
11260 Error with match of {'start': 724	'end': 751	'type': 'Contest participant'	'text': ' the United States and China'}
11260 Error with match of {'start': 1094	'end': 1102	'type': 'Competition items'	'text': ' the 800m'}
11266 Error with match of {'start': 276	'end': 343	'type': 'Penalty amount'	'text': '5 billion this year and $1.25 billion a quarter for three more years'}
11266 Error with match of {'start': 367	'end': 428	'type': 'Causes'	'text': 'damage to natural resources and state and local response costs'}
11277 Error with match of {'start': 21	'end': 82	'type': 'The Charged Crime'	'text': 'ttempted to burn down a Jewish nursing home earlier this month'}
11283 Error with match of {'start': 152	'end': 172	'type': 'Causes'	'text': 'ropical storm Kammuri'}
11285 Error with match of {'start': 360	'end': 385	'type': 'Causes'	'text': 're-education through labou'}
11297 Error with match of {'start': 0	'end': 16	'type': 'Deliberating agency'	'text': 'General Motors Co'}
11301 Error with match of {'start': 660	'end': 671	'type': 'Time of the case'	'text': 'November 25 '}
11326 Error with match of {'start': 605	'end': 633	'type': 'Investigating police'	'text': 'police spokesman Atik Suswant'}
11326 Error with match of {'start': 658	'end': 666	'type': 'Casualties and Losses'	'text': 'The drive'}
11335 Error with match of {'start': 94	'end': 123	'type': 'Game Name'	'text': ' the United States Grand Prix '}
11335 Error with match of {'start': 149	'end': 166	'type': 'Contest participant'	'text': ' Sebastian Vettel '}
11335 Error with match of {'start': 171	'end': 184	'type': 'Contest participant'	'text': 'ernando Alonso'}
11375 Error with match of {'start': 255	'end': 276	'type': 'Casualties and Losses'	'text': 'killed dozens ofpeople'}
11375 Error with match of {'start': 675	'end': 690	'type': 'Target'	'text': 'Rohingya Muslims'}
11389 Error with match of {'start': 172	'end': 179	'type': 'Champions'	'text': 'Chelsea '}
11389 Error with match of {'start': 1348	'end': 1357	'type': 'Contest participant'	'text': ' Petr Cech'}
11389 Error with match of {'start': 2520	'end': 2531	'type': 'Contest participant'	'text': ' Ashley Cole'}
11389 Error with match of {'start': 2607	'end': 2613	'type': 'Contest participant'	'text': ' De Gea'}
11389 Error with match of {'start': 2827	'end': 2836	'type': 'Contest participant'	'text': ' Juan Mata'}
11409 Error with match of {'start': 0	'end': 17	'type': 'Location'	'text': 'MIAMI GARDENS	Fla'}
11409 Error with match of {'start': 499	'end': 518	'type': 'Contest participant'	'text': ' San Francisco 49ers'}
11409 Error with match of {'start': 1243	'end': 1254	'type': 'Contest participant'	'text': 'Tyreek Hill '}
11409 Error with match of {'start': 1264	'end': 1277	'type': 'Contest participant'	'text': ' Sammy Watkins'}
11411 Error with match of {'start': 190	'end': 193	'type': 'Score'	'text': ' 2-0'}
11411 Error with match of {'start': 321	'end': 335	'type': 'Game Name'	'text': ' the NBA finals'}
11411 Error with match of {'start': 550	'end': 564	'type': 'End time'	'text': ' Thursday night'}
11413 Error with match of {'start': 97	'end': 101	'type': 'Location'	'text': 'Syria'}
11420 Error with match of {'start': 763	'end': 782	'type': 'Casualties and Losses'	'text': '2 people were killed'}
11422 Error with match of {'start': 991	'end': 994	'type': 'People Released'	'text': 'Osca'}
11425 Error with match of {'start': 157	'end': 168	'type': 'Game Name'	'text': ' Gagarin Cup'}
11425 Error with match of {'start': 172	'end': 178	'type': 'End time'	'text': ' Sunday'}
11425 Error with match of {'start': 190	'end': 212	'type': 'Contest participant'	'text': ' Metallurg Magnitogorsk'}
11425 Error with match of {'start': 213	'end': 216	'type': 'Score'	'text': ' 5-3'}
11443 Error with match of {'start': 331	'end': 344	'type': 'Contest participant'	'text': ' Nicolas Mahut'}
11457 Error with match of {'start': 16	'end': 22	'type': 'Champions'	'text': ' Sweden'}
11457 Error with match of {'start': 70	'end': 100	'type': 'Game Name'	'text': ' ice hockey world championships'}
11463 Error with match of {'start': 347	'end': 358	'type': 'Date'	'text': 'Tuesday nigh'}
11463 Error with match of {'start': 558	'end': 566	'type': 'Date'	'text': '10:30 p.m'}
11466 Error with match of {'start': 0	'end': 12	'type': 'Contest participant'	'text': 'Simona Halep '}
11466 Error with match of {'start': 130	'end': 147	'type': 'Contest participant'	'text': ' Serena Williams’s'}
11466 Error with match of {'start': 432	'end': 441	'type': 'Score'	'text': ' 6-2	6-2 '}
11466 Error with match of {'start': 453	'end': 463	'type': 'End time'	'text': ' 56 minutes'}
11486 Error with match of {'start': 483	'end': 498	'type': 'Attacker'	'text': 'Taliban militant'}
11502 Error with match of {'start': 39	'end': 49	'type': 'Champions'	'text': 'Montenegro '}
11502 Error with match of {'start': 1813	'end': 1831	'type': 'Contest participant'	'text': 'Katarina Bulatovic '}
11502 Error with match of {'start': 2395	'end': 2400	'type': 'Score'	'text': ' 34-31'}
11521 Error with match of {'start': 3024	'end': 3028	'type': 'Investigating police'	'text': 'Polic'}
11527 Error with match of {'start': 616	'end': 622	'type': 'Launch Result'	'text': 'success'}
11534 Error with match of {'start': 59	'end': 62	'type': 'Score'	'text': ' 2-1'}
11564 Error with match of {'start': 106	'end': 142	'type': 'Location'	'text': 'Seaside Park and Seaside Heights	N.J'}
11565 Error with match of {'start': 88	'end': 91	'type': 'Score'	'text': ' 3-1'}
11571 Error with match of {'start': 611	'end': 626	'type': 'Relics discovered and their dates'	'text': '10th century B.C'}
11583 Error with match of {'start': 255	'end': 258	'type': 'Weapon and Equipment used'	'text': 'bomb'}
11602 Error with match of {'start': 3528	'end': 3547	'type': 'Suspect'	'text': 'Mohammed Salman Eisa'}
11624 Error with match of {'start': 1924	'end': 1926	'type': 'Aid agency'	'text': 'U.N'}
11629 Error with match of {'start': 275	'end': 293	'type': 'Score'	'text': ' the Atlanta Braves'}
11629 Error with match of {'start': 561	'end': 571	'type': 'Champions'	'text': ' the Astros'}
11629 Error with match of {'start': 649	'end': 652	'type': 'Score'	'text': ' 7-6'}
11629 Error with match of {'start': 1400	'end': 1404	'type': 'Score'	'text': ' 6-1 '}
11629 Error with match of {'start': 1497	'end': 1513	'type': 'Contest participant'	'text': 'Kyle Farnsworth i'}
11629 Error with match of {'start': 3470	'end': 3473	'type': 'Score'	'text': ' 4-0'}
11639 Error with match of {'start': 301	'end': 330	'type': 'Discover Location'	'text': "he state's famous Gold Country"}
11648 Error with match of {'start': 503	'end': 523	'type': 'Location'	'text': 'Southaven	Mississipp'}
11649 Error with match of {'start': 115	'end': 135	'type': 'Location'	'text': 'near Bridgeport	Conn'}
11656 Error with match of {'start': 75	'end': 93	'type': 'Contest participant'	'text': ' Lizzie Armitstead '}
11656 Error with match of {'start': 151	'end': 179	'type': 'Game Name'	'text': " the women's Tour of Flanders"}
11677 Error with match of {'start': 254	'end': 278	'type': 'Postpone time'	'text': 'until the summer of 2021 '}
11677 Error with match of {'start': 1552	'end': 1660	'type': 'Competition items'	'text': 'All UEFA competitions and matches (including friendlies) for clubs and national teams for both men and women '}
11700 Error with match of {'start': 121	'end': 138	'type': 'Champions'	'text': ' the United States'}
11700 Error with match of {'start': 166	'end': 180	'type': 'End time'	'text': 'Thursday night '}
11704 Error with match of {'start': 1466	'end': 1468	'type': 'Location'	'text': 'U.S'}
11714 Error with match of {'start': 746	'end': 766	'type': 'The hospital where the wounded was taken'	'text': 'Musgrove Park Hospita'}
11716 Error with match of {'start': 665	'end': 687	'type': 'Relics discovered and their dates'	'text': 'between 568 and 645 A.D'}
11720 Error with match of {'start': 58	'end': 65	'type': 'Competition items'	'text': 'Football'}
11721 Error with match of {'start': 593	'end': 599	'type': 'Acquiree'	'text': 'AOL Inc'}
11726 Error with match of {'start': 775	'end': 785	'type': 'Successor'	'text': 'William Lor'}
11738 Error with match of {'start': 590	'end': 597	'type': 'Date'	'text': '5:30 p.m'}
11742 Error with match of {'start': 835	'end': 858	'type': 'Champions'	'text': ' Leandro Vissotto Neves '}
11742 Error with match of {'start': 899	'end': 915	'type': 'Contest participant'	'text': " South Americans'"}
11748 Error with match of {'start': 1273	'end': 1284	'type': 'Weapon and Equipment used'	'text': 'suicide bomb'}
11752 Error with match of {'start': 428	'end': 436	'type': 'Acquisition amount'	'text': '70 millio'}
11780 Error with match of {'start': 0	'end': 33	'type': 'Casualties and Losses'	'text': 'Seven Russian soldiers were killed'}
11780 Error with match of {'start': 56	'end': 90	'type': 'Location'	'text': 'South Ossetian capital ofTskhinvali'}
11780 Error with match of {'start': 233	'end': 240	'type': 'Weapon and Equipment used'	'text': 'car bomb'}
11780 Error with match of {'start': 729	'end': 754	'type': 'Weapon and Equipment used'	'text': 'firearms and hand-grenades'}
11788 Error with match of {'start': 165	'end': 168	'type': 'Weapon and Equipment used'	'text': 'bomb'}
11790 Error with match of {'start': 1065	'end': 1094	'type': 'The organization of the discoverer'	'text': 'the Russian Academy of Science'}
11794 Error with match of {'start': 871	'end': 875	'type': 'Weapon and Equipment used'	'text': 'shell'}
11796 Error with match of {'start': 0	'end': 4	'type': 'Location'	'text': 'Nepal'}
11803 Error with match of {'start': 3515	'end': 3518	'type': 'Score'	'text': ' 0-0'}
11816 Error with match of {'start': 296	'end': 298	'type': 'Location'	'text': 'U.S'}
11826 Error with match of {'start': 1424	'end': 1438	'type': 'Location'	'text': 'Washington	D.C'}
11835 Error with match of {'start': 642	'end': 644	'type': 'Date'	'text': 'May'}
11867 Error with match of {'start': 807	'end': 813	'type': 'Weapon and Equipment used'	'text': 'car bom'}
11870 Error with match of {'start': 31	'end': 41	'type': 'Date'	'text': 'August 2012'}
11871 Error with match of {'start': 497	'end': 499	'type': 'Location'	'text': 'U.S'}
11877 Error with match of {'start': 1025	'end': 1028	'type': 'Weapon and Equipment used'	'text': 'bomb'}
11879 Error with match of {'start': 57	'end': 64	'type': 'Champions'	'text': ' Donegal'}
11879 Error with match of {'start': 1941	'end': 1947	'type': 'Contest participant'	'text': ' Tyrone'}
11887 Error with match of {'start': 415	'end': 424	'type': 'Contest participant'	'text': ' Liverpool'}
11887 Error with match of {'start': 1777	'end': 1792	'type': 'Contest participant'	'text': 'Tomasz Kuszczak '}
11889 Error with match of {'start': 29	'end': 32	'type': 'The Charged Crime'	'text': 'rape'}
11890 Error with match of {'start': 326	'end': 448	'type': 'Economy Loss'	'text': 'The changes to pension arrangements follow the purchase of the FT three months ago by Japanese media group Nikkei for £844m'}
11906 Error with match of {'start': 354	'end': 361	'type': 'Date'	'text': '9:51 a.m'}
11908 Error with match of {'start': 223	'end': 231	'type': 'Magnitude'	'text': '6.3 quake'}
11918 Error with match of {'start': 21	'end': 36	'type': 'Weapon and Equipment used'	'text': 'suicide car bomb'}
11936 Error with match of {'start': 19	'end': 33	'type': 'Suspect'	'text': ' A Thai student'}
11938 Error with match of {'start': 331	'end': 345	'type': 'Date'	'text': 'around 6:30 p.m'}
11941 Error with match of {'start': 61	'end': 74	'type': 'Profession'	'text': 'prime minister'}
11943 Error with match of {'start': 29	'end': 43	'type': 'Contest participant'	'text': ' Novak Djokovic'}
11955 Error with match of {'start': 21	'end': 144	'type': 'Causes'	'text': 'In light of indications that damage to the No. 1 reactor at the Fukushima Daiichi nuclear power plant is worse than expected'}
11956 Error with match of {'start': 78	'end': 96	'type': 'The Charged Crime'	'text': 'ape allegation agai'}
[truncated: 3,266 more rows]
