# Supplementary material for: Closed-domain event extraction for hard news event monitoring: a systematic study
Source: PeerJ Comput Sci. 2024 Oct 10;10:e2355. doi: 10.7717/peerj-cs.2355 (PMC11623237; doi:10.7717/peerj-cs.2355)
Supplement: Supplemental Information 1 [file peerj-cs-10-2355-s001.zip › data/processed/match_errors_hn.txt]

3 Error with match of {'start': 1762	'end': 1786	'type': 'Date'	'text': 'Saturday around 11:40 a.m'}
46 Error with match of {'start': 109	'end': 147	'type': 'Survivors'	'text': 'ne of the two Ukrainian pilots survived'}
64 Error with match of {'start': 1367	'end': 1380	'type': 'Weapon and Equipment used'	'text': 'artillery shel'}
73 Error with match of {'start': 208	'end': 211	'type': 'Weapon and Equipment used'	'text': 'bomb'}
76 Error with match of {'start': 343	'end': 350	'type': 'Date'	'text': '1:36 a.m'}
83 Error with match of {'start': 547	'end': 561	'type': 'Storm Hit Time'	'text': 'around 2:00 a.m'}
147 Error with match of {'start': 1	'end': 7	'type': 'Countries participating in the military exercise'	'text': 'The U.S'}
147 Error with match of {'start': 2219	'end': 2221	'type': 'Countries participating in the military exercise'	'text': 'U.S'}
158 Error with match of {'start': 764	'end': 894	'type': 'Destruction of installations'	'text': 'schools	health facilities	markets	power plants and other civilian infrastructure have been damaged and disrupted by the fighting'}
207 Error with match of {'start': 937	'end': 941	'type': 'Affected Area'	'text': 'Japan'}
226 Error with match of {'start': 96	'end': 105	'type': 'Location'	'text': 'Gaza Strip'}
241 Error with match of {'start': 70	'end': 93	'type': 'Area Affected'	'text': 'emote Indonesian islands'}
247 Error with match of {'start': 621	'end': 662	'type': 'Influence people'	'text': 'our people have died and eight are missing'}
267 Error with match of {'start': 110	'end': 139	'type': 'Date'	'text': 'about 9:15pm on Saturday night'}
267 Error with match of {'start': 140	'end': 199	'type': 'Location'	'text': 'next to a theatre near a Britishschool in the Qatari capital'}
269 Error with match of {'start': 1307	'end': 1320	'type': 'Symptoms'	'text': 'kidney failure'}
269 Error with match of {'start': 1532	'end': 1539	'type': 'Date'	'text': 'late May'}
383 Error with match of {'start': 11	'end': 33	'type': 'Attacker'	'text': 'Myanmar security forces'}
388 Error with match of {'start': 36	'end': 92	'type': 'Storm Hit Location'	'text': 'entral province of Inhambane	near the town of Vilanculos'}
420 Error with match of {'start': 232	'end': 239	'type': 'Date'	'text': '5:45 p.m'}
420 Error with match of {'start': 893	'end': 895	'type': 'Weapon and Equipment used'	'text': 'gun'}
445 Error with match of {'start': 510	'end': 514	'type': 'Country'	'text': 'Sudan'}
479 Error with match of {'start': 239	'end': 252	'type': 'Date'	'text': 'past 10:00 p.m'}
493 Error with match of {'start': 505	'end': 517	'type': 'Weapon and Equipment used'	'text': 'firing rocket'}
534 Error with match of {'start': 320	'end': 381	'type': 'Causes'	'text': 'he bus left the road and plunged into a 50m (164ft) deep ravin'}
538 Error with match of {'start': 22	'end': 33	'type': 'Missings'	'text': ' Five people'}
560 Error with match of {'start': 143	'end': 184	'type': 'Storm Hit Location'	'text': "hou city of East China's Zhejiang Province"}
581 Error with match of {'start': 1201	'end': 1203	'type': 'Weapon and Equipment used'	'text': 'gun'}
622 Error with match of {'start': 984	'end': 987	'type': 'Weapon and Equipment used'	'text': 'bomb'}
635 Error with match of {'start': 49	'end': 55	'type': 'Location of the outbreak'	'text': 'the U.S'}
635 Error with match of {'start': 524	'end': 549	'type': 'Areas affected'	'text': 'states and Washington	D.C'}
639 Error with match of {'start': 544	'end': 546	'type': 'Weapon and Equipment used'	'text': 'gun'}
679 Error with match of {'start': 171	'end': 183	'type': 'Areas affected'	'text': 'South Carolin'}
717 Error with match of {'start': 250	'end': 282	'type': 'Date'	'text': 'Sunday morning at around 3:30 a.m'}
765 Error with match of {'start': 1864	'end': 1866	'type': 'Weapon and Equipment used'	'text': 'Gun'}
809 Error with match of {'start': 383	'end': 488	'type': 'Reason for protest'	'text': "alling for the country's authoritarian leader to resign as protests against President Alexander Lukashenko"}
833 Error with match of {'start': 452	'end': 468	'type': 'Date'	'text': 'just before 3 p.m'}
843 Error with match of {'start': 897	'end': 914	'type': 'Economic Loss'	'text': 'cost G4S about £6m'}
899 Error with match of {'start': 749	'end': 808	'type': 'Causes'	'text': 'xtensive industrial development and high pollutant emissions'}
906 Error with match of {'start': 326	'end': 339	'type': 'Date'	'text': 'about 9:00 a.m'}
915 Error with match of {'start': 385	'end': 388	'type': 'Weapon and Equipment used'	'text': 'bomb'}
974 Error with match of {'start': 30	'end': 56	'type': 'People/Organization who predicted the disaster'	'text': 'S. President George W. Bush'}
1022 Error with match of {'start': 1644	'end': 1647	'type': 'Weapon and Equipment used'	'text': 'bomb'}
1123 Error with match of {'start': 127	'end': 134	'type': 'Date'	'text': 'last May'}
1137 Error with match of {'start': 309	'end': 311	'type': 'Weapon and Equipment used'	'text': 'gun'}
1141 Error with match of {'start': 375	'end': 437	'type': 'Causes'	'text': 'he driver was being hit by a passenger and then struck her back'}
1143 Error with match of {'start': 919	'end': 946	'type': 'Target'	'text': 'government compound in Ghazn'}
1177 Error with match of {'start': 324	'end': 327	'type': 'Weapon and Equipment used'	'text': 'bomb'}
1178 Error with match of {'start': 1282	'end': 1336	'type': 'Casualties and Losses'	'text': 'around 30 children accompanying their mothers were dead'}
1178 Error with match of {'start': 1598	'end': 1648	'type': 'Casualties and Losses'	'text': 'At least 72 are dead and over 150 have been injured'}
1178 Error with match of {'start': 3725	'end': 3779	'type': 'Attacker'	'text': 'Pakistani Taliban - Jamaat-ur-Ahrar - and Islamic State'}
1178 Error with match of {'start': 3845	'end': 3848	'type': 'Weapon and Equipment used'	'text': 'bomb'}
1179 Error with match of {'start': 88	'end': 95	'type': 'Date'	'text': 'Saturday'}
1179 Error with match of {'start': 1788	'end': 1884	'type': 'Precautionary measure'	'text': 'women who have recently traveled to these places during their pregnancy be screened and monitored'}
1179 Error with match of {'start': 2873	'end': 2901	'type': 'Areas affected'	'text': '11 states and Washington	D.C'}
1183 Error with match of {'start': 350	'end': 378	'type': 'Related rivers or lakes'	'text': ' the Zambezi and the Okavango'}
1188 Error with match of {'start': 1572	'end': 1574	'type': 'Weapon and Equipment used'	'text': 'gun'}
1209 Error with match of {'start': 24	'end': 26	'type': 'Areas affected'	'text': 'U.S'}
1229 Error with match of {'start': 398	'end': 480	'type': 'Government Reaction'	'text': 'warned protesters in the south that the authorities could use force to restore orde'}
1240 Error with match of {'start': 3426	'end': 3444	'type': 'Target'	'text': 'outh African forces'}
1274 Error with match of {'start': 1321	'end': 1377	'type': 'Crew'	'text': 'flight med1 nurse1 doctor3 flight crew (2 pilots	1 crew)'}
1274 Error with match of {'start': 1378	'end': 1400	'type': 'Passengers'	'text': '1 patient1 patient asst'}
1279 Error with match of {'start': 33	'end': 45	'type': 'Location'	'text': 'Portland	Ore'}
1314 Error with match of {'start': 188	'end': 202	'type': 'Investigating police'	'text': ' Rescue workers'}
1364 Error with match of {'start': 119	'end': 133	'type': 'Storm Hit Location'	'text': 'the eastern U.S'}
1367 Error with match of {'start': 0	'end': 21	'type': 'Location'	'text': 'COLORADO SPRINGS	Colo'}
1376 Error with match of {'start': 306	'end': 341	'type': 'Storm center location'	'text': '20 miles southwest of Alexandria	La'}
1382 Error with match of {'start': 483	'end': 520	'type': 'Weapons used in military exercises'	'text': '80 pieces of Russian military equipmen'}
1394 Error with match of {'start': 195	'end': 199	'type': 'Start time'	'text': '4 p.m'}
1449 Error with match of {'start': 166	'end': 265	'type': 'Location'	'text': 'Brassknocker Hill	in Monkton Combe	on the B3108 at its junction with the A36 Warminster Road at 11'}
1509 Error with match of {'start': 17	'end': 49	'type': 'Casualties and Losses'	'text': 'At least 20 African migrants died'}
1526 Error with match of {'start': 201	'end': 204	'type': 'Weapon and Equipment used'	'text': 'bomb'}
1535 Error with match of {'start': 3324	'end': 3328	'type': 'Weapon and Equipment used'	'text': 'shell'}
1558 Error with match of {'start': 14	'end': 37	'type': 'Weapon and Equipment used'	'text': 'A pipe-bomb-style device'}
1558 Error with match of {'start': 1007	'end': 1020	'type': 'Date'	'text': 'about 9:35 a.m'}
1573 Error with match of {'start': 4612	'end': 4664	'type': 'Casualties and Losses'	'text': 'Eleven police officers and five civilians were wounde'}
1612 Error with match of {'start': 11	'end': 14	'type': 'Weapon and Equipment used'	'text': 'bomb'}
1637 Error with match of {'start': 695	'end': 750	'type': 'Weapon and Equipment used'	'text': 'omb packed the punch of seven kilograms (15 lbs.) of TNT'}
1667 Error with match of {'start': 108	'end': 113	'type': 'Date'	'text': '11 p.m'}
1667 Error with match of {'start': 1391	'end': 1451	'type': 'Weapon and Equipment used'	'text': '45 caliber handgun with a suppressor and an extended magazine'}
1697 Error with match of {'start': 1016	'end': 1019	'type': 'Weapon and Equipment used'	'text': 'bomb'}
1704 Error with match of {'start': 456	'end': 517	'type': 'Causes'	'text': 'the taxi driver may have hit the gas instead of the brake peda'}
1706 Error with match of {'start': 52	'end': 55	'type': 'Weapon and Equipment used'	'text': 'bomb'}
1743 Error with match of {'start': 1942	'end': 1944	'type': 'Weapon and Equipment used'	'text': 'gun'}
1753 Error with match of {'start': 2943	'end': 2954	'type': 'Weapon and Equipment used'	'text': 'suicide bomb'}
1755 Error with match of {'start': 1838	'end': 1840	'type': 'Weapon and Equipment used'	'text': 'gun'}
1760 Error with match of {'start': 2081	'end': 2106	'type': 'Areas affected'	'text': 'Antananarivo and Toamasina'}
1796 Error with match of {'start': 26	'end': 65	'type': 'Casualties and Losses'	'text': 'killed one man and injured threestudents'}
1796 Error with match of {'start': 1459	'end': 1465	'type': 'Weapon and Equipment used'	'text': 'gunfire'}
1805 Error with match of {'start': 62	'end': 63	'type': 'Missings'	'text': '13'}
1836 Error with match of {'start': 621	'end': 626	'type': 'Date'	'text': '22 May'}
1862 Error with match of {'start': 1410	'end': 1432	'type': 'Casualties and Losses'	'text': '2 killed and 26 injured'}
1877 Error with match of {'start': 426	'end': 428	'type': 'Weapon and Equipment used'	'text': 'gun'}
1980 Error with match of {'start': 590	'end': 596	'type': 'Date'	'text': "Friday'"}
2020 Error with match of {'start': 165	'end': 177	'type': 'Location'	'text': 'Portland	Ore'}
2020 Error with match of {'start': 206	'end': 227	'type': 'Location'	'text': 'downtown Portland	Ore'}
2033 Error with match of {'start': 57	'end': 61	'type': 'Date'	'text': '7 p.m'}
2053 Error with match of {'start': 503	'end': 510	'type': 'Date'	'text': '8:30 a.m'}
2061 Error with match of {'start': 1918	'end': 1921	'type': 'Weapon and Equipment used'	'text': 'bomb'}
2064 Error with match of {'start': 481	'end': 609	'type': 'Casualties and Losses'	'text': 'Two people are said to have been hurt during the attack in Cairo.\nIn other violence	a man was shot and injured in a clash betwee'}
2086 Error with match of {'start': 146	'end': 164	'type': 'Attacker'	'text': 'illegal armed group'}
2091 Error with match of {'start': 169	'end': 183	'type': 'Date'	'text': 'Around 3:45 a.m'}
2201 Error with match of {'start': 1813	'end': 1816	'type': 'Weapon and Equipment used'	'text': 'bomb'}
2219 Error with match of {'start': 934	'end': 958	'type': 'The purpose of the military exercise'	'text': 'display its full firepowe'}
2219 Error with match of {'start': 1509	'end': 1517	'type': 'Number of people participating in the military exercise'	'text': '800 troop'}
2283 Error with match of {'start': 920	'end': 923	'type': 'Weapon and Equipment used'	'text': 'bomb'}
2286 Error with match of {'start': 2599	'end': 2601	'type': 'Weapon and Equipment used'	'text': 'gun'}
2291 Error with match of {'start': 369	'end': 387	'type': 'Weapon and Equipment used'	'text': 'Double suicide bomb'}
2292 Error with match of {'start': 431	'end': 434	'type': 'Weapon and Equipment used'	'text': 'bomb'}
2313 Error with match of {'start': 189	'end': 192	'type': 'Target'	'text': 'Iran'}
2319 Error with match of {'start': 148	'end': 153	'type': 'Attacker'	'text': 'Russia'}
2319 Error with match of {'start': 3842	'end': 3845	'type': 'Weapon and Equipment used'	'text': 'bomb'}
2333 Error with match of {'start': 194	'end': 211	'type': 'Target'	'text': 'a Turkish diplomat'}
2391 Error with match of {'start': 39	'end': 42	'type': 'Weapon and Equipment used'	'text': 'bomb'}
2448 Error with match of {'start': 678	'end': 680	'type': 'Weapon and Equipment used'	'text': 'gun'}
2452 Error with match of {'start': 78	'end': 89	'type': 'Causes'	'text': 'monsoon rain'}
2474 Error with match of {'start': 257	'end': 261	'type': 'Storm Hit Location'	'text': 'Saipa'}
2478 Error with match of {'start': 206	'end': 231	'type': 'Confirmed/Infected cases'	'text': 'ore than one million cases'}
2480 Error with match of {'start': 375	'end': 391	'type': 'Storm Hit Location'	'text': 'Mexico Beach	Fla'}
2494 Error with match of {'start': 1	'end': 32	'type': 'Attacker'	'text': 'Terrorists in theSinai Peninsula'}
2553 Error with match of {'start': 330	'end': 334	'type': 'Date'	'text': 'Monda'}
2560 Error with match of {'start': 800	'end': 802	'type': 'Weapon and Equipment used'	'text': 'gun'}
2670 Error with match of {'start': 407	'end': 440	'type': 'Passengers'	'text': 'tourism minister	Rabindra Adhikar'}
2706 Error with match of {'start': 413	'end': 417	'type': 'Weapon and Equipment used'	'text': 'shell'}
2732 Error with match of {'start': 237	'end': 275	'type': 'Investigating police'	'text': ' the district police chief. Authorities'}
2736 Error with match of {'start': 29	'end': 31	'type': 'Weapon and Equipment used'	'text': 'gun'}
2757 Error with match of {'start': 109	'end': 155	'type': 'Location'	'text': 'outside the State Department in Washington	D.C'}
2877 Error with match of {'start': 58	'end': 65	'type': 'Date'	'text': '5:20 a.m'}
2919 Error with match of {'start': 816	'end': 827	'type': 'Location'	'text': 'South Africa'}
2973 Error with match of {'start': 542	'end': 544	'type': 'Weapon and Equipment used'	'text': 'gun'}
2991 Error with match of {'start': 151	'end': 163	'type': 'Magnitude'	'text': 'magnitude 6.5'}
2991 Error with match of {'start': 839	'end': 846	'type': 'Date'	'text': '4:03 a.m'}
3009 Error with match of {'start': 101	'end': 130	'type': 'Attacker'	'text': 'Islamic State-linked insurgent'}
3064 Error with match of {'start': 762	'end': 764	'type': 'Weapon and Equipment used'	'text': 'gun'}
3082 Error with match of {'start': 759	'end': 770	'type': 'Date'	'text': 'around 9 p.m'}
3115 Error with match of {'start': 39	'end': 41	'type': 'Attacker'	'text': 'U.S'}
3225 Error with match of {'start': 1611	'end': 1614	'type': 'Weapon and Equipment used'	'text': 'bomb'}
3228 Error with match of {'start': 235	'end': 275	'type': 'Areas affected'	'text': 'weeping across central and southern China'}
3237 Error with match of {'start': 1185	'end': 1221	'type': 'Location'	'text': 'Jidari area of the Borno state capita'}
3304 Error with match of {'start': 448	'end': 572	'type': 'Reason for protest'	'text': 'against a polling process they say was corrupt and shameful ahead of the expected announcement of final results from the Sept'}
3348 Error with match of {'start': 43	'end': 48	'type': 'Location'	'text': 'London'}
3348 Error with match of {'start': 84	'end': 96	'type': 'Attacker'	'text': 'Khalid Masood'}
3403 Error with match of {'start': 424	'end': 434	'type': 'Storm Hit Time'	'text': 'after 4 p.m'}
3426 Error with match of {'start': 624	'end': 635	'type': 'Survivors'	'text': '243 survivor'}
3451 Error with match of {'start': 174	'end': 202	'type': 'Belligerents'	'text': 'ee people riding two scooters'}
3470 Error with match of {'start': 220	'end': 222	'type': 'Weapon and Equipment used'	'text': 'gun'}
3479 Error with match of {'start': 2766	'end': 2804	'type': 'Economic Loss'	'text': 'he Dutch economy also contracted by 0.2'}
3483 Error with match of {'start': 0	'end': 2	'type': 'Weapon and Equipment used'	'text': 'Gun'}
3486 Error with match of {'start': 68	'end': 85	'type': 'Target'	'text': 'a police checkpoin'}
3524 Error with match of {'start': 5820	'end': 5833	'type': 'Location'	'text': 'Elizabeth	N.J'}
3528 Error with match of {'start': 198	'end': 212	'type': 'Date'	'text': 'around 4:40 p.m'}
3541 Error with match of {'start': 3119	'end': 3122	'type': 'Weapon and Equipment used'	'text': 'bomb'}
3561 Error with match of {'start': 0	'end': 2	'type': 'Affected Area'	'text': 'U.S'}
3584 Error with match of {'start': 4284	'end': 4291	'type': 'Date'	'text': '4:32 p.m'}
3595 Error with match of {'start': 35	'end': 37	'type': 'Weapon and Equipment used'	'text': 'gun'}
3631 Error with match of {'start': 72	'end': 78	'type': 'Location of the outbreak'	'text': 'the U.S'}
3653 Error with match of {'start': 1	'end': 17	'type': 'Location'	'text': 'SACRAMENTO	Calif'}
3689 Error with match of {'start': 0	'end': 2	'type': 'Weapon and Equipment used'	'text': 'Gun'}
3700 Error with match of {'start': 185	'end': 188	'type': 'Weapon and Equipment used'	'text': 'bomb'}
3709 Error with match of {'start': 1785	'end': 1787	'type': 'Weapon and Equipment used'	'text': 'gun'}
3712 Error with match of {'start': 452	'end': 471	'type': 'Initially Scheduled Landing Place'	'text': 'Fort Lauderdale	Fla'}
3746 Error with match of {'start': 0	'end': 3	'type': 'Weapon and Equipment used'	'text': 'Bomb'}
3763 Error with match of {'start': 309	'end': 320	'type': 'Area Affected'	'text': 'Clemson	S.C'}
3763 Error with match of {'start': 407	'end': 434	'type': 'Area Affected'	'text': 'the tiny town of Mineral	Va'}
3769 Error with match of {'start': 439	'end': 441	'type': 'Weapon and Equipment used'	'text': 'gun'}
3772 Error with match of {'start': 0	'end': 28	'type': 'Attacker'	'text': 'Palestinian resistance groups'}
3785 Error with match of {'start': 558	'end': 562	'type': 'Date'	'text': '2 a.m'}
3827 Error with match of {'start': 14	'end': 16	'type': 'Weapon and Equipment used'	'text': 'gun'}
3829 Error with match of {'start': 399	'end': 418	'type': 'Date'	'text': 'shortly before 9 p.m'}
3881 Error with match of {'start': 1350	'end': 1353	'type': 'Weapon and Equipment used'	'text': 'bomb'}
3933 Error with match of {'start': 143	'end': 166	'type': 'Location'	'text': 'southeast Washington D.C'}
3933 Error with match of {'start': 238	'end': 267	'type': 'Location'	'text': 'Galveston Street SW inside D.C'}
3982 Error with match of {'start': 25	'end': 31	'type': 'Location'	'text': 'Bolivia'}
4119 Error with match of {'start': 115	'end': 124	'type': 'Attacker'	'text': 'ELN rebels'}
4122 Error with match of {'start': 106	'end': 108	'type': 'Weapon and Equipment used'	'text': 'gun'}
4139 Error with match of {'start': 155	'end': 161	'type': 'Storm Hit Location'	'text': 'the U.S'}
4141 Error with match of {'start': 285	'end': 296	'type': 'Date'	'text': 'around 2 a.m'}
4274 Error with match of {'start': 210	'end': 244	'type': 'Location'	'text': 'bout 70 miles east of New York City'}
4274 Error with match of {'start': 2034	'end': 2041	'type': 'Date'	'text': '2:40 p.m'}
4337 Error with match of {'start': 47	'end': 53	'type': 'Attacker'	'text': 'the U.S'}
4337 Error with match of {'start': 92	'end': 142	'type': 'Target'	'text': 'Islamic State in Iraq and the Levant(ISIL) fighters'}
4446 Error with match of {'start': 99	'end': 112	'type': 'Weapon and Equipment used'	'text': 'warplanes bomb'}
4473 Error with match of {'start': 222	'end': 253	'type': 'Casualties and Losses'	'text': 'At least fourpeople were injured'}
4473 Error with match of {'start': 599	'end': 676	'type': 'Location'	'text': "the city's Suanluang district	a short distance from the international airport"}
4494 Error with match of {'start': 2561	'end': 2563	'type': 'Date'	'text': 'May'}
4528 Error with match of {'start': 352	'end': 362	'type': 'Date'	'text': '07 Nov 2008'}
4530 Error with match of {'start': 969	'end': 972	'type': 'Weapon and Equipment used'	'text': 'bomb'}
4554 Error with match of {'start': 1925	'end': 1949	'type': 'Solution'	'text': 'ar rationing was trialled'}
4587 Error with match of {'start': 612	'end': 633	'type': 'Weapon and Equipment used'	'text': 'Nuclear-armed B52 bomb'}
4617 Error with match of {'start': 116	'end': 120	'type': 'Weapon and Equipment used'	'text': 'shell'}
4710 Error with match of {'start': 276	'end': 283	'type': 'Date'	'text': '1:20 a.m'}
4711 Error with match of {'start': 107	'end': 110	'type': 'Weapon and Equipment used'	'text': 'bomb'}
4721 Error with match of {'start': 1316	'end': 1351	'type': 'Casualties and Losses'	'text': 'Six firefighters are seriously wound'}
4729 Error with match of {'start': 2133	'end': 2207	'type': 'Casualties and Losses'	'text': 'he death toll from the 7.7-magnitude quake had already hit 23 by 8pm (AEST)'}
4741 Error with match of {'start': 1099	'end': 1165	'type': 'Storm center location'	'text': 'he eye of the typhoon was located at 1	720 kilometers east of Luzon'}
4753 Error with match of {'start': 454	'end': 470	'type': 'Date'	'text': 'began at 9:00 a.m'}
4805 Error with match of {'start': 533	'end': 565	'type': 'Areas affected'	'text': 'he Black Sea resort of Gelendzhik'}
4819 Error with match of {'start': 1106	'end': 1162	'type': 'Method'	'text': 'hanting slogans against the government and waving banners'}
4882 Error with match of {'start': 136	'end': 150	'type': 'Casualties and Losses'	'text': 'two Palestinian'}
4887 Error with match of {'start': 365	'end': 371	'type': 'Date'	'text': 'Tuesday'}
4920 Error with match of {'start': 22	'end': 25	'type': 'Weapon and Equipment used'	'text': 'bomb'}
4929 Error with match of {'start': 237	'end': 240	'type': 'Weapon and Equipment used'	'text': 'bomb'}
4993 Error with match of {'start': 138	'end': 150	'type': 'Location'	'text': 'Kamloops	B.C'}
5013 Error with match of {'start': 1953	'end': 1977	'type': 'Aid agency'	'text': 'The UN World Food Program'}
5027 Error with match of {'start': 156	'end': 158	'type': 'Weapon and Equipment used'	'text': 'gun'}
5053 Error with match of {'start': 815	'end': 856	'type': 'Passengers'	'text': '14-year-old Victoria and 12-year-old Skyla'}
5073 Error with match of {'start': 616	'end': 626	'type': 'Date'	'text': 'about 7 a.m'}
5073 Error with match of {'start': 1661	'end': 1767	'type': 'Causes'	'text': 'he thought another vehicle near her was drifting into her lane. She veered away and hit the side of the bus'}
5125 Error with match of {'start': 192	'end': 203	'type': 'Date'	'text': 'around 3 p.m'}
5134 Error with match of {'start': 0	'end': 8	'type': 'Target'	'text': 'Singapore'}
5196 Error with match of {'start': 136	'end': 144	'type': 'Date'	'text': '10:50 a.m'}
5207 Error with match of {'start': 2910	'end': 2913	'type': 'Weapon and Equipment used'	'text': 'bomb'}
5207 Error with match of {'start': 7658	'end': 7673	'type': 'Date'	'text': 'At around 11 a.m'}
5344 Error with match of {'start': 506	'end': 517	'type': 'Date'	'text': 'around 5 a.m'}
5367 Error with match of {'start': 1546	'end': 1581	'type': 'Aid supplies/amount'	'text': 'More than 1.5 million tonnes of food'}
5367 Error with match of {'start': 1583	'end': 1615	'type': 'Aid supplies/amount'	'text': '15	000 packets of instant noodles'}
5370 Error with match of {'start': 109	'end': 116	'type': 'Date'	'text': '7:18 a.m'}
5385 Error with match of {'start': 121	'end': 138	'type': 'Location'	'text': 'northeastern Syria'}
5388 Error with match of {'start': 0	'end': 24	'type': 'Causes'	'text': 'A drunken man on a tracto'}
5388 Error with match of {'start': 842	'end': 856	'type': 'Number of vehicles involved in the crash'	'text': 'cars and lorrie'}
5400 Error with match of {'start': 245	'end': 259	'type': 'Date'	'text': 'around 2:30 p.m'}
5403 Error with match of {'start': 1013	'end': 1052	'type': 'Influence people'	'text': '5	000 people have already been evacuated'}
5410 Error with match of {'start': 169	'end': 182	'type': 'Area Affected'	'text': 'ndia and Nepal'}
5425 Error with match of {'start': 2166	'end': 2180	'type': 'Date'	'text': 'about 11:30 a.m'}
5461 Error with match of {'start': 953	'end': 956	'type': 'Weapon and Equipment used'	'text': 'bomb'}
5495 Error with match of {'start': 891	'end': 905	'type': 'Storm Hit Location'	'text': 'Tuscaloosa	Ala'}
5518 Error with match of {'start': 3187	'end': 3191	'type': 'Weapon and Equipment used'	'text': 'shell'}
5615 Error with match of {'start': 3849	'end': 3852	'type': 'Weapon and Equipment used'	'text': 'bomb'}
5653 Error with match of {'start': 1223	'end': 1226	'type': 'Weapon and Equipment used'	'text': 'bomb'}
5658 Error with match of {'start': 1771	'end': 1774	'type': 'Weapon and Equipment used'	'text': 'bomb'}
5659 Error with match of {'start': 99	'end': 124	'type': 'Military Strength(Units involved)'	'text': 'Two US Air Force F-15 jets'}
5661 Error with match of {'start': 1411	'end': 1425	'type': 'Date'	'text': 'around 8:15 p.m'}
5690 Error with match of {'start': 674	'end': 721	'type': 'Casualties and Losses'	'text': 'Two people have lost their lives in this inciden'}
5706 Error with match of {'start': 737	'end': 740	'type': 'Weapon and Equipment used'	'text': 'bomb'}
5707 Error with match of {'start': 256	'end': 267	'type': 'Strike Agencies'	'text': ' The Maoists'}
5709 Error with match of {'start': 17	'end': 35	'type': 'Location of the outbreak'	'text': 'The continental U.S'}
5718 Error with match of {'start': 258	'end': 271	'type': 'Date'	'text': 'about 2:45 p.m'}
5732 Error with match of {'start': 1527	'end': 1640	'type': 'Destruction of installations'	'text': 'Weapon stores	a communication tower	a communication facility and anti-aircraft guns were destroyed in this attac'}
5765 Error with match of {'start': 117	'end': 120	'type': 'Disease Name'	'text': 'Ebol'}
5781 Error with match of {'start': 1043	'end': 1058	'type': 'Investigator of the accident'	'text': 'The Canadian TSB'}
5787 Error with match of {'start': 640	'end': 642	'type': 'Areas affected'	'text': 'U.S'}
5819 Error with match of {'start': 541	'end': 544	'type': 'Weapon and Equipment used'	'text': 'bomb'}
5823 Error with match of {'start': 562	'end': 565	'type': 'Weapon and Equipment used'	'text': 'bomb'}
5858 Error with match of {'start': 321	'end': 372	'type': 'Method'	'text': 'blockaded the entrance to the New York office of Sen'}
5861 Error with match of {'start': 431	'end': 454	'type': 'The hospital where the wounded was taken'	'text': 'Harborview Medical Cente'}
5880 Error with match of {'start': 90	'end': 96	'type': 'Location of the outbreak'	'text': 'Britain'}
5902 Error with match of {'start': 133	'end': 135	'type': 'Weapon and Equipment used'	'text': 'gun'}
5905 Error with match of {'start': 0	'end': 26	'type': 'Casualties and Losses'	'text': 'At least 10 people have die'}
5915 Error with match of {'start': 79	'end': 93	'type': 'Storm Hit Location'	'text': 'the eastern U.S'}
5968 Error with match of {'start': 1434	'end': 1557	'type': 'Reason for protest'	'text': "ncreasing domination of China's majority Han population in Tibet and accuse the government of trying to dilute their culture"}
5970 Error with match of {'start': 202	'end': 235	'type': 'Belligerents'	'text': 'A group of about 300 demonstrators'}
5970 Error with match of {'start': 622	'end': 626	'type': 'Date'	'text': '9 a.m'}
5992 Error with match of {'start': 145	'end': 147	'type': 'Weapon and Equipment used'	'text': 'Gun'}
5999 Error with match of {'start': 0	'end': 4	'type': 'Weapon and Equipment used'	'text': 'Shell'}
6035 Error with match of {'start': 149	'end': 154	'type': 'Date'	'text': 'Monday'}
6035 Error with match of {'start': 1701	'end': 1711	'type': 'Special medicine'	'text': 'antibiotics'}
6042 Error with match of {'start': 766	'end': 783	'type': 'Weapon and Equipment used'	'text': '40 caliber handgun'}
6042 Error with match of {'start': 2010	'end': 2017	'type': 'Date'	'text': '2:30 a.m'}
6111 Error with match of {'start': 332	'end': 343	'type': 'Date'	'text': 'around 2 a.m'}
6218 Error with match of {'start': 0	'end': 19	'type': 'Date'	'text': 'On Friday	at 10 a.m'}
6262 Error with match of {'start': 427	'end': 430	'type': 'Weapon and Equipment used'	'text': 'bomb'}
6286 Error with match of {'start': 288	'end': 298	'type': 'Date'	'text': 'about 4 p.m'}
6294 Error with match of {'start': 997	'end': 1005	'type': 'Casualties and Losses'	'text': 'a fighter'}
6320 Error with match of {'start': 7488	'end': 7493	'type': 'Date'	'text': '11 a.m'}
6336 Error with match of {'start': 58	'end': 64	'type': 'Aid agency'	'text': 'Rescuer'}
6364 Error with match of {'start': 807	'end': 809	'type': 'Weapon and Equipment used'	'text': 'gun'}
6418 Error with match of {'start': 453	'end': 518	'type': 'Investigator of the accident'	'text': 'Zhang Dekuan	deputy secretary-general of the provincial governmen'}
6484 Error with match of {'start': 104	'end': 107	'type': 'Weapon and Equipment used'	'text': 'bomb'}
6484 Error with match of {'start': 5297	'end': 5299	'type': 'Date'	'text': 'May'}
6490 Error with match of {'start': 195	'end': 206	'type': 'Date'	'text': 'after 11 p.m'}
6534 Error with match of {'start': 217	'end': 219	'type': 'Weapon and Equipment used'	'text': 'gun'}
6534 Error with match of {'start': 890	'end': 901	'type': 'Weapon and Equipment used'	'text': 'suicide bomb'}
6608 Error with match of {'start': 61	'end': 64	'type': 'Weapon and Equipment used'	'text': 'bomb'}
6670 Error with match of {'start': 15	'end': 17	'type': 'Weapon and Equipment used'	'text': 'Gun'}
6670 Error with match of {'start': 34	'end': 37	'type': 'Weapon and Equipment used'	'text': 'bomb'}
6675 Error with match of {'start': 906	'end': 913	'type': 'Maximum wind speed'	'text': '252 km/h'}
6676 Error with match of {'start': 626	'end': 641	'type': 'Storm Hit Time'	'text': 'around 10:15 a.m'}
6696 Error with match of {'start': 763	'end': 766	'type': 'Weapon and Equipment used'	'text': 'bomb'}
6697 Error with match of {'start': 0	'end': 13	'type': 'Weapon used'	'text': 'A suicide bomb'}
6700 Error with match of {'start': 1445	'end': 1591	'type': 'Method'	'text': ' an image of an Iranian carrying an effigy of Mr. Trump hanging from a rope made the rounds. Another showed American and Israeli flags being burned'}
6721 Error with match of {'start': 1423	'end': 1437	'type': 'Date'	'text': 'around 4:05 p.m'}
6724 Error with match of {'start': 138	'end': 144	'type': 'Weapon used'	'text': 'teargas'}
6726 Error with match of {'start': 50	'end': 62	'type': 'Weapon and Equipment used'	'text': '30 air strike'}
6774 Error with match of {'start': 2820	'end': 2827	'type': 'Date'	'text': '2:25 p.m'}
6778 Error with match of {'start': 205	'end': 215	'type': 'Date'	'text': 'unday night'}
6778 Error with match of {'start': 341	'end': 344	'type': 'Weapon and Equipment used'	'text': 'bomb'}
6843 Error with match of {'start': 88	'end': 92	'type': 'Weapon and Equipment used'	'text': 'shell'}
6856 Error with match of {'start': 2643	'end': 2647	'type': 'Date'	'text': '2 p.m'}
6878 Error with match of {'start': 2844	'end': 2856	'type': 'Date'	'text': 'Around 11 a.m'}
6879 Error with match of {'start': 414	'end': 468	'type': 'Casualties and Losses'	'text': 'Most of the passengers in both vehicles died at the spo'}
6935 Error with match of {'start': 70	'end': 96	'type': 'Target'	'text': 'Islamic State (IS) militant'}
7027 Error with match of {'start': 120	'end': 141	'type': 'Belligerents'	'text': 'the Libya Dawn movemen'}
7088 Error with match of {'start': 89	'end': 121	'type': 'Date'	'text': 'after Friday prayers at 12:50 p.m'}
7096 Error with match of {'start': 73	'end': 122	'type': 'Location'	'text': 'Owatonna Degner Regional Airport in Owatonna	Minn'}
7099 Error with match of {'start': 315	'end': 331	'type': 'Casualties and Losses'	'text': 'wo injured people'}
7135 Error with match of {'start': 480	'end': 490	'type': 'Date'	'text': 'about 2 a.m'}
7151 Error with match of {'start': 193	'end': 196	'type': 'Weapon and Equipment used'	'text': 'bomb'}
7161 Error with match of {'start': 1944	'end': 1980	'type': 'Aid agency'	'text': 'the British multinational company G4S'}
7194 Error with match of {'start': 45	'end': 83	'type': 'Location'	'text': 'op floor of the luxury Ritz Paris hotel'}
7195 Error with match of {'start': 107	'end': 142	'type': 'Affected Area'	'text': 'across the Pacific. European and U.S'}
7196 Error with match of {'start': 18	'end': 21	'type': 'Weapon and Equipment used'	'text': 'bomb'}
7322 Error with match of {'start': 257	'end': 264	'type': 'Date'	'text': '8:30 a.m'}
7367 Error with match of {'start': 376	'end': 380	'type': 'Date'	'text': '6 a.m'}
7380 Error with match of {'start': 828	'end': 863	'type': 'Attacker'	'text': 'Al-Qaeda-linked Al Shabaab militants'}
7388 Error with match of {'start': 698	'end': 707	'type': 'Number of vehicles involved in the crash'	'text': '28 vehicle'}
7391 Error with match of {'start': 2473	'end': 2483	'type': 'Temporary settlement'	'text': 'elief camps'}
7436 Error with match of {'start': 109	'end': 124	'type': 'Location of the outbreak'	'text': 'west Africa	U.S'}
7472 Error with match of {'start': 137	'end': 139	'type': 'Weapon and Equipment used'	'text': 'gun'}
7511 Error with match of {'start': 46	'end': 65	'type': 'Location'	'text': "Yemen's western coas"}
7515 Error with match of {'start': 749	'end': 751	'type': 'Attacker'	'text': 'U.S'}
7518 Error with match of {'start': 227	'end': 229	'type': 'Weapon and Equipment used'	'text': 'gun'}
7530 Error with match of {'start': 9	'end': 27	'type': 'Army Participated'	'text': 'The French air forc'}
7572 Error with match of {'start': 1160	'end': 1189	'type': 'Investigator of the accident'	'text': 'chief executive	Peter Whittal'}
7579 Error with match of {'start': 95	'end': 115	'type': 'Location'	'text': 'Ventura County	Calif'}
7620 Error with match of {'start': 541	'end': 556	'type': 'Tsunami Warning Level'	'text': 'a CAT 4 hurrican'}
7629 Error with match of {'start': 463	'end': 504	'type': 'Attacker'	'text': 'bu Saad al-Adani and Abu Mohammed al-Sahli'}
7648 Error with match of {'start': 109	'end': 165	'type': 'Storm Hit Location'	'text': 'ohnston Atoll	far southwest of the main Hawaiian islands'}
7709 Error with match of {'start': 1018	'end': 1041	'type': 'Date'	'text': 'between 4 p.m. and 5 p.m'}
7740 Error with match of {'start': 286	'end': 288	'type': 'Weapon and Equipment used'	'text': 'gun'}
7761 Error with match of {'start': 221	'end': 260	'type': 'Location'	'text': 'bout 10 km away from the tourist hotspot'}
7761 Error with match of {'start': 480	'end': 483	'type': 'Casualties and Losses'	'text': ' fou'}
7763 Error with match of {'start': 63	'end': 65	'type': 'Weapon and Equipment used'	'text': 'gun'}
7775 Error with match of {'start': 119	'end': 129	'type': 'People/Organization who predicted the disaster'	'text': 'US National'}
7775 Error with match of {'start': 131	'end': 146	'type': 'People/Organization who predicted the disaster'	'text': 'Hurricane Center'}
7775 Error with match of {'start': 284	'end': 306	'type': 'Storm movement speed'	'text': 'around120 km/h (74 mph)'}
7786 Error with match of {'start': 592	'end': 605	'type': 'Date'	'text': 'about 3:45 a.m'}
7831 Error with match of {'start': 841	'end': 856	'type': 'Military Strength(Units involved)'	'text': 'anks	and troops'}
7834 Error with match of {'start': 372	'end': 375	'type': 'Weapon and Equipment used'	'text': 'bomb'}
7841 Error with match of {'start': 317	'end': 387	'type': 'Military Exercise Items'	'text': 'a mock attack on the uninhabited island of Tarva off Norway’s west coas'}
7893 Error with match of {'start': 1357	'end': 1376	'type': 'Casualties and Losses'	'text': 'wounded at least 111'}
7919 Error with match of {'start': 1667	'end': 1748	'type': 'Reason for protest'	'text': 'he lockdown on Baniyas be lifted to allow food and other necessities into the city'}
7922 Error with match of {'start': 1164	'end': 1175	'type': 'Rescue start time'	'text': 'after 10 p.m'}
7960 Error with match of {'start': 229	'end': 248	'type': 'Duration'	'text': '15th consecutive day'}
7993 Error with match of {'start': 403	'end': 417	'type': 'Date'	'text': 'around 2:45 a.m'}
8046 Error with match of {'start': 155	'end': 207	'type': 'Areas affected'	'text': 'ear the crossing of Canyon Street and Williams Avenue'}
8049 Error with match of {'start': 263	'end': 346	'type': 'Storm center location'	'text': "more than 1	400 miles west-southwest of the southern tip of Mexico's Baja California"}
8055 Error with match of {'start': 451	'end': 454	'type': 'Weapon and Equipment used'	'text': 'bomb'}
8087 Error with match of {'start': 370	'end': 386	'type': 'Crew'	'text': 'helicopter’s pilo'}
8095 Error with match of {'start': 102	'end': 121	'type': 'Location'	'text': 'coast of Tofino	B.C'}
8095 Error with match of {'start': 226	'end': 237	'type': 'Rescue start time'	'text': 'before 4 p.m'}
8121 Error with match of {'start': 176	'end': 184	'type': 'Date'	'text': 'Wednesday'}
8121 Error with match of {'start': 1849	'end': 1873	'type': 'Epidemic data issuing agency'	'text': 'World Health Organization'}
8137 Error with match of {'start': 36	'end': 38	'type': 'Countries participating in the military exercise'	'text': 'U.S'}
8139 Error with match of {'start': 0	'end': 6	'type': 'Attacker'	'text': 'The U.S'}
8160 Error with match of {'start': 199	'end': 212	'type': 'Date'	'text': 'about 3:50 p.m'}
8227 Error with match of {'start': 364	'end': 371	'type': 'Date'	'text': '2.20 p.m'}
8232 Error with match of {'start': 198	'end': 200	'type': 'Weapon and Equipment used'	'text': 'gun'}
8238 Error with match of {'start': 2873	'end': 2876	'type': 'Areas affected'	'text': 'Peru'}
8275 Error with match of {'start': 170	'end': 174	'type': 'Weapon and Equipment used'	'text': 'shell'}
8275 Error with match of {'start': 648	'end': 651	'type': 'Weapon and Equipment used'	'text': 'bomb'}
8295 Error with match of {'start': 760	'end': 892	'type': 'Causes'	'text': 'he speedometer was at 90 mph at the time of the crash	but he said it could have moved during impact or accidentally been manipulated'}
8343 Error with match of {'start': 1358	'end': 1383	'type': 'The hospital where the wounded was taken'	'text': 'state-owned Jinnah Hospita'}
8361 Error with match of {'start': 1545	'end': 1566	'type': 'Date'	'text': 'Friday	close to 4 P.M'}
8403 Error with match of {'start': 733	'end': 737	'type': 'Investigator of the accident'	'text': 'Polic'}
8457 Error with match of {'start': 254	'end': 256	'type': 'Weapon and Equipment used'	'text': 'gun'}
8509 Error with match of {'start': 3636	'end': 3648	'type': 'Investigator of the accident'	'text': 'the KNKT/NTSC'}
8515 Error with match of {'start': 451	'end': 455	'type': 'Weapon and Equipment used'	'text': 'shell'}
8572 Error with match of {'start': 315	'end': 323	'type': 'Date'	'text': '12:45 p.m'}
8572 Error with match of {'start': 1442	'end': 1452	'type': 'Date'	'text': 'about 1 p.m'}
8576 Error with match of {'start': 173	'end': 191	'type': 'Weapons used in military exercises'	'text': 'short-range missile'}
8586 Error with match of {'start': 769	'end': 780	'type': 'Date'	'text': 'before 4 p.m'}
8590 Error with match of {'start': 170	'end': 177	'type': 'Date'	'text': '3:20 a.m'}
8614 Error with match of {'start': 15	'end': 42	'type': 'Attacker'	'text': 'a 19-year-old local resident'}
8616 Error with match of {'start': 269	'end': 287	'type': 'Location'	'text': 'central Kuala Lumpu'}
8637 Error with match of {'start': 248	'end': 256	'type': 'Causes'	'text': '10:30 p.m'}
8672 Error with match of {'start': 187	'end': 237	'type': 'Location'	'text': 'near the town of Pueblo Viejo on the Caribbean coas'}
8721 Error with match of {'start': 121	'end': 125	'type': 'Weapon and Equipment used'	'text': 'shell'}
8724 Error with match of {'start': 167	'end': 188	'type': 'Date'	'text': 'shortly after 2:45 p.m'}
8724 Error with match of {'start': 356	'end': 362	'type': 'Weapon and Equipment used'	'text': 'gunshot'}
8739 Error with match of {'start': 166	'end': 217	'type': 'Casualties and Losses'	'text': 'At least 3o civilians were killed and dozens wounded'}
8748 Error with match of {'start': 523	'end': 539	'type': 'Weapons used in military exercises'	'text': 'two Tu-160 bomber'}
8764 Error with match of {'start': 160	'end': 162	'type': 'Weapon and Equipment used'	'text': 'gun'}
8766 Error with match of {'start': 88	'end': 91	'type': 'Weapon and Equipment used'	'text': 'bomb'}
8788 Error with match of {'start': 335	'end': 338	'type': 'Weapon and Equipment used'	'text': 'bomb'}
8819 Error with match of {'start': 107	'end': 123	'type': 'Storm Hit Location'	'text': "ndia's east coast"}
8829 Error with match of {'start': 560	'end': 602	'type': 'Casualties and Losses'	'text': 'ixty-four Israeli soldiers have been killed'}
8831 Error with match of {'start': 415	'end': 432	'type': 'Casualties and Losses'	'text': 'ost seven soldiers'}
8838 Error with match of {'start': 0	'end': 12	'type': 'Location'	'text': 'GILROY	Calif'}
8851 Error with match of {'start': 1443	'end': 1446	'type': 'Weapon and Equipment used'	'text': 'bomb'}
8891 Error with match of {'start': 2	'end': 13	'type': 'Weapon and Equipment used'	'text': 'suicide bomb'}
8905 Error with match of {'start': 348	'end': 350	'type': 'Affected Area'	'text': 'U.S'}
8930 Error with match of {'start': 1376	'end': 1390	'type': 'Date'	'text': 'before 3:30 p.m'}
8930 Error with match of {'start': 1668	'end': 1679	'type': 'Date'	'text': 'around 5 p.m'}
8933 Error with match of {'start': 136	'end': 147	'type': 'Investigating police'	'text': ' authorities'}
9012 Error with match of {'start': 722	'end': 783	'type': 'Storm Hit Location'	'text': 'he south end of Jefferson City north toward the Missouri River'}
9110 Error with match of {'start': 31	'end': 33	'type': 'Attacker'	'text': 'U.S'}
9168 Error with match of {'start': 335	'end': 380	'type': 'Strikers'	'text': 'nions of pro-independence workers and students'}
9196 Error with match of {'start': 593	'end': 605	'type': 'The direction of the storm'	'text': 'west-northwes'}
9208 Error with match of {'start': 286	'end': 293	'type': 'Date'	'text': '1:00 a.m'}
9220 Error with match of {'start': 87	'end': 91	'type': 'Attacker'	'text': 'A man'}
9240 Error with match of {'start': 2663	'end': 2674	'type': 'Agency to which the aircraft belongs'	'text': 'Sriwijaya Ai'}
9283 Error with match of {'start': 1080	'end': 1084	'type': 'Weapon and Equipment used'	'text': 'shell'}
9292 Error with match of {'start': 28	'end': 58	'type': 'Casualties and Losses'	'text': 'At least five people were kille'}
9295 Error with match of {'start': 4	'end': 7	'type': 'Weapon and Equipment used'	'text': 'bomb'}
9296 Error with match of {'start': 1983	'end': 1993	'type': 'Weapon used'	'text': 'petrol-bomb'}
9303 Error with match of {'start': 32	'end': 34	'type': 'Weapon and Equipment used'	'text': 'gun'}
9316 Error with match of {'start': 478	'end': 489	'type': 'Date'	'text': 'before 2 p.m'}
9386 Error with match of {'start': 1054	'end': 1103	'type': 'Storm Hit Location'	'text': 'the the northeast coast of the Big Island of Hawai'}
9386 Error with match of {'start': 1345	'end': 1416	'type': 'People/Organization who predicted the disaster'	'text': 'Anthony Reynes	a meteorologist with the Central Pacific Hurricane Cente'}
9424 Error with match of {'start': 839	'end': 842	'type': 'Weapon and Equipment used'	'text': 'bomb'}
9430 Error with match of {'start': 131	'end': 138	'type': 'Agency to which the aircraft belongs'	'text': 'Bhoja Ai'}
9440 Error with match of {'start': 161	'end': 171	'type': 'Aid agency'	'text': 'firefighter'}
9500 Error with match of {'start': 776	'end': 793	'type': 'Date'	'text': 'from noon to 3 p.m'}
9514 Error with match of {'start': 190	'end': 204	'type': 'Casualties and Losses'	'text': ' 19 people died'}
9517 Error with match of {'start': 146	'end': 183	'type': 'Storm Hit Location'	'text': 'North Carolina to New England	the U.S'}
9606 Error with match of {'start': 2817	'end': 2838	'type': 'Protest Slogan'	'text': "We didn't get justice'"}
9615 Error with match of {'start': 158	'end': 177	'type': 'Target'	'text': 'Iraqi security force'}
9650 Error with match of {'start': 2162	'end': 2165	'type': 'Weapon and Equipment used'	'text': 'bomb'}
9667 Error with match of {'start': 766	'end': 768	'type': 'Weapon and Equipment used'	'text': 'gun'}
9738 Error with match of {'start': 183	'end': 198	'type': 'Date'	'text': 'early on Thursda'}
9803 Error with match of {'start': 253	'end': 255	'type': 'Weapon and Equipment used'	'text': 'gun'}
9809 Error with match of {'start': 1305	'end': 1345	'type': 'Complications'	'text': 'give birth to children with severe defect'}
9815 Error with match of {'start': 696	'end': 747	'type': 'Strikers Status'	'text': 'eachers\nunions	bus drivers	metro workers	students'}
9838 Error with match of {'start': 308	'end': 345	'type': 'Causes'	'text': 'the truck driver may have fallen aslee'}
9843 Error with match of {'start': 1268	'end': 1270	'type': 'Weapon and Equipment used'	'text': 'gun'}
9868 Error with match of {'start': 531	'end': 546	'type': 'Areas affected'	'text': 'Bagalkot distric'}
9876 Error with match of {'start': 192	'end': 206	'type': 'Influence people'	'text': 'our people dead'}
9885 Error with match of {'start': 1239	'end': 1247	'type': 'Date'	'text': '12:10 a.m'}
9935 Error with match of {'start': 107	'end': 114	'type': 'Date'	'text': '5:11 p.m'}
9953 Error with match of {'start': 549	'end': 599	'type': 'Casualties and Losses'	'text': 'killing at least 20 people and wounding at least 40'}
9953 Error with match of {'start': 981	'end': 1034	'type': 'Casualties and Losses'	'text': 'killing at least eight people and wounding at least 18'}
9953 Error with match of {'start': 2108	'end': 2142	'type': 'Casualties and Losses'	'text': 'killing five people and wounding 10'}
9953 Error with match of {'start': 2487	'end': 2504	'type': 'Casualties and Losses'	'text': 'killed at least 24'}
9958 Error with match of {'start': 224	'end': 227	'type': 'Weapon and Equipment used'	'text': 'bomb'}
10003 Error with match of {'start': 230	'end': 251	'type': 'Date'	'text': 'Tuesday	Nov. 12	2013'}
10003 Error with match of {'start': 974	'end': 1016	'type': 'Casualties and Losses'	'text': ' killing one policeman and wounding another'}
10006 Error with match of {'start': 71	'end': 140	'type': 'Reason for protest'	'text': 'demand the death penalty for a political leader convicted of war crime'}
10015 Error with match of {'start': 18	'end': 40	'type': 'Casualties and Losses'	'text': 'executed three detainee'}
10138 Error with match of {'start': 544	'end': 547	'type': 'Weapon and Equipment used'	'text': 'bomb'}
10164 Error with match of {'start': 1354	'end': 1405	'type': 'Location'	'text': 'New York	San Francisco	Seattle and Washington	D.C'}
10207 Error with match of {'start': 236	'end': 239	'type': 'Weapon and Equipment used'	'text': 'bomb'}
10242 Error with match of {'start': 805	'end': 808	'type': 'Weapon and Equipment used'	'text': 'bomb'}
10282 Error with match of {'start': 13	'end': 136	'type': 'Casualties and Losses'	'text': '24-year-old reporter Alison Parker and 27-year-old photographer Adam Ward from local news station WDBJ in Roanoke werekilled'}
10282 Error with match of {'start': 224	'end': 242	'type': 'Attacker'	'text': 'Vester Lee Flanagan'}
10282 Error with match of {'start': 708	'end': 715	'type': 'Date'	'text': '6:45 a.m'}
10298 Error with match of {'start': 169	'end': 171	'type': 'Storm Hit Location'	'text': 'D.C'}
10298 Error with match of {'start': 361	'end': 404	'type': 'Amount of Precipitation'	'text': '6 inches piled up in some areas south of D.C'}
10312 Error with match of {'start': 53	'end': 105	'type': 'Area Affected'	'text': "the northern Pacific Ocean near Russia's Kuril Island"}
10341 Error with match of {'start': 24	'end': 51	'type': 'Influence people'	'text': ' At least one person is dead'}
10350 Error with match of {'start': 358	'end': 370	'type': 'Lasting time'	'text': 'many long day'}
10405 Error with match of {'start': 50	'end': 61	'type': 'Aid agency'	'text': 'Firefighters'}
10420 Error with match of {'start': 324	'end': 342	'type': 'Date'	'text': 'after dusk at 7 p.m'}
10460 Error with match of {'start': 742	'end': 750	'type': 'Storm Hit Time'	'text': '10:28 p.m'}
10490 Error with match of {'start': 760	'end': 762	'type': 'Weapon used'	'text': 'gun'}
10507 Error with match of {'start': 45	'end': 61	'type': 'Casualties and Losses'	'text': 'at least 20 other'}
10558 Error with match of {'start': 2489	'end': 2511	'type': 'Aid agency'	'text': 'More than 5	500 soldier'}
10579 Error with match of {'start': 364	'end': 367	'type': 'Weapon and Equipment used'	'text': 'bomb'}
10614 Error with match of {'start': 543	'end': 545	'type': 'Weapon and Equipment used'	'text': 'gun'}
10670 Error with match of {'start': 771	'end': 887	'type': 'Reason for protest'	'text': 'emanded more government investment and the settlement of a boundary dispute with the neighbouring department of Oruro'}
10743 Error with match of {'start': 239	'end': 245	'type': 'Date'	'text': 'Tuesday'}
10757 Error with match of {'start': 1828	'end': 1835	'type': 'Date'	'text': '6:45 p.m'}
10810 Error with match of {'start': 318	'end': 322	'type': 'Date'	'text': '7 a.m'}
10867 Error with match of {'start': 18	'end': 26	'type': 'Date'	'text': "Saturday'"}
10876 Error with match of {'start': 501	'end': 511	'type': 'Date'	'text': 'about 1 p.m'}
10889 Error with match of {'start': 605	'end': 619	'type': 'Date'	'text': 'before 7:20 a.m'}
10893 Error with match of {'start': 225	'end': 229	'type': 'Date'	'text': '1 a.m'}
10919 Error with match of {'start': 3843	'end': 3846	'type': 'Weapon and Equipment used'	'text': 'bomb'}
10945 Error with match of {'start': 191	'end': 198	'type': 'Date'	'text': '5:30 a.m'}
10950 Error with match of {'start': 174	'end': 187	'type': 'Storm Hit Location'	'text': 'Oakland	Calif'}
10988 Error with match of {'start': 151	'end': 155	'type': 'Weapon and Equipment used'	'text': 'shell'}
11004 Error with match of {'start': 66	'end': 73	'type': 'Weapon and Equipment used'	'text': 'car bomb'}
11023 Error with match of {'start': 106	'end': 130	'type': 'Causes'	'text': "last weekend's heavy rain"}
11023 Error with match of {'start': 473	'end': 476	'type': 'Number of evacuated'	'text': ' 500'}
11038 Error with match of {'start': 2407	'end': 2410	'type': 'Aid supplies/amount'	'text': '150m'}
11080 Error with match of {'start': 145	'end': 148	'type': 'Weapon and Equipment used'	'text': 'bomb'}
11106 Error with match of {'start': 85	'end': 95	'type': 'Date'	'text': 'an. 3	2010'}
11133 Error with match of {'start': 21	'end': 59	'type': 'Casualties and Losses'	'text': 'Five people were killed and one injured'}
11136 Error with match of {'start': 55	'end': 66	'type': 'Weapon and Equipment used'	'text': 'suicide bomb'}
11156 Error with match of {'start': 37	'end': 42	'type': 'Attacker'	'text': 'Russia'}
11156 Error with match of {'start': 55	'end': 58	'type': 'Weapon and Equipment used'	'text': 'bomb'}
11163 Error with match of {'start': 231	'end': 247	'type': 'Date'	'text': 'just before 3 p.m'}
11166 Error with match of {'start': 530	'end': 566	'type': 'Strikers'	'text': 'Chicago teachers and school employees'}
11229 Error with match of {'start': 850	'end': 849	'type': 'Arrested'	'text': ''}
11283 Error with match of {'start': 152	'end': 172	'type': 'Causes'	'text': 'ropical storm Kammuri'}
11326 Error with match of {'start': 605	'end': 633	'type': 'Investigating police'	'text': 'police spokesman Atik Suswant'}
11326 Error with match of {'start': 658	'end': 666	'type': 'Casualties and Losses'	'text': 'The drive'}
11375 Error with match of {'start': 255	'end': 276	'type': 'Casualties and Losses'	'text': 'killed dozens ofpeople'}
11375 Error with match of {'start': 675	'end': 690	'type': 'Target'	'text': 'Rohingya Muslims'}
11413 Error with match of {'start': 97	'end': 101	'type': 'Location'	'text': 'Syria'}
11420 Error with match of {'start': 763	'end': 782	'type': 'Casualties and Losses'	'text': '2 people were killed'}
11463 Error with match of {'start': 347	'end': 358	'type': 'Date'	'text': 'Tuesday nigh'}
11463 Error with match of {'start': 558	'end': 566	'type': 'Date'	'text': '10:30 p.m'}
11486 Error with match of {'start': 483	'end': 498	'type': 'Attacker'	'text': 'Taliban militant'}
11521 Error with match of {'start': 3024	'end': 3028	'type': 'Investigating police'	'text': 'Polic'}
11564 Error with match of {'start': 106	'end': 142	'type': 'Location'	'text': 'Seaside Park and Seaside Heights	N.J'}
11583 Error with match of {'start': 255	'end': 258	'type': 'Weapon and Equipment used'	'text': 'bomb'}
11624 Error with match of {'start': 1924	'end': 1926	'type': 'Aid agency'	'text': 'U.N'}
11649 Error with match of {'start': 115	'end': 135	'type': 'Location'	'text': 'near Bridgeport	Conn'}
11714 Error with match of {'start': 746	'end': 766	'type': 'The hospital where the wounded was taken'	'text': 'Musgrove Park Hospita'}
11748 Error with match of {'start': 1273	'end': 1284	'type': 'Weapon and Equipment used'	'text': 'suicide bomb'}
11780 Error with match of {'start': 0	'end': 33	'type': 'Casualties and Losses'	'text': 'Seven Russian soldiers were killed'}
11780 Error with match of {'start': 56	'end': 90	'type': 'Location'	'text': 'South Ossetian capital ofTskhinvali'}
11780 Error with match of {'start': 233	'end': 240	'type': 'Weapon and Equipment used'	'text': 'car bomb'}
11780 Error with match of {'start': 729	'end': 754	'type': 'Weapon and Equipment used'	'text': 'firearms and hand-grenades'}
11788 Error with match of {'start': 165	'end': 168	'type': 'Weapon and Equipment used'	'text': 'bomb'}
11794 Error with match of {'start': 871	'end': 875	'type': 'Weapon and Equipment used'	'text': 'shell'}
11867 Error with match of {'start': 807	'end': 813	'type': 'Weapon and Equipment used'	'text': 'car bom'}
11877 Error with match of {'start': 1025	'end': 1028	'type': 'Weapon and Equipment used'	'text': 'bomb'}
11890 Error with match of {'start': 326	'end': 448	'type': 'Economy Loss'	'text': 'The changes to pension arrangements follow the purchase of the FT three months ago by Japanese media group Nikkei for £844m'}
11906 Error with match of {'start': 354	'end': 361	'type': 'Date'	'text': '9:51 a.m'}
11908 Error with match of {'start': 223	'end': 231	'type': 'Magnitude'	'text': '6.3 quake'}
11918 Error with match of {'start': 21	'end': 36	'type': 'Weapon and Equipment used'	'text': 'suicide car bomb'}
11938 Error with match of {'start': 331	'end': 345	'type': 'Date'	'text': 'around 6:30 p.m'}
11957 Error with match of {'start': 28	'end': 62	'type': 'Casualties and Losses'	'text': 'Dozens of Palestinians were injured'}
11974 Error with match of {'start': 95	'end': 109	'type': 'Date'	'text': 'around 7:35 p.m'}
11974 Error with match of {'start': 1753	'end': 1763	'type': 'Date'	'text': 'about 9 p.m'}
11974 Error with match of {'start': 3323	'end': 3333	'type': 'Date'	'text': 'about 8 p.m'}
11977 Error with match of {'start': 1308	'end': 1330	'type': 'Casualties and Losses'	'text': 'our people were wounded'}
11978 Error with match of {'start': 11	'end': 54	'type': 'Casualties and Losses'	'text': 'At least 35 people died and 210 were injured'}
12009 Error with match of {'start': 1305	'end': 1307	'type': 'Weapon and Equipment used'	'text': 'gun'}
12061 Error with match of {'start': 481	'end': 484	'type': 'Weapon and Equipment used'	'text': 'bomb'}
12113 Error with match of {'start': 36	'end': 38	'type': 'Affected Area'	'text': 'U.S'}
12113 Error with match of {'start': 847	'end': 873	'type': 'Economic Loss'	'text': 'made durable goods fell 4.5'}
12125 Error with match of {'start': 554	'end': 562	'type': 'Date'	'text': '11:44 a.m'}
12135 Error with match of {'start': 405	'end': 407	'type': 'Date'	'text': 'May'}
12167 Error with match of {'start': 90	'end': 114	'type': 'Location'	'text': 'southeast Washington	D.C'}
12168 Error with match of {'start': 1337	'end': 1340	'type': 'Weapon and Equipment used'	'text': 'bomb'}
12223 Error with match of {'start': 657	'end': 675	'type': 'Casualties and Losses'	'text': 'three in El Salvado'}
12239 Error with match of {'start': 47	'end': 49	'type': 'Weapon and Equipment used'	'text': 'gun'}
12256 Error with match of {'start': 345	'end': 359	'type': 'Date'	'text': 'around 5:30 a.m'}
12275 Error with match of {'start': 2859	'end': 2871	'type': 'Agency to which the ship belongs'	'text': 'Carnival Corp'}
12346 Error with match of {'start': 0	'end': 23	'type': 'Casualties and Losses'	'text': 'Three people were wounde'}
12349 Error with match of {'start': 709	'end': 739	'type': 'Investigating police'	'text': 'Serbian Health Minister Zlatibo'}
12409 Error with match of {'start': 1085	'end': 1089	'type': 'Weapon and Equipment used'	'text': 'shell'}
12418 Error with match of {'start': 162	'end': 272	'type': 'Causes'	'text': 'he driver appeared to lose control of the vehicle after its brakes failed while travelling down a mountain pass'}
12508 Error with match of {'start': 59	'end': 61	'type': 'Weapon and Equipment used'	'text': 'gun'}
12508 Error with match of {'start': 232	'end': 236	'type': 'Weapon and Equipment used'	'text': 'shell'}
12511 Error with match of {'start': 268	'end': 282	'type': 'Casualties and Losses'	'text': 'Three protester'}
12541 Error with match of {'start': 635	'end': 637	'type': 'Weapon and Equipment used'	'text': 'gun'}
12594 Error with match of {'start': 1562	'end': 1571	'type': 'Date'	'text': 'Last Frida'}
12613 Error with match of {'start': 72	'end': 74	'type': 'Weapon Used'	'text': 'gun'}
12615 Error with match of {'start': 60	'end': 73	'type': 'Location'	'text': 'NEW IBERIA	La'}
12623 Error with match of {'start': 118	'end': 132	'type': 'Initially Scheduled Landing Place'	'text': 'Washington	D.C'}
12625 Error with match of {'start': 9	'end': 18	'type': 'Location'	'text': 'Costa Rica'}
12629 Error with match of {'start': 186	'end': 212	'type': 'Flight No.'	'text': 'McDonnell Douglas DC-8-55CF'}
12633 Error with match of {'start': 53	'end': 162	'type': 'Reason for protest'	'text': 'proposed government bill that would allow police presence on university campuses for the first time in decades'}
12646 Error with match of {'start': 1091	'end': 1161	'type': 'Casualties and Losses'	'text': 'At least 20 people died in the floods (including at least six children)'}
12652 Error with match of {'start': 219	'end': 271	'type': 'Date'	'text': '12:32 Moscow Standard Time (08:32 UTC) on 20 May 2014'}
12657 Error with match of {'start': 1626	'end': 1698	'type': 'Causes'	'text': '8 inches of rain the day before the disaster and 20 inches within 10 hour'}
12684 Error with match of {'start': 119	'end': 140	'type': 'Areas affected'	'text': 'Alagoas and Pernambuco'}
12684 Error with match of {'start': 619	'end': 648	'type': 'Casualties and Losses'	'text': 'At least 44 people were killed'}
12685 Error with match of {'start': 209	'end': 218	'type': 'Location'	'text': 'Hopkins St'}
12689 Error with match of {'start': 659	'end': 675	'type': 'Casualties and Losses'	'text': '76–118 casualties'}
12689 Error with match of {'start': 2657	'end': 2677	'type': 'Number of Aftershocks'	'text': 'two strong aftershock'}
12693 Error with match of {'start': 574	'end': 585	'type': 'Date'	'text': 'August 20–21'}
12693 Error with match of {'start': 694	'end': 712	'type': 'Casualties and Losses'	'text': 'It killed 87 people'}
12695 Error with match of {'start': 8	'end': 24	'type': 'Date'	'text': '24?September?2012'}
12695 Error with match of {'start': 280	'end': 285	'type': 'Areas affected'	'text': 'Guinea'}
12704 Error with match of {'start': 617	'end': 663	'type': 'Symptoms'	'text': 'kidney failure called hemolytic uremic syndrome'}
12704 Error with match of {'start': 1857	'end': 1912	'type': 'Causes'	'text': 'organic bagged fresh spinachsold as conventional produce'}
12704 Error with match of {'start': 4777	'end': 4794	'type': 'Confirmed/Infected cases'	'text': 'at least 200 cases'}
12705 Error with match of {'start': 391	'end': 400	'type': 'Investigating police'	'text': ' SA Police'}
12782 Error with match of {'start': 514	'end': 557	'type': 'Areas affected'	'text': 'Commonwealth of the Northern Marianas (CNMI)'}
12782 Error with match of {'start': 1936	'end': 1945	'type': 'Death cases'	'text': '714 deaths'}
12782 Error with match of {'start': 2898	'end': 2944	'type': 'Epidemic data issuing agency'	'text': 'Papua New Guinea Official COVID-19 Info website'}
12782 Error with match of {'start': 3193	'end': 3225	'type': 'Areas affected'	'text': 'Republic of Marshall Island (RMI)'}
12792 Error with match of {'start': 225	'end': 249	'type': 'Solution'	'text': 'emediate its water supply'}
12815 Error with match of {'start': 51	'end': 69	'type': 'Agency to which the aircraft belongs'	'text': 'ramount Airlines cr'}
12830 Error with match of {'start': 837	'end': 895	'type': 'Belligerents'	'text': 'non-indigene ethnic groups (often referred to as "settlers"'}
12833 Error with match of {'start': 60	'end': 69	'type': 'Causes'	'text': 'H1N1 virus'}
12841 Error with match of {'start': 92	'end': 112	'type': 'Location'	'text': 'south St. Cloud	Minn'}
12915 Error with match of {'start': 4459	'end': 4491	'type': 'Casualties and Losses'	'text': 'Six people	including the attacke'}
12925 Error with match of {'start': 259	'end': 266	'type': 'Date'	'text': '2:05 p.m'}
12930 Error with match of {'start': 103	'end': 112	'type': 'Confirmed/Infected cases'	'text': '33	289	579'}
12935 Error with match of {'start': 1926	'end': 1961	'type': 'Casualties and Losses'	'text': 'minor injuries among four passengers'}
12957 Error with match of {'start': 161	'end': 163	'type': 'Magnitude'	'text': '7.2'}
12959 Error with match of {'start': 95	'end': 136	'type': 'Initially Scheduled Landing Place'	'text': 'Freetown	Sierra Leone via Dakar in Senega'}
12968 Error with match of {'start': 1430	'end': 1627	'type': 'Casualties and Losses'	'text': 'The official death toll was 227 (215 soldiers	9 passengers and three railway employees)	but the army later reduced their 215 by one. Not counted in the 227 were four victims thought to be children'}
12971 Error with match of {'start': 5099	'end': 5226	'type': 'Number of victims'	'text': ' the deaths of 1	328 marine animals (132 cetaceans	20 seals and sea lions	515 sea turtles and 658 seabirds) covered 80 species'}
12985 Error with match of {'start': 98	'end': 146	'type': 'Casualties and Losses'	'text': 'illed at least 250 people and injured another 128'}
13002 Error with match of {'start': 3491	'end': 3515	'type': 'Number of evacuated'	'text': '14	000 people in San Jose'}
13005 Error with match of {'start': 391	'end': 412	'type': 'Number of Destroyed building'	'text': 'destroyed 18 buildings'}
13019 Error with match of {'start': 163	'end': 170	'type': 'Areas affected'	'text': 'Zimbabwe'}
13035 Error with match of {'start': 372	'end': 421	'type': 'Causes'	'text': 'the April 4 assassination of Martin Luther King Jr'}
13045 Error with match of {'start': 189	'end': 226	'type': 'Countries participating in the military exercise'	'text': 'Seven NATO countries including the U.S'}
13050 Error with match of {'start': 120	'end': 134	'type': 'Date'	'text': 'around 4:45 p.m'}
13079 Error with match of {'start': 93	'end': 105	'type': 'Date'	'text': 'around 19 May'}
13082 Error with match of {'start': 847	'end': 861	'type': 'Date'	'text': 'about 11:18\xa0a.m'}
13123 Error with match of {'start': 121	'end': 188	'type': 'Casualties and Losses'	'text': 'At least 34 people have been confirmed dead and hundreds are missing'}
13131 Error with match of {'start': 5549	'end': 5550	'type': 'Number of people hospitalized'	'text': '58'}
13133 Error with match of {'start': 314	'end': 329	'type': 'Date'	'text': 'just after 6 p.m'}
13137 Error with match of {'start': 492	'end': 504	'type': 'Date'	'text': 'around 11 a.m'}
13142 Error with match of {'start': 933	'end': 975	'type': 'Party responsible for pollution'	'text': 'ransurban and builders CPB and John Holland'}
13143 Error with match of {'start': 11401	'end': 11407	'type': 'Affected Area'	'text': 'the U.S'}
13170 Error with match of {'start': 577	'end': 590	'type': 'Casualties and Losses'	'text': 'ding two women'}
13180 Error with match of {'start': 1471	'end': 1485	'type': 'Date'	'text': 'around 9:38 a.m'}
13204 Error with match of {'start': 142	'end': 164	'type': 'Casualties and Losses'	'text': 'estimated 2.1–3 million'}
13228 Error with match of {'start': 489	'end': 517	'type': 'Crew'	'text': 'the pilot	Rolando Salandanan'}
13232 Error with match of {'start': 186	'end': 209	'type': 'Casualties and Losses'	'text': 'At least 240 people died'}
13239 Error with match of {'start': 472	'end': 508	'type': 'Date'	'text': 'Saturday	August 2	1919	at 7:30\xa0a.m'}
13247 Error with match of {'start': 3545	'end': 3571	'type': 'Economic Loss'	'text': 'total cost as $64.1 million'}
13249 Error with match of {'start': 91	'end': 115	'type': 'Date'	'text': '08:24\xa0local time on 5 May'}
13251 Error with match of {'start': 5445	'end': 5499	'type': 'Policy proposals'	'text': 'tighten its grip on foreign companies listed in the U.S'}
13253 Error with match of {'start': 90	'end': 104	'type': 'Taking-off Place'	'text': 'Washington	D.C'}
13260 Error with match of {'start': 456	'end': 467	'type': 'Number of People Trapped'	'text': '200 students'}
13260 Error with match of {'start': 469	'end': 504	'type': 'Casualties and Losses'	'text': '573 people are believed to have died'}
13268 Error with match of {'start': 22	'end': 60	'type': 'Perpetrators'	'text': ' Larry Whitfield and Quanterrious McCoy'}
13277 Error with match of {'start': 1719	'end': 1720	'type': 'Confirmed/Infected cases'	'text': '72'}
13277 Error with match of {'start': 2823	'end': 2831	'type': 'Cured cases'	'text': '15	24	917'}
13277 Error with match of {'start': 2958	'end': 2962	'type': 'Confirmed/Infected cases'	'text': '1	633'}
13277 Error with match of {'start': 2976	'end': 2983	'type': 'Confirmed/Infected cases'	'text': '2	14	504'}
13277 Error with match of {'start': 2978	'end': 2979	'type': 'Confirmed/Infected cases'	'text': '14'}
13277 Error with match of {'start': 3406	'end': 3407	'type': 'Confirmed/Infected cases'	'text': '82'}
13277 Error with match of {'start': 4045	'end': 4052	'type': 'Cured cases'	'text': '7	24	077'}
13277 Error with match of {'start': 4121	'end': 4122	'type': 'Death cases'	'text': '74'}
13277 Error with match of {'start': 6822	'end': 6824	'type': 'Confirmed/Infected cases'	'text': '900'}
13277 Error with match of {'start': 6942	'end': 6949	'type': 'Confirmed/Infected cases'	'text': '2	47	791'}
13277 Error with match of {'start': 11807	'end': 11822	'type': 'Date'	'text': 'during April-May'}
13277 Error with match of {'start': 12509	'end': 12514	'type': 'Confirmed/Infected cases'	'text': '15	158'}
13277 Error with match of {'start': 12533	'end': 12541	'type': 'Cured cases'	'text': '19	92	256'}
13291 Error with match of {'start': 2660	'end': 2781	'type': 'Solution'	'text': 'in the process of selling the site to a developer but began an investigation into the extent of the contamination last yea'}
13296 Error with match of {'start': 950	'end': 1032	'type': 'Government Reaction'	'text': 'United States Capitol was put under the protection of members of the National Guard'}
13311 Error with match of {'start': 262	'end': 315	'type': 'Location'	'text': 'Lookout Rock in the West Virginia Blue Ridge Mountains'}
13324 Error with match of {'start': 242	'end': 247	'type': 'Number of vehicles involved in the crash'	'text': 'a coac'}
13325 Error with match of {'start': 509	'end': 513	'type': 'Areas affected'	'text': 'Syria'}
13338 Error with match of {'start': 518	'end': 545	'type': 'Countries participating in the military exercise'	'text': 'Japanese	Australian and U.S'}
13341 Error with match of {'start': 20	'end': 33	'type': 'Flight No.'	'text': 'Sikorsky S-76C'}
13343 Error with match of {'start': 208	'end': 220	'type': 'Date'	'text': 'around 10 a.m'}
13344 Error with match of {'start': 89	'end': 130	'type': 'Location'	'text': '2489 Guerneville Road in Santa Rosa	Calif'}
13348 Error with match of {'start': 288	'end': 415	'type': 'Casualties and Losses'	'text': 'The pilot and four passengers	including the leader of the Great Union Party (BBP) Muhsin Yazıcıoğlu	were killed in the acciden'}
13380 Error with match of {'start': 198	'end': 201	'type': 'Start time'	'text': '1913'}
13380 Error with match of {'start': 203	'end': 206	'type': 'End time'	'text': '1914'}
13382 Error with match of {'start': 0	'end': 23	'type': 'Location of wreckage found'	'text': 'ST. AUGUSTINE BEACH	Fla'}
13426 Error with match of {'start': 205	'end': 220	'type': 'Date'	'text': 'around 11:30 a.m'}
13470 Error with match of {'start': 10094	'end': 10101	'type': 'Outbreak Date'	'text': '2:01 p.m'}
13488 Error with match of {'start': 262	'end': 289	'type': 'Date'	'text': 'August 16	2016 at 10:36\xa0a.m'}
13493 Error with match of {'start': 496	'end': 508	'type': 'Outbreak Date'	'text': '10 April 1815'}
13497 Error with match of {'start': 1630	'end': 1642	'type': 'Weapons used in military exercises'	'text': 'CH-47 aircraf'}
13498 Error with match of {'start': 1424	'end': 1464	'type': 'Casualties and Losses'	'text': '38 people were killed and over 58 wounded'}
13504 Error with match of {'start': 1390	'end': 1423	'type': 'Casualties and Losses'	'text': 'A total of 21 injuries and 1 death'}
13510 Error with match of {'start': 170	'end': 182	'type': 'Area Affected'	'text': 'Shemya Island'}
13519 Error with match of {'start': 155	'end': 163	'type': 'Date'	'text': '11:55 a.m'}
13530 Error with match of {'start': 402	'end': 437	'type': 'Solution'	'text': "upgrade of Warrnambool's sewage plan"}
13537 Error with match of {'start': 1114	'end': 1146	'type': 'Number of victims'	'text': 'rom 12	000 tonnes to 9	500 tonnes'}
13539 Error with match of {'start': 229	'end': 244	'type': 'Causes'	'text': 'cooking accident'}
13546 Error with match of {'start': 627	'end': 645	'type': 'Areas Affected'	'text': 'Manitoba and Albert'}
13554 Error with match of {'start': 1961	'end': 1968	'type': 'Date'	'text': '3:00\xa0p.m'}
13566 Error with match of {'start': 134	'end': 140	'type': 'Death cases'	'text': '71 died'}
13579 Error with match of {'start': 379	'end': 428	'type': 'Casualties and Losses'	'text': 's. All but one of the occupants died from injuries'}
13579 Error with match of {'start': 3057	'end': 3064	'type': 'Survivors'	'text': 'Juan Loo'}
13586 Error with match of {'start': 331	'end': 342	'type': 'Date'	'text': 'around 2 p.m'}
13587 Error with match of {'start': 66	'end': 92	'type': 'Date'	'text': 'July 28	2021	at 10:15 p.m'}
13591 Error with match of {'start': 122	'end': 133	'type': 'Location'	'text': 'BLAINE	Minn'}
13592 Error with match of {'start': 269	'end': 275	'type': 'Affected Area'	'text': 'The U.S'}
13596 Error with match of {'start': 702	'end': 708	'type': 'Affected Area'	'text': 'the U.S'}
13603 Error with match of {'start': 1701	'end': 1702	'type': 'Unemployed Rate'	'text': '13'}
13622 Error with match of {'start': 437	'end': 467	'type': 'Causes'	'text': 'heavy fog or "technical issues"'}
13623 Error with match of {'start': 0	'end': 17	'type': 'Location'	'text': 'CENTRAL FALLS	R.I'}
13634 Error with match of {'start': 2265	'end': 2274	'type': 'Areas affected'	'text': 'New Mexico'}
13634 Error with match of {'start': 8235	'end': 8239	'type': 'Disease Name'	'text': 'COVID'}
13643 Error with match of {'start': 154	'end': 159	'type': 'Initially Scheduled Landing Place'	'text': 'Havana'}
13659 Error with match of {'start': 3872	'end': 3900	'type': 'Casualties and Losses'	'text': 'ead body of a 70-year-old man'}
13661 Error with match of {'start': 41	'end': 93	'type': 'Date'	'text': '07:47 NZT on 16 November 1901 (20:15 15 November UTC)'}
13704 Error with match of {'start': 329	'end': 337	'type': 'Cured cases'	'text': '63	49	029'}
13715 Error with match of {'start': 169	'end': 211	'type': 'Causes'	'text': 'tension between black people and the police'}
13728 Error with match of {'start': 98	'end': 128	'type': 'Initially Scheduled Landing Place'	'text': 'Hong Kong International Airport'}
13741 Error with match of {'start': 168	'end': 185	'type': 'Protesters'	'text': '100	000 protesters'}
13743 Error with match of {'start': 1949	'end': 2129	'type': 'Areas affected'	'text': ' Delaware	Georgia	Illinois	Indiana	Kentucky	Maryland	Michigan	North Carolina	New Jersey	New York	Ohio	Pennsylvania	Tennessee	Virginia	West Virginia and Washington	D.C'}
13746 Error with match of {'start': 1869	'end': 1883	'type': 'Date'	'text': 'around 9:30 a.m'}
13750 Error with match of {'start': 8213	'end': 8466	'type': 'Outcome of the strike'	'text': 'pen letter was published by staff members of the university in which they voiced alarm at the university\'s response to the strike actions and stated that they "believe many of the issues GEO and other student activists are fighting for remain unresolved"'}
13763 Error with match of {'start': 1656	'end': 1820	'type': 'Economic Loss'	'text': '33.1 billion in 2016 and $47.3 billion in 2017	[14] climbing to US$7.1 billion in the month of January 2018 with the rolling 12-month deficit rising to $51.6 billion'}
13777 Error with match of {'start': 230	'end': 245	'type': 'Areas affected'	'text': 'Albuquerque	N.M'}
13786 Error with match of {'start': 2067	'end': 2395	'type': 'Crew'	'text': 'board were two crews	the flight crew and a relief crew. The flight crew consisted of:\n\nThe relief crew consisted of:\n\nTwo others were also on board: an engineer from the 75th flying squadron; Nikolai Pavlovich Kayakan and loadmaster; Yevgeniya Rudolfovna Kramar. At Surgut	according to the weather forecast provided to the crew'}
13814 Error with match of {'start': 70	'end': 102	'type': 'Start time'	'text': 'he months of March and April 1792'}
13845 Error with match of {'start': 13	'end': 90	'type': 'Investigating agency'	'text': 'The FBI Rocky Mountain Safe Streets Task Force and the Arvada Police Departmen'}
13850 Error with match of {'start': 343	'end': 350	'type': 'Outbreak Date'	'text': '2:12 a.m'}
13852 Error with match of {'start': 278	'end': 330	'type': 'Casualties and Losses'	'text': 'All 10 passengers and crew were killed in the acciden'}
13854 Error with match of {'start': 207	'end': 231	'type': 'Policy proposals'	'text': 'quantitative easing ( QE '}
13862 Error with match of {'start': 4455	'end': 4530	'type': 'Reason for Strike'	'text': 'Herbert V. Kohler refused to grant union demands during contract negotiation'}
13863 Error with match of {'start': 1194	'end': 1224	'type': 'Influenced Crops and Livelihood'	'text': 'onsiderable quantities of crops'}
13865 Error with match of {'start': 284	'end': 290	'type': 'Initially Scheduled Landing Place'	'text': 'Goiânia'}
13877 Error with match of {'start': 1379	'end': 1408	'type': 'Outcome of the strike'	'text': 'a somewhat lighter fine system'}
13879 Error with match of {'start': 132	'end': 154	'type': 'Casualties and Losses'	'text': 'over 120 people injured'}
13883 Error with match of {'start': 41	'end': 70	'type': 'Date'	'text': 'February 14	1956	at 4:00\xa0a.m'}
13888 Error with match of {'start': 1637	'end': 1646	'type': 'Aid supplies/amount'	'text': ' 7 billion'}
13891 Error with match of {'start': 1381	'end': 1389	'type': 'Date'	'text': '12:43 p.m'}
13895 Error with match of {'start': 1114	'end': 1124	'type': 'Belligerents'	'text': ' 200 police'}
13897 Error with match of {'start': 4158	'end': 4160	'type': 'Areas affected'	'text': 'U.S'}
13909 Error with match of {'start': 218	'end': 379	'type': 'Reason for protest'	'text': 'Department of Justice for allegedly meddling in internal church affairs by taking action on an illegal detention case filed by expelled minister Isaias Samson	Jr'}
13910 Error with match of {'start': 329	'end': 343	'type': 'Date'	'text': 'around 2:49 p.m'}
13919 Error with match of {'start': 48	'end': 60	'type': 'Areas affected'	'text': 'aines	Alaska'}
13922 Error with match of {'start': 764	'end': 815	'type': 'Economic Loss'	'text': '78 million of damage ($1.43\xa0billion in 2020 dollars)'}
13928 Error with match of {'start': 104	'end': 112	'type': 'Flight No.'	'text': 'Flight 17'}
13928 Error with match of {'start': 1503	'end': 1714	'type': 'Flight No.'	'text': 'hibaud\'s 1720 Stradivarius violin	"Thibaud"	was also destroyed in the crash. [4]\n\nThe aircraft was a four-engined Lockheed L-749 Constellation piston-engined airliner registered F-BAZZ	construction number 2674'}
13935 Error with match of {'start': 363	'end': 369	'type': 'Location'	'text': 'America'}
13950 Error with match of {'start': 655	'end': 657	'type': 'Affected Area'	'text': 'U.S'}
13953 Error with match of {'start': 2716	'end': 2720	'type': 'Aid agency'	'text': 'UNICE'}
13957 Error with match of {'start': 123	'end': 144	'type': 'Date'	'text': 'approximately 5:18 p.m'}
13966 Error with match of {'start': 1003	'end': 1017	'type': 'Perpetrators'	'text': 'Ryan Glenn Scot'}
13967 Error with match of {'start': 1190	'end': 1264	'type': 'Magnitude'	'text': "The North Complex Fire was the sixth-largest in California's modern history"}
13968 Error with match of {'start': 70	'end': 95	'type': 'Location'	'text': 'near London Gatwick Airpor'}
13976 Error with match of {'start': 1616	'end': 1625	'type': 'Aid supplies/amount'	'text': ' 7 billion'}
13995 Error with match of {'start': 3077	'end': 3140	'type': 'Location'	'text': 'several major cities including Bucharest	Cluj-Napoca	Constanța'}
14005 Error with match of {'start': 2273	'end': 2318	'type': 'Investigator of the accident'	'text': 'he National Transportation Safety Board (NTSB)'}
14009 Error with match of {'start': 275	'end': 290	'type': 'Date'	'text': 'around 11:30 a.m'}
14013 Error with match of {'start': 484	'end': 503	'type': 'Date'	'text': 'just before 8:30 a.m'}
14024 Error with match of {'start': 4037	'end': 4043	'type': 'Causes'	'text': 'efaults'}
14036 Error with match of {'start': 1815	'end': 1839	'type': 'Warning Device'	'text': 'iAlert and Warning System'}
14049 Error with match of {'start': 4759	'end': 4761	'type': 'Areas affected'	'text': 'U.S'}
14075 Error with match of {'start': 642	'end': 661	'type': 'Death cases'	'text': '675	000 and counting'}
14087 Error with match of {'start': 4190	'end': 4198	'type': 'Areas affected'	'text': 'Perambalu'}
14096 Error with match of {'start': 624	'end': 628	'type': 'Areas affected'	'text': 'Egypt'}
14102 Error with match of {'start': 222	'end': 310	'type': 'Casualties and Losses'	'text': 'killing a 30-year-old Italian woman	named Alessandra Lisi	and injuring about 145 others'}
14108 Error with match of {'start': 126	'end': 141	'type': 'Casualties and Losses'	'text': 'killed 37 people'}
14116 Error with match of {'start': 245	'end': 295	'type': 'Causes'	'text': 'hijacked by a man later identified as Reginald Chua'}
14121 Error with match of {'start': 63	'end': 82	'type': 'Agency to which the aircraft belongs'	'text': 'Sunwing Airlines Inc'}
14129 Error with match of {'start': 309	'end': 315	'type': 'Affected Area'	'text': 'the U.S'}
14131 Error with match of {'start': 60	'end': 88	'type': 'Causes'	'text': 'ur pipes	walls and furniture'}
14145 Error with match of {'start': 782	'end': 813	'type': 'Number of Destroyed building'	'text': 'destroyed over 10	000 structures'}
14150 Error with match of {'start': 31	'end': 35	'type': 'Flight No.'	'text': '34 Se'}
14150 Error with match of {'start': 95	'end': 135	'type': 'Passengers'	'text': 'ilippine Interior Secretary Jesse Robredo'}
14150 Error with match of {'start': 266	'end': 306	'type': 'Casualties and Losses'	'text': 'bredo and two other occupants were killed'}
14161 Error with match of {'start': 1753	'end': 1771	'type': 'Areas affected'	'text': 'Brevard County	Fla'}
14161 Error with match of {'start': 15180	'end': 15210	'type': 'Precautionary measure'	'text': 'oors and windows were kept open'}
14168 Error with match of {'start': 70	'end': 84	'type': 'Date'	'text': 'around 6:30 p.m'}
14178 Error with match of {'start': 2559	'end': 2584	'type': 'Crew'	'text': 'ficer Arlin Edward Sommers'}
14178 Error with match of {'start': 2597	'end': 2626	'type': 'Crew'	'text': 'ight Engineer Charles E. Woods'}
14180 Error with match of {'start': 1054	'end': 1072	'type': 'Crew'	'text': 'Captain Paul Muthee'}
14180 Error with match of {'start': 1391	'end': 1410	'type': 'Crew'	'text': 'Lazaro Mutumbi Mulli'}
14184 Error with match of {'start': 854	'end': 876	'type': 'Casualties and Losses'	'text': 'killed 64 people in May'}
14190 Error with match of {'start': 129	'end': 154	'type': 'Number of People Influenced'	'text': 'a population of 47	500	000'}
14191 Error with match of {'start': 48	'end': 96	'type': 'Location'	'text': 'Santiago Canyon in Orange County	California	U.S'}
14191 Error with match of {'start': 301	'end': 329	'type': 'Date'	'text': '5:55 p.m. on October 21	2007'}
14209 Error with match of {'start': 67	'end': 101	'type': 'Causes'	'text': 'shot down by a heat-seeking missile'}
14235 Error with match of {'start': 17	'end': 23	'type': 'Affected Area'	'text': 'the U.S'}
14246 Error with match of {'start': 1074	'end': 1080	'type': 'Affected Area'	'text': 'the U.S'}
14265 Error with match of {'start': 1433	'end': 1452	'type': 'Casualties and Losses'	'text': 'the death toll at 51'}
14283 Error with match of {'start': 4636	'end': 4650	'type': 'Strikers'	'text': '30	000 strikers'}
14285 Error with match of {'start': 244	'end': 254	'type': 'Casualties and Losses'	'text': 'killing 229'}
14293 Error with match of {'start': 276	'end': 307	'type': 'Areas affected'	'text': 'the Volga and Ural River regions'}
14313 Error with match of {'start': 589	'end': 609	'type': 'Areas Affected'	'text': 'Minnesota and the U.S'}
14336 Error with match of {'start': 40	'end': 136	'type': 'Area Affected'	'text': '16 kilometres southeast of Jacó	which is about 100 kilometres southwest of the capital	San Jose'}
14361 Error with match of {'start': 1060	'end': 1061	'type': 'Confirmed/Infected cases'	'text': '45'}
14367 Error with match of {'start': 381	'end': 426	'type': 'Casualties and Losses'	'text': 'our hundred and twenty four people were killed'}
14367 Error with match of {'start': 1446	'end': 1479	'type': 'Number of damaged houses'	'text': '1.36 million houses were destroyed'}
14367 Error with match of {'start': 2026	'end': 2165	'type': 'Disaster-stricken farmland'	'text': '16.5 million hectares (41 million acres)\n[1] of farmland were affected by the flooding	while 2.09 million hectares (5.2 million acres) were'}
14367 Error with match of {'start': 2026	'end': 2065	'type': 'Disaster-stricken farmland'	'text': '16.5 million hectares (41 million acres)'}
14369 Error with match of {'start': 44	'end': 59	'type': 'Date'	'text': '13 December 1926'}
14392 Error with match of {'start': 425	'end': 432	'type': 'Date'	'text': '2:46 p.m'}
14419 Error with match of {'start': 4666	'end': 5185	'type': 'Investigator of the accident'	'text': 'As the crash occurred within the French territory	the BEA was responsible for the investigation. The BEA sent two field investigators to the crash site and later sent four investigators to Pointe-à-Pitre on 25 March. As the aircraft was manufactured in Canada	the Canadian TSB joined the investigation with the assistance from Bombardier and Pratt and Whitney Canada. The American NTSB also joined the investigation and sent a representative. [1]\n\nAccording to Chevallier the aircraft was not equipped with a black box'}
14426 Error with match of {'start': 1300	'end': 1317	'type': 'Weapon Used'	'text': '45-caliber firearm'}
14442 Error with match of {'start': 172	'end': 320	'type': 'Location'	'text': '50–100 metres[2][3] from the village of Blace	situated in the region of Katlanovo	[4] approximately 10–15 kilometres south-east of Skopje	Macedonia'}
14445 Error with match of {'start': 3023	'end': 3051	'type': 'Number of damaged houses'	'text': '115	000 homes were demolished'}
14447 Error with match of {'start': 198	'end': 212	'type': 'Date'	'text': 'June 9–10	1972'}
14447 Error with match of {'start': 704	'end': 768	'type': 'Economic Loss'	'text': 'over US$160 million in 1972 dollars ($990\xa0million in 2020 dollars'}
14447 Error with match of {'start': 1383	'end': 1554	'type': 'Causes'	'text': 'unusually light winds at a higher atmospheric levels which did not disperse the moist air nor move the thunderstorms along to prevent an extreme concentration of rainfall. '}
14447 Error with match of {'start': 4419	'end': 4698	'type': 'Economic Loss'	'text': 'The damage in Keystone totaled around $1.5 million. [11] The total cost of the 1972 Black Hills flood totaled $165 million	including infrastructure and utilities. The total amount of rain the Black Hills received was "800	000 acre feet" equal to "1 billion metric tons of water. '}
14450 Error with match of {'start': 964	'end': 996	'type': 'Location'	'text': 'Pico Redondo on São Miguel Island'}
14452 Error with match of {'start': 177	'end': 223	'type': 'Reason for protest'	'text': 'uppressing corruption in the Russian government'}
14452 Error with match of {'start': 1927	'end': 1982	'type': 'Reason for protest'	'text': '"Shame! "	"Medvedev	resign! "	and "Putin is a thief! '}
14467 Error with match of {'start': 1306	'end': 1320	'type': 'Date'	'text': '7 February 2021'}
14470 Error with match of {'start': 4	'end': 7	'type': 'Start time'	'text': '2002'}
14470 Error with match of {'start': 9	'end': 12	'type': 'End time'	'text': '2003'}
14498 Error with match of {'start': 59	'end': 61	'type': 'Areas affected'	'text': 'U.S'}
14509 Error with match of {'start': 3	'end': 37	'type': 'Date'	'text': 'February 1	2017 at around 6:00\xa0p.m'}
14518 Error with match of {'start': 232	'end': 240	'type': 'Date'	'text': '10:20\xa0a.m'}
14520 Error with match of {'start': 174	'end': 210	'type': 'Economists who predicted the crisis'	'text': 'Graciela Kaminsky and Carmen Reinhart'}
14521 Error with match of {'start': 150	'end': 314	'type': 'Causes'	'text': 'an inflammatory Facebook post on Muhammad that was allegedly shared by the nephew of the Akhanda Srinivas Murthy	a state legislator of the Indian National Congress'}
14522 Error with match of {'start': 750	'end': 800	'type': 'The name of the military exercise'	'text': ' Stephen Townsend	commander of U.S. Africa Command'}
14535 Error with match of {'start': 6537	'end': 6563	'type': 'Business failures'	'text': 'Pacific Gas and Electric Co'}
14542 Error with match of {'start': 1738	'end': 1794	'type': 'Causes'	'text': 'mechanical failure of the thrust reversers on engine No.1'}
14546 Error with match of {'start': 772	'end': 797	'type': 'Date'	'text': 'August 15	around 5:30 a.m'}
14554 Error with match of {'start': 2448	'end': 2475	'type': 'Weapons used in military exercises'	'text': 'tanks	artillery and aircraf'}
14556 Error with match of {'start': 68	'end': 95	'type': 'Countries participating in the military exercise'	'text': 'Australia	Japan and the U.S'}
14556 Error with match of {'start': 3053	'end': 3079	'type': 'Army Participated'	'text': 'navies of India and the U.S'}
14572 Error with match of {'start': 1065	'end': 1079	'type': 'Belligerents'	'text': 'a hostile crowd'}
14603 Error with match of {'start': 388	'end': 403	'type': 'Casualties and Losses'	'text': '3	350 nationwide'}
14603 Error with match of {'start': 6625	'end': 6633	'type': 'Location'	'text': 'New Delhi'}
14606 Error with match of {'start': 1546	'end': 1570	'type': 'Train No.'	'text': 'an Alstom Coradia ELT 200'}
14614 Error with match of {'start': 576	'end': 600	'type': 'Countries participating in the military exercise'	'text': 'Georgian	Polish	and U.S'}
14617 Error with match of {'start': 211	'end': 228	'type': 'Start time'	'text': 'September 22	1919'}
14660 Error with match of {'start': 248	'end': 262	'type': 'Number of evacuated'	'text': 'everal thousand'}
14671 Error with match of {'start': 4439	'end': 4464	'type': 'Economic Loss'	'text': 'shares plummeted nearly 48'}
14691 Error with match of {'start': 271	'end': 284	'type': 'Date'	'text': 'prior to 2 p.m'}
14701 Error with match of {'start': 4221	'end': 4311	'type': 'Causes'	'text': 'the flight crew had used the incorrect speeds and thrust setting during the take-off attemp'}
14730 Error with match of {'start': 1610	'end': 1696	'type': 'Investigator of the accident'	'text': 'A public inquiry by the Air Accidents Investigation Branch of the Ministry of Transport'}
14730 Error with match of {'start': 1634	'end': 1696	'type': 'Investigator of the accident'	'text': 'Air Accidents Investigation Branch of the Ministry of Transport'}
14765 Error with match of {'start': 139	'end': 145	'type': 'Casualties and Losses'	'text': 'A death'}
14771 Error with match of {'start': 317	'end': 319	'type': 'Weapon Used'	'text': 'gun'}
14775 Error with match of {'start': 119	'end': 121	'type': 'Magnitude'	'text': '6.2'}
14776 Error with match of {'start': 287	'end': 326	'type': 'Magnitude'	'text': '6.9 on the moment magnitude scale (USGS)'}
14776 Error with match of {'start': 1532	'end': 1549	'type': 'Magnitude'	'text': 'strength of 8.0 Mw'}
14776 Error with match of {'start': 2861	'end': 2881	'type': 'Magnitude'	'text': 'a magnitude of Mw 7.1'}
14797 Error with match of {'start': 688	'end': 699	'type': 'Date'	'text': 'around 9 p.m'}
14803 Error with match of {'start': 153	'end': 169	'type': 'Casualties and Losses'	'text': 'killed two people'}
14808 Error with match of {'start': 3995	'end': 4000	'type': 'Affected Area'	'text': 'global'}
14810 Error with match of {'start': 46	'end': 56	'type': 'Date'	'text': 'after 8 p.m'}
14810 Error with match of {'start': 112	'end': 148	'type': 'Location'	'text': 'her apartment inside 34-45 Leavitt St'}
14812 Error with match of {'start': 2009	'end': 2032	'type': 'Number of People Influenced'	'text': 'More than 350	000 people'}
14819 Error with match of {'start': 339	'end': 344	'type': 'Date'	'text': '16 May'}
14825 Error with match of {'start': 912	'end': 928	'type': 'Magnitude'	'text': 'magnitude was 5.1'}
14855 Error with match of {'start': 539	'end': 553	'type': 'Date'	'text': 'after 11:20 a.m'}
14906 Error with match of {'start': 34	'end': 40	'type': 'Start time'	'text': 'June 21'}
14906 Error with match of {'start': 42	'end': 49	'type': 'End time'	'text': '22	1922'}
14912 Error with match of {'start': 482	'end': 484	'type': 'Countries participating in the military exercise'	'text': 'U.S'}
14915 Error with match of {'start': 3214	'end': 3225	'type': 'Start time'	'text': '11 June 2009'}
14936 Error with match of {'start': 18	'end': 18	'type': 'Crew'	'text': '4'}
14942 Error with match of {'start': 141	'end': 147	'type': 'Outbreak Date'	'text': '431 A.D'}
14952 Error with match of {'start': 22	'end': 28	'type': 'Strikers Status'	'text': 'teacher'}
14966 Error with match of {'start': 5	'end': 31	'type': 'Date'	'text': 'March 26	2014	at 2:42\xa0p.m'}
14994 Error with match of {'start': 725	'end': 746	'type': 'Agency to which the aircraft belongs'	'text': 'Ariana Afghan Airlines'}
14997 Error with match of {'start': 60	'end': 61	'type': 'Death cases'	'text': '19'}
15017 Error with match of {'start': 979	'end': 1109	'type': 'Protest Slogan'	'text': 'he university is alive"	"Stop crackdown on university students"	and "University students will die	but will not accept oppression'}
15021 Error with match of {'start': 853	'end': 882	'type': 'Protesters'	'text': 'Approximately 2	500 protesters'}
15046 Error with match of {'start': 2255	'end': 2341	'type': 'Investigator of the accident'	'text': 'A public inquiry was set up to investigate the accident	chaired by Sir Walter Monckton'}
15066 Error with match of {'start': 801	'end': 833	'type': 'Date'	'text': '8:48\xa0a.m. on Friday July\xa022	2016'}
15077 Error with match of {'start': 713	'end': 801	'type': 'Causes'	'text': 'vehicle was illegally carrying 15 boxes of Azobisisobutyronitrile	[2] each weighing 20 kg'}
15079 Error with match of {'start': 549	'end': 556	'type': 'Casualties and Losses'	'text': '42 lives'}
15086 Error with match of {'start': 0	'end': 8	'type': 'Areas affected'	'text': 'In Arizon'}
15093 Error with match of {'start': 278	'end': 292	'type': 'Date'	'text': 'about 11:45 a.m'}
15124 Error with match of {'start': 710	'end': 717	'type': 'End time'	'text': '18 April'}
15161 Error with match of {'start': 419	'end': 477	'type': 'Casualties and Losses'	'text': 'Death toll estimates range from 100	000[4] to about 160	000'}
15178 Error with match of {'start': 3000	'end': 3031	'type': 'Date'	'text': 'every 10 years from 1348 to 1665'}
15178 Error with match of {'start': 4860	'end': 4904	'type': 'Death cases'	'text': '90 to 95 percent of the indigenous population'}
15215 Error with match of {'start': 156	'end': 199	'type': 'Date'	'text': 'August 4	1889. It began just after 6:00\xa0p.m'}
15219 Error with match of {'start': 11	'end': 16	'type': 'Area Affected'	'text': 'Hawaii'}
15219 Error with match of {'start': 196	'end': 213	'type': 'Date'	'text': 'at around 8:15 p.m'}
15225 Error with match of {'start': 3368	'end': 3376	'type': 'Investigator of the accident'	'text': 'Boeing Co'}
15239 Error with match of {'start': 316	'end': 324	'type': 'Date'	'text': 'early May'}
15260 Error with match of {'start': 257	'end': 267	'type': 'Date'	'text': 'at 2:30 p.m'}
15275 Error with match of {'start': 2094	'end': 2121	'type': 'Number of evacuated'	'text': '15	000 people were evacuated'}
15307 Error with match of {'start': 3060	'end': 3142	'type': 'Reason for protest'	'text': 'demanded an end to tuition hikes and called for the resignation of President Aquino'}
15312 Error with match of {'start': 1812	'end': 1847	'type': 'Casualties and Losses'	'text': 'at least 13 people (mostly children '}
15334 Error with match of {'start': 173	'end': 180	'type': 'Date'	'text': '4:15 p.m'}
15349 Error with match of {'start': 143	'end': 146	'type': 'Date'	'text': '1889'}
15368 Error with match of {'start': 167	'end': 183	'type': 'Location'	'text': 'Jacksonville	Fla'}
15368 Error with match of {'start': 965	'end': 967	'type': 'Weapon used'	'text': 'gun'}
15373 Error with match of {'start': 218	'end': 220	'type': 'Causes'	'text': 'war'}
15386 Error with match of {'start': 58	'end': 118	'type': 'Location'	'text': 'production facilities of the Toyota-subsidiary Aisin Seiki Co'}
15390 Error with match of {'start': 241	'end': 266	'type': 'Date'	'text': 'between 11 and 15 February'}
15404 Error with match of {'start': 93	'end': 108	'type': 'Causes'	'text': 'a fatal shooting'}
15406 Error with match of {'start': 1406	'end': 1415	'type': 'Date'	'text': 'before May'}
15428 Error with match of {'start': 5193	'end': 5208	'type': 'Taking-off Place'	'text': "JFK's runway 22R"}
15436 Error with match of {'start': 82	'end': 87	'type': 'Date'	'text': 'Tuesda'}
15446 Error with match of {'start': 3749	'end': 3762	'type': 'Agency to which the train belongs'	'text': 'Sarmiento line'}
15458 Error with match of {'start': 452	'end': 458	'type': 'Aid agency'	'text': 'The U.S'}
15462 Error with match of {'start': 4039	'end': 4056	'type': 'Casualties and Losses'	'text': 'at least 44 killed'}
15464 Error with match of {'start': 123	'end': 137	'type': 'Initially Scheduled Landing Place'	'text': 'Washington	D.C'}
15474 Error with match of {'start': 4	'end': 12	'type': 'Flight No.'	'text': 'Flight 51'}
15532 Error with match of {'start': 133	'end': 161	'type': 'Casualties and Losses'	'text': 'claimed the lives of 8 people'}
15547 Error with match of {'start': 1644	'end': 1678	'type': 'Countries participating in the military exercise'	'text': 'Japan	Australia	India and the U.S'}
15580 Error with match of {'start': 82	'end': 93	'type': 'Location'	'text': 'northern B.C'}
15580 Error with match of {'start': 1440	'end': 1464	'type': 'Location'	'text': 'community of Shelley	B.C'}
15588 Error with match of {'start': 4474	'end': 4504	'type': 'Casualties and Losses'	'text': 'At least 26 people were injured'}
15599 Error with match of {'start': 188	'end': 203	'type': 'Area Affected'	'text': 'the Emilia regio'}
15599 Error with match of {'start': 3087	'end': 3133	'type': 'Area Affected'	'text': 'be felt in Austria	Switzerland	[9] and Croatia'}
15600 Error with match of {'start': 49	'end': 55	'type': 'Affected Area'	'text': 'the U.S'}
15631 Error with match of {'start': 157	'end': 185	'type': 'Date'	'text': 'December 8 at around 9:20 a.m'}
15651 Error with match of {'start': 100	'end': 108	'type': 'Affected Area'	'text': 'Australia'}
15652 Error with match of {'start': 161	'end': 169	'type': 'Date'	'text': '11:04 p.m'}
15660 Error with match of {'start': 285	'end': 344	'type': 'Casualties and Losses'	'text': 'killed over 1	070 people	injured between 3	000[4] and 4	000'}
15662 Error with match of {'start': 39	'end': 71	'type': 'Flight No.'	'text': 'Flight 630 (Flight number: AT630 '}
15670 Error with match of {'start': 10324	'end': 10324	'type': 'Number of people vaccinated and coverage rate'	'text': '5'}
15681 Error with match of {'start': 1370	'end': 1409	'type': 'Water level'	'text': '2–3\xa0m above previously recorded averages'}
15688 Error with match of {'start': 106	'end': 117	'type': 'Passengers'	'text': '88 passenger'}
15706 Error with match of {'start': 27	'end': 61	'type': 'Location'	'text': 'Boston	Massachusetts	United State'}
15707 Error with match of {'start': 138	'end': 162	'type': 'Date'	'text': 'June 26. Around 10:30 a.m'}
15725 Error with match of {'start': 2468	'end': 2474	'type': 'Location'	'text': 'Midland'}
15744 Error with match of {'start': 301	'end': 306	'type': 'Affected Area'	'text': 'German'}
15753 Error with match of {'start': 89	'end': 97	'type': 'Date'	'text': 'this year'}
15788 Error with match of {'start': 4888	'end': 4892	'type': 'Area Affected'	'text': 'Chile'}
15788 Error with match of {'start': 4894	'end': 4903	'type': 'Date'	'text': '2010	2015'}
15793 Error with match of {'start': 249	'end': 292	'type': 'Causes'	'text': 'submarine earth slides and volcanic eruption'}
15813 Error with match of {'start': 304	'end': 320	'type': 'Casualties and Losses'	'text': 'killed 167 people'}
15817 Error with match of {'start': 45	'end': 48	'type': 'Start time'	'text': '1978'}
15817 Error with match of {'start': 50	'end': 51	'type': 'End time'	'text': '79'}
15822 Error with match of {'start': 204	'end': 239	'type': 'Casualties and Losses'	'text': 'killed a total of at least 31 people'}
15822 Error with match of {'start': 2282	'end': 2312	'type': 'Missings'	'text': 'seven people were still missing'}
15830 Error with match of {'start': 4405	'end': 4423	'type': 'Influenced Crops and Livelihood'	'text': 'ubber and sugarcane'}
15836 Error with match of {'start': 137	'end': 173	'type': 'Pollution source'	'text': 'a chemical fire contaminated the wate'}
15841 Error with match of {'start': 19	'end': 38	'type': 'Protesters'	'text': 'about 200	000 people'}
15845 Error with match of {'start': 44	'end': 72	'type': 'Date'	'text': '05:12:46 local time on 31 May'}
15848 Error with match of {'start': 130	'end': 180	'type': 'Casualties and Losses'	'text': 'hree crew members and all 15 passengers were killed'}
15848 Error with match of {'start': 1005	'end': 1019	'type': 'Date'	'text': 'around 1.30 p.m'}
15857 Error with match of {'start': 596	'end': 623	'type': 'Date'	'text': 'the night after the election'}
15857 Error with match of {'start': 6830	'end': 6848	'type': 'Protesters'	'text': 'up to 40	000 people'}
15869 Error with match of {'start': 102	'end': 128	'type': 'Initially Scheduled Landing Place'	'text': 'Dubai	United Arab Emirates'}
15895 Error with match of {'start': 34	'end': 37	'type': 'Start time'	'text': '2002'}
15895 Error with match of {'start': 39	'end': 42	'type': 'End time'	'text': '2003'}
15899 Error with match of {'start': 396	'end': 403	'type': 'Date'	'text': '2:35\xa0a.m'}
15924 Error with match of {'start': 539	'end': 546	'type': 'Date'	'text': '6:44\xa0a.m'}
15928 Error with match of {'start': 2593	'end': 2595	'type': 'Areas affected'	'text': 'U.S'}
15934 Error with match of {'start': 23	'end': 25	'type': 'Location of the outbreak'	'text': 'U.S'}
15937 Error with match of {'start': 382	'end': 409	'type': 'Casualties and Losses'	'text': 'at least 70 people have died'}
15940 Error with match of {'start': 277	'end': 309	'type': 'Date'	'text': 'On Saturday just before 10:30 a.m'}
15953 Error with match of {'start': 5	'end': 8	'type': 'Start time'	'text': '2016'}
15953 Error with match of {'start': 10	'end': 13	'type': 'End time'	'text': '2017'}
15962 Error with match of {'start': 85	'end': 91	'type': 'Affected Area'	'text': 'the U.S'}
15964 Error with match of {'start': 6	'end': 15	'type': 'Date'	'text': 'April?2012'}
15971 Error with match of {'start': 254	'end': 296	'type': 'Location'	'text': 'ear the village of Shenkang	western Taiwan'}
15993 Error with match of {'start': 234	'end': 258	'type': 'Protesters'	'text': '50	000–200	000 protesters'}
16018 Error with match of {'start': 511	'end': 560	'type': 'Epidemic data issuing agency'	'text': 'he U.S. Centers for Disease Control and Prevention'}
16019 Error with match of {'start': 2606	'end': 2638	'type': 'Policy proposals'	'text': 'Trump’s $300 unemployment benefit'}
16032 Error with match of {'start': 1861	'end': 1904	'type': 'Crew'	'text': '42-year-old first officer James M. Tucker Jr'}
16037 Error with match of {'start': 167	'end': 186	'type': 'Date'	'text': 'Tuesday at 11:56 a.m'}
16042 Error with match of {'start': 78	'end': 97	'type': 'Date'	'text': 'April 24 at 1:15 p.m'}
16044 Error with match of {'start': 259	'end': 270	'type': 'Date'	'text': 'around 9 a.m'}
16054 Error with match of {'start': 993	'end': 1008	'type': 'Crew'	'text': 'four crew member'}
16060 Error with match of {'start': 46	'end': 49	'type': 'Start time'	'text': '2003'}
16060 Error with match of {'start': 51	'end': 54	'type': 'End time'	'text': '2004'}
16065 Error with match of {'start': 84	'end': 87	'type': 'Date'	'text': '1949'}
16119 Error with match of {'start': 3104	'end': 3137	'type': 'Crew'	'text': 'The flight engineer was Pan Mintsi'}
16142 Error with match of {'start': 486	'end': 606	'type': 'Economic Loss'	'text': 'Argentina itself suffered severely in the recession of 1890 with its real GDP falling by 11 percent between 1890 and 1891'}
16147 Error with match of {'start': 96	'end': 146	'type': 'Location'	'text': 'Fairchild Air Force Base	Washington	United States'}
16147 Error with match of {'start': 4254	'end': 4328	'type': 'Investigator of the accident'	'text': "safety investigation board under the direction of the USAF's Chief of Safet"}
16152 Error with match of {'start': 248	'end': 262	'type': 'Date'	'text': 'before 9:30 a.m'}
16158 Error with match of {'start': 3599	'end': 3615	'type': 'Location'	'text': ' Milwaukee County'}
16159 Error with match of {'start': 204	'end': 237	'type': 'Location'	'text': 'he seabed 19km north of the island'}
16161 Error with match of {'start': 21	'end': 29	'type': 'Date'	'text': '1837–1838'}
16167 Error with match of {'start': 195	'end': 202	'type': 'Date'	'text': '2:15 p.m'}
16180 Error with match of {'start': 327	'end': 341	'type': 'Date'	'text': 'before 4:30 p.m'}
16190 Error with match of {'start': 747	'end': 798	'type': 'Casualties and Losses'	'text': '78 police officers and 17 civilians had been injured'}
16199 Error with match of {'start': 2036	'end': 2042	'type': 'Affected Area'	'text': 'the U.S'}
16205 Error with match of {'start': 878	'end': 1089	'type': 'Reason for protest'	'text': 'calling for the end of the COVID-19 pandemic-related quarantine	war against Armenia	country-wide mobilisation and the resignation of Najmeddin Sadikov	the chief of general staff of the Azerbaijani Armed Forces'}
16233 Error with match of {'start': 300	'end': 307	'type': 'Date'	'text': '2:00\xa0p.m'}
16259 Error with match of {'start': 184	'end': 206	'type': 'Casualties and Losses'	'text': 'killed about 150 people'}
16259 Error with match of {'start': 297	'end': 331	'type': 'Location'	'text': 'near the Moimenta-Alcafache station'}
16280 Error with match of {'start': 213	'end': 247	'type': 'Protesters'	'text': 'conservative groups and individuals'}
16281 Error with match of {'start': 1496	'end': 1543	'type': 'Number of Destroyed building'	'text': '2	431 temples were destroyed or severely damaged'}
16294 Error with match of {'start': 1709	'end': 1773	'type': 'Area Affected'	'text': 'three separate islands (Terceira	São Jorge Island	and Graciosa)'}
16294 Error with match of {'start': 2562	'end': 2657	'type': 'Temporary settlement'	'text': 'United States Navy and Air Force troops stationed at Lajes functioned as disaster relief workers'}
16295 Error with match of {'start': 1561	'end': 1570	'type': 'Aid supplies/amount'	'text': ' 7 billion'}
16319 Error with match of {'start': 1581	'end': 1587	'type': 'Affected Area'	'text': 'the U.S'}
16374 Error with match of {'start': 3156	'end': 3189	'type': 'Aid agency'	'text': 'Arnold & Porter of Washington	D.C'}
16376 Error with match of {'start': 107	'end': 233	'type': 'Causes'	'text': 'ts controversial lead smelter has revealed unacceptable levels of metal contamination	particularly lead	in the varied species'}
16389 Error with match of {'start': 1302	'end': 1403	'type': 'Area Affected'	'text': 'it was felt in Burundi	Tanzania	Rwanda	and as far away as Mombasa	Kenya	and Luanda	Angola. [4][5'}
16395 Error with match of {'start': 853	'end': 860	'type': 'Disease Name'	'text': 'COVID-19'}
16423 Error with match of {'start': 812	'end': 818	'type': 'Casualties and Losses'	'text': '2 death'}
16425 Error with match of {'start': 879	'end': 881	'type': 'Outbreak Date'	'text': 'May'}
16428 Error with match of {'start': 301	'end': 306	'type': 'Magnitude'	'text': 'Mw 7.2'}
16439 Error with match of {'start': 4253	'end': 4318	'type': 'Location'	'text': 'on the grass approximately 270 metres (890\xa0ft) short of runway 27L'}
16453 Error with match of {'start': 23	'end': 32	'type': 'Flight No.'	'text': 'Flight 304'}
16455 Error with match of {'start': 950	'end': 952	'type': 'Affected Area'	'text': 'U.S'}
16455 Error with match of {'start': 2017	'end': 2053	'type': 'Policy proposals'	'text': 'andemic unemployment assistance (PUA)'}
16456 Error with match of {'start': 149	'end': 162	'type': 'Date'	'text': 'about 6:37 p.m'}
16473 Error with match of {'start': 1731	'end': 1804	'type': 'Protesters'	'text': 'Communist Party of Greece (ΚΚΕ)—mainly high school and university students'}
16479 Error with match of {'start': 883	'end': 889	'type': 'Aid agency'	'text': 'The U.N'}
16479 Error with match of {'start': 6336	'end': 6390	'type': 'Disaster-stricken farmland'	'text': '1	400	000 acres (570	000\xa0ha) of cropland were destroyed'}
16486 Error with match of {'start': 184	'end': 209	'type': 'Location'	'text': 'he U.S. state of Minnesota'}
16493 Error with match of {'start': 244	'end': 296	'type': 'Casualties and Losses'	'text': 'some 122 people had been reported to have been killed'}
16493 Error with match of {'start': 407	'end': 458	'type': 'Casualties and Losses'	'text': 'nd many of the victims were believed to have drowned'}
16511 Error with match of {'start': 236	'end': 290	'type': 'Aid agency'	'text': 'United Nations Food and Agriculture Organization ( FAO '}
16515 Error with match of {'start': 262	'end': 262	'type': 'Start time'	'text': '4'}
16515 Error with match of {'start': 264	'end': 269	'type': 'End time'	'text': '29 May'}
16522 Error with match of {'start': 2444	'end': 2495	'type': 'End time'	'text': 'The strike continued through June and into late July'}
16527 Error with match of {'start': 219	'end': 243	'type': 'Location'	'text': 'ami International Airport'}
16534 Error with match of {'start': 260	'end': 281	'type': 'Date'	'text': 'June 2	2021	8:45 p.m'}
16549 Error with match of {'start': 866	'end': 911	'type': 'Survivors'	'text': 'the passengers survived the initial impact	bu'}
16574 Error with match of {'start': 666	'end': 668	'type': 'Weapon Used'	'text': 'gun'}
16585 Error with match of {'start': 2821	'end': 2909	'type': 'Investigator of the accident'	'text': 'The prosecutor and the commander of the local gendarmerie started with investigation work'}
16588 Error with match of {'start': 277	'end': 296	'type': 'Spokeswoman/Spokesman'	'text': ' Islamiyat Bolarinwa'}
16595 Error with match of {'start': 1538	'end': 1544	'type': 'Affected Area'	'text': 'America'}
16599 Error with match of {'start': 1263	'end': 1311	'type': 'Number of Destroyed building'	'text': 'destroyed 280 structures while damaging 37 others'}
16605 Error with match of {'start': 24	'end': 37	'type': 'Date'	'text': 'about 8:30 a.m'}
16607 Error with match of {'start': 88	'end': 114	'type': 'Strikers Status'	'text': 'self-employed truck drivers'}
16621 Error with match of {'start': 211	'end': 251	'type': 'Strike Agencies'	'text': 'the International Brotherhood of Teamster'}
16621 Error with match of {'start': 1661	'end': 1686	'type': 'End time'	'text': 'later that day at 3:30 p.m'}
16631 Error with match of {'start': 3	'end': 14	'type': 'Start time'	'text': '27 June 1973'}
16648 Error with match of {'start': 588	'end': 591	'type': 'Date'	'text': '1600'}
16648 Error with match of {'start': 2806	'end': 2825	'type': 'Death cases'	'text': 'nearly 95	000 deaths'}
16648 Error with match of {'start': 3375	'end': 3395	'type': 'Susceptible population'	'text': 'children ages 5 to 15'}
16648 Error with match of {'start': 5373	'end': 5385	'type': 'Confirmed/Infected cases'	'text': '206	000 cases'}
16648 Error with match of {'start': 7660	'end': 7689	'type': 'Causes'	'text': 'nadequate vaccination coverage'}
16648 Error with match of {'start': 7790	'end': 7811	'type': 'Confirmed/Infected cases'	'text': 'fewer than 1	000 cases'}
16648 Error with match of {'start': 8540	'end': 8548	'type': 'Way for Spreading'	'text': 'waterborn'}
16651 Error with match of {'start': 76	'end': 94	'type': 'Agency to which the aircraft belongs'	'text': 'ountain Air Service'}
16653 Error with match of {'start': 2701	'end': 2728	'type': 'Date'	'text': 'Aug. 26 right after 9:30 a.m'}
16655 Error with match of {'start': 18	'end': 27	'type': 'Flight No.'	'text': 'Flight 791'}
16666 Error with match of {'start': 6110	'end': 6174	'type': 'Weapons used in military exercises'	'text': 'frigate INS Shivalik (F47)	corvette INS Kadmatt (P29) and a P-8I'}
16670 Error with match of {'start': 444	'end': 472	'type': 'Date'	'text': 'Friday	Aug. 27	around 4 p.m'}
16674 Error with match of {'start': 5982	'end': 5994	'type': 'Passengers'	'text': '218 passenger'}
16684 Error with match of {'start': 1823	'end': 1860	'type': 'Casualties and Losses'	'text': 'final death toll was at least 81 peopl'}
16690 Error with match of {'start': 3198	'end': 3220	'type': 'Precautionary measure'	'text': "on't touch dead animals"}
16714 Error with match of {'start': 219	'end': 222	'type': 'Last Outbreak Time'	'text': '2004'}
16751 Error with match of {'start': 99	'end': 128	'type': 'Date'	'text': 'August 17[4] at 11:37 pm (MST)'}
16752 Error with match of {'start': 112	'end': 132	'type': 'Date'	'text': 'between May 17 and 28'}
16752 Error with match of {'start': 1250	'end': 1349	'type': 'Countries participating in the military exercise'	'text': 'Algeria	Belgium	Egypt	France	Greece	Italy	Libya	Malta	Mauritania	Morocco	Spain	and the US'}
16789 Error with match of {'start': 453	'end': 496	'type': 'Areas affected'	'text': 'he highway between Lytton and Spences Bridge'}
16793 Error with match of {'start': 306	'end': 325	'type': 'Bank Name'	'text': 'two Wells Fargo bank'}
16810 Error with match of {'start': 60	'end': 72	'type': 'Related rivers or lakes'	'text': 'Missouri Rive'}
16823 Error with match of {'start': 3	'end': 15	'type': 'Date'	'text': '15 April 1969'}
16824 Error with match of {'start': 205	'end': 207	'type': 'Magnitude'	'text': '7.8'}
16828 Error with match of {'start': 548	'end': 586	'type': 'Location'	'text': 'Wells Fargo	8620 North Union Boulevard'}
16828 Error with match of {'start': 600	'end': 644	'type': 'Location'	'text': 'Wells Fargo	560 West Garden of the Gods Road'}
16828 Error with match of {'start': 658	'end': 695	'type': 'Location'	'text': 'ANB Bank	4799 North Academy Boulevard'}
16828 Error with match of {'start': 760	'end': 805	'type': 'Location'	'text': 'UMB Bank	290 East Cheyenne Mountain Boulevard'}
16833 Error with match of {'start': 9	'end': 14	'type': 'Countries participating in the military exercise'	'text': 'Israel'}
16841 Error with match of {'start': 270	'end': 282	'type': 'Location'	'text': 'unt Dandenong'}
16863 Error with match of {'start': 196	'end': 219	'type': 'Crew'	'text': 'Captain Robert Wilbur Jr'}
16867 Error with match of {'start': 371	'end': 381	'type': 'Areas Affected'	'text': 'Western U.S'}
16897 Error with match of {'start': 368	'end': 372	'type': 'Areas affected'	'text': 'India'}
16921 Error with match of {'start': 816	'end': 850	'type': 'Date'	'text': 'January 2	1996	at around 8:20 a.m'}
16937 Error with match of {'start': 181	'end': 186	'type': 'End time'	'text': '18 May'}
16939 Error with match of {'start': 201	'end': 218	'type': 'Casualties and Losses'	'text': '91 reported deaths'}
16980 Error with match of {'start': 54	'end': 63	'type': 'Flight No.'	'text': 'Flight 016'}
16985 Error with match of {'start': 231	'end': 251	'type': 'Magnitude'	'text': 'a magnitude MW of 8.2'}
16987 Error with match of {'start': 551	'end': 593	'type': 'Number of evacuated'	'text': 'Around 5	000 households have been evacuated'}
16988 Error with match of {'start': 383	'end': 385	'type': 'Weapon Used'	'text': 'gun'}
16995 Error with match of {'start': 382	'end': 387	'type': 'Location'	'text': 'Samtah'}
16995 Error with match of {'start': 1411	'end': 1462	'type': 'Location'	'text': 'Qatif	al-Awamiyah and Hofuf in the Eastern Province'}
16995 Error with match of {'start': 3011	'end': 3018	'type': 'Date'	'text': '20 March'}
16995 Error with match of {'start': 3054	'end': 3066	'type': 'Date'	'text': 'December 2011'}
17006 Error with match of {'start': 37	'end': 48	'type': 'Date'	'text': '31 July 1967'}
17015 Error with match of {'start': 20	'end': 55	'type': 'Casualties and Losses'	'text': 'killed 22 people and injured over 50'}
17015 Error with match of {'start': 63	'end': 91	'type': 'Location'	'text': 'a Detroit	Michigan dance hal'}
17017 Error with match of {'start': 97	'end': 111	'type': 'Location'	'text': 'Washington	D.C'}
17034 Error with match of {'start': 702	'end': 735	'type': 'Casualties and Losses'	'text': 'All 50 people on board were killed'}
17062 Error with match of {'start': 3713	'end': 3715	'type': 'Affected Area'	'text': 'U.S'}
17075 Error with match of {'start': 733	'end': 741	'type': 'Casualties and Losses'	'text': '43 deaths'}
17077 Error with match of {'start': 44	'end': 68	'type': 'Date'	'text': '23 January at about 9 p.m'}
17080 Error with match of {'start': 1316	'end': 1369	'type': 'Economic Loss'	'text': 'Damaged property was estimated to be valued at US$2.5m'}
17116 Error with match of {'start': 2293	'end': 2379	'type': 'Solution'	'text': 'The Warrnambool Sewage Treatment Plant is due to undergo a $40 million upgrade next yea'}
17132 Error with match of {'start': 1137	'end': 1207	'type': 'Causes'	'text': 'the fire was started deliberately	with petrol underneath the letterbox'}
17137 Error with match of {'start': 196	'end': 203	'type': 'Date'	'text': 'December'}
17143 Error with match of {'start': 146	'end': 160	'type': 'Location'	'text': 'Queensland Park'}
17152 Error with match of {'start': 205	'end': 223	'type': 'Agency to which the aircraft belongs'	'text': 'Pan American Airway'}
17170 Error with match of {'start': 1071	'end': 1227	'type': 'Location'	'text': 'angier	[14] Marrakesh	[15][16][17] Al Hoceima	[18][19] Chefchaouen	[20] Larache	[15][21][22] Ksar-el-Kebir	[21] Fez	[23] Guelmim	[24] Tétouan	[20] and Sefrou'}
17200 Error with match of {'start': 3250	'end': 3265	'type': 'Casualties and Losses'	'text': 'killed 18\xa0people'}
17227 Error with match of {'start': 1173	'end': 1228	'type': 'Pollution source'	'text': ' a huge pile of netting offcuts	damaged nets	and ropes'}
17229 Error with match of {'start': 78	'end': 105	'type': 'Date'	'text': 'he night of 28 December 1948'}
17229 Error with match of {'start': 173	'end': 185	'type': 'Initially Scheduled Landing Place'	'text': 'iami	Florida'}
17229 Error with match of {'start': 210	'end': 224	'type': 'Passengers'	'text': '9 passengers an'}
17232 Error with match of {'start': 17	'end': 25	'type': 'Location'	'text': 'Venezuela'}
17234 Error with match of {'start': 13	'end': 26	'type': 'Date'	'text': '14 August 2021'}
17267 Error with match of {'start': 108	'end': 111	'type': 'Start time'	'text': '1997'}
17283 Error with match of {'start': 199	'end': 204	'type': 'Magnitude'	'text': '7.4 Mw'}
17300 Error with match of {'start': 58	'end': 131	'type': 'Location'	'text': 'in a former warehouse in the Fruitvale neighborhood of Oakland	California'}
17300 Error with match of {'start': 228	'end': 271	'type': 'Date'	'text': 'December 2	2016	at approximately 11:20\xa0p.m'}
17300 Error with match of {'start': 557	'end': 570	'type': 'Casualties and Losses'	'text': '36 were killed'}
17306 Error with match of {'start': 2561	'end': 2568	'type': 'Army Participated'	'text': "US Navy'"}
17320 Error with match of {'start': 5138	'end': 5140	'type': 'Affected Area'	'text': 'U.S'}
17327 Error with match of {'start': 240	'end': 266	'type': 'Location'	'text': 'Serbian capital of Belgrade'}
17328 Error with match of {'start': 570	'end': 572	'type': 'Causes'	'text': 'war'}
17359 Error with match of {'start': 153	'end': 171	'type': 'Date'	'text': 'approximately 1 p.m'}
17362 Error with match of {'start': 75	'end': 118	'type': 'Date'	'text': '15:44:49 local time (05:44:49 UTC) on 24 May'}
17363 Error with match of {'start': 1221	'end': 1272	'type': 'Casualties and Losses'	'text': ' Five people were killed and eight more were injured'}
17382 Error with match of {'start': 17	'end': 27	'type': 'Flight No.'	'text': 'Flight 1812'}
17387 Error with match of {'start': 13	'end': 23	'type': 'Date'	'text': 'Aug 17 2021'}
17416 Error with match of {'start': 45	'end': 47	'type': 'Weapon Used'	'text': 'gun'}
17422 Error with match of {'start': 6478	'end': 6499	'type': 'Date'	'text': 'Saturday	Aug. 10	201'}
17431 Error with match of {'start': 1858	'end': 1912	'type': 'Casualties and Losses'	'text': 'killed 108 of the total 132 passengers and crew members'}
17432 Error with match of {'start': 696	'end': 725	'type': 'Epidemic data issuing agency'	'text': 'The Arizona Department of Heal'}
17433 Error with match of {'start': 2313	'end': 2452	'type': 'Number of Destroyed building'	'text': 'Approximately eighty thousand homes were destroyed	as well as 40 Hindu temples	17 markets	8 schools	several mosques and a public hospita'}
17440 Error with match of {'start': 309	'end': 358	'type': 'Magnitude'	'text': "the third-largest wildfire in California's history"}
17440 Error with match of {'start': 931	'end': 977	'type': 'Causes'	'text': "a hunter's illegal fire that got out of control"}
17440 Error with match of {'start': 1272	'end': 1304	'type': 'Economic loss'	'text': 'more than $127 million (2013 USD)'}
17449 Error with match of {'start': 243	'end': 261	'type': 'Magnitude'	'text': 'magnitude of 5.8 Mw'}
17450 Error with match of {'start': 208	'end': 230	'type': 'Reason for protest'	'text': 'Addis Ababa Master Plan'}
17450 Error with match of {'start': 6635	'end': 6712	'type': 'Method'	'text': "peacefully chanting slogans against the Oromo Peoples' Democratic Organization"}
17458 Error with match of {'start': 81	'end': 100	'type': 'Agency to which the aircraft belongs'	'text': 'Air Transport Charte'}
17462 Error with match of {'start': 3240	'end': 3296	'type': 'Location'	'text': 'everal universities	mostly in the Humanities Departments'}
17467 Error with match of {'start': 132	'end': 151	'type': 'Causes'	'text': 'low-pressure cyclone'}
17475 Error with match of {'start': 5229	'end': 5339	'type': 'Causes'	'text': 'a newly discovered virus closely related to bat coronaviruses	[32] pangolin coronaviruses	[33][34] and SARS-CoV'}
17484 Error with match of {'start': 388	'end': 418	'type': 'Start time'	'text': 'November 10	2007	at 10:00\xa0A.M'}
17488 Error with match of {'start': 1629	'end': 1642	'type': 'Crew'	'text': '5 crew members'}
17494 Error with match of {'start': 325	'end': 330	'type': 'Affected industries'	'text': 'crypto'}
17519 Error with match of {'start': 115	'end': 132	'type': 'Location'	'text': 'outheastern Brazil'}
17527 Error with match of {'start': 53	'end': 53	'type': 'Confirmed/Infected cases'	'text': '1'}
17527 Error with match of {'start': 281	'end': 284	'type': 'Date'	'text': '2021'}
17528 Error with match of {'start': 23	'end': 37	'type': 'Areas Affected'	'text': 'the Western U.S'}
17560 Error with match of {'start': 10840	'end': 10941	'type': 'Precautionary measure'	'text': 'hey will be providing booster shots to certain high-risk groups	including residents of long-term care'}
17584 Error with match of {'start': 60	'end': 79	'type': 'Location'	'text': 'he Mediterranean Sea'}
17584 Error with match of {'start': 222	'end': 249	'type': 'Initially Scheduled Landing Place'	'text': 'Ben Guerir Air Base	Morocco'}
17585 Error with match of {'start': 306	'end': 475	'type': 'The purpose of the military exercise'	'text': 'meant to help Russia and China work against a common enemy—the United States—but both sides understand that the worst enemy each country could have is actually one anothe'}
17590 Error with match of {'start': 93	'end': 112	'type': 'Number of Destroyed building'	'text': 'burned only 15 homes'}
17608 Error with match of {'start': 3317	'end': 3323	'type': 'Country'	'text': 'America'}
17610 Error with match of {'start': 564	'end': 607	'type': 'Casualties and Losses'	'text': 'Two people were killed	and ten were injured'}
17611 Error with match of {'start': 49	'end': 75	'type': 'Date'	'text': '9:31\xa0a.m. on March 12	2014'}
17611 Error with match of {'start': 2855	'end': 2893	'type': 'The hospital where the wounded was taken'	'text': 'a Salvation Army shelter at 125th Stree'}
17612 Error with match of {'start': 540	'end': 563	'type': 'Area Affected'	'text': 'Christchurch and Westpor'}
17618 Error with match of {'start': 49	'end': 51	'type': 'Affected Area'	'text': 'U.S'}
17619 Error with match of {'start': 404	'end': 420	'type': 'Strikers'	'text': '40 million people'}
17624 Error with match of {'start': 3623	'end': 3625	'type': 'Areas affected'	'text': 'U.S'}
17647 Error with match of {'start': 3674	'end': 3677	'type': 'Start time'	'text': '2001'}
17647 Error with match of {'start': 3679	'end': 3682	'type': 'End time'	'text': '2002'}
17647 Error with match of {'start': 6305	'end': 6311	'type': 'Affected Area'	'text': 'the U.S'}
17647 Error with match of {'start': 7703	'end': 7746	'type': 'Policy proposals'	'text': 'bail out with its $63 billion rescue package'}
17647 Error with match of {'start': 8230	'end': 8235	'type': 'Affected Area'	'text': 'Russia'}
17655 Error with match of {'start': 41	'end': 59	'type': 'Date'	'text': '19:25 UTC on 10 May'}
17656 Error with match of {'start': 4481	'end': 4504	'type': 'Anti-pollution people/organizations'	'text': 'The Palaszczuk Governmen'}
17660 Error with match of {'start': 2865	'end': 2869	'type': 'Symptoms'	'text': 'fever'}
17667 Error with match of {'start': 2957	'end': 2963	'type': 'Affected Area'	'text': 'the U.K'}
17674 Error with match of {'start': 2528	'end': 2609	'type': 'Casualties and Losses'	'text': '2 killed on the scene and 14 seriously injured all with major head and neck trauma'}
17695 Error with match of {'start': 613	'end': 625	'type': 'Boycotted institutions'	'text': 'the governmen'}
17702 Error with match of {'start': 108	'end': 126	'type': 'Date'	'text': 'Aug. 3 around 4 p.m'}
17718 Error with match of {'start': 99	'end': 124	'type': 'Location'	'text': 'he Temple Mount	Jerusalem'}
17731 Error with match of {'start': 522	'end': 548	'type': 'Number of Destroyed building'	'text': 'over ten thousand buildings'}
17732 Error with match of {'start': 957	'end': 971	'type': 'Date'	'text': 'before 1:30 p.m'}
17740 Error with match of {'start': 771	'end': 788	'type': 'Aid agency'	'text': '1	825 firefighters'}
17744 Error with match of {'start': 176	'end': 193	'type': 'Location'	'text': '2050 S. Downing St'}
17745 Error with match of {'start': 1047	'end': 1056	'type': 'Causes'	'text': 'heavy rain'}
17756 Error with match of {'start': 143	'end': 150	'type': 'Crew'	'text': '7 people'}
17763 Error with match of {'start': 442	'end': 452	'type': 'Start time'	'text': '13 February'}
17768 Error with match of {'start': 43	'end': 65	'type': 'Affected Area'	'text': 'the Republic of Ireland'}
17784 Error with match of {'start': 2565	'end': 2644	'type': 'Crew'	'text': ' The aircraft	with all seven of the crew aboard	quickly taxied down the runway'}
17803 Error with match of {'start': 139	'end': 229	'type': 'Epicenter'	'text': 'It was centred at a depth of 7\xa0km (4.3\xa0mi)	[1] about 5\xa0km (3\xa0mi) south-east of Christchurch'}
17804 Error with match of {'start': 988	'end': 1006	'type': 'Water level'	'text': '6 feet (1.8\xa0m) deep'}
17836 Error with match of {'start': 239	'end': 254	'type': 'Date'	'text': '16 February 1968'}
17836 Error with match of {'start': 286	'end': 371	'type': 'Location'	'text': 'Hunan village in Linkou Township	Taipei County (now Linkou District	New Taipei City)'}
17853 Error with match of {'start': 1249	'end': 1255	'type': 'Aid agency'	'text': 'the U.N'}
17854 Error with match of {'start': 293	'end': 316	'type': 'Date'	'text': 'from July 2 around 2 p.m'}
17863 Error with match of {'start': 315	'end': 322	'type': 'Date'	'text': '5:50 p.m'}
17880 Error with match of {'start': 599	'end': 657	'type': 'Boycotted institutions'	'text': '3	000 lawmen and strikebreakers (called the Logan Defenders'}
17891 Error with match of {'start': 1898	'end': 1904	'type': 'Affected Area'	'text': 'The U.S'}
17899 Error with match of {'start': 1155	'end': 1157	'type': 'Areas affected'	'text': 'U.S'}
17903 Error with match of {'start': 392	'end': 496	'type': 'Epicenter'	'text': 'epicenter location of \xa0WikiMiniAtlas7°27′11″S 114°27′22″E\ufeff / \ufeff7.453°S 114.456°E\ufeff / -7.453; 114.456 (USGS)'}
17920 Error with match of {'start': 328	'end': 343	'type': 'Location'	'text': 'he United States'}
17930 Error with match of {'start': 64	'end': 78	'type': 'Location'	'text': 'Abbotsford	B.C'}
17954 Error with match of {'start': 432	'end': 446	'type': 'Casualties and Losses'	'text': '453 people died'}
17965 Error with match of {'start': 1541	'end': 1562	'type': 'Aid supplies/amount'	'text': 'ood and drinking water'}
17967 Error with match of {'start': 17	'end': 26	'type': 'Flight No.'	'text': 'Flight 28M'}
17973 Error with match of {'start': 1652	'end': 1680	'type': 'Location'	'text': '102 cities across the country'}
17994 Error with match of {'start': 1274	'end': 1344	'type': 'Causes'	'text': "he ship's hull cracked and on August 6 began leaking fuel into a lagoon"}
17997 Error with match of {'start': 3	'end': 30	'type': 'Date'	'text': 'January 1	1996	at 4:05 p.m'}
17999 Error with match of {'start': 575	'end': 589	'type': 'Date'	'text': 'around 6:30 p.m'}
18020 Error with match of {'start': 2682	'end': 2693	'type': 'Start time'	'text': 'May 14	1953'}
18020 Error with match of {'start': 4932	'end': 4938	'type': 'Duration'	'text': '76 days'}
18030 Error with match of {'start': 370	'end': 385	'type': 'Date'	'text': 'around 10:20 a.m'}
18030 Error with match of {'start': 636	'end': 651	'type': 'Date'	'text': 'around 12:17 p.m'}
18033 Error with match of {'start': 1059	'end': 1080	'type': 'Strikers'	'text': 'estimated 42	000 staff'}
18054 Error with match of {'start': 1012	'end': 1021	'type': 'Casualties and Losses'	'text': ' 31 people'}
18061 Error with match of {'start': 2817	'end': 2949	'type': 'Casualties and Losses'	'text': 'Nineteen passengers were killed at the scene. Five more later died in hospital	the last on 6 August. [4] Many of the dead were women'}
18078 Error with match of {'start': 9	'end': 17	'type': 'Flight No.'	'text': 'Flight 20'}
18097 Error with match of {'start': 2092	'end': 2099	'type': 'Date'	'text': '0700 UTC'}
18099 Error with match of {'start': 51	'end': 64	'type': 'Outbreak Date'	'text': 'March 16	2009'}
18127 Error with match of {'start': 3395	'end': 3401	'type': 'Affected Area'	'text': 'the U.S'}
18133 Error with match of {'start': 201	'end': 216	'type': 'Casualties and Losses'	'text': 'killed 79 people'}
18156 Error with match of {'start': 244	'end': 269	'type': 'Number of Destroyed building'	'text': '1	500 homes were destroyed'}
18164 Error with match of {'start': 54	'end': 183	'type': 'Location'	'text': 'ault 7	a storage facility	at the Metro-Goldwyn-Mayer studio (MGM) backlot (now Sony Pictures Studios) in Culver City	California'}
18169 Error with match of {'start': 166	'end': 173	'type': 'Date'	'text': '1:19 p.m'}
18172 Error with match of {'start': 51	'end': 56	'type': 'Magnitude'	'text': 'Mw 6.9'}
18182 Error with match of {'start': 783	'end': 797	'type': 'Number of Destroyed building'	'text': '1	250 buildings'}
18185 Error with match of {'start': 54	'end': 65	'type': 'Location'	'text': 'Burnaby	B.C'}
18185 Error with match of {'start': 323	'end': 328	'type': 'Date'	'text': '10 a.m'}
18185 Error with match of {'start': 489	'end': 503	'type': 'Date'	'text': 'around 3:20 p.m'}
18199 Error with match of {'start': 5457	'end': 5499	'type': 'Investigator of the accident'	'text': 'National Transportation Safety Board (NTSB)'}
18204 Error with match of {'start': 383	'end': 400	'type': 'Susceptible population'	'text': 'toddlers to adults'}
18208 Error with match of {'start': 2549	'end': 2560	'type': 'Business failures'	'text': 'HNA Group Co'}
18217 Error with match of {'start': 118	'end': 121	'type': 'Start time'	'text': '2017'}
18217 Error with match of {'start': 123	'end': 126	'type': 'End time'	'text': '2019'}
18257 Error with match of {'start': 42	'end': 77	'type': 'Location'	'text': "a bank in Adelaide's southern suburb"}
18268 Error with match of {'start': 209	'end': 216	'type': 'Date'	'text': '(Sept 4)'}
18302 Error with match of {'start': 6100	'end': 6119	'type': 'Survivors'	'text': 'four human survivors'}
18318 Error with match of {'start': 1325	'end': 1466	'type': 'Solution'	'text': 'he $15 million promised by the NSW Deputy Premier John Barilaro to fix the water supply would be absorbed into broader infrastructure projects'}
18324 Error with match of {'start': 175	'end': 211	'type': 'Flight No.'	'text': 'Douglas DC-6 with registration N37550'}
18345 Error with match of {'start': 80	'end': 99	'type': 'Area Affected'	'text': 'Coalinga	California'}
18350 Error with match of {'start': 222	'end': 229	'type': 'Date'	'text': '8:12 a.m'}
18360 Error with match of {'start': 772	'end': 786	'type': 'Causes'	'text': 'locust invasion'}
18361 Error with match of {'start': 4	'end': 26	'type': 'Location'	'text': 'Dongxing Coal Mining Co'}
18371 Error with match of {'start': 1094	'end': 1112	'type': 'Causes'	'text': 'discarded cigarette'}
18380 Error with match of {'start': 473	'end': 475	'type': 'Affected Area'	'text': 'U.S'}
18380 Error with match of {'start': 9280	'end': 9337	'type': 'Policy proposals'	'text': 'imit the power of the Consumer Financial Protection Bureau'}
18383 Error with match of {'start': 713	'end': 921	'type': 'Causes'	'text': 'the pilot\'s "inability to maintain directional control of the airplane due to his application of excessive reverse thrust	which degraded the effectiveness of the rudder in controlling the airplane\'s heading. '}
18414 Error with match of {'start': 2032	'end': 2059	'type': 'Duration'	'text': 'during the COVID-19 pandemic'}
18419 Error with match of {'start': 1400	'end': 1402	'type': 'Affected Area'	'text': 'U.S'}
18424 Error with match of {'start': 4279	'end': 4291	'type': 'Economic loss'	'text': '6.175 million'}
18430 Error with match of {'start': 7124	'end': 7214	'type': 'Aid agency'	'text': 'The Indian Army	National Disaster Response Force (NDRF) and non-governmental organizations'}
18436 Error with match of {'start': 185	'end': 220	'type': 'Magnitude'	'text': 'the worst fire in Philippine history'}
18452 Error with match of {'start': 198	'end': 225	'type': 'Area Affected'	'text': 'Atotsugawa and Miboro faults'}
18476 Error with match of {'start': 191	'end': 242	'type': 'Areas affected'	'text': 'Austria	Czech Republic	Hungary	Slovakia and Serbi'}
18482 Error with match of {'start': 420	'end': 434	'type': 'Date'	'text': 'around 5:30 a.m'}
18486 Error with match of {'start': 1524	'end': 1532	'type': 'Location'	'text': 'Indonesia'}
18498 Error with match of {'start': 83	'end': 103	'type': 'Location'	'text': 'south St. Cloud	Minn'}
18544 Error with match of {'start': 199	'end': 218	'type': 'Boycotted institutions'	'text': 'Warrior Met Coal Inc'}
18564 Error with match of {'start': 1039	'end': 1057	'type': 'The name of the military exercise'	'text': '" Trojan Footprint '}
18569 Error with match of {'start': 3996	'end': 4000	'type': 'Epidemic data issuing agency'	'text': 'C.D.C'}
18584 Error with match of {'start': 2887	'end': 2900	'type': 'Date'	'text': 'about 5:44 a.m'}
18590 Error with match of {'start': 79	'end': 92	'type': 'Causes'	'text': 'engine failure'}
18594 Error with match of {'start': 85	'end': 141	'type': 'Location'	'text': 'Glenwood Caverns Adventure Park in Glenwood Springs	Colo'}
18608 Error with match of {'start': 100	'end': 110	'type': 'Date'	'text': '2 July 2020'}
18618 Error with match of {'start': 45	'end': 64	'type': 'Date'	'text': 'March 10 at 5:54 P.M'}
18636 Error with match of {'start': 0	'end': 15	'type': 'Location'	'text': 'TALLAHASSEE	Fla'}
18654 Error with match of {'start': 234	'end': 255	'type': 'Date'	'text': 'approximately 4:45 p.m'}
18667 Error with match of {'start': 2342	'end': 2477	'type': 'Solution'	'text': 'amworth Regional Council resolved to approach the Federal Government to seek information about its planned response to the contamination'}
18675 Error with match of {'start': 161	'end': 166	'type': 'Magnitude'	'text': '7.6 Ms'}
18707 Error with match of {'start': 247	'end': 279	'type': 'Solution'	'text': 'onsume seafood caught in the area'}
18725 Error with match of {'start': 574	'end': 696	'type': 'Causes'	'text': 'the brakes were in working order and that the conductor sped through three warning signals without attempting to apply them'}
18726 Error with match of {'start': 20	'end': 49	'type': 'Disease Name'	'text': 'novel coronavirus (SARS-CoV-2 '}
18739 Error with match of {'start': 950	'end': 951	'type': 'Death cases'	'text': '19'}
18755 Error with match of {'start': 37	'end': 63	'type': 'Date'	'text': 'August 4	1944 at 11.45 p.m'}
18757 Error with match of {'start': 2015	'end': 2271	'type': 'Outcome of the strike'	'text': " the Verizon strike came to an end with the agreement that Verizon would cut some requirements from the workers' mandatory overtime. The new rules were workers are to work at least 7.5 hours of overtime a week	and the most overtime they can work is 10 hour"}
18775 Error with match of {'start': 96	'end': 133	'type': 'Area Affected'	'text': 'throughout much of central Balochistan'}
18782 Error with match of {'start': 83	'end': 93	'type': 'Causes'	'text': 'poor weathe'}
18785 Error with match of {'start': 3370	'end': 3382	'type': 'Date'	'text': '8:58\xa0a.m. CST'}
18788 Error with match of {'start': 2303	'end': 2348	'type': 'Investigator of the accident'	'text': 'he National Transportation Safety Board (NTSB)'}
18794 Error with match of {'start': 1526	'end': 1610	'type': 'Solution'	'text': 'educe pollution in our waterways and invest in protecting and restoring vital habitat'}
18796 Error with match of {'start': 99	'end': 122	'type': 'Initially Scheduled Landing Place'	'text': 'Neiva Airport in Colombi'}
18810 Error with match of {'start': 371	'end': 379	'type': 'Protesters'	'text': '60 people'}
18829 Error with match of {'start': 108	'end': 110	'type': 'Countries participating in the military exercise'	'text': 'U.S'}
18875 Error with match of {'start': 171	'end': 188	'type': 'Date'	'text': 'Friday at 1:05 p.m'}
18876 Error with match of {'start': 937	'end': 956	'type': 'Casualties and Losses'	'text': ' killing the fireman'}
18895 Error with match of {'start': 212	'end': 250	'type': 'Date'	'text': 'May 23	2019	at approximately 9:50 a.m'}
18899 Error with match of {'start': 114	'end': 146	'type': 'Date'	'text': 'Saturday morning. Around 9:10 a	m'}
18903 Error with match of {'start': 872	'end': 887	'type': 'Start time'	'text': '10 December 2007'}
18903 Error with match of {'start': 905	'end': 920	'type': 'End time'	'text': '18 February 2008'}
18911 Error with match of {'start': 128	'end': 211	'type': 'Disease Name'	'text': 'severe acute respiratory syndrome (SARS) and Middle East respiratory syndrome (MERS)'}
18911 Error with match of {'start': 1452	'end': 1511	'type': 'Causes'	'text': 'severe acute respiratory syndrome coronavirus 2 (SARS-CoV-2)'}
18911 Error with match of {'start': 1586	'end': 1601	'type': 'Date'	'text': '21 December 2020'}
18911 Error with match of {'start': 6556	'end': 6610	'type': 'Complications'	'text': 'mild-to-severe respiratory or enteric disease in humans'}
18915 Error with match of {'start': 3480	'end': 3481	'type': 'Confirmed/Infected cases'	'text': '18'}
18917 Error with match of {'start': 885	'end': 898	'type': 'Location'	'text': '532 Clinton St'}
18917 Error with match of {'start': 904	'end': 911	'type': 'Date'	'text': '1:42 a.m'}
18922 Error with match of {'start': 78	'end': 84	'type': 'Affected Area'	'text': 'the U.S'}
18927 Error with match of {'start': 828	'end': 844	'type': 'Crew'	'text': 'Captain Gary Faus'}
18932 Error with match of {'start': 1475	'end': 1476	'type': 'Confirmed/Infected cases'	'text': '18'}
18945 Error with match of {'start': 1282	'end': 1288	'type': 'Affected Area'	'text': 'the U.S'}
18946 Error with match of {'start': 311	'end': 328	'type': 'Confirmed/Infected cases'	'text': 'eight related case'}
18950 Error with match of {'start': 391	'end': 399	'type': 'Date'	'text': '11:25 p.m'}
18954 Error with match of {'start': 100	'end': 136	'type': 'Magnitude'	'text': '7.6 (later estimated to be 7.7 or 7.9'}
18971 Error with match of {'start': 2870	'end': 2876	'type': 'Affected Area'	'text': 'the U.S'}
19021 Error with match of {'start': 202	'end': 207	'type': 'Date'	'text': '16 May'}
19025 Error with match of {'start': 307	'end': 336	'type': 'Protest Slogan'	'text': 'Catalonia	new state in Europe'}
19059 Error with match of {'start': 140	'end': 151	'type': 'Economic loss'	'text': '22.5 million'}
19083 Error with match of {'start': 122	'end': 149	'type': 'Date'	'text': '6 September 2018 at 3:08\xa0a.m'}
19085 Error with match of {'start': 535	'end': 599	'type': 'Investigator of the accident'	'text': 'he Aircraft and Railway Accidents Investigation Commission (AAIC)'}
19095 Error with match of {'start': 1524	'end': 1583	'type': 'Causes'	'text': 'The fire	which was eventually blamed on a lit mosquito coil'}
19121 Error with match of {'start': 126	'end': 153	'type': 'Magnitude'	'text': 'measured 6.3 local magnitude'}
19133 Error with match of {'start': 1449	'end': 1471	'type': 'Protesters'	'text': '950 to 1	500 protesters'}
19141 Error with match of {'start': 962	'end': 976	'type': 'Affected Area'	'text': 'orthern Ireland'}
19143 Error with match of {'start': 1451	'end': 1450	'type': 'Belligerents'	'text': ''}
19148 Error with match of {'start': 168	'end': 177	'type': 'Belligerents'	'text': 'two groups'}
19154 Error with match of {'start': 387	'end': 408	'type': 'Aid agency'	'text': 'the Namibian Red Cross'}
19178 Error with match of {'start': 301	'end': 315	'type': 'Date'	'text': 'around 9:30 a.m'}
19209 Error with match of {'start': 25	'end': 40	'type': 'Location of wreckage found'	'text': 'the Suffolk coas'}
19215 Error with match of {'start': 66	'end': 129	'type': 'Army Participated'	'text': 'thousands of NATO troops	several warships and dozens of aircraf'}
19220 Error with match of {'start': 774	'end': 873	'type': 'Government Reaction'	'text': 'Internet service in various areas of the province	including Zahedan and Saravan	was completely cut'}
19232 Error with match of {'start': 248	'end': 316	'type': 'Causes'	'text': 'he methods of the PCC to conquer new territories for drug trafficking'}
19233 Error with match of {'start': 455	'end': 617	'type': 'Location'	'text': 'Chicago	[8] Detroit	[9][10] Las Vegas	[11] Los Angeles	[12][13] Miami	[14] New York City	[15] Philadelphia	[14] San Francisco	[16] Seattle	[17] and Washington	D.C'}
19239 Error with match of {'start': 798	'end': 847	'type': 'Belligerents'	'text': 'Republican New York Representative John E. Sweeney'}
19239 Error with match of {'start': 851	'end': 850	'type': 'Belligerents'	'text': ''}
19242 Error with match of {'start': 2013	'end': 2046	'type': 'Areas Affected'	'text': 'much of Western Canada and the U.S'}
19257 Error with match of {'start': 5050	'end': 5055	'type': 'Affected Area'	'text': 'Europe'}
19270 Error with match of {'start': 385	'end': 404	'type': 'Perpetrators'	'text': 'Eugene Lamar Hill Jr'}
19270 Error with match of {'start': 423	'end': 445	'type': 'Perpetrators'	'text': 'Freddie Lynn McCrary Jr'}
19291 Error with match of {'start': 75	'end': 90	'type': 'Investigating agency'	'text': 'Arms Offences Ac'}
19293 Error with match of {'start': 59	'end': 93	'type': 'Reason for protest'	'text': 'against police brutality and racism'}
19304 Error with match of {'start': 626	'end': 638	'type': 'Cured Rate'	'text': '7.48 per cent'}
19308 Error with match of {'start': 68	'end': 82	'type': 'Date'	'text': '15 January 1958'}
19314 Error with match of {'start': 624	'end': 659	'type': 'Causes'	'text': 'onflict	climate change and COVID-19'}
19321 Error with match of {'start': 1668	'end': 1679	'type': 'Economic loss'	'text': '40.4 million'}
19322 Error with match of {'start': 4	'end': 14	'type': 'Areas Affected'	'text': 'Western U.S'}
19336 Error with match of {'start': 435	'end': 445	'type': 'Location'	'text': '58 Union St'}
19336 Error with match of {'start': 504	'end': 519	'type': 'Location'	'text': '969 Riverdale St'}
19341 Error with match of {'start': 163	'end': 185	'type': 'Location'	'text': '3630 Brentwood Road N.W'}
19341 Error with match of {'start': 188	'end': 206	'type': 'Date'	'text': 'Monday at 12:30 p.m'}
19341 Error with match of {'start': 526	'end': 547	'type': 'Location'	'text': '6550 Macleod Trail S.W'}
19365 Error with match of {'start': 0	'end': 6	'type': 'Affected Area'	'text': 'The U.S'}
19403 Error with match of {'start': 37	'end': 46	'type': 'Flight No.'	'text': 'Flight 825'}
19406 Error with match of {'start': 9	'end': 14	'type': 'Location'	'text': 'in D.C'}
19407 Error with match of {'start': 256	'end': 271	'type': 'Date'	'text': 'around 12:05 p.m'}
19407 Error with match of {'start': 312	'end': 314	'type': 'Weapon Used'	'text': 'gun'}
19429 Error with match of {'start': 197	'end': 221	'type': 'Perpetrators'	'text': '44-year-old John Smith Jr'}
19456 Error with match of {'start': 215	'end': 234	'type': 'Date'	'text': 'Jan. 16. At 9:35 a.m'}
19456 Error with match of {'start': 635	'end': 658	'type': 'Location'	'text': '0831 Midlothian Turnpike'}
19459 Error with match of {'start': 347	'end': 352	'type': 'Strikers Status'	'text': 'worker'}
19460 Error with match of {'start': 1882	'end': 1961	'type': 'Causes'	'text': "One of the reasons it's declined is herbicide use	and chemicals in the environm"}
19465 Error with match of {'start': 512	'end': 534	'type': 'Agency to which the aircraft belongs'	'text': 'Armed Forces of Armenia'}
19467 Error with match of {'start': 252	'end': 267	'type': 'Casualties and Losses'	'text': 'killed 19 people'}
19479 Error with match of {'start': 336	'end': 428	'type': 'Magnitude'	'text': 'Until 2018	it was possibly the single largest wildfire in the recorded history of California'}
19492 Error with match of {'start': 5	'end': 47	'type': 'Date'	'text': '10 April 2016 at approximately 03:30 AM IST'}
19527 Error with match of {'start': 559	'end': 577	'type': 'Date'	'text': 'shortly after 6 a.m'}
19551 Error with match of {'start': 147	'end': 163	'type': 'Agency to which the aircraft belongs'	'text': 'rgin Galactic	su'}
19551 Error with match of {'start': 241	'end': 282	'type': 'Location'	'text': 'he Mojave Desert near Cantil	California. '}
19558 Error with match of {'start': 1397	'end': 1403	'type': 'Date'	'text': '430 B.C'}
19558 Error with match of {'start': 1612	'end': 1618	'type': 'Date'	'text': '163 A.D'}
19558 Error with match of {'start': 1941	'end': 1947	'type': 'Date'	'text': '250 A.D'}
19558 Error with match of {'start': 2474	'end': 2480	'type': 'Date'	'text': '541 A.D'}
19565 Error with match of {'start': 50	'end': 57	'type': 'Causes'	'text': 'hot down'}
19573 Error with match of {'start': 233	'end': 262	'type': 'Location'	'text': 'in a pasture near Newton	Iowa'}
19580 Error with match of {'start': 438	'end': 443	'type': 'Affected Area'	'text': 'Europe'}
19581 Error with match of {'start': 378	'end': 421	'type': 'Aid supplies/amount'	'text': '200 firefighters[1] and nearly 40 appliances'}
19619 Error with match of {'start': 697	'end': 709	'type': 'Date'	'text': ' Every winter'}
19622 Error with match of {'start': 1785	'end': 1857	'type': 'Economic Loss'	'text': 'property damage was severe	with losses estimated at between $600\xa0million'}
19622 Error with match of {'start': 2795	'end': 2804	'type': 'Casualties and Losses'	'text': 'five death'}
19634 Error with match of {'start': 26	'end': 45	'type': 'Military Strength(Units involved)'	'text': 'hundreds of soldiers'}
19635 Error with match of {'start': 120	'end': 127	'type': 'Date'	'text': '9:45 a.m'}
19644 Error with match of {'start': 3048	'end': 3054	'type': 'Policy proposals'	'text': 'Erasmus'}
19661 Error with match of {'start': 1909	'end': 1919	'type': 'Date'	'text': 'Jan. 2	200'}
19667 Error with match of {'start': 1530	'end': 1556	'type': 'Economic Loss'	'text': 'GDP declining by 8¼% and 8¾'}
19671 Error with match of {'start': 116	'end': 167	'type': 'Anti-pollution people/organizations'	'text': "hailand's Department of Marine and Coastal Resources"}
19682 Error with match of {'start': 465	'end': 483	'type': 'Casualties and Losses'	'text': 'he loss of 82 lives'}
19709 Error with match of {'start': 161	'end': 180	'type': 'Initially Scheduled Landing Place'	'text': 'Jeddah	Saudi Arabia'}
19714 Error with match of {'start': 324	'end': 378	'type': 'Aid agency'	'text': 'United Nations Food and Agriculture Organization ( FAO '}
19726 Error with match of {'start': 4991	'end': 5004	'type': 'Economic loss'	'text': ' 22.36 billion'}
19734 Error with match of {'start': 684	'end': 717	'type': 'Location'	'text': '15 miles (24\xa0km) west of Yuba City'}
19742 Error with match of {'start': 66	'end': 69	'type': 'Start time'	'text': '1903'}
19742 Error with match of {'start': 71	'end': 74	'type': 'End time'	'text': '1904'}
19751 Error with match of {'start': 359	'end': 382	'type': 'Government Reaction'	'text': 'blocking of social media'}
19755 Error with match of {'start': 123	'end': 133	'type': 'Casualties and Losses'	'text': 'killing 256'}
19760 Error with match of {'start': 840	'end': 909	'type': 'Location'	'text': 'about 5.5 kilometres (3.4\xa0mi) northwest of the north end of the runway'}
19769 Error with match of {'start': 958	'end': 960	'type': 'Affected Area'	'text': 'U.S'}
19769 Error with match of {'start': 9373	'end': 9513	'type': 'Policy proposals'	'text': 'support the flow of credit to small- and medium-sized businesses and nonprofit organizations	corporations	and state and local governments'}
19779 Error with match of {'start': 57	'end': 158	'type': 'Location'	'text': 'Metropolitan Branch of the Baltimore and Ohio Railroad (B&O) at Terra Cotta station in Washington	D.C'}
19791 Error with match of {'start': 1895	'end': 1923	'type': 'Reason for Strike'	'text': 'demanded that a "living wage"'}
19800 Error with match of {'start': 669	'end': 686	'type': 'Location'	'text': 'northwestern Kohat'}
19800 Error with match of {'start': 688	'end': 728	'type': 'Casualties and Losses'	'text': '11 people died and 22 others were injured'}
19809 Error with match of {'start': 598	'end': 713	'type': 'Crew'	'text': 'pilot-in-command Captain Waldo Lynch	Captain Samuel Peters	flight engineer George Sinski	and navigator John Laird'}
19836 Error with match of {'start': 477	'end': 490	'type': 'Flight No.'	'text': 'Boeing 737-3H4'}
19858 Error with match of {'start': 477	'end': 506	'type': 'Casualties and Losses'	'text': ' This compares with 998 deaths'}
19867 Error with match of {'start': 1424	'end': 1477	'type': 'Agency to which the ship belongs'	'text': 'the Singapore-based ship operator	X-Press Feeders Ltd'}
19870 Error with match of {'start': 521	'end': 525	'type': 'Areas affected'	'text': 'Japan'}
19893 Error with match of {'start': 169	'end': 179	'type': 'Date'	'text': 'about 9 p.m'}
19897 Error with match of {'start': 2124	'end': 2153	'type': 'Strikers Status'	'text': 'mainly children	mainly female'}
19919 Error with match of {'start': 194	'end': 193	'type': 'Spokeswoman/Spokesman'	'text': ''}
19920 Error with match of {'start': 281	'end': 329	'type': 'Location'	'text': "proach to Rockland's Knox County Regional Airport"}
19939 Error with match of {'start': 262	'end': 275	'type': 'Casualties and Losses'	'text': '22 were killed'}
19942 Error with match of {'start': 6014	'end': 6023	'type': 'Affected industries'	'text': 'eal estate'}
19942 Error with match of {'start': 6671	'end': 6705	'type': 'Policy proposals'	'text': 'estructure and write down bad debts'}
19958 Error with match of {'start': 101	'end': 123	'type': 'Date'	'text': 'Monday. Around 1:45 p.m'}
19962 Error with match of {'start': 111	'end': 126	'type': 'Date'	'text': '16 February 2019'}
19969 Error with match of {'start': 34	'end': 63	'type': 'Anti-pollution people/organizations'	'text': 'nvironmental Protection Agency'}
19969 Error with match of {'start': 230	'end': 280	'type': 'Location'	'text': 'the Alliance Refinery oil spill in Belle Chasse	La'}
19978 Error with match of {'start': 299	'end': 366	'type': 'Location'	'text': 'burgher Carl Gustav Hellman’s house on the Aninkaistenmäki\xa0[fi] hill'}
20006 Error with match of {'start': 93	'end': 99	'type': 'Affected Area'	'text': 'the U.S'}
20008 Error with match of {'start': 227	'end': 275	'type': 'Aid agency'	'text': 'The Colorado Department of Transportation ( CDOT '}
20008 Error with match of {'start': 369	'end': 398	'type': 'Date'	'text': 'Wednesday just before 7:30 p.m'}
20009 Error with match of {'start': 507	'end': 511	'type': 'Date'	'text': '5 May'}
20009 Error with match of {'start': 558	'end': 563	'type': 'Date'	'text': '13 May'}
20014 Error with match of {'start': 2360	'end': 2374	'type': 'Causes'	'text': 'he A/H1N1 virus'}
20020 Error with match of {'start': 3755	'end': 3773	'type': 'Date'	'text': 'in the last 10 year'}
20025 Error with match of {'start': 659	'end': 680	'type': 'Number of Destroyed building'	'text': 'nearly 2	000 buildings'}
20033 Error with match of {'start': 377	'end': 382	'type': 'Location'	'text': 'London'}
20044 Error with match of {'start': 194	'end': 209	'type': 'Start time'	'text': '7 September 2009'}
20061 Error with match of {'start': 117	'end': 162	'type': 'Location'	'text': '1864 Patent Office Building of Washington	D.C'}
20091 Error with match of {'start': 201	'end': 203	'type': 'Date'	'text': 'May'}
20096 Error with match of {'start': 42	'end': 71	'type': 'Date'	'text': 'November 18	1867	at 2.45 p.m'}
20114 Error with match of {'start': 618	'end': 673	'type': 'Protest Slogan'	'text': '"Stop killing our soldiers" and "You must answer to us. '}
20116 Error with match of {'start': 508	'end': 523	'type': 'Location'	'text': '3594 S. Logan St'}
20136 Error with match of {'start': 41	'end': 73	'type': 'Magnitude'	'text': '8.0 on the moment magnitude scale'}
20140 Error with match of {'start': 291	'end': 305	'type': 'Date'	'text': 'around 8:30 a.m'}
20142 Error with match of {'start': 182	'end': 187	'type': 'Date'	'text': '16 May'}
20159 Error with match of {'start': 353	'end': 414	'type': 'Location'	'text': 'John F. Kennedy International Airport in Queens	New York City'}
20177 Error with match of {'start': 88	'end': 90	'type': 'Policy proposals'	'text': 'SRB'}
20183 Error with match of {'start': 226	'end': 239	'type': 'Date'	'text': 'after 7:15 p.m'}
20187 Error with match of {'start': 373	'end': 403	'type': 'Magnitude'	'text': 'Mw magnitudes 6.4	5.4	and 7.1'}
20206 Error with match of {'start': 572	'end': 594	'type': 'The hospital where the wounded was taken'	'text': 'Migori Referral Hospita'}
20234 Error with match of {'start': 618	'end': 825	'type': 'Crew'	'text': 'perated by the East Siberia Civil Aviation Directorate of Ulan-Ude under Aeroflot. [2]\n\nThe crew consisted of pilot Alex T Mordovia	co-pilot Alexander Lobsonovich Kyrmygenov	and engineer Alexander Zharnikov'}
20244 Error with match of {'start': 2284	'end': 2316	'type': 'Arrested'	'text': 'At least 350 people were arrested'}
20246 Error with match of {'start': 2630	'end': 2650	'type': 'Location'	'text': 'Piazza Duomo in Milan'}
20253 Error with match of {'start': 193	'end': 258	'type': 'Causes'	'text': 'he slow pace in ending housing discrimination and police brutality'}
20253 Error with match of {'start': 4055	'end': 4062	'type': 'Weapon used'	'text': 'missiles'}
20261 Error with match of {'start': 552	'end': 558	'type': 'Affected Area'	'text': 'the U.S'}
20261 Error with match of {'start': 15351	'end': 15468	'type': 'Policy proposals'	'text': 'austerity	inflation targeting	trade and investment liberalization	innovative finance	and labor market \xadflexibility'}
20269 Error with match of {'start': 146	'end': 177	'type': 'Date'	'text': 'July 17	1996	at about 8:31\xa0p.m'}
20269 Error with match of {'start': 2781	'end': 2843	'type': 'Crew'	'text': '63-year-old Flight Engineer/Check Airman Richard G. Campbell Jr'}
20269 Error with match of {'start': 6187	'end': 6207	'type': 'Passengers'	'text': '20 off-duty employees'}
20274 Error with match of {'start': 201	'end': 235	'type': 'Date'	'text': 'November 3	1973	at about 4:40\xa0p.m'}
20275 Error with match of {'start': 7121	'end': 7124	'type': 'Date'	'text': '1980'}
20289 Error with match of {'start': 996	'end': 998	'type': 'Affected Area'	'text': 'U.S'}
20289 Error with match of {'start': 25806	'end': 25836	'type': 'Economic Loss'	'text': '20 trillion in financial losses'}
20290 Error with match of {'start': 1594	'end': 1613	'type': 'Crew'	'text': 'James M. Daniels	Jr'}
20300 Error with match of {'start': 678	'end': 681	'type': 'Date'	'text': '2017'}
20306 Error with match of {'start': 180	'end': 191	'type': 'Date'	'text': 'around 3 p.m'}
20312 Error with match of {'start': 336	'end': 344	'type': 'Date'	'text': '12:30 p.m'}
20327 Error with match of {'start': 1712	'end': 1745	'type': 'Weapons used in military exercises'	'text': 'he infantry combat vehicle - BMP-1'}
20327 Error with match of {'start': 4157	'end': 4188	'type': 'Weapons used in military exercises'	'text': 'AL Tejas multirole light aircraf'}
20337 Error with match of {'start': 263	'end': 271	'type': 'Location'	'text': 'maica Bay'}
20337 Error with match of {'start': 1026	'end': 1055	'type': 'Crew'	'text': 'First Officer Michael Barna Jr'}
20339 Error with match of {'start': 511	'end': 514	'type': 'End time'	'text': '1944'}
20340 Error with match of {'start': 5692	'end': 5696	'type': 'Causes'	'text': 'H.I.V'}
20340 Error with match of {'start': 7145	'end': 7186	'type': 'Date'	'text': 'the fourth	third and second centuries B.C'}
20369 Error with match of {'start': 186	'end': 245	'type': 'Causes'	'text': 'the Scottish Cup Final in which Rangers F.C. beat Celtic F.C'}
20390 Error with match of {'start': 4640	'end': 4648	'type': 'Strikers Status'	'text': 'mechanics'}
20393 Error with match of {'start': 172	'end': 202	'type': 'Areas Affected'	'text': 'Twin Cities	the Minneapolis-St'}
20394 Error with match of {'start': 706	'end': 705	'type': 'Date'	'text': ''}
20398 Error with match of {'start': 468	'end': 501	'type': 'Date'	'text': 'about 15:00 local time (12:00 UTC)'}
20404 Error with match of {'start': 92	'end': 95	'type': 'Initially Scheduled Landing Place'	'text': 'Seou'}
20408 Error with match of {'start': 221	'end': 229	'type': 'Date'	'text': '11:13 a.m'}
20408 Error with match of {'start': 291	'end': 299	'type': 'Date'	'text': '11:33 a.m'}
20421 Error with match of {'start': 11945	'end': 11953	'type': 'Date'	'text': 'Last year'}
20421 Error with match of {'start': 12049	'end': 12105	'type': 'The name of the military exercise'	'text': ' Theatre Level Operational Readiness Exercise (TROPEX-19)'}
20422 Error with match of {'start': 13614	'end': 13732	'type': 'Policy proposals'	'text': 'address the persistent exclusion of Black entrepreneurs and inventors from federal funding for research and development'}
20422 Error with match of {'start': 15964	'end': 16026	'type': 'Policy proposals'	'text': 'addressing the existential challenge that is the climate crisis'}
20422 Error with match of {'start': 18346	'end': 18371	'type': 'Policy proposals'	'text': 'create a fairer tax system'}
20422 Error with match of {'start': 21094	'end': 21133	'type': 'Policy proposals'	'text': 'prudent approach to financial regulation'}
20422 Error with match of {'start': 24504	'end': 24568	'type': 'Policy proposals'	'text': 'promote the clean energy transition and small-business resiliency'}
20428 Error with match of {'start': 253	'end': 264	'type': 'Date'	'text': 'around 9 a.m'}
20437 Error with match of {'start': 0	'end': 27	'type': 'Date'	'text': 'On September 4	at 12:14 p.m'}
20447 Error with match of {'start': 139	'end': 174	'type': 'Initially Scheduled Landing Place'	'text': 'laga Airport in Ilaga	Indonesia. Th'}
20453 Error with match of {'start': 175	'end': 198	'type': 'Date'	'text': 'reported around 9:45 a.m'}
20454 Error with match of {'start': 94	'end': 109	'type': 'Magnitude'	'text': 'magnitude of 8.3'}
20454 Error with match of {'start': 163	'end': 196	'type': 'Casualties and Losses'	'text': 'With a death toll of around 28	000'}
20455 Error with match of {'start': 1249	'end': 1308	'type': 'Casualties and Losses'	'text': ' 8 of the 10 crew members and 100 of the 116 passengers died'}
20461 Error with match of {'start': 101	'end': 118	'type': 'Location'	'text': 'near Kamloops	B.C'}
20461 Error with match of {'start': 253	'end': 265	'type': 'Investigator of the accident'	'text': 'New Afton gol'}
20484 Error with match of {'start': 38	'end': 45	'type': 'Areas affected'	'text': 'Pakistan'}
20484 Error with match of {'start': 60	'end': 86	'type': 'Casualties and Losses'	'text': 'least 71 people were killed'}
20484 Error with match of {'start': 148	'end': 164	'type': 'Date'	'text': 'Saturday	April 3'}
20496 Error with match of {'start': 1053	'end': 1064	'type': 'Crew'	'text': 'a crew of 11'}
20506 Error with match of {'start': 4	'end': 7	'type': 'Start time'	'text': '1994'}
20506 Error with match of {'start': 9	'end': 10	'type': 'End time'	'text': '95'}
20508 Error with match of {'start': 268	'end': 287	'type': 'Date'	'text': 'just before 1:30 p.m'}
20516 Error with match of {'start': 2588	'end': 2746	'type': 'Reason for protest'	'text': "a government plan to replace university-run examinations with state 'testing'	accusing the government of infringing the autonomy of the country's universities"}
20519 Error with match of {'start': 731	'end': 790	'type': 'Policy proposals'	'text': 'purchase distressed assets to stabilize the financial system'}
20519 Error with match of {'start': 1800	'end': 1806	'type': 'Affected Area'	'text': 'the U.S'}
20537 Error with match of {'start': 645	'end': 645	'type': 'Type of the poisoning'	'text': 't'}
20554 Error with match of {'start': 0	'end': 15	'type': 'Location'	'text': 'AVERY ISLAND	La'}
20581 Error with match of {'start': 284	'end': 289	'type': 'Affected Area'	'text': 'Europe'}
20587 Error with match of {'start': 2902	'end': 2916	'type': 'Influenced Crops and Livelihood'	'text': ' even the grass'}
20587 Error with match of {'start': 4604	'end': 4606	'type': 'Aid supplies/amount'	'text': '52m'}
20609 Error with match of {'start': 248	'end': 263	'type': 'Date'	'text': 'just after 2 p.m'}
20622 Error with match of {'start': 11	'end': 20	'type': 'Flight No.'	'text': 'Flight 624'}
20657 Error with match of {'start': 100	'end': 141	'type': 'Date'	'text': 'between September 8 and September 12	1902'}
20669 Error with match of {'start': 941	'end': 1004	'type': 'Outcome of the strike'	'text': 'A contract was eventually ratified between the union and hospita'}
20671 Error with match of {'start': 274	'end': 321	'type': 'Causes'	'text': 'protests against the planned demolition of homes'}
20688 Error with match of {'start': 908	'end': 934	'type': 'Location'	'text': '1116 Minnehaha Parkway West'}
20690 Error with match of {'start': 632	'end': 634	'type': 'Location'	'text': 'U.S'}
20697 Error with match of {'start': 1460	'end': 1462	'type': 'Location of the outbreak'	'text': 'U.S'}
20711 Error with match of {'start': 618	'end': 639	'type': 'Date'	'text': 'at approximately 2 p.m'}
20719 Error with match of {'start': 100	'end': 115	'type': 'Date'	'text': 'at around 11 a.m'}
20720 Error with match of {'start': 0	'end': 19	'type': 'Countries participating in the military exercise'	'text': 'Pakistan and Turkey’'}
20740 Error with match of {'start': 1574	'end': 1628	'type': 'Casualties and Losses'	'text': ' the first officer and 13 other passengers were injured'}
20741 Error with match of {'start': 8	'end': 10	'type': 'Areas affected'	'text': 'U.S'}
20742 Error with match of {'start': 113	'end': 130	'type': 'Agency to which the aircraft belongs'	'text': 'Nabisco Brands Inc'}
20758 Error with match of {'start': 1550	'end': 1586	'type': 'Number of Aftershocks'	'text': 'At least 20\xa0aftershocks were reported'}
20774 Error with match of {'start': 24	'end': 31	'type': 'Location'	'text': 'New York'}
20778 Error with match of {'start': 3528	'end': 3554	'type': 'Casualties and Losses'	'text': 'two more were badly injured'}
20793 Error with match of {'start': 907	'end': 921	'type': 'Start time'	'text': '4 February 1938'}
20793 Error with match of {'start': 983	'end': 1021	'type': 'Reason for Strike'	'text': 'protest the arrival of the SS Waialeale'}
20796 Error with match of {'start': 126	'end': 128	'type': 'Magnitude'	'text': '7.5'}
20796 Error with match of {'start': 1480	'end': 1514	'type': 'Casualties and Losses'	'text': '1	328 (some says 2	041) people died'}
20805 Error with match of {'start': 1739	'end': 1796	'type': 'Survivors'	'text': 'Two passengers were rescued but one died in hospital later'}
20812 Error with match of {'start': 739	'end': 803	'type': 'Military Exercise Items'	'text': '1- Domestic Exercise2- Bilateral Exercise3- Multilateral Exercise'}
20838 Error with match of {'start': 1413	'end': 1419	'type': 'Affected Area'	'text': 'the U.S'}
20851 Error with match of {'start': 210	'end': 223	'type': 'Date'	'text': 'about 9:35 a.m'}
20870 Error with match of {'start': 2126	'end': 2181	'type': 'Casualties and Losses'	'text': 'killed 44 people[4] and hospitalized at least 192 others'}
20871 Error with match of {'start': 123	'end': 168	'type': 'Location'	'text': 'Foundation Food Group plant in Gainesville	Ga'}
20883 Error with match of {'start': 2748	'end': 2761	'type': 'Agency to which the aircraft belongs'	'text': 'Sons of Gwalia'}
20888 Error with match of {'start': 977	'end': 1245	'type': 'Area Affected'	'text': 'The earthquakes also shook many locations around Fethye	the epicenter	including Isparta	Burdur	Tefenni	Acıpayam	Denizli	Nazilli	Aydın	Yatağan	Milas	Bodrum	Ödemiş	Muğla	Marmaris	Köyceğiz	Kaş and Finike as well as the Greek islands of Kos	Symi and Rhodes'}
20890 Error with match of {'start': 1285	'end': 1314	'type': 'Causes'	'text': 'avian influenza viruses (AIVs)'}
20890 Error with match of {'start': 2381	'end': 2421	'type': 'Areas affected'	'text': 'different parts of the African ecosystems'}
20890 Error with match of {'start': 2691	'end': 2723	'type': 'Areas affected'	'text': 'in different parts of the country'}
20890 Error with match of {'start': 2940	'end': 2943	'type': 'Date'	'text': '2017'}
20890 Error with match of {'start': 3276	'end': 3285	'type': 'Date'	'text': 'March 2021'}
20890 Error with match of {'start': 3340	'end': 3343	'type': 'Date'	'text': '2007'}
20890 Error with match of {'start': 5215	'end': 5234	'type': 'Way for Spreading'	'text': 'respiratory droplets'}
20890 Error with match of {'start': 6519	'end': 6590	'type': 'Way for Spreading'	'text': 'passed from birds to humans in close contact with poultry or other birds'}
20890 Error with match of {'start': 7517	'end': 7606	'type': 'Precautionary measure'	'text': 'step up their biosecurity to avoid virus contamination from the wild birds or their stools'}
20890 Error with match of {'start': 7884	'end': 8018	'type': 'Precautionary measure'	'text': 'rural resident to improve their understanding of animal diseases and human behavior	and the possible risk of acquiring avian influenza'}
20890 Error with match of {'start': 8672	'end': 8692	'type': 'Date'	'text': 'April and May of 2021'}
20890 Error with match of {'start': 9239	'end': 9289	'type': 'Precautionary measure'	'text': 'a structured action plan to prevent mass casualties'}
20890 Error with match of {'start': 9399	'end': 9521	'type': 'Precautionary measure'	'text': 'collaboration with experts on animal and environmental health between the local and national health workforce of the region'}
20891 Error with match of {'start': 1280	'end': 1285	'type': 'Damaged Crops & Livestock'	'text': 'peanut'}
20907 Error with match of {'start': 2311	'end': 2333	'type': 'Belligerents'	'text': 'a crowd of 4	000 whites'}
20946 Error with match of {'start': 169	'end': 192	'type': 'Start time'	'text': 'March 28	2018 at 11 p.m'}
20946 Error with match of {'start': 231	'end': 270	'type': 'Strike Agencies'	'text': 'Carpenters Industrial Council Local 2086'}
20948 Error with match of {'start': 265	'end': 309	'type': 'Susceptible population'	'text': 'population younger than 25 or 26 years of age'}
20948 Error with match of {'start': 641	'end': 706	'type': 'Causes'	'text': 'the virus was released to the public through a laboratory accident'}
20955 Error with match of {'start': 76	'end': 115	'type': 'Area Affected'	'text': 'Yingjiang County	Yunnan Province	China'}
20957 Error with match of {'start': 29	'end': 61	'type': 'Causes'	'text': 'caused by low-pressure area Meeno'}
20965 Error with match of {'start': 876	'end': 919	'type': 'Causes'	'text': ' Due to poor ventilation within a small area'}
20970 Error with match of {'start': 775	'end': 781	'type': 'Initially Scheduled Landing Place'	'text': 'ew York'}
21007 Error with match of {'start': 348	'end': 431	'type': 'Response Measures'	'text': 'Specialized teams have been directed to work in the fight to eliminate these insects'}
21021 Error with match of {'start': 60	'end': 72	'type': 'Date'	'text': 'April 4	1949'}
21025 Error with match of {'start': 123	'end': 145	'type': 'Agency to which the train belongs'	'text': 'the Uttar Banga Express'}
21032 Error with match of {'start': 1445	'end': 1458	'type': 'Protest Slogan'	'text': 'Down	down USA'}
21036 Error with match of {'start': 184	'end': 229	'type': 'Casualties and Losses'	'text': 'll 19 passengers and crew on board were killed'}
21038 Error with match of {'start': 2149	'end': 2151	'type': 'Affected Area'	'text': 'U.S'}
21039 Error with match of {'start': 1626	'end': 1630	'type': 'Areas affected'	'text': 'Delen'}
21044 Error with match of {'start': 84	'end': 113	'type': 'Casualties and Losses'	'text': ' At least six people have died'}
21053 Error with match of {'start': 153	'end': 159	'type': 'Location'	'text': 'America'}
21056 Error with match of {'start': 148	'end': 160	'type': 'Date'	'text': 'July\xa018	2016'}
21058 Error with match of {'start': 354	'end': 379	'type': 'Stolen amount'	'text': '7.6 million (US$9 million)'}
21099 Error with match of {'start': 947	'end': 975	'type': 'Casualties and Losses'	'text': 'wo children and a man drowned'}
21106 Error with match of {'start': 445	'end': 500	'type': 'Causes'	'text': 'engines lost power and shut down due to contaminated fue'}
21113 Error with match of {'start': 160	'end': 187	'type': 'Location'	'text': 'in north-west New South Wale'}
21125 Error with match of {'start': 4	'end': 13	'type': 'Flight No.'	'text': 'Flight 608'}
21128 Error with match of {'start': 188	'end': 214	'type': 'Epicenter'	'text': 'the city Zumpango	Guerrero'}
21133 Error with match of {'start': 1978	'end': 2000	'type': 'Casualties and Losses'	'text': 'wenty seven people died'}
21136 Error with match of {'start': 188	'end': 221	'type': 'Location'	'text': 'Brazzaville	Republic of the Congo'}
21145 Error with match of {'start': 3382	'end': 3388	'type': 'Affected Area'	'text': 'the U.S'}
21146 Error with match of {'start': 133	'end': 147	'type': 'Taking-off Place'	'text': 'Munich	Germany'}
21176 Error with match of {'start': 273	'end': 295	'type': 'Perpetrators'	'text': 'Cecilio "Chui" Ferguson'}
21178 Error with match of {'start': 168	'end': 209	'type': 'Causes'	'text': 'the assassination of Martin Luther King Jr'}
21181 Error with match of {'start': 40	'end': 82	'type': 'Date'	'text': '18:41 UTC on 18 February (23:31 local time)'}
21198 Error with match of {'start': 374	'end': 415	'type': 'Magnitude'	'text': 'the deadliest wildfire in recorded history'}
21204 Error with match of {'start': 7978	'end': 8051	'type': 'Aid agency'	'text': '50 Canadian Forces personnel and 80 Royal Canadian Mounted Police officers'}
21216 Error with match of {'start': 9	'end': 19	'type': 'Flight No.'	'text': 'Flight 6833'}
21224 Error with match of {'start': 79	'end': 145	'type': 'Countries participating in the military exercise'	'text': 'more than 20 NATO Allies and partners from North America and Europe'}
21227 Error with match of {'start': 142	'end': 155	'type': 'Magnitude'	'text': '8.25[3] to 8.4'}
21251 Error with match of {'start': 1288	'end': 1323	'type': 'Casualties and Losses'	'text': 'Two senior army officers were killed'}
21292 Error with match of {'start': 163	'end': 187	'type': 'Date'	'text': 'Friday at around 5:30 p.m'}
21294 Error with match of {'start': 1675	'end': 1802	'type': 'Commanders and their position'	'text': ' Major General Andrew M. Rohling	Deputy Commanding General for Africa and US Army Southern European Task Force-Africa Commander'}
21300 Error with match of {'start': 156	'end': 176	'type': 'The name of the military exercise'	'text': ' Defender Europe 2021'}
21304 Error with match of {'start': 1235	'end': 1269	'type': 'Crew'	'text': 'captain	Edward N. (Ted) Connors Jr'}
21304 Error with match of {'start': 2115	'end': 2158	'type': 'Crew'	'text': 'first officer was Rudolph P. (Rudy) Price Jr'}
21307 Error with match of {'start': 942	'end': 970	'type': 'The hospital where the wounded was taken'	'text': 'hospitals in Shumen and Varna'}
21308 Error with match of {'start': 541	'end': 548	'type': 'Anti-pollution people/organizations'	'text': 'Ms Taylo'}
21328 Error with match of {'start': 136	'end': 151	'type': 'Date'	'text': '7 September 1992'}
21332 Error with match of {'start': 2006	'end': 2020	'type': 'Date'	'text': 'around 1:10 p.m'}
21334 Error with match of {'start': 19	'end': 40	'type': 'Flight No.'	'text': 'Douglas DC-4 Skymaster'}
21338 Error with match of {'start': 103	'end': 110	'type': 'Date'	'text': '5.21 a.m'}
21340 Error with match of {'start': 108	'end': 123	'type': 'Agency to which the aircraft belongs'	'text': 'larusian airline'}
21344 Error with match of {'start': 451	'end': 475	'type': 'Date'	'text': 'Saturday around 10:45 p.m'}
21349 Error with match of {'start': 68	'end': 115	'type': 'Date'	'text': 'mid-September 2014. On September 15	at 1:38 p.m'}
21352 Error with match of {'start': 5411	'end': 5575	'type': 'Casualties and Losses'	'text': 'Flight attendant Meng Chungyun	age 27	travelled home to Inner Mongolia where she infected her mother	father	brother	doctor and husband Li Ling	who later died. '}
21376 Error with match of {'start': 713	'end': 730	'type': 'Aid agency'	'text': 'masked firefighter'}
21382 Error with match of {'start': 270	'end': 296	'type': 'Location'	'text': 'near the Murchison platform'}
21402 Error with match of {'start': 141	'end': 191	'type': 'Date'	'text': 'On Thursday	April 30	2020 shortly after 12:30 p.m'}
21439 Error with match of {'start': 994	'end': 1028	'type': 'Casualties and Losses'	'text': 'Twenty-one people were hospitalized'}
21446 Error with match of {'start': 159	'end': 181	'type': 'Date'	'text': 'from March to June 1987'}
21454 Error with match of {'start': 997	'end': 1040	'type': 'Epicenter'	'text': 'near the eastern end of the Rif mountain bel'}
21467 Error with match of {'start': 269	'end': 277	'type': 'Outbreak Date'	'text': '10:05 p.m'}
21480 Error with match of {'start': 5	'end': 14	'type': 'Date'	'text': 'ly 4	2011'}
21485 Error with match of {'start': 526	'end': 528	'type': 'Areas affected'	'text': 'U.S'}
21494 Error with match of {'start': 52	'end': 67	'type': 'Magnitude'	'text': 'magnitude of 7.8'}
21496 Error with match of {'start': 249	'end': 268	'type': 'Agency to which the aircraft belongs'	'text': 'Alaska Airlines	Inc'}
21496 Error with match of {'start': 750	'end': 835	'type': 'Casualties and Losses'	'text': ' All six persons aboard the aircraft were crew members and all received fatal injuries'}
21511 Error with match of {'start': 45	'end': 165	'type': 'Causes'	'text': 'Chris Phatswe	a Botswana airline pilot	killed himself by crashing a plane into the airport apron and a group of aircraf'}
21523 Error with match of {'start': 105	'end': 111	'type': 'Countries participating in the military exercise'	'text': 'the U.S'}
21523 Error with match of {'start': 3683	'end': 3735	'type': 'Commanders and their position'	'text': 'Hawaii Army National Guard Brig. Gen. Moses Kaoiwi Jr'}
21537 Error with match of {'start': 76	'end': 175	'type': 'Epicenter'	'text': '35 miles (56\xa0km) west of Tonopah	Nevada in the Monte Cristo Range near the California-Nevada border'}
21544 Error with match of {'start': 287	'end': 297	'type': 'Start time'	'text': 'September 2'}
21562 Error with match of {'start': 4327	'end': 4329	'type': 'Areas affected'	'text': 'U.S'}
21562 Error with match of {'start': 5167	'end': 5178	'type': 'Fire Warning Level'	'text': '6 on the VEI'}
21563 Error with match of {'start': 320	'end': 322	'type': 'Weapon Used'	'text': 'gun'}
21575 Error with match of {'start': 427	'end': 452	'type': 'Casualties and Losses'	'text': '25 people suffered injurie'}
21575 Error with match of {'start': 1160	'end': 1182	'type': 'Volcano Name'	'text': 'Whakaari / White Island'}
21577 Error with match of {'start': 41	'end': 43	'type': 'Epicenter'	'text': '5.8'}
21578 Error with match of {'start': 1372	'end': 1556	'type': 'Outcome of the strike'	'text': 'Concessions won as a result of the strike included Inco\'s "thirty-and-out" policy	whereby workers with thirty years at the company could retire with a full pension	regardless of age. '}
21579 Error with match of {'start': 153	'end': 159	'type': 'Affected Area'	'text': 'the U.S'}
21592 Error with match of {'start': 224	'end': 249	'type': 'Number of Destroyed building'	'text': 'destroyed 1	643 structures'}
21594 Error with match of {'start': 5171	'end': 5204	'type': 'Investigator of the accident'	'text': 'Director-General of Civil Aviation'}
21600 Error with match of {'start': 128	'end': 137	'type': 'Spokeswoman/Spokesman'	'text': 'authoritie'}
21630 Error with match of {'start': 511	'end': 514	'type': 'Weapon Used'	'text': 'guns'}
21640 Error with match of {'start': 140	'end': 141	'type': 'Start time'	'text': '15'}
21640 Error with match of {'start': 143	'end': 159	'type': 'End time'	'text': '16 September 1931'}
21641 Error with match of {'start': 103	'end': 190	'type': 'Location'	'text': 'he sea 2 nautical miles (3.7\xa0km; 2.3\xa0mi) from Sumburgh in the Shetland Islands	Scotland'}
21641 Error with match of {'start': 746	'end': 761	'type': 'Initially Scheduled Landing Place'	'text': 'Sumburgh Airport'}
21678 Error with match of {'start': 3161	'end': 3176	'type': 'Outbreak Date'	'text': 'beginning of May'}
21678 Error with match of {'start': 3875	'end': 3881	'type': 'Outbreak Date'	'text': 'mid-May'}
21690 Error with match of {'start': 256	'end': 421	'type': 'Outcome of the strike'	'text': 'replacement of most of the striking workers and decertification of the unions. It is regarded as an important event in the history of the United States labor movement'}
21712 Error with match of {'start': 69	'end': 93	'type': 'Date'	'text': '21:30 local time on 8 May'}
21721 Error with match of {'start': 1910	'end': 1915	'type': 'Pests'	'text': 'locust'}
21722 Error with match of {'start': 304	'end': 306	'type': 'Casualties and Losses'	'text': ' 12'}
21723 Error with match of {'start': 659	'end': 665	'type': 'Number of People Influenced'	'text': '400	000'}
21727 Error with match of {'start': 640	'end': 699	'type': 'Precautionary measure'	'text': 'argeting children up to 10 years was conducted in two phases'}
21745 Error with match of {'start': 11	'end': 14	'type': 'End time'	'text': '2019'}
21753 Error with match of {'start': 419	'end': 528	'type': 'Magnitude'	'text': 'The tragedy remains the deadliest disaster in Nevada history	and the third-deadliest hotel fire in modern U.S'}
21761 Error with match of {'start': 167	'end': 198	'type': 'Date'	'text': 'Monday	December 28 at 12:15 p.m'}
21780 Error with match of {'start': 121	'end': 122	'type': 'Confirmed/Infected cases'	'text': '48'}
21780 Error with match of {'start': 152	'end': 153	'type': 'Confirmed/Infected cases'	'text': '93'}
21780 Error with match of {'start': 7802	'end': 7812	'type': 'Areas affected'	'text': 'West Sikkim'}
21780 Error with match of {'start': 14480	'end': 14481	'type': 'Confirmed/Infected cases'	'text': '62'}
21784 Error with match of {'start': 1658	'end': 1837	'type': 'Passengers'	'text': 'Marquess of Dufferin and Ava	Viscountess Ednam (formerly Lady Rosemary Sutherland-Leveson-Gower	sister of the 5th Duke of Sutherland)	Sir Edward Ward Bt	and Mrs Sigrid Loeffler'}
21785 Error with match of {'start': 2471	'end': 2475	'type': 'Epidemic data issuing agency'	'text': 'C.D.C'}
21786 Error with match of {'start': 323	'end': 324	'type': 'Casualties and Losses'	'text': '75'}
21802 Error with match of {'start': 466	'end': 494	'type': 'Economic loss'	'text': 'US$5 to $25 million in damage'}
21802 Error with match of {'start': 2639	'end': 2716	'type': 'Epicenter'	'text': 'about 121\xa0km (75\xa0mi) southwest of Kunming and 97\xa0km (60\xa0mi) northwest of Gejiu'}
21840 Error with match of {'start': 997	'end': 1041	'type': 'Investigator of the accident'	'text': 'efferson Parish Council Chairman Scott Walker'}
21856 Error with match of {'start': 163	'end': 183	'type': 'Reason for Strike'	'text': 'payment of fair wages'}
21856 Error with match of {'start': 251	'end': 281	'type': 'Strikers'	'text': '800 Aboriginal pastoral workers'}
21860 Error with match of {'start': 1434	'end': 1535	'type': 'Investigator of the accident'	'text': 'A Board of Inquiry was convened by the South African Air Force to investigate the cause of the acciden'}
21865 Error with match of {'start': 225	'end': 307	'type': 'Casualties and Losses'	'text': 'Seven passengers were killed and 51 passengers were taken to hospital with injuries'}
21869 Error with match of {'start': 12	'end': 28	'type': 'Date'	'text': 'December 28	2019'}
21876 Error with match of {'start': 998	'end': 1032	'type': 'Number of Destroyed building'	'text': 'The fires destroyed 1	490 buildings'}
21881 Error with match of {'start': 15	'end': 24	'type': 'Flight No.'	'text': 'Flight 120'}
21896 Error with match of {'start': 544	'end': 556	'type': 'Initially Scheduled Landing Place'	'text': 'Columbia	S.C'}
21906 Error with match of {'start': 194	'end': 205	'type': 'Location'	'text': '25 Torrey St'}
21906 Error with match of {'start': 211	'end': 213	'type': 'Weapon Used'	'text': 'gun'}
21906 Error with match of {'start': 220	'end': 242	'type': 'Date'	'text': 'at approximately 10 a.m'}
21912 Error with match of {'start': 557	'end': 655	'type': 'Solution'	'text': 'he Capalaba water treatment plant has a process which can remove any asbestos fibres from the water'}
21943 Error with match of {'start': 3176	'end': 3253	'type': 'Solution'	'text': 'nvestment in rehabilitating the river and protecting it for future generations'}
21945 Error with match of {'start': 7	'end': 15	'type': 'Location'	'text': 'Macedonia'}
21947 Error with match of {'start': 222	'end': 272	'type': 'Location'	'text': 'The Minneapolis–Saint Paul metropolitan area in U.S'}
1 Error with match of {'start': 766	'end': 769	'type': 'Weapon and Equipment used'	'text': 'bomb'}
66 Error with match of {'start': 96	'end': 109	'type': 'Location'	'text': 'central Baghda'}
67 Error with match of {'start': 794	'end': 796	'type': 'Weapon and Equipment used'	'text': 'gun'}
107 Error with match of {'start': 192	'end': 210	'type': 'Casualties and Losses'	'text': 'killing two persons'}
109 Error with match of {'start': 1938	'end': 1944	'type': 'Date'	'text': 'Nov. 18'}
141 Error with match of {'start': 220	'end': 238	'type': 'Location'	'text': "02 26' S - 048 11'E"}
180 Error with match of {'start': 226	'end': 272	'type': 'Causes'	'text': "overshooting the runway at Yichun City's airpor"}
200 Error with match of {'start': 24	'end': 26	'type': 'Location of the outbreak'	'text': 'U.S'}
210 Error with match of {'start': 2857	'end': 2872	'type': 'Date'	'text': 'approx. 6:50 p.m'}
232 Error with match of {'start': 1970	'end': 1973	'type': 'Weapon and Equipment used'	'text': 'bomb'}
280 Error with match of {'start': 1734	'end': 1737	'type': 'Weapon and Equipment used'	'text': 'bomb'}
316 Error with match of {'start': 404	'end': 417	'type': 'Date'	'text': 'about 2:10 a.m'}
359 Error with match of {'start': 10	'end': 13	'type': 'Weapon and Equipment used'	'text': 'bomb'}
386 Error with match of {'start': 636	'end': 638	'type': 'Target'	'text': 'U.S'}
434 Error with match of {'start': 144	'end': 148	'type': 'Storm Hit Time'	'text': '7 p.m'}
441 Error with match of {'start': 193	'end': 206	'type': 'Number of vehicles involved in the crash'	'text': 'the private bu'}
508 Error with match of {'start': 34	'end': 48	'type': 'Attacker'	'text': 'outh Sudan army'}
510 Error with match of {'start': 321	'end': 355	'type': 'Location'	'text': 'near a kebab shop and ata synagogue'}
562 Error with match of {'start': 655	'end': 699	'type': 'Strike Agencies'	'text': 'he Public and Commercial Services (PCS) union'}
573 Error with match of {'start': 687	'end': 694	'type': 'Date'	'text': '3:40 a.m'}
615 Error with match of {'start': 630	'end': 680	'type': 'Location'	'text': 'FAA Air Route Traffic Control Center in Aurora	Ill'}
620 Error with match of {'start': 583	'end': 587	'type': 'Weapon and Equipment used'	'text': 'shell'}
644 Error with match of {'start': 90	'end': 93	'type': 'Weapon and Equipment used'	'text': 'bomb'}
658 Error with match of {'start': 76	'end': 81	'type': 'Location'	'text': 'Kunduz'}
658 Error with match of {'start': 272	'end': 290	'type': 'Attacker'	'text': 'U.S.-led NATOforces'}
658 Error with match of {'start': 1960	'end': 1963	'type': 'Weapon and Equipment used'	'text': 'bomb'}
663 Error with match of {'start': 561	'end': 628	'type': 'Location'	'text': 'Sidhi district	about 560km (347 miles) from the state capital Bhopa'}
693 Error with match of {'start': 268	'end': 275	'type': 'Date'	'text': 'Sunday’s'}
705 Error with match of {'start': 291	'end': 293	'type': 'Weapon and Equipment used'	'text': 'gun'}
708 Error with match of {'start': 4251	'end': 4274	'type': 'Date'	'text': 'began shortly after 2a.m'}
732 Error with match of {'start': 81	'end': 87	'type': 'Date'	'text': '5 Augus'}
784 Error with match of {'start': 1108	'end': 1131	'type': 'Agency to which the ship belongs'	'text': 'Ripley Entertainment Inc'}
808 Error with match of {'start': 522	'end': 556	'type': 'Casualties and Losses'	'text': 'the death toll included six childre'}
808 Error with match of {'start': 560	'end': 604	'type': 'Investigating police'	'text': 'Mario Cruz	spokesman for volunteer fire team'}
809 Error with match of {'start': 32	'end': 42	'type': 'Location'	'text': 'Flint	Mich'}
832 Error with match of {'start': 30	'end': 37	'type': 'Belligerents'	'text': 'A soldie'}
843 Error with match of {'start': 299	'end': 325	'type': 'Attacker'	'text': 'a 33-year-old Algerian	K.B'}
850 Error with match of {'start': 215	'end': 229	'type': 'Date'	'text': 'about 10:05 a.m'}
851 Error with match of {'start': 395	'end': 401	'type': 'Storm movement speed'	'text': '260km/h'}
864 Error with match of {'start': 277	'end': 485	'type': 'Causes'	'text': 'he bus moving at a slow pace on the inside lane of its side of the road before it made a 90 degree turn and smashed through the guardrail onto the other side of the six-lane dual carriageway and into the water'}
872 Error with match of {'start': 1978	'end': 1982	'type': 'Weapon and Equipment used'	'text': 'shell'}
897 Error with match of {'start': 2137	'end': 2140	'type': 'Weapon and Equipment used'	'text': 'bomb'}
903 Error with match of {'start': 200	'end': 275	'type': 'Casualties and Losses'	'text': 'Sixty-eight others were reported to have been taken to hospital for treatmen'}
910 Error with match of {'start': 111	'end': 114	'type': 'Weapon and Equipment used'	'text': 'bomb'}
925 Error with match of {'start': 1198	'end': 1200	'type': 'Weapon and Equipment used'	'text': 'gun'}
991 Error with match of {'start': 975	'end': 977	'type': 'Weapon and Equipment used'	'text': 'gun'}
999 Error with match of {'start': 3508	'end': 3553	'type': 'Casualties and Losses'	'text': 'wo of the other gunmen with Qantar were killed'}
1065 Error with match of {'start': 28	'end': 84	'type': 'Location'	'text': 'several big cities and on college campuses across the U.S'}
1070 Error with match of {'start': 2827	'end': 2830	'type': 'Weapon and Equipment used'	'text': 'bomb'}
1083 Error with match of {'start': 115	'end': 135	'type': 'Date'	'text': 'began around 3:15 p.m'}
1097 Error with match of {'start': 2052	'end': 2054	'type': 'Weapon and Equipment used'	'text': 'gun'}
1100 Error with match of {'start': 279	'end': 293	'type': 'Location'	'text': '104 Hemenway St'}
1105 Error with match of {'start': 703	'end': 705	'type': 'Weapon and Equipment used'	'text': 'gun'}
1135 Error with match of {'start': 2936	'end': 2954	'type': 'Trapped depth'	'text': 'more than 600 metre'}
1149 Error with match of {'start': 813	'end': 815	'type': 'Weapon and Equipment used'	'text': 'gun'}
1235 Error with match of {'start': 1250	'end': 1253	'type': 'Aid supplies/amount'	'text': 'pump'}
1237 Error with match of {'start': 14	'end': 25	'type': 'Number of vehicles involved in the crash'	'text': 'a fuel tanke'}
1259 Error with match of {'start': 332	'end': 347	'type': 'Date'	'text': 'around 10:35 a.m'}
1278 Error with match of {'start': 1267	'end': 1280	'type': 'Date'	'text': 'about 1:30 a.m'}
1353 Error with match of {'start': 1586	'end': 1625	'type': 'Way for Spreading'	'text': 'hrough contaminated bedding and clothing'}
1395 Error with match of {'start': 1698	'end': 1726	'type': 'Aid agency'	'text': "n.\nThe UN's food agency (WFP)"}
1411 Error with match of {'start': 1828	'end': 1835	'type': 'Date'	'text': '9:22 p.m'}
1415 Error with match of {'start': 111	'end': 127	'type': 'Location'	'text': 'near Carlisle	Pa'}
1415 Error with match of {'start': 262	'end': 266	'type': 'Date'	'text': '9 a.m'}
1415 Error with match of {'start': 720	'end': 767	'type': 'The hospital where the wounded was taken'	'text': 'Penn State Hershey Medical Center in Hershey	Pa'}
1415 Error with match of {'start': 1162	'end': 1256	'type': 'The hospital where the wounded was taken'	'text': 'Carlisle Regional Medical Center	Harrisburg Hospital and Holy Spirit Hospital in Camp Hill	Pa'}
1435 Error with match of {'start': 2064	'end': 2066	'type': 'Location of the outbreak'	'text': 'U.S'}
1447 Error with match of {'start': 165	'end': 167	'type': 'Weapon and Equipment used'	'text': 'gun'}
1512 Error with match of {'start': 114	'end': 130	'type': 'Date'	'text': 'Tuesday afternoon'}
1572 Error with match of {'start': 556	'end': 571	'type': 'Date'	'text': 'around 10:30 p.m'}
1605 Error with match of {'start': 251	'end': 268	'type': 'Investigating police'	'text': 'Officer Abdul Waki'}
1615 Error with match of {'start': 456	'end': 489	'type': 'Location'	'text': 'the Wusongkou anchorage in Shangha'}
1624 Error with match of {'start': 1114	'end': 1127	'type': 'Causes'	'text': 'technical erro'}
1660 Error with match of {'start': 294	'end': 297	'type': 'Weapon and Equipment used'	'text': 'bomb'}
1696 Error with match of {'start': 371	'end': 373	'type': 'Weapon and Equipment used'	'text': 'gun'}
1716 Error with match of {'start': 541	'end': 573	'type': 'Location'	'text': 'New York City	and Washington D.C'}
1749 Error with match of {'start': 117	'end': 147	'type': 'Country'	'text': 'the Democratic Republic of Cong'}
1779 Error with match of {'start': 4	'end': 11	'type': 'Weapon and Equipment used'	'text': 'car bomb'}
1812 Error with match of {'start': 2	'end': 4	'type': 'Weapon and Equipment used'	'text': 'Gun'}
1812 Error with match of {'start': 526	'end': 533	'type': 'Date'	'text': '1:00 a.m'}
1866 Error with match of {'start': 1834	'end': 1844	'type': 'Date'	'text': 'about 7 a.m'}
1880 Error with match of {'start': 825	'end': 827	'type': 'Weapon and Equipment used'	'text': 'gun'}
1892 Error with match of {'start': 537	'end': 568	'type': 'Casualties and Losses'	'text': 'he other people who were injured'}
1916 Error with match of {'start': 744	'end': 748	'type': 'Weapon and Equipment used'	'text': 'shell'}
1998 Error with match of {'start': 3459	'end': 3469	'type': 'Lasting time'	'text': 'after 4 p.m'}
2017 Error with match of {'start': 2479	'end': 2532	'type': 'Casualties and Losses'	'text': ' At least 197 people died and about 1	600 were injured'}
2033 Error with match of {'start': 266	'end': 273	'type': 'Date'	'text': '9:45 a.m'}
2058 Error with match of {'start': 317	'end': 338	'type': 'Casualties and Losses'	'text': '10 people were injured'}
2060 Error with match of {'start': 957	'end': 966	'type': 'Protesters'	'text': ' Thousands'}
2075 Error with match of {'start': 1169	'end': 1171	'type': 'Weapon and Equipment used'	'text': 'gun'}
2080 Error with match of {'start': 316	'end': 318	'type': 'Attacker'	'text': 'U.S'}
2102 Error with match of {'start': 134	'end': 159	'type': 'Areas affected'	'text': 'round the Tunisian capital'}
2140 Error with match of {'start': 498	'end': 526	'type': 'Casualties and Losses'	'text': 'at least 80 women were killed'}
2140 Error with match of {'start': 1005	'end': 1008	'type': 'Weapon and Equipment used'	'text': 'bomb'}
2147 Error with match of {'start': 75	'end': 112	'type': 'Casualties and Losses'	'text': 'One person was killed and 19 were hurt'}
2179 Error with match of {'start': 1522	'end': 1524	'type': 'Weapon and Equipment used'	'text': 'Gun'}
2179 Error with match of {'start': 1536	'end': 1540	'type': 'Weapon and Equipment used'	'text': 'shell'}
2191 Error with match of {'start': 430	'end': 437	'type': 'Date'	'text': '9:11 a.m'}
2301 Error with match of {'start': 425	'end': 573	'type': 'Causes'	'text': 'A snow squall that suddenly blew across an area of I-78 in central Pennsylvania on Saturday morning caused near-whiteout conditions and slippery road'}
2303 Error with match of {'start': 710	'end': 720	'type': 'Date'	'text': 'after 9 p.m'}
2373 Error with match of {'start': 2	'end': 5	'type': 'Weapon and Equipment used'	'text': 'bomb'}
2404 Error with match of {'start': 148	'end': 151	'type': 'Weapon and Equipment used'	'text': 'bomb'}
2404 Error with match of {'start': 1743	'end': 1753	'type': 'Date'	'text': 'after 6 a.m'}
2430 Error with match of {'start': 157	'end': 162	'type': 'Attacker'	'text': 'Israel'}
2452 Error with match of {'start': 542	'end': 622	'type': 'Protest Slogan'	'text': ' "We and the people are one" and vowing to "honour the martyrs of the revolution"'}
2484 Error with match of {'start': 133	'end': 136	'type': 'Weapon and Equipment used'	'text': 'bomb'}
2484 Error with match of {'start': 249	'end': 251	'type': 'Weapon and Equipment used'	'text': 'gun'}
2515 Error with match of {'start': 41	'end': 79	'type': 'Location'	'text': 'the Chevron refinery in Richmond	Calif'}
2539 Error with match of {'start': 265	'end': 295	'type': 'Casualties and Losses'	'text': ' more than 400 people were hurt'}
2555 Error with match of {'start': 234	'end': 249	'type': 'Date'	'text': 'around 10:03 a.m'}
2594 Error with match of {'start': 1036	'end': 1038	'type': 'Weapon and Equipment used'	'text': 'gun'}
2603 Error with match of {'start': 426	'end': 442	'type': 'End time'	'text': 'ended early Frida'}
2611 Error with match of {'start': 487	'end': 514	'type': 'Army Participated'	'text': 'More than 500 police officer'}
2611 Error with match of {'start': 521	'end': 531	'type': 'Army Participated'	'text': '220 soldier'}
2618 Error with match of {'start': 3145	'end': 3167	'type': 'Agency to which the aircraft belongs'	'text': 'Aviation Development Co'}
2629 Error with match of {'start': 205	'end': 207	'type': 'Weapon and Equipment used'	'text': 'gun'}
2699 Error with match of {'start': 1402	'end': 1404	'type': 'Countries participating in the military exercise'	'text': 'U.S'}
2700 Error with match of {'start': 1068	'end': 1083	'type': 'Weapon and Equipment used'	'text': 'rtillery and gun'}
2730 Error with match of {'start': 566	'end': 645	'type': 'Reason for protest'	'text': 'deliver their message against the measures to the NSW Parliament in Macquarie St'}
2756 Error with match of {'start': 318	'end': 339	'type': 'Survivors'	'text': 'ix people were rescued'}
2766 Error with match of {'start': 301	'end': 312	'type': 'Weapon and Equipment used'	'text': 'suicide bomb'}
2815 Error with match of {'start': 849	'end': 852	'type': 'Weapon and Equipment used'	'text': 'bomb'}
2834 Error with match of {'start': 390	'end': 432	'type': 'Causes'	'text': 'The light aircraft went down during take-of'}
2837 Error with match of {'start': 1	'end': 7	'type': 'Casualties and Losses'	'text': 'One bod'}
2843 Error with match of {'start': 251	'end': 283	'type': 'Tsunami Warning Level'	'text': 'graded from category five to four'}
2933 Error with match of {'start': 833	'end': 837	'type': 'Storm Hit Time'	'text': '1 p.m'}
2963 Error with match of {'start': 368	'end': 370	'type': 'Date'	'text': 'May'}
3003 Error with match of {'start': 159	'end': 162	'type': 'Weapon and Equipment used'	'text': 'bomb'}
3036 Error with match of {'start': 30	'end': 33	'type': 'Weapon and Equipment used'	'text': 'bomb'}
3055 Error with match of {'start': 72	'end': 111	'type': 'Location'	'text': '50 state capitals and in Washington	D.C'}
3070 Error with match of {'start': 349	'end': 363	'type': 'Date'	'text': 'around 1.45 p.m'}
3077 Error with match of {'start': 890	'end': 920	'type': 'Casualties and Losses'	'text': 'Two inmates were shot dead duri'}
3094 Error with match of {'start': 130	'end': 133	'type': 'Weapon and Equipment used'	'text': 'bomb'}
3094 Error with match of {'start': 193	'end': 195	'type': 'Weapon and Equipment used'	'text': 'gun'}
3116 Error with match of {'start': 822	'end': 866	'type': 'Attacker'	'text': 'xtremists from the western region of Xinjiang'}
3156 Error with match of {'start': 4509	'end': 4510	'type': 'Amount recovered'	'text': '7m'}
3164 Error with match of {'start': 146	'end': 154	'type': 'Date'	'text': '10:57 a.m'}
3169 Error with match of {'start': 11456	'end': 11573	'type': 'Symptoms'	'text': 'deaths	long COVID (which isn’t actually rare)	infections and multisystem inflammatory syndrome in children	and more'}
3179 Error with match of {'start': 1826	'end': 1831	'type': 'Affected Area'	'text': 'global'}
3184 Error with match of {'start': 144	'end': 146	'type': 'Location'	'text': 'U.S'}
3195 Error with match of {'start': 1090	'end': 1103	'type': 'Casualties and Losses'	'text': '1	000 resident'}
3195 Error with match of {'start': 1514	'end': 1533	'type': 'Responsibility determination'	'text': 'Dryden Chemicals Ltd'}
3200 Error with match of {'start': 909	'end': 928	'type': 'Arrested'	'text': ' Around 1	100 people'}
3208 Error with match of {'start': 1290	'end': 1291	'type': 'Cured cases'	'text': '20'}
3208 Error with match of {'start': 16683	'end': 16684	'type': 'Confirmed/Infected cases'	'text': '56'}
3212 Error with match of {'start': 577	'end': 605	'type': 'Flight No.'	'text': 'Volga-AviaExpress Flight 1353'}
3215 Error with match of {'start': 1558	'end': 1589	'type': 'Date'	'text': 'June 13	1997	at about 6.55 a.m'}
3220 Error with match of {'start': 357	'end': 363	'type': 'Protesters'	'text': '100	000'}
3261 Error with match of {'start': 2580	'end': 2581	'type': 'Confirmed/Infected cases'	'text': '56'}
3261 Error with match of {'start': 9374	'end': 9374	'type': 'Death cases'	'text': '1'}
3261 Error with match of {'start': 9926	'end': 9926	'type': 'Confirmed/Infected cases'	'text': '2'}
3278 Error with match of {'start': 278	'end': 292	'type': 'Location'	'text': '200 S. Adams St'}
3278 Error with match of {'start': 299	'end': 307	'type': 'Date'	'text': '10:51 A.M'}
3283 Error with match of {'start': 4107	'end': 4109	'type': 'Areas affected'	'text': 'U.S'}
3293 Error with match of {'start': 1434	'end': 1482	'type': 'Solution'	'text': 'ot to drink or bathe in bore water or groundwater'}
3297 Error with match of {'start': 2105	'end': 2112	'type': 'Date'	'text': 'mid-2021'}
3335 Error with match of {'start': 158	'end': 202	'type': 'Pollution source'	'text': 'toxic firefighting foams used at defence base'}
3361 Error with match of {'start': 826	'end': 836	'type': 'Missings'	'text': 'six missing'}
3363 Error with match of {'start': 5463	'end': 5495	'type': 'Casualties and Losses'	'text': 'Dozens of protesters were injured'}
3370 Error with match of {'start': 164	'end': 172	'type': 'Date'	'text': '7–13 July'}
3376 Error with match of {'start': 1109	'end': 1119	'type': 'Train No.'	'text': 'number 2658'}
3393 Error with match of {'start': 73	'end': 106	'type': 'Initially Scheduled Landing Place'	'text': 'Simón Bolívar International Airpor'}
3397 Error with match of {'start': 12	'end': 22	'type': 'Flight No.'	'text': 'Flight 9525'}
3397 Error with match of {'start': 1805	'end': 1866	'type': 'Investigator of the accident'	'text': 'Bureau of Enquiry and Analysis for Civil Aviation Safety (BEA)'}
3404 Error with match of {'start': 354	'end': 389	'type': 'Areas Affected'	'text': 'Almost 80 percent of the Western U.S'}
3411 Error with match of {'start': 2148	'end': 2159	'type': 'Date'	'text': 'at 10:55 p.m'}
3425 Error with match of {'start': 2292	'end': 2301	'type': 'Causes'	'text': 'major wars'}
3425 Error with match of {'start': 7926	'end': 7937	'type': 'Affected industries'	'text': 'ood services'}
3438 Error with match of {'start': 553	'end': 589	'type': 'Casualties and Losses'	'text': 'An estimated 1	621 people were killed'}
3443 Error with match of {'start': 366	'end': 378	'type': 'Passengers'	'text': '84 passengers'}
3449 Error with match of {'start': 3	'end': 14	'type': 'Date'	'text': '4 April 1975'}
3459 Error with match of {'start': 1259	'end': 1282	'type': 'Policy proposals'	'text': 'iscal policy legislation'}
3480 Error with match of {'start': 4551	'end': 4561	'type': 'Economic Loss'	'text': '3.4 billion'}
3480 Error with match of {'start': 5017	'end': 5019	'type': 'Affected Area'	'text': 'U.S'}
3480 Error with match of {'start': 5487	'end': 5511	'type': 'Policy proposals'	'text': 'nationalize Northern Rock'}
3482 Error with match of {'start': 1116	'end': 1135	'type': 'Crew'	'text': 'the radar bombardier'}
3493 Error with match of {'start': 306	'end': 387	'type': 'Location'	'text': 'he Taiwan Strait	23 nautical miles (26\xa0mi; 43\xa0km) northeast of the Penghu Islands'}
3493 Error with match of {'start': 853	'end': 892	'type': 'Crew'	'text': '54-year-old Flight Engineer Chao Sen Kuo'}
3498 Error with match of {'start': 237	'end': 250	'type': 'Date'	'text': 'after 7:15 p.m'}
3519 Error with match of {'start': 83	'end': 96	'type': 'Date'	'text': 'ugust 15	2021'}
3533 Error with match of {'start': 839	'end': 855	'type': 'Casualties and Losses'	'text': 'killing 45 people'}
3535 Error with match of {'start': 529	'end': 534	'type': 'Strikers Status'	'text': 'worker'}
3538 Error with match of {'start': 56	'end': 62	'type': 'Affected Area'	'text': 'America'}
3541 Error with match of {'start': 41	'end': 54	'type': 'Date'	'text': '6 October 1948'}
3542 Error with match of {'start': 154	'end': 163	'type': 'Date'	'text': '4 February'}
3580 Error with match of {'start': 138	'end': 156	'type': 'Causes'	'text': 'heavy monsoon rains'}
3584 Error with match of {'start': 174	'end': 213	'type': 'Initially Scheduled Landing Place'	'text': 'Narita International Airport	near Tokyo'}
3588 Error with match of {'start': 659	'end': 677	'type': 'Maximum rainfall in the Affected Area'	'text': '559.4\xa0mm of rainfal'}
3596 Error with match of {'start': 176	'end': 211	'type': 'Casualties and Losses'	'text': ' The crash killed all 19 U.S. Marine'}
3611 Error with match of {'start': 890	'end': 897	'type': 'Belligerents'	'text': ' [21][22'}
3611 Error with match of {'start': 6727	'end': 6745	'type': 'Date'	'text': 'approximately 4\xa0p.m'}
3611 Error with match of {'start': 6862	'end': 6881	'type': 'Date'	'text': 'Between 9 and 11\xa0p.m'}
3626 Error with match of {'start': 49	'end': 52	'type': 'Start time'	'text': '1936'}
3626 Error with match of {'start': 54	'end': 57	'type': 'End time'	'text': '1937'}
3642 Error with match of {'start': 8617	'end': 8670	'type': 'Causes'	'text': 'limate change making droughts and floods more frequent'}
3657 Error with match of {'start': 437	'end': 499	'type': 'Casualties and Losses'	'text': '279 injuries to police and 45 injuries to members of the public'}
3688 Error with match of {'start': 1585	'end': 1606	'type': 'The name of the military exercise'	'text': ' West-Interaction 2021'}
3688 Error with match of {'start': 1638	'end': 1751	'type': 'Military Exercise Items'	'text': ' “The two sides’ participating troops will be mixed into teams to make plans jointly and conduct training together'}
3709 Error with match of {'start': 1703	'end': 1715	'type': 'Date'	'text': '2 August 1990'}
3709 Error with match of {'start': 1738	'end': 1764	'type': 'Location'	'text': 'Kuwait International Airpor'}
3711 Error with match of {'start': 253	'end': 280	'type': 'Date'	'text': 'September 5	around 4:14\xa0p.m'}
3713 Error with match of {'start': 163	'end': 212	'type': 'Location'	'text': 'the Mount Pleasant neighborhood of Washington	D.C'}
3715 Error with match of {'start': 50	'end': 52	'type': 'Affected Area'	'text': 'U.S'}
3716 Error with match of {'start': 1405	'end': 1412	'type': 'Date'	'text': '2:30 p.m'}
3729 Error with match of {'start': 799	'end': 871	'type': 'Magnitude'	'text': 'the fifth deadliest and fourth-most destructive wildfire in state history'}
3730 Error with match of {'start': 49	'end': 51	'type': 'Magnitude'	'text': '7.0'}
3751 Error with match of {'start': 1098	'end': 1345	'type': 'Service years'	'text': 'it had accumulated 64	564 hours of flight time and 38	680 take-off/landing cycles. The aircraft was 29\xa0years and 139\xa0days old at the time the accident took place. [3]\n\nThe captain of the flight was Captain Gustavo R. Weigel (45) and the co-pilot wa'}
3758 Error with match of {'start': 230	'end': 318	'type': 'Number of Destroyed building'	'text': 'destroyed at least 1	604 structures (at least 1	077 were homes) while damaging 277 others'}
3763 Error with match of {'start': 248	'end': 262	'type': 'Date'	'text': 'around 3:15 p.m'}
3765 Error with match of {'start': 349	'end': 362	'type': 'Casualties and Losses'	'text': 'All three died'}
3768 Error with match of {'start': 2185	'end': 2190	'type': 'Date'	'text': 'summer'}
3772 Error with match of {'start': 141	'end': 156	'type': 'Magnitude'	'text': 'magnitude of 5.1'}
3778 Error with match of {'start': 198	'end': 228	'type': 'Date'	'text': 'October 9	2017 around 9:45 A.M'}
3787 Error with match of {'start': 150	'end': 165	'type': 'Casualties and Losses'	'text': ' Multiple people'}
3802 Error with match of {'start': 7646	'end': 7648	'type': 'Aid agency'	'text': 'U.N'}
3816 Error with match of {'start': 307	'end': 311	'type': 'Areas affected'	'text': 'Olbia'}
3826 Error with match of {'start': 473	'end': 506	'type': 'Causes'	'text': 'the Vincinette low-pressure system'}
3830 Error with match of {'start': 1213	'end': 1286	'type': 'Countries participating in the military exercise'	'text': 'razil	Canada	Great Britain	Italy	the Netherlands	Senegal	and Tunisia'}
3834 Error with match of {'start': 771	'end': 776	'type': 'Areas affected'	'text': 'Europe'}
3834 Error with match of {'start': 6134	'end': 6136	'type': 'Areas affected'	'text': 'U.S'}
3834 Error with match of {'start': 7951	'end': 7972	'type': 'Areas affected'	'text': 'in China and Hong Kong'}
3834 Error with match of {'start': 9135	'end': 9166	'type': 'Areas affected'	'text': 'outside of these three countries'}
3834 Error with match of {'start': 10665	'end': 10671	'type': 'Areas affected'	'text': 'the U.S'}
3838 Error with match of {'start': 666	'end': 674	'type': 'Economic loss'	'text': '3	000	000'}
3843 Error with match of {'start': 2394	'end': 2442	'type': 'Response Measures'	'text': 'have natural predators of locusts and grasshopper'}
3854 Error with match of {'start': 132	'end': 134	'type': 'Weapon Used'	'text': 'gun'}
3866 Error with match of {'start': 1568	'end': 1573	'type': 'Location'	'text': 'Madrid'}
3867 Error with match of {'start': 1616	'end': 1704	'type': 'Casualties and Losses'	'text': 'The earthquake caused 11 minor injuries in the prefectures of Iwate	Miyagi and Fukushima'}
3880 Error with match of {'start': 1592	'end': 1621	'type': 'Start time'	'text': '12:01 a.m. on January 17	2021'}
3883 Error with match of {'start': 1462	'end': 1474	'type': 'Alternate Landing Place'	'text': 'Ramon Airbase'}
3900 Error with match of {'start': 94	'end': 122	'type': 'Initially Scheduled Landing Place'	'text': 'Los Rodeos Airport in Tenerif'}
3909 Error with match of {'start': 2496	'end': 2518	'type': 'Way for Spreading'	'text': 'air conditioning system'}
3922 Error with match of {'start': 658	'end': 704	'type': 'Causes'	'text': 'a swarm of locusts devoured the remaining crops'}
3923 Error with match of {'start': 188	'end': 204	'type': 'Belligerents'	'text': 'about 500 persons'}
3925 Error with match of {'start': 347	'end': 382	'type': 'Area Affected'	'text': 'It was felt at Tashkent and Dushanbe'}
3926 Error with match of {'start': 3591	'end': 3636	'type': 'Magnitude'	'text': 'it was one of the worst fires in Irish history'}
3930 Error with match of {'start': 1315	'end': 1554	'type': 'Causes'	'text': ' the low pressure impeller from the no. 2 engine burst	causing the forward part of the engine to separate. The flight crew were unable to raise the landing gear because debris from the engine damaged the electronic gear selection circuitry'}
3940 Error with match of {'start': 162	'end': 201	'type': 'Casualties and Losses'	'text': 'killed two people and injured two others'}
3942 Error with match of {'start': 7444	'end': 7448	'type': 'Countries participating in the military exercise'	'text': 'ndia’'}
3946 Error with match of {'start': 7977	'end': 7993	'type': 'Disease Name'	'text': 'zoster( Shingles '}
3965 Error with match of {'start': 7	'end': 15	'type': 'Date'	'text': '10:49 a.m'}
3974 Error with match of {'start': 243	'end': 250	'type': 'Date'	'text': '3:27 p.m'}
3989 Error with match of {'start': 448	'end': 452	'type': 'Location'	'text': 'Delhi'}
3989 Error with match of {'start': 459	'end': 467	'type': 'Location'	'text': 'Meghalaya'}
3990 Error with match of {'start': 43	'end': 47	'type': 'Countries participating in the military exercise'	'text': 'Egypt'}
4007 Error with match of {'start': 85	'end': 100	'type': 'Magnitude'	'text': 'magnitude of 6.2'}
4014 Error with match of {'start': 232	'end': 252	'type': 'Location'	'text': '90 South College Road'}
4031 Error with match of {'start': 223	'end': 244	'type': 'Date'	'text': 'approximately 5:22 p.m'}
4037 Error with match of {'start': 232	'end': 246	'type': 'Date'	'text': 'around 4:50 p.m'}
4057 Error with match of {'start': 116	'end': 232	'type': 'Reason for protest'	'text': 'after Prime Minister Piotr Jaroszewicz revealed the plan for a sudden increase in the price of many basic commodities'}
4058 Error with match of {'start': 680	'end': 687	'type': 'Date'	'text': '3:48 a.m'}
4064 Error with match of {'start': 1904	'end': 1957	'type': 'Survivors'	'text': ' Some 20 people have been hauled out of the mine alive'}
4079 Error with match of {'start': 143	'end': 149	'type': 'Affected Area'	'text': 'the U.S'}
4079 Error with match of {'start': 310	'end': 325	'type': 'Unemployed Rate'	'text': 'above 15 percent'}
4081 Error with match of {'start': 250	'end': 250	'type': 'Casualties and Losses'	'text': '9'}
4110 Error with match of {'start': 88	'end': 91	'type': 'Date'	'text': '2010'}
4114 Error with match of {'start': 661	'end': 704	'type': 'Crew'	'text': 'The captain was 52-year-old Rodney Holberton'}
4114 Error with match of {'start': 845	'end': 893	'type': 'Crew'	'text': 'The first officer was 26-year-old Heather Cornell'}
4121 Error with match of {'start': 185	'end': 235	'type': 'Location'	'text': 'he cities of Osh and Uzgen	part of the Kirghiz SSR'}
4146 Error with match of {'start': 131	'end': 137	'type': 'Affected Area'	'text': 'the U.S'}
4169 Error with match of {'start': 353	'end': 356	'type': 'Time to find the wreck'	'text': '1896'}
4170 Error with match of {'start': 59	'end': 101	'type': 'Casualties and Losses'	'text': 'All twenty-four people on board were killed'}
4172 Error with match of {'start': 149	'end': 186	'type': 'Magnitude'	'text': 'magnitude of 7.7	[2] JMA magnitude 7.4'}
4174 Error with match of {'start': 27	'end': 30	'type': 'End time'	'text': '1961'}
4176 Error with match of {'start': 1	'end': 7	'type': 'Affected Area'	'text': 'The U.K'}
4176 Error with match of {'start': 3884	'end': 3890	'type': 'Affected Area'	'text': 'the U.S'}
4197 Error with match of {'start': 774	'end': 806	'type': 'Casualties and Losses'	'text': "injuring the flight's chief purse"}
4237 Error with match of {'start': 48	'end': 62	'type': 'Date'	'text': 'around 9:15 p.m'}
4256 Error with match of {'start': 1507	'end': 1512	'type': 'Death cases'	'text': 'a woma'}
4270 Error with match of {'start': 19	'end': 27	'type': 'Flight No.'	'text': 'Flight 91'}
4285 Error with match of {'start': 611	'end': 650	'type': 'Perpetrators'	'text': 'a Black male	5′10″ and weighs 165 pound'}
4295 Error with match of {'start': 2184	'end': 2196	'type': 'Location'	'text': 'Indee Station'}
4297 Error with match of {'start': 4753	'end': 4839	'type': 'Precautionary measure'	'text': 'Routine and thorough cleaning and disinfection of pig farms with appropriate detergents'}
4297 Error with match of {'start': 5016	'end': 5065	'type': 'Precautionary measure'	'text': 'Practice handwashing regularly with soap and water'}
4297 Error with match of {'start': 5069	'end': 5104	'type': 'Precautionary measure'	'text': 'Avoid contact with sick bats or pigs'}
4297 Error with match of {'start': 5108	'end': 5148	'type': 'Precautionary measure'	'text': 'Avoid areas where bats are known to roost'}
4297 Error with match of {'start': 5152	'end': 5189	'type': 'Precautionary measure'	'text': 'Avoid consumption of raw date palm sap'}
4297 Error with match of {'start': 5193	'end': 5252	'type': 'Precautionary measure'	'text': 'Avoid consumption of fruits that may be contaminated by bats'}
4297 Error with match of {'start': 5256	'end': 5342	'type': 'Precautionary measure'	'text': 'Avoid contact with the blood or body fluids of any person known to be infected with NiV'}
4300 Error with match of {'start': 230	'end': 237	'type': 'Date'	'text': '9:15 a.m'}
4316 Error with match of {'start': 1208	'end': 1227	'type': 'Economic loss'	'text': 'almost 10 billion US'}
4326 Error with match of {'start': 96	'end': 110	'type': 'Taking-off Place'	'text': 'Washington	D.C'}
4338 Error with match of {'start': 4380	'end': 4386	'type': 'Affected Area'	'text': 'The U.S'}
4354 Error with match of {'start': 57	'end': 72	'type': 'Location'	'text': 'Vauxhall	London'}
4354 Error with match of {'start': 204	'end': 225	'type': 'Crew'	'text': 'the pilot	Pete Barnes'}
4398 Error with match of {'start': 158	'end': 183	'type': 'People/Organization who predicted the disaster'	'text': "The meteorological agency'"}
4403 Error with match of {'start': 475	'end': 526	'type': 'Army Participated'	'text': 'ir Force commands in Alaska	Idaho	Hawaii and Japan'}
4441 Error with match of {'start': 182	'end': 215	'type': 'Location'	'text': 'he central bus station in the city'}
4442 Error with match of {'start': 127	'end': 138	'type': 'Date'	'text': 'Aug. 1	2021'}
4443 Error with match of {'start': 77	'end': 107	'type': 'Location'	'text': 'he evening of November 14	2006'}
4449 Error with match of {'start': 1014	'end': 1025	'type': 'Date'	'text': 'around 6 p.m'}
4461 Error with match of {'start': 1479	'end': 1493	'type': 'Strikers Status'	'text': 'railroad worker'}
4473 Error with match of {'start': 4295	'end': 4339	'type': 'Economic loss'	'text': 'Property damage was estimated at $116 million'}
4482 Error with match of {'start': 664	'end': 666	'type': 'Areas affected'	'text': 'U.S'}
4483 Error with match of {'start': 1296	'end': 1301	'type': 'Location'	'text': 'Russia'}
4490 Error with match of {'start': 3089	'end': 3093	'type': 'Start time'	'text': '7 May'}
4500 Error with match of {'start': 52	'end': 79	'type': 'Location'	'text': 'near Armagh	Ulster	Ireland'}
4500 Error with match of {'start': 473	'end': 513	'type': 'Casualties and Losses'	'text': 'Eighty people were killed and 260 injured'}
4515 Error with match of {'start': 1467	'end': 1512	'type': 'Investigator of the accident'	'text': 'S. National Transportation Safety Board (NTSB)'}
4517 Error with match of {'start': 118	'end': 134	'type': 'Date'	'text': 'December 17	1837'}
4518 Error with match of {'start': 161	'end': 237	'type': 'Epicenter'	'text': 'with the epicenter 45\xa0km north of `Alaqahdari-ye Kiran wa Munjan	Afghanistan'}
4535 Error with match of {'start': 1819	'end': 1981	'type': 'Causes'	'text': 'faulty sensors along the runway and take-off calculations made from erroneous information	which resulted in an aircraft being overloaded by more than 5	000 pounds'}
4557 Error with match of {'start': 852	'end': 925	'type': 'Causes'	'text': 'Migratory waterfowl are assumed to have brought the disease to the Midwest'}
4564 Error with match of {'start': 1184	'end': 1274	'type': 'Reason for protest'	'text': "Mayor Karapetyan's decision on 13 January to start enforcing a strict ban on street trading"}
4574 Error with match of {'start': 7	'end': 26	'type': 'Date'	'text': 'December 17–18	2019'}
4578 Error with match of {'start': 15	'end': 25	'type': 'Flight No.'	'text': 'Flight 642 '}
4585 Error with match of {'start': 186	'end': 224	'type': 'Areas affected'	'text': 'western Colorado GLENWOOD SPRINGS	Colo'}
4586 Error with match of {'start': 5	'end': 14	'type': 'Flight No.'	'text': 'Flight 304'}
4599 Error with match of {'start': 1062	'end': 1189	'type': 'Number of evacuated'	'text': 'Thousands of homes were ordered evacuated	including over 1	300 in Memphis	[9] and more than 24	500 in Louisiana and Mississippi'}
4632 Error with match of {'start': 209	'end': 221	'type': 'Number of vehicles involved in the crash'	'text': 'a green Suzuk'}
4636 Error with match of {'start': 719	'end': 729	'type': 'Causes'	'text': 'Coronavirus'}
4641 Error with match of {'start': 236	'end': 277	'type': 'Method'	'text': 'nationwide protests	[8] marches	and riots'}
4649 Error with match of {'start': 5484	'end': 5519	'type': 'Reason for Strike'	'text': 'establishment of a 44-hour work week'}
4649 Error with match of {'start': 5582	'end': 5650	'type': 'Reason for Strike'	'text': ' initiation of the payment of time-and-a-half rates for overtime work'}
4650 Error with match of {'start': 4984	'end': 5013	'type': 'Number of damaged houses'	'text': '200 houses damaged by flooding'}
4658 Error with match of {'start': 359	'end': 422	'type': 'Casualties and Losses'	'text': 'At least 306 people died and more than 3	000 others were injured'}
4665 Error with match of {'start': 50	'end': 131	'type': 'Flight No.'	'text': 'Lockheed L-049 Constellation propliner Clipper Great Republic (registration N88846'}
4668 Error with match of {'start': 79	'end': 109	'type': 'Date'	'text': 'February 15	1979	at 12:37 p.m'}
4677 Error with match of {'start': 136	'end': 145	'type': 'Casualties and Losses'	'text': '103 deaths'}
4717 Error with match of {'start': 930	'end': 1048	'type': 'People/Organization who predicted the disaster'	'text': 'Instituto Vulcanológico de Canarias (Volcanological Institute of the Canary Islands) and National Geographic Institute’'}
4724 Error with match of {'start': 7640	'end': 7642	'type': 'Location'	'text': 'U.S'}
4724 Error with match of {'start': 15436	'end': 15438	'type': 'Location'	'text': 'U.K'}
4728 Error with match of {'start': 43	'end': 80	'type': 'Causes'	'text': 'heavy rainfall	thunderstorms and hail'}
4729 Error with match of {'start': 2838	'end': 2861	'type': 'Investigator of the accident'	'text': 'A Board of Trade enquiry'}
4734 Error with match of {'start': 236	'end': 254	'type': 'Date'	'text': 'Sunday	3 June 1973'}
4734 Error with match of {'start': 992	'end': 1019	'type': 'Crew'	'text': 'The pilot was Mikhail Kozlov'}
4741 Error with match of {'start': 91	'end': 111	'type': 'Belligerents'	'text': 'a group of anarchists'}
4777 Error with match of {'start': 119	'end': 177	'type': 'Casualties and Losses'	'text': '1.5 million (other sources state as many as 2.0–2.3 million'}
4791 Error with match of {'start': 1796	'end': 1817	'type': 'Aid agency'	'text': 'The World Food Program'}
4803 Error with match of {'start': 444	'end': 473	'type': 'Casualties and Losses'	'text': 'four of them were already dead'}
4804 Error with match of {'start': 187	'end': 204	'type': 'Date'	'text': 'Monday at 1:43 p.m'}
4806 Error with match of {'start': 6432	'end': 6435	'type': 'Start time'	'text': '2007'}
4806 Error with match of {'start': 6437	'end': 6440	'type': 'End time'	'text': '2008'}
4807 Error with match of {'start': 8955	'end': 8959	'type': 'Date'	'text': '5 a.m'}
4835 Error with match of {'start': 175	'end': 235	'type': 'Casualties and Losses'	'text': 'The eruption killed seven[3] and possibly a further 31 people'}
4835 Error with match of {'start': 4006	'end': 4023	'type': 'Areas affected'	'text': 'might reach Israel'}
4845 Error with match of {'start': 221	'end': 235	'type': 'Date'	'text': 'around 1:40 p.m'}
4846 Error with match of {'start': 166	'end': 173	'type': 'Date'	'text': '3:00 p.m'}
4857 Error with match of {'start': 434	'end': 452	'type': 'Areas affected'	'text': 'in the United State'}
4857 Error with match of {'start': 6117	'end': 6127	'type': 'Location of the outbreak'	'text': 'West Africa'}
4866 Error with match of {'start': 51	'end': 72	'type': 'Date'	'text': 'December 4 at 3:43\xa0p.m'}
4869 Error with match of {'start': 109	'end': 120	'type': 'Date'	'text': '26 June 1907'}
4874 Error with match of {'start': 593	'end': 595	'type': 'Areas affected'	'text': 'U.S'}
4875 Error with match of {'start': 309	'end': 323	'type': 'Date'	'text': 'around 1:45 a.m'}
4889 Error with match of {'start': 10679	'end': 10685	'type': 'Affected Area'	'text': 'the U.S'}
4897 Error with match of {'start': 9693	'end': 9798	'type': 'Policy proposals'	'text': 'nvestment in education catch-up	retraining schemes	infrastructure spending	demand management frameworks'}
4908 Error with match of {'start': 168	'end': 201	'type': 'Flight No.'	'text': 'Vought RF-8A Crusader	BuNo 146891'}
4912 Error with match of {'start': 74	'end': 83	'type': 'Causes'	'text': 'heavy rain'}
4912 Error with match of {'start': 188	'end': 212	'type': 'Casualties and Losses'	'text': 'killed at least 49 people'}
4920 Error with match of {'start': 9	'end': 16	'type': 'Location'	'text': 'Suriname'}
4923 Error with match of {'start': 150	'end': 170	'type': 'The name of the military exercise'	'text': 'African Lion exercise'}
4938 Error with match of {'start': 527	'end': 566	'type': 'Initially Scheduled Landing Place'	'text': 'Xiang Khouang	the Xieng Khouang Airport'}
4938 Error with match of {'start': 599	'end': 603	'type': 'Location'	'text': 'Nadee'}
4938 Error with match of {'start': 609	'end': 678	'type': 'Location'	'text': 'Xiang Khouang	500 kilometres (310\xa0mi) from where it left in Vientiane'}
4945 Error with match of {'start': 579	'end': 598	'type': 'Casualties and Losses'	'text': '1	721 others injured'}
4949 Error with match of {'start': 337	'end': 357	'type': 'Date'	'text': '23 and 24 August 2020'}
4984 Error with match of {'start': 4699	'end': 4808	'type': 'Solution'	'text': 'MRCCC is working with landholders to rehabilitate or to try to put in place measures to improve water quality '}
4985 Error with match of {'start': 149	'end': 159	'type': 'Location'	'text': 'McLennan St'}
5012 Error with match of {'start': 0	'end': 6	'type': 'Affected Area'	'text': 'The U.S'}
5013 Error with match of {'start': 349	'end': 378	'type': 'Train No.'	'text': 'rainset 2008 of Stoptrein 4116'}
5035 Error with match of {'start': 189	'end': 191	'type': 'Affected Area'	'text': 'U.S'}
5047 Error with match of {'start': 448	'end': 478	'type': 'Protesters'	'text': 'nearly three million protesters'}
5047 Error with match of {'start': 782	'end': 791	'type': 'Location'	'text': '200 cities'}
5074 Error with match of {'start': 52	'end': 63	'type': 'Date'	'text': '5 April 1968'}
5076 Error with match of {'start': 63	'end': 105	'type': 'Location'	'text': 'Quatro de Fevereiro Airport	Luanda	Angola'}
5088 Error with match of {'start': 130	'end': 150	'type': 'Date'	'text': '2:30\xa0a.m. to 4:30\xa0a.m'}
5095 Error with match of {'start': 394	'end': 427	'type': 'Areas affected'	'text': 'Skimming Creek Road and Rt. 612N/S'}
5096 Error with match of {'start': 566	'end': 580	'type': 'Date'	'text': 'about 11:15 a.m'}
5107 Error with match of {'start': 341	'end': 343	'type': 'Aid agency'	'text': 'U.N'}
5109 Error with match of {'start': 142	'end': 162	'type': 'Perpetrators'	'text': 'Justin Robert Lundber'}
5116 Error with match of {'start': 691	'end': 725	'type': 'Location'	'text': 'the woods by the village of Nasovče'}
5128 Error with match of {'start': 57	'end': 80	'type': 'Protesters'	'text': 'over two thousand people'}
5137 Error with match of {'start': 43	'end': 54	'type': 'Date'	'text': 'October 2016'}
5152 Error with match of {'start': 584	'end': 597	'type': 'Confirmed/Infected cases'	'text': 'Ten to 20 case'}
5184 Error with match of {'start': 260	'end': 281	'type': 'Duration'	'text': 'four and a half months'}
5191 Error with match of {'start': 1012	'end': 1029	'type': 'The hospital where the wounded was taken'	'text': 'Hillingdon Hospita'}
5191 Error with match of {'start': 1077	'end': 1098	'type': 'The hospital where the wounded was taken'	'text': 'West Middlesex Hospita'}
5191 Error with match of {'start': 1110	'end': 1127	'type': 'The hospital where the wounded was taken'	'text': "St Peter's Hospita"}
5191 Error with match of {'start': 1154	'end': 1171	'type': 'The hospital where the wounded was taken'	'text': "St. Mary's Hospita"}
5204 Error with match of {'start': 416	'end': 429	'type': 'Date'	'text': 'about 4:40 p.m'}
5204 Error with match of {'start': 1854	'end': 1875	'type': 'Date'	'text': 'December 1 at 3:50 p.m'}
5204 Error with match of {'start': 1926	'end': 1948	'type': 'Date'	'text': 'December 17 at 5:50 p.m'}
5204 Error with match of {'start': 2021	'end': 2043	'type': 'Date'	'text': 'December 18 at 3:25 p.m'}
5204 Error with match of {'start': 2114	'end': 2136	'type': 'Date'	'text': 'February 22 at 1:39 p.m'}
5204 Error with match of {'start': 2155	'end': 2171	'type': 'Location'	'text': '2811 S. Market St'}
5215 Error with match of {'start': 1575	'end': 1601	'type': 'Water level'	'text': '36	700\xa0cu\xa0ft/s (1	040\xa0m3/s)'}
5230 Error with match of {'start': 218	'end': 268	'type': 'Initially Scheduled Landing Place'	'text': 'New Chitose Airport in Chitose	Japan	near Sapporo'}
5238 Error with match of {'start': 337	'end': 364	'type': 'Stolen amount'	'text': 'between £1.25\xa0and £3\xa0million'}
5242 Error with match of {'start': 2196	'end': 2340	'type': 'Causes'	'text': "The drivers were able to notice one another's trains only at short distance	and while both drivers promptly started braking	the trains collided"}
5242 Error with match of {'start': 2803	'end': 2910	'type': 'Casualties and Losses'	'text': 'One hundred and twenty-one people	including passengers as well as both drivers and firemen	[7] were injured'}
5242 Error with match of {'start': 2957	'end': 3033	'type': 'Survivors'	'text': 'Fifty-two injured passengers	including seven children under ten years of age'}
5261 Error with match of {'start': 1954	'end': 1975	'type': 'Economic Loss'	'text': 'economy shrank by 1.67'}
5261 Error with match of {'start': 2183	'end': 2297	'type': 'Economic Loss'	'text': 'Commercial property values declined by approximately 30%. [12] Non-performing loans rose to a reported 6.1% in 2011'}
5282 Error with match of {'start': 279	'end': 344	'type': 'Casualties and Losses'	'text': 'All 29 aboard	26 passengers and three crew members	were killed. '}
5288 Error with match of {'start': 29	'end': 45	'type': 'Date'	'text': 'December 29	1963'}
5288 Error with match of {'start': 55	'end': 134	'type': 'Magnitude'	'text': 'the worst fire that Jacksonville	Florida	had seen since the Great Fire of 1901'}
5295 Error with match of {'start': 1077	'end': 1101	'type': 'Crew'	'text': 'Major Herbert G. Voruz Jr'}
5303 Error with match of {'start': 173	'end': 180	'type': 'Date'	'text': '1:10 p.m'}
5316 Error with match of {'start': 195	'end': 269	'type': 'Magnitude'	'text': 'magnitude of 7.1	a local magnitude of 6.7	a surface wave magnitude of 7.4'}
5316 Error with match of {'start': 456	'end': 511	'type': 'Casualties and Losses'	'text': 'deaths of three people	with a further 14 people injured'}
5318 Error with match of {'start': 653	'end': 655	'type': 'Date'	'text': 'May'}
5321 Error with match of {'start': 70	'end': 91	'type': 'Causes'	'text': 'an unattended campfire'}
5325 Error with match of {'start': 2087	'end': 2106	'type': 'Passengers'	'text': 'seventeen passengers'}
5328 Error with match of {'start': 609	'end': 629	'type': 'Date'	'text': 'from 12 November 2020'}
5328 Error with match of {'start': 1059	'end': 1077	'type': 'Protesters'	'text': 'over 1	000 students'}
5345 Error with match of {'start': 1472	'end': 1764	'type': 'Investigator of the accident'	'text': 'The Interstate Aviation Committee (Russian: Межгосударственный авиационный комитет) investigated the accident with assistance from the Czech Air Accidents Investigation Institute (Czech: Ústav pro odborné zjišťování příčin leteckých nehod)	representing the state of manufacture of the aircraf'}
5358 Error with match of {'start': 340	'end': 357	'type': 'Date'	'text': 'September 29	2018'}
5360 Error with match of {'start': 38	'end': 41	'type': 'Start time'	'text': '1911'}
5360 Error with match of {'start': 43	'end': 46	'type': 'End time'	'text': '1912'}
5384 Error with match of {'start': 145	'end': 150	'type': 'Date'	'text': '11 a.m'}
5386 Error with match of {'start': 114	'end': 166	'type': 'Causes'	'text': 'orrential rain brought on by a steep upper air trough'}
5389 Error with match of {'start': 38	'end': 54	'type': 'Date'	'text': 'December 30	1903'}
5394 Error with match of {'start': 0	'end': 11	'type': 'Location'	'text': 'KIRKWOOD	Mo'}
5401 Error with match of {'start': 178	'end': 185	'type': 'Date'	'text': '6:30 p.m'}
5403 Error with match of {'start': 632	'end': 725	'type': 'Causes'	'text': 'he freight crew failing to stop their train because of incapacitation or other unknown factors'}
5420 Error with match of {'start': 948	'end': 954	'type': 'Confirmed/Infected cases'	'text': '(1	007)'}
5420 Error with match of {'start': 956	'end': 965	'type': 'Areas affected'	'text': 'Terengganu'}
5445 Error with match of {'start': 145	'end': 159	'type': 'Date'	'text': 'before 2:15 p.m'}
5448 Error with match of {'start': 1457	'end': 1471	'type': 'Date'	'text': 'around 7:40 p.m'}
5463 Error with match of {'start': 116	'end': 156	'type': 'Date'	'text': '6:47\xa0p.m. CEST (16:47 UTC) on 11 May 2011'}
5472 Error with match of {'start': 291	'end': 332	'type': 'Date'	'text': '26 October at 19:11\xa0local time (17:11\xa0UTC)'}
5480 Error with match of {'start': 435	'end': 441	'type': 'Location'	'text': ' Oregon'}
5483 Error with match of {'start': 380	'end': 382	'type': 'Affected Area'	'text': 'U.S'}
5486 Error with match of {'start': 350	'end': 357	'type': 'Date'	'text': '1:15 p.m'}
5494 Error with match of {'start': 215	'end': 222	'type': 'Date'	'text': 'late May'}
5499 Error with match of {'start': 117	'end': 137	'type': 'Date'	'text': 'the course of 1918–19'}
