# Supplementary material for: Closed-domain event extraction for hard news event monitoring: a systematic study
Source: PeerJ Comput Sci. 2024 Oct 10;10:e2355. doi: 10.7717/peerj-cs.2355 (PMC11623237; doi:10.7717/peerj-cs.2355)
Supplement: Supplemental Information 1 [file peerj-cs-10-2355-s001.zip › evaluate_hardware/plot_ed.ipynb]

# %% [code]
import pandas as pd
import numpy as np
import seaborn as sns
import matplotlib.pyplot as plt
from scipy.spatial import ConvexHull
from matplotlib.ticker import FormatStrFormatter


# %% [code]
event_detection_df = pd.read_json("event_detection.json")

# %% [code]
event_detection_df

# %% [code]
def rename_model(model_name: str):
    if "albert-base-v2" in model_name:
        return "albert-base-v2"
    if "deberta-v3" in model_name:
        return "deberta-v3-" + ("base" if "base" in model_name else "large") 
    if "distilroberta" in model_name:
        return "distilroberta-base"
    if "roberta" in model_name:
        return "roberta-" + ("base" if "base" in model_name else "large")
    raise ValueError(f"Unknown model name {model_name}.")

# %% [code]
result_ed_df = pd.read_json("result_ed.json")

# %% [code]
result_ed_df.head(2)

# %% [code]
result_ed_df["Total time"] = (result_ed_df["TOKENIZER_Mean"] + result_ed_df["MODEL_Mean"])/result_ed_df["Batch size"] #
result_ed_df["Total time std"] = (result_ed_df["TOKENIZER_Standard deviation"] + result_ed_df["MODEL_Standard deviation"]) / result_ed_df["Batch size"]


# %% [code]
result_ed_df.columns

# %% [code]
time_df = result_ed_df[["Model", "Device", "Batch size", "Total time", "Total time std"]].copy(deep=True)

# %% [code]
ed_result_time = time_df.merge(event_detection_df, left_on="Model", right_on="model")

# %% [code]
ed_result_time["Model_Device"] = ed_result_time["Model"] +"_"+ ed_result_time["Device"]

# %% [code]
ed_result_time["name"] = ed_result_time["Model"] +"_"+ ed_result_time["Device"] +"_"+ ed_result_time["Batch size"].astype("str")

# %% [code]
ed_result_time[["name", "Total time", "f1"]].head(5)

# %% [code]
# colors = [
#     '#1f77b4', 
#     '#2ca02c', 
#     '#d62728', 
#     '#9467bd', 
#     '#ff7f0e',
#     "#bcbd22",
#     "#8c564b",
#     "#e377c2",
#     "#7f7f7f",
#     "#17becf",
#     "#00ff00",
# ]

# names = set(ed_result_time["Model"].values)
# print(len(names))

# color_model_device = {name: colors[i]  for i, name in enumerate(names)}

# %% [markdown]
## Plotting time

# %% [markdown]
## Plotting metrics vs frequency

# %% [code]
ed_result_time.head(5)

# %% [code]
def get_pareto_front(points):
    """
    Function that takes a list of tuples (points) and returns the Pareto frontier for maximizing both objectives
    """
    # Sort the points by the first value (x-axis) in descending order
    sorted_points = sorted(points, reverse=True)
    
    # Initialize the maximum value for the second value (y-axis) to 0
    max_y = 0
    
    # Initialize the Pareto frontier with the first point
    pareto_front = [sorted_points[0]]
    
    # Loop through the sorted points
    for point in sorted_points[1:]:
        # Check if the point is dominated by any of the points in the Pareto frontier
        if point[1] >= max_y:
            pareto_front.append(point)
            max_y = point[1]
    
    # Return the Pareto frontier
    return pareto_front


def plot_pareto_frontier(pareto_front, sb):
    """
    Function that plots the Pareto frontier using the seaborn plotting library
    """    
    # Convert the list of tuples to a pandas DataFrame
    df = pd.DataFrame(pareto_front, columns=['x', 'y'])
    
    # Create the plot using seaborn
    sns.lineplot(x='x', y='y', data=df, size=2, color='k', alpha=0.75, legend=False)

# %% [code]
ed_result_time.Model = ed_result_time.Model.apply(rename_model)

# %% [code]
data = ed_result_time.copy() # [["Model_Device", "Total time", "f1"]]

data["f1"] = (data["f1"] * 100)

sns.set_theme(style="whitegrid")

data["Articles/second"] = 1 / data["Total time"]
# numbers = [i for i in range(len(data["Model_Device"]))]

data["Model_Device"] = data["Model"] + "_" + data["Device"]

# Define markers for the combined Model_Device pairs
model_device_markers = {
    "albert-base-v2_cpu": (8, 1, 0),
    "albert-base-v2_gpu": "s",
    "deberta-v3-base_cpu": "^",
    "deberta-v3-base_gpu": "v",
    "deberta-v3-large_cpu": ">",
    "deberta-v3-large_gpu": "<",
    "distilroberta-base_cpu": "*",
    "distilroberta-base_gpu": "D",
    "roberta-base_cpu": "p",
    "roberta-base_gpu": "P",
    "roberta-large_cpu": "X",
    "roberta-large_gpu": "o",
}

names = set(data["Model"].values)

sp = sns.scatterplot(
    data=data,
    x="Articles/second",
    y="f1",
    style="Model_Device",
    size="Batch size",
    markers=model_device_markers,
)

points = list(zip(data["Articles/second"].values, data["f1"].values))
nfronts = 1
for i in range(nfronts):
    pareto_front = get_pareto_front(points)
    plot_pareto_frontier(pareto_front, sp)
    points = [point for point in points if point not in pareto_front]

# Update the legend to remove the batch size.
handles, labels = sp.get_legend_handles_labels()
idx = labels.index("Batch size")
handles = handles[:idx] + handles[idx + 5:]
labels = labels[:idx] + labels[idx + 5:]
plt.legend(
    handles=handles, 
    labels=labels, 
    prop={'size': 6},
    loc="lower right", 
    bbox_to_anchor=(1, 0)
)

sp.yaxis.set_major_formatter(FormatStrFormatter('%.2f'))

sp.set_ylabel('F1')
# plt.title('F1 vs Samples/Second')

plt.savefig("figure_4a.png", dpi=600, bbox_inches='tight')
# plt.show()
