# Supplementary material for: Closed-domain event extraction for hard news event monitoring: a systematic study
Source: PeerJ Comput Sci. 2024 Oct 10;10:e2355. doi: 10.7717/peerj-cs.2355 (PMC11623237; doi:10.7717/peerj-cs.2355)
Supplement: Supplemental Information 1 [file peerj-cs-10-2355-s001.zip › evaluate_hardware/result_arg.json]

[
    {
        "Model": "squirro\/albert-base-v2-squad_v2",
        "Device": "gpu",
        "Task": "blackbox",
        "Batch size": 1.0,
        "document_num": 320.0,
        "Total inference time": 97.4798350334
    },
    {
        "Model": "squirro\/albert-base-v2-squad_v2",
        "Device": "gpu",
        "Task": "blackbox",
        "Batch size": 16.0,
        "document_num": 320.0,
        "Total inference time": 85.5595567226
    },
    {
        "Model": "squirro\/albert-base-v2-squad_v2",
        "Device": "gpu",
        "Task": "blackbox",
        "Batch size": 32.0,
        "document_num": 320.0,
        "Total inference time": 86.1568331718
    },
    {
        "Model": "squirro\/albert-base-v2-squad_v2",
        "Device": "gpu",
        "Task": "blackbox",
        "Batch size": 64.0,
        "document_num": 320.0,
        "Total inference time": 86.5156502724
    },
    {
        "Model": "squirro\/albert-base-v2-squad_v2",
        "Device": "cpu",
        "Task": "blackbox",
        "Batch size": 1.0,
        "document_num": 192.0,
        "Total inference time": 810.2534606457
    },
    {
        "Model": "squirro\/albert-base-v2-squad_v2",
        "Device": "cpu",
        "Task": "blackbox",
        "Batch size": 16.0,
        "document_num": 192.0,
        "Total inference time": 1162.6820201874
    },
    {
        "Model": "squirro\/albert-base-v2-squad_v2",
        "Device": "cpu",
        "Task": "blackbox",
        "Batch size": 32.0,
        "document_num": 192.0,
        "Total inference time": 1263.2001783848
    },
    {
        "Model": "squirro\/albert-base-v2-squad_v2",
        "Device": "cpu",
        "Task": "blackbox",
        "Batch size": 64.0,
        "document_num": 192.0,
        "Total inference time": 1294.4520525932
    },
    {
        "Model": "deepset\/deberta-v3-base-squad2",
        "Device": "gpu",
        "Task": "blackbox",
        "Batch size": 1.0,
        "document_num": 320.0,
        "Total inference time": 849.1815190315
    },
    {
        "Model": "deepset\/deberta-v3-base-squad2",
        "Device": "gpu",
        "Task": "blackbox",
        "Batch size": 16.0,
        "document_num": 320.0,
        "Total inference time": 723.3153245449
    },
    {
        "Model": "deepset\/deberta-v3-base-squad2",
        "Device": "gpu",
        "Task": "blackbox",
        "Batch size": 32.0,
        "document_num": 320.0,
        "Total inference time": 727.5506639481
    },
    {
        "Model": "deepset\/deberta-v3-base-squad2",
        "Device": "gpu",
        "Task": "blackbox",
        "Batch size": 64.0,
        "document_num": 320.0,
        "Total inference time": 725.9272100925
    },
    {
        "Model": "deepset\/deberta-v3-large-squad2",
        "Device": "gpu",
        "Task": "blackbox",
        "Batch size": 1.0,
        "document_num": 320.0,
        "Total inference time": 1286.5541911125
    },
    {
        "Model": "deepset\/deberta-v3-large-squad2",
        "Device": "gpu",
        "Task": "blackbox",
        "Batch size": 16.0,
        "document_num": 320.0,
        "Total inference time": 1054.3968069553
    },
    {
        "Model": "deepset\/deberta-v3-large-squad2",
        "Device": "gpu",
        "Task": "blackbox",
        "Batch size": 32.0,
        "document_num": 320.0,
        "Total inference time": 1129.5711278915
    },
    {
        "Model": "deepset\/deberta-v3-large-squad2",
        "Device": "gpu",
        "Task": "blackbox",
        "Batch size": 64.0,
        "document_num": 320.0,
        "Total inference time": 1150.4608108997
    },
    {
        "Model": "squirro\/distilroberta-base-squad_v2",
        "Device": "gpu",
        "Task": "blackbox",
        "Batch size": 1.0,
        "document_num": 320.0,
        "Total inference time": 64.3358671665
    },
    {
        "Model": "squirro\/distilroberta-base-squad_v2",
        "Device": "gpu",
        "Task": "blackbox",
        "Batch size": 16.0,
        "document_num": 320.0,
        "Total inference time": 52.0294976234
    },
    {
        "Model": "squirro\/distilroberta-base-squad_v2",
        "Device": "gpu",
        "Task": "blackbox",
        "Batch size": 32.0,
        "document_num": 320.0,
        "Total inference time": 51.9769823551
    },
    {
        "Model": "squirro\/distilroberta-base-squad_v2",
        "Device": "gpu",
        "Task": "blackbox",
        "Batch size": 64.0,
        "document_num": 320.0,
        "Total inference time": 51.6344132423
    },
    {
        "Model": "deepset\/roberta-base-squad2",
        "Device": "gpu",
        "Task": "blackbox",
        "Batch size": 1.0,
        "document_num": 320.0,
        "Total inference time": 93.5565159321
    },
    {
        "Model": "deepset\/roberta-base-squad2",
        "Device": "gpu",
        "Task": "blackbox",
        "Batch size": 16.0,
        "document_num": 320.0,
        "Total inference time": 79.3258230686
    },
    {
        "Model": "deepset\/roberta-base-squad2",
        "Device": "gpu",
        "Task": "blackbox",
        "Batch size": 32.0,
        "document_num": 320.0,
        "Total inference time": 79.3089425564
    },
    {
        "Model": "deepset\/roberta-base-squad2",
        "Device": "gpu",
        "Task": "blackbox",
        "Batch size": 64.0,
        "document_num": 320.0,
        "Total inference time": 77.4680171013
    },
    {
        "Model": "deepset\/roberta-large-squad2",
        "Device": "gpu",
        "Task": "blackbox",
        "Batch size": 1.0,
        "document_num": 320.0,
        "Total inference time": 230.8527033329
    },
    {
        "Model": "deepset\/roberta-large-squad2",
        "Device": "gpu",
        "Task": "blackbox",
        "Batch size": 16.0,
        "document_num": 320.0,
        "Total inference time": 189.9906945229
    },
    {
        "Model": "deepset\/roberta-large-squad2",
        "Device": "gpu",
        "Task": "blackbox",
        "Batch size": 32.0,
        "document_num": 320.0,
        "Total inference time": 187.0151445866
    },
    {
        "Model": "deepset\/roberta-large-squad2",
        "Device": "gpu",
        "Task": "blackbox",
        "Batch size": 64.0,
        "document_num": 320.0,
        "Total inference time": 189.2113847733
    },
    {
        "Model": "deepset\/deberta-v3-base-squad2",
        "Device": "cpu",
        "Task": "blackbox",
        "Batch size": 1.0,
        "document_num": 192.0,
        "Total inference time": 2499.6398055553
    },
    {
        "Model": "deepset\/deberta-v3-base-squad2",
        "Device": "cpu",
        "Task": "blackbox",
        "Batch size": 16.0,
        "document_num": 192.0,
        "Total inference time": 2534.4535169601
    },
    {
        "Model": "deepset\/deberta-v3-base-squad2",
        "Device": "cpu",
        "Task": "blackbox",
        "Batch size": 32.0,
        "document_num": 192.0,
        "Total inference time": 2628.5662212372
    },
    {
        "Model": "deepset\/deberta-v3-large-squad2",
        "Device": "cpu",
        "Task": "blackbox",
        "Batch size": 1.0,
        "document_num": 192.0,
        "Total inference time": 6703.783336401
    },
    {
        "Model": "deepset\/deberta-v3-large-squad2",
        "Device": "cpu",
        "Task": "blackbox",
        "Batch size": 16.0,
        "document_num": 192.0,
        "Total inference time": 6117.3600058556
    },
    {
        "Model": "deepset\/deberta-v3-large-squad2",
        "Device": "cpu",
        "Task": "blackbox",
        "Batch size": 32.0,
        "document_num": 192.0,
        "Total inference time": 6294.9316260815
    },
    {
        "Model": "deepset\/deberta-v3-large-squad2",
        "Device": "cpu",
        "Task": "blackbox",
        "Batch size": 64.0,
        "document_num": 192.0,
        "Total inference time": 7211.6570453644
    },
    {
        "Model": "squirro\/distilroberta-base-squad_v2",
        "Device": "cpu",
        "Task": "blackbox",
        "Batch size": 1.0,
        "document_num": 192.0,
        "Total inference time": 318.5095541477
    },
    {
        "Model": "squirro\/distilroberta-base-squad_v2",
        "Device": "cpu",
        "Task": "blackbox",
        "Batch size": 16.0,
        "document_num": 192.0,
        "Total inference time": 412.9584903717
    },
    {
        "Model": "squirro\/distilroberta-base-squad_v2",
        "Device": "cpu",
        "Task": "blackbox",
        "Batch size": 32.0,
        "document_num": 192.0,
        "Total inference time": 434.2715990543
    },
    {
        "Model": "squirro\/distilroberta-base-squad_v2",
        "Device": "cpu",
        "Task": "blackbox",
        "Batch size": 64.0,
        "document_num": 192.0,
        "Total inference time": 481.4262619019
    },
    {
        "Model": "deepset\/roberta-base-squad2",
        "Device": "cpu",
        "Task": "blackbox",
        "Batch size": 1.0,
        "document_num": 192.0,
        "Total inference time": 645.5540280342
    },
    {
        "Model": "deepset\/roberta-base-squad2",
        "Device": "cpu",
        "Task": "blackbox",
        "Batch size": 16.0,
        "document_num": 192.0,
        "Total inference time": 654.7087860107
    },
    {
        "Model": "deepset\/roberta-base-squad2",
        "Device": "cpu",
        "Task": "blackbox",
        "Batch size": 32.0,
        "document_num": 192.0,
        "Total inference time": 785.6131513119
    },
    {
        "Model": "deepset\/roberta-base-squad2",
        "Device": "cpu",
        "Task": "blackbox",
        "Batch size": 64.0,
        "document_num": 192.0,
        "Total inference time": 847.309337616
    },
    {
        "Model": "deepset\/roberta-large-squad2",
        "Device": "cpu",
        "Task": "blackbox",
        "Batch size": 1.0,
        "document_num": 192.0,
        "Total inference time": 1773.6334092617
    },
    {
        "Model": "deepset\/roberta-large-squad2",
        "Device": "cpu",
        "Task": "blackbox",
        "Batch size": 16.0,
        "document_num": 192.0,
        "Total inference time": 2459.0628790855
    },
    {
        "Model": "deepset\/roberta-large-squad2",
        "Device": "cpu",
        "Task": "blackbox",
        "Batch size": 32.0,
        "document_num": 192.0,
        "Total inference time": 2217.4295430183
    },
    {
        "Model": "deepset\/roberta-large-squad2",
        "Device": "cpu",
        "Task": "blackbox",
        "Batch size": 64.0,
        "document_num": 192.0,
        "Total inference time": 2526.7447254658
    },
    {
        "Model": "deepset\/deberta-v3-base-squad2",
        "Device": "cpu",
        "Task": "blackbox",
        "Batch size": 64.0,
        "document_num": 192.0,
        "Total inference time": 2365.9185261726
    }
]
