# Supplementary material for: Closed-domain event extraction for hard news event monitoring: a systematic study
Source: PeerJ Comput Sci. 2024 Oct 10;10:e2355. doi: 10.7717/peerj-cs.2355 (PMC11623237; doi:10.7717/peerj-cs.2355)
Supplement: Supplemental Information 1 [file peerj-cs-10-2355-s001.zip › evaluate_hardware/result_ed.json]

[
    {
        "Model": "albert-base-v2",
        "Device": "gpu",
        "Task": "tokenizer",
        "Batch size": 1.0,
        "TOKENIZER_Mean": 0.0026784579,
        "TOKENIZER_Median": 0.0025042295,
        "TOKENIZER_Standard deviation": 0.001529104,
        "TOKENIZER_Number of outliers": 1.0,
        "TOKENIZER_Number of data points inside the whisker": 29.0,
        "MODEL_Mean": 0.0212984006,
        "MODEL_Median": 0.006046772,
        "MODEL_Standard deviation": 0.0809251786,
        "MODEL_Number of outliers": 3.0,
        "MODEL_Number of data points inside the whisker": 27.0,
        "xlabel": "albert-base-v2_1.0_gpu",
        "Model_mean_normalized": 0.0212984006
    },
    {
        "Model": "albert-base-v2",
        "Device": "gpu",
        "Task": "tokenizer",
        "Batch size": 16.0,
        "TOKENIZER_Mean": 0.0173576752,
        "TOKENIZER_Median": 0.0166244507,
        "TOKENIZER_Standard deviation": 0.0055036526,
        "TOKENIZER_Number of outliers": 1.0,
        "TOKENIZER_Number of data points inside the whisker": 29.0,
        "MODEL_Mean": 0.0065399329,
        "MODEL_Median": 0.0064047575,
        "MODEL_Standard deviation": 0.000829121,
        "MODEL_Number of outliers": 1.0,
        "MODEL_Number of data points inside the whisker": 29.0,
        "xlabel": "albert-base-v2_16.0_gpu",
        "Model_mean_normalized": 0.0004087458
    },
    {
        "Model": "albert-base-v2",
        "Device": "gpu",
        "Task": "tokenizer",
        "Batch size": 32.0,
        "TOKENIZER_Mean": 0.0225134293,
        "TOKENIZER_Median": 0.0214151144,
        "TOKENIZER_Standard deviation": 0.0050511679,
        "TOKENIZER_Number of outliers": 3.0,
        "TOKENIZER_Number of data points inside the whisker": 27.0,
        "MODEL_Mean": 0.0065878153,
        "MODEL_Median": 0.0064696074,
        "MODEL_Standard deviation": 0.0006153198,
        "MODEL_Number of outliers": 1.0,
        "MODEL_Number of data points inside the whisker": 29.0,
        "xlabel": "albert-base-v2_32.0_gpu",
        "Model_mean_normalized": 0.0002058692
    },
    {
        "Model": "albert-base-v2",
        "Device": "gpu",
        "Task": "tokenizer",
        "Batch size": 64.0,
        "TOKENIZER_Mean": 0.0300622066,
        "TOKENIZER_Median": 0.0291334391,
        "TOKENIZER_Standard deviation": 0.005466443,
        "TOKENIZER_Number of outliers": 1.0,
        "TOKENIZER_Number of data points inside the whisker": 29.0,
        "MODEL_Mean": 0.0066468557,
        "MODEL_Median": 0.0065959692,
        "MODEL_Standard deviation": 0.0002486161,
        "MODEL_Number of outliers": 1.0,
        "MODEL_Number of data points inside the whisker": 29.0,
        "xlabel": "albert-base-v2_64.0_gpu",
        "Model_mean_normalized": 0.0001038571
    },
    {
        "Model": "albert-base-v2",
        "Device": "cpu",
        "Task": "tokenizer",
        "Batch size": 1.0,
        "TOKENIZER_Mean": 0.0038066308,
        "TOKENIZER_Median": 0.0034734011,
        "TOKENIZER_Standard deviation": 0.0017518077,
        "TOKENIZER_Number of outliers": 0.0,
        "TOKENIZER_Number of data points inside the whisker": 30.0,
        "MODEL_Mean": 0.1271735509,
        "MODEL_Median": 0.1513762474,
        "MODEL_Standard deviation": 0.0415281174,
        "MODEL_Number of outliers": 0.0,
        "MODEL_Number of data points inside the whisker": 30.0,
        "xlabel": "albert-base-v2_1.0_cpu",
        "Model_mean_normalized": 0.1271735509
    },
    {
        "Model": "albert-base-v2",
        "Device": "cpu",
        "Task": "tokenizer",
        "Batch size": 16.0,
        "TOKENIZER_Mean": 0.0180162827,
        "TOKENIZER_Median": 0.017519474,
        "TOKENIZER_Standard deviation": 0.006859609,
        "TOKENIZER_Number of outliers": 1.0,
        "TOKENIZER_Number of data points inside the whisker": 29.0,
        "MODEL_Mean": 3.0928220987,
        "MODEL_Median": 3.0933345556,
        "MODEL_Standard deviation": 0.0402824097,
        "MODEL_Number of outliers": 5.0,
        "MODEL_Number of data points inside the whisker": 25.0,
        "xlabel": "albert-base-v2_16.0_cpu",
        "Model_mean_normalized": 0.1933013812
    },
    {
        "Model": "albert-base-v2",
        "Device": "cpu",
        "Task": "tokenizer",
        "Batch size": 32.0,
        "TOKENIZER_Mean": 0.0223478953,
        "TOKENIZER_Median": 0.0219191313,
        "TOKENIZER_Standard deviation": 0.0069843334,
        "TOKENIZER_Number of outliers": 1.0,
        "TOKENIZER_Number of data points inside the whisker": 29.0,
        "MODEL_Mean": 6.0028623422,
        "MODEL_Median": 5.6663423777,
        "MODEL_Standard deviation": 0.4684845066,
        "MODEL_Number of outliers": 0.0,
        "MODEL_Number of data points inside the whisker": 30.0,
        "xlabel": "albert-base-v2_32.0_cpu",
        "Model_mean_normalized": 0.1875894482
    },
    {
        "Model": "albert-base-v2",
        "Device": "cpu",
        "Task": "tokenizer",
        "Batch size": 64.0,
        "TOKENIZER_Mean": 0.0328099012,
        "TOKENIZER_Median": 0.0330506563,
        "TOKENIZER_Standard deviation": 0.0058494018,
        "TOKENIZER_Number of outliers": 1.0,
        "TOKENIZER_Number of data points inside the whisker": 29.0,
        "MODEL_Mean": 11.2205916802,
        "MODEL_Median": 11.204206109,
        "MODEL_Standard deviation": 0.0376938301,
        "MODEL_Number of outliers": 7.0,
        "MODEL_Number of data points inside the whisker": 23.0,
        "xlabel": "albert-base-v2_64.0_cpu",
        "Model_mean_normalized": 0.175321745
    },
    {
        "Model": "microsoft\/deberta-v3-base",
        "Device": "gpu",
        "Task": "tokenizer",
        "Batch size": 1.0,
        "TOKENIZER_Mean": 0.0023334821,
        "TOKENIZER_Median": 0.0022557974,
        "TOKENIZER_Standard deviation": 0.0011539502,
        "TOKENIZER_Number of outliers": 0.0,
        "TOKENIZER_Number of data points inside the whisker": 30.0,
        "MODEL_Mean": 0.0317070246,
        "MODEL_Median": 0.0191637278,
        "MODEL_Standard deviation": 0.0796192331,
        "MODEL_Number of outliers": 1.0,
        "MODEL_Number of data points inside the whisker": 29.0,
        "xlabel": "microsoft\/deberta-v3-base_1.0_gpu",
        "Model_mean_normalized": 0.0317070246
    },
    {
        "Model": "microsoft\/deberta-v3-base",
        "Device": "gpu",
        "Task": "tokenizer",
        "Batch size": 16.0,
        "TOKENIZER_Mean": 0.0431655248,
        "TOKENIZER_Median": 0.0407019854,
        "TOKENIZER_Standard deviation": 0.0172383931,
        "TOKENIZER_Number of outliers": 3.0,
        "TOKENIZER_Number of data points inside the whisker": 27.0,
        "MODEL_Mean": 0.1487814665,
        "MODEL_Median": 0.1487219334,
        "MODEL_Standard deviation": 0.0002401292,
        "MODEL_Number of outliers": 0.0,
        "MODEL_Number of data points inside the whisker": 30.0,
        "xlabel": "microsoft\/deberta-v3-base_16.0_gpu",
        "Model_mean_normalized": 0.0092988417
    },
    {
        "Model": "microsoft\/deberta-v3-base",
        "Device": "gpu",
        "Task": "tokenizer",
        "Batch size": 32.0,
        "TOKENIZER_Mean": 0.0789387544,
        "TOKENIZER_Median": 0.0739847422,
        "TOKENIZER_Standard deviation": 0.0301789156,
        "TOKENIZER_Number of outliers": 0.0,
        "TOKENIZER_Number of data points inside the whisker": 30.0,
        "MODEL_Mean": 0.2884486437,
        "MODEL_Median": 0.2883605957,
        "MODEL_Standard deviation": 0.000369496,
        "MODEL_Number of outliers": 0.0,
        "MODEL_Number of data points inside the whisker": 30.0,
        "xlabel": "microsoft\/deberta-v3-base_32.0_gpu",
        "Model_mean_normalized": 0.0090140201
    },
    {
        "Model": "microsoft\/deberta-v3-base",
        "Device": "gpu",
        "Task": "tokenizer",
        "Batch size": 64.0,
        "TOKENIZER_Mean": 0.151750946,
        "TOKENIZER_Median": 0.1497706175,
        "TOKENIZER_Standard deviation": 0.0367079113,
        "TOKENIZER_Number of outliers": 3.0,
        "TOKENIZER_Number of data points inside the whisker": 27.0,
        "MODEL_Mean": 0.5653323094,
        "MODEL_Median": 0.565340519,
        "MODEL_Standard deviation": 0.0005302242,
        "MODEL_Number of outliers": 0.0,
        "MODEL_Number of data points inside the whisker": 30.0,
        "xlabel": "microsoft\/deberta-v3-base_64.0_gpu",
        "Model_mean_normalized": 0.0088333173
    },
    {
        "Model": "microsoft\/deberta-v3-base",
        "Device": "cpu",
        "Task": "tokenizer",
        "Batch size": 1.0,
        "TOKENIZER_Mean": 0.0026771069,
        "TOKENIZER_Median": 0.0025641918,
        "TOKENIZER_Standard deviation": 0.0012528306,
        "TOKENIZER_Number of outliers": 0.0,
        "TOKENIZER_Number of data points inside the whisker": 30.0,
        "MODEL_Mean": 0.1919029474,
        "MODEL_Median": 0.2338247299,
        "MODEL_Standard deviation": 0.0663337065,
        "MODEL_Number of outliers": 0.0,
        "MODEL_Number of data points inside the whisker": 30.0,
        "xlabel": "microsoft\/deberta-v3-base_1.0_cpu",
        "Model_mean_normalized": 0.1919029474
    },
    {
        "Model": "microsoft\/deberta-v3-base",
        "Device": "cpu",
        "Task": "tokenizer",
        "Batch size": 16.0,
        "TOKENIZER_Mean": 0.0431849718,
        "TOKENIZER_Median": 0.0405771732,
        "TOKENIZER_Standard deviation": 0.0172551558,
        "TOKENIZER_Number of outliers": 3.0,
        "TOKENIZER_Number of data points inside the whisker": 27.0,
        "MODEL_Mean": 3.645182999,
        "MODEL_Median": 3.6376912594,
        "MODEL_Standard deviation": 0.0173860666,
        "MODEL_Number of outliers": 2.0,
        "MODEL_Number of data points inside the whisker": 28.0,
        "xlabel": "microsoft\/deberta-v3-base_16.0_cpu",
        "Model_mean_normalized": 0.2278239374
    },
    {
        "Model": "microsoft\/deberta-v3-base",
        "Device": "cpu",
        "Task": "tokenizer",
        "Batch size": 32.0,
        "TOKENIZER_Mean": 0.0799059312,
        "TOKENIZER_Median": 0.0751481056,
        "TOKENIZER_Standard deviation": 0.0304947431,
        "TOKENIZER_Number of outliers": 0.0,
        "TOKENIZER_Number of data points inside the whisker": 30.0,
        "MODEL_Mean": 7.6332020044,
        "MODEL_Median": 7.6182979345,
        "MODEL_Standard deviation": 0.0533821778,
        "MODEL_Number of outliers": 3.0,
        "MODEL_Number of data points inside the whisker": 27.0,
        "xlabel": "microsoft\/deberta-v3-base_32.0_cpu",
        "Model_mean_normalized": 0.2385375626
    },
    {
        "Model": "microsoft\/deberta-v3-base",
        "Device": "cpu",
        "Task": "tokenizer",
        "Batch size": 64.0,
        "TOKENIZER_Mean": 0.1574259837,
        "TOKENIZER_Median": 0.1545176506,
        "TOKENIZER_Standard deviation": 0.0377686366,
        "TOKENIZER_Number of outliers": 3.0,
        "TOKENIZER_Number of data points inside the whisker": 27.0,
        "MODEL_Mean": 15.241642944,
        "MODEL_Median": 15.2287857533,
        "MODEL_Standard deviation": 0.0398522355,
        "MODEL_Number of outliers": 1.0,
        "MODEL_Number of data points inside the whisker": 29.0,
        "xlabel": "microsoft\/deberta-v3-base_64.0_cpu",
        "Model_mean_normalized": 0.238150671
    },
    {
        "Model": "microsoft/deberta-v3-large",
        "Device": "gpu",
        "Task": "tokenizer",
        "Batch size": 1.0,
        "TOKENIZER_Mean": 0.002381126085917155,
        "TOKENIZER_Median": 0.002338409423828125,
        "TOKENIZER_Standard deviation": 0.0011317904783590578,
        "TOKENIZER_Number of outliers": 0,
        "TOKENIZER_Number of data points inside the whisker": 30,
        "MODEL_Mean": 0.18528889815012614,
        "MODEL_Median": 0.14309954643249512,
        "MODEL_Standard deviation": 0.31631263511999863,
        "MODEL_Number of outliers": 1,
        "MODEL_Number of data points inside the whisker": 29
    },
    {
        "Model": "microsoft/deberta-v3-large",
        "Device": "gpu",
        "Task": "tokenizer model",
        "Batch size": 16.0,
        "TOKENIZER_Mean": 0.041983421643575033,
        "TOKENIZER_Median": 0.03923773765563965,
        "TOKENIZER_Standard deviation": 0.016728349234150557,
        "TOKENIZER_Number of outliers": 3,
        "TOKENIZER_Number of data points inside the whisker": 27,
        "MODEL_Mean": 1.3630805730819702,
        "MODEL_Median": 1.373415470123291,
        "MODEL_Standard deviation": 0.08099834625921676,
        "MODEL_Number of outliers": 3,
        "MODEL_Number of data points inside the whisker": 27
    },
    {
        "Model": "microsoft/deberta-v3-large",
        "Device": "gpu",
        "Task": "tokenizer model",
        "Batch size": 32,
        "TOKENIZER_Mean": 0.07747940222422282,
        "TOKENIZER_Median": 0.07266414165496826,
        "TOKENIZER_Standard deviation": 0.029552988226020455,
        "TOKENIZER_Number of outliers": 0,
        "TOKENIZER_Number of data points inside the whisker": 30,
        "MODEL_Mean": 2.709136207898458,
        "MODEL_Median": 2.7408794164657593,
        "MODEL_Standard deviation": 0.11190526043224372,
        "MODEL_Number of outliers": 4,
        "MODEL_Number of data points inside the whisker": 26
    },
    {
        "Model": "microsoft/deberta-v3-large",
        "Device": "gpu",
        "Task": "tokenizer model",
        "Batch size": "64",
        "TOKENIZER_Mean": 0.15152785778045655,
        "TOKENIZER_Median": 0.14923882484436035,
        "TOKENIZER_Standard deviation": 0.03643166171716167,
        "TOKENIZER_Number of outliers": 3,
        "TOKENIZER_Number of data points inside the whisker": 27,
        "MODEL_Mean": 5.421961577733358,
        "MODEL_Median": 5.487224817276001,
        "MODEL_Standard deviation": 0.21844602089467585,
        "MODEL_Number of outliers": 4,
        "MODEL_Number of data points inside the whisker": 26
    },
    {
        "Model": "microsoft/deberta-v3-large",
        "Device": "cpu",
        "Task": "tokenizer model",
        "Batch size": 1,
        "TOKENIZER_Mean": 0.003164013226826986,
        "TOKENIZER_Median": 0.0026665925979614258,
        "TOKENIZER_Standard deviation": 0.0019823160163019893,
        "TOKENIZER_Number of outliers": 2,
        "TOKENIZER_Number of data points inside the whisker": 28,
        "MODEL_Mean": 0.641080355644226,
        "MODEL_Median": 0.6740355491638184,
        "MODEL_Standard deviation": 0.21042594250400684,
        "MODEL_Number of outliers": 0,
        "MODEL_Number of data points inside the whisker": 30
    },
    {
        "Model": "microsoft/deberta-v3-large",
        "Device": "cpu",
        "Task": "tokenizer model",
        "Batch size": 16,
        "TOKENIZER_Mean": 0.04491127332051595,
        "TOKENIZER_Median": 0.04280877113342285,
        "TOKENIZER_Standard deviation": 0.01784827650391316,
        "TOKENIZER_Number of outliers": 3,
        "TOKENIZER_Number of data points inside the whisker": 27,
        "MODEL_Mean": 11.846608599026998,
        "MODEL_Median": 12.164201974868774,
        "MODEL_Standard deviation": 0.4613227745647609,
        "MODEL_Number of outliers": 0,
        "MODEL_Number of data points inside the whisker": 30
    },
    {
        "_Model": "microsoft/deberta-v3-large",
        "_Device": "cpu",
        "_Task": "tokenizer model",
        "_Batch size": 32,
        "TOKENIZER_Mean": 0.08451379140218099,
        "TOKENIZER_Median": 0.07851576805114746,
        "TOKENIZER_Standard deviation": 0.03243668764250452,
        "TOKENIZER_Number of outliers": 0,
        "TOKENIZER_Number of data points inside the whisker": 30,
        "MODEL_Mean": 23.54670252005259,
        "MODEL_Median": 23.660856008529663,
        "MODEL_Standard deviation": 0.6100996398007873,
        "MODEL_Number of outliers": 0,
        "MODEL_Number of data points inside the whisker": 30
    },
    {
        "Model": "microsoft/deberta-v3-large",
        "Device": "cpu",
        "Task": "tokenizer model",
        "Batch size": 64,
        "TOKENIZER_Mean": 0.1643751621246338,
        "TOKENIZER_Median": 0.1629178524017334,
        "TOKENIZER_Standard deviation": 0.03947770457219912,
        "TOKENIZER_Number of outliers": 2,
        "TOKENIZER_Number of data points inside the whisker": 28,
        "MODEL_Mean": 46.48462040424347,
        "MODEL_Median": 45.91112673282623,
        "MODEL_Standard deviation": 1.4659031487945111,
        "MODEL_Number of outliers": 0,
        "MODEL_Number of data points inside the whisker": 30
    },
    {
        "Model": "distilroberta-base",
        "Device": "gpu",
        "Task": "tokenizer",
        "Batch size": 1.0,
        "TOKENIZER_Mean": 0.0019485235,
        "TOKENIZER_Median": 0.0018163919,
        "TOKENIZER_Standard deviation": 0.0011045238,
        "TOKENIZER_Number of outliers": 1.0,
        "TOKENIZER_Number of data points inside the whisker": 29.0,
        "MODEL_Mean": 0.0179297527,
        "MODEL_Median": 0.0030082464,
        "MODEL_Standard deviation": 0.0801373858,
        "MODEL_Number of outliers": 5.0,
        "MODEL_Number of data points inside the whisker": 25.0,
        "xlabel": "distilroberta-base_1.0_gpu",
        "Model_mean_normalized": 0.0179297527
    },
    {
        "Model": "distilroberta-base",
        "Device": "gpu",
        "Task": "tokenizer",
        "Batch size": 16.0,
        "TOKENIZER_Mean": 0.0141407251,
        "TOKENIZER_Median": 0.0133020878,
        "TOKENIZER_Standard deviation": 0.0051863561,
        "TOKENIZER_Number of outliers": 1.0,
        "TOKENIZER_Number of data points inside the whisker": 29.0,
        "MODEL_Mean": 0.0034349839,
        "MODEL_Median": 0.0032655001,
        "MODEL_Standard deviation": 0.0007680085,
        "MODEL_Number of outliers": 3.0,
        "MODEL_Number of data points inside the whisker": 27.0,
        "xlabel": "distilroberta-base_16.0_gpu",
        "Model_mean_normalized": 0.0002146865
    },
    {
        "Model": "distilroberta-base",
        "Device": "gpu",
        "Task": "tokenizer",
        "Batch size": 32.0,
        "TOKENIZER_Mean": 0.0182709932,
        "TOKENIZER_Median": 0.0179952383,
        "TOKENIZER_Standard deviation": 0.0050088869,
        "TOKENIZER_Number of outliers": 1.0,
        "TOKENIZER_Number of data points inside the whisker": 29.0,
        "MODEL_Mean": 0.0034534534,
        "MODEL_Median": 0.0033944845,
        "MODEL_Standard deviation": 0.0002470655,
        "MODEL_Number of outliers": 1.0,
        "MODEL_Number of data points inside the whisker": 29.0,
        "xlabel": "distilroberta-base_32.0_gpu",
        "Model_mean_normalized": 0.0001079204
    },
    {
        "Model": "distilroberta-base",
        "Device": "gpu",
        "Task": "tokenizer",
        "Batch size": 64.0,
        "TOKENIZER_Mean": 0.0247260809,
        "TOKENIZER_Median": 0.0247981548,
        "TOKENIZER_Standard deviation": 0.0034483821,
        "TOKENIZER_Number of outliers": 1.0,
        "TOKENIZER_Number of data points inside the whisker": 29.0,
        "MODEL_Mean": 0.0035704931,
        "MODEL_Median": 0.0035159588,
        "MODEL_Standard deviation": 0.0003084787,
        "MODEL_Number of outliers": 2.0,
        "MODEL_Number of data points inside the whisker": 28.0,
        "xlabel": "distilroberta-base_64.0_gpu",
        "Model_mean_normalized": 0.000055789
    },
    {
        "Model": "distilroberta-base",
        "Device": "cpu",
        "Task": "tokenizer",
        "Batch size": 1.0,
        "TOKENIZER_Mean": 0.0024822871,
        "TOKENIZER_Median": 0.0024220943,
        "TOKENIZER_Standard deviation": 0.0011256475,
        "TOKENIZER_Number of outliers": 0.0,
        "TOKENIZER_Number of data points inside the whisker": 30.0,
        "MODEL_Mean": 0.0555329164,
        "MODEL_Median": 0.0650271177,
        "MODEL_Standard deviation": 0.0193778077,
        "MODEL_Number of outliers": 0.0,
        "MODEL_Number of data points inside the whisker": 30.0,
        "xlabel": "distilroberta-base_1.0_cpu",
        "Model_mean_normalized": 0.0555329164
    },
    {
        "Model": "distilroberta-base",
        "Device": "cpu",
        "Task": "tokenizer",
        "Batch size": 16.0,
        "TOKENIZER_Mean": 0.0148462772,
        "TOKENIZER_Median": 0.012160778,
        "TOKENIZER_Standard deviation": 0.006088316,
        "TOKENIZER_Number of outliers": 1.0,
        "TOKENIZER_Number of data points inside the whisker": 29.0,
        "MODEL_Mean": 1.0517776092,
        "MODEL_Median": 1.0477820635,
        "MODEL_Standard deviation": 0.017002088,
        "MODEL_Number of outliers": 1.0,
        "MODEL_Number of data points inside the whisker": 29.0,
        "xlabel": "distilroberta-base_16.0_cpu",
        "Model_mean_normalized": 0.0657361006
    },
    {
        "Model": "distilroberta-base",
        "Device": "cpu",
        "Task": "tokenizer",
        "Batch size": 32.0,
        "TOKENIZER_Mean": 0.0183890899,
        "TOKENIZER_Median": 0.0186680555,
        "TOKENIZER_Standard deviation": 0.0052801475,
        "TOKENIZER_Number of outliers": 1.0,
        "TOKENIZER_Number of data points inside the whisker": 29.0,
        "MODEL_Mean": 2.3135386785,
        "MODEL_Median": 2.3029032946,
        "MODEL_Standard deviation": 0.0447141037,
        "MODEL_Number of outliers": 1.0,
        "MODEL_Number of data points inside the whisker": 29.0,
        "xlabel": "distilroberta-base_32.0_cpu",
        "Model_mean_normalized": 0.0722980837
    },
    {
        "Model": "distilroberta-base",
        "Device": "cpu",
        "Task": "tokenizer",
        "Batch size": 64.0,
        "TOKENIZER_Mean": 0.028602465,
        "TOKENIZER_Median": 0.0281846523,
        "TOKENIZER_Standard deviation": 0.0043030546,
        "TOKENIZER_Number of outliers": 1.0,
        "TOKENIZER_Number of data points inside the whisker": 29.0,
        "MODEL_Mean": 4.5969819784,
        "MODEL_Median": 4.5841825008,
        "MODEL_Standard deviation": 0.0375914233,
        "MODEL_Number of outliers": 6.0,
        "MODEL_Number of data points inside the whisker": 24.0,
        "xlabel": "distilroberta-base_64.0_cpu",
        "Model_mean_normalized": 0.0718278434
    },
    {
        "Model": "roberta-base",
        "Device": "gpu",
        "Task": "tokenizer",
        "Batch size": 1.0,
        "TOKENIZER_Mean": 0.0019374371,
        "TOKENIZER_Median": 0.0018335581,
        "TOKENIZER_Standard deviation": 0.0010941822,
        "TOKENIZER_Number of outliers": 1.0,
        "TOKENIZER_Number of data points inside the whisker": 29.0,
        "MODEL_Mean": 0.0202682813,
        "MODEL_Median": 0.0055301189,
        "MODEL_Standard deviation": 0.079054806,
        "MODEL_Number of outliers": 7.0,
        "MODEL_Number of data points inside the whisker": 23.0,
        "xlabel": "roberta-base_1.0_gpu",
        "Model_mean_normalized": 0.0202682813
    },
    {
        "Model": "roberta-base",
        "Device": "gpu",
        "Task": "tokenizer",
        "Batch size": 16.0,
        "TOKENIZER_Mean": 0.0140590668,
        "TOKENIZER_Median": 0.013710618,
        "TOKENIZER_Standard deviation": 0.0045998041,
        "TOKENIZER_Number of outliers": 1.0,
        "TOKENIZER_Number of data points inside the whisker": 29.0,
        "MODEL_Mean": 0.0060668151,
        "MODEL_Median": 0.0059206486,
        "MODEL_Standard deviation": 0.000758609,
        "MODEL_Number of outliers": 4.0,
        "MODEL_Number of data points inside the whisker": 26.0,
        "xlabel": "roberta-base_16.0_gpu",
        "Model_mean_normalized": 0.0003791759
    },
    {
        "Model": "roberta-base",
        "Device": "gpu",
        "Task": "tokenizer",
        "Batch size": 32.0,
        "TOKENIZER_Mean": 0.0182505687,
        "TOKENIZER_Median": 0.0177210569,
        "TOKENIZER_Standard deviation": 0.0038313614,
        "TOKENIZER_Number of outliers": 1.0,
        "TOKENIZER_Number of data points inside the whisker": 29.0,
        "MODEL_Mean": 0.0059775273,
        "MODEL_Median": 0.0058968067,
        "MODEL_Standard deviation": 0.0002365436,
        "MODEL_Number of outliers": 1.0,
        "MODEL_Number of data points inside the whisker": 29.0,
        "xlabel": "roberta-base_32.0_gpu",
        "Model_mean_normalized": 0.0001867977
    },
    {
        "Model": "roberta-base",
        "Device": "gpu",
        "Task": "tokenizer",
        "Batch size": 64.0,
        "TOKENIZER_Mean": 0.0245066563,
        "TOKENIZER_Median": 0.0246976614,
        "TOKENIZER_Standard deviation": 0.0035529239,
        "TOKENIZER_Number of outliers": 1.0,
        "TOKENIZER_Number of data points inside the whisker": 29.0,
        "MODEL_Mean": 0.0061537822,
        "MODEL_Median": 0.0061050653,
        "MODEL_Standard deviation": 0.0002549384,
        "MODEL_Number of outliers": 1.0,
        "MODEL_Number of data points inside the whisker": 29.0,
        "xlabel": "roberta-base_64.0_gpu",
        "Model_mean_normalized": 0.0000961528
    },
    {
        "Model": "roberta-base",
        "Device": "cpu",
        "Task": "tokenizer",
        "Batch size": 1.0,
        "TOKENIZER_Mean": 0.0025940975,
        "TOKENIZER_Median": 0.0024842024,
        "TOKENIZER_Standard deviation": 0.0011520303,
        "TOKENIZER_Number of outliers": 0.0,
        "TOKENIZER_Number of data points inside the whisker": 30.0,
        "MODEL_Mean": 0.1043083986,
        "MODEL_Median": 0.1249731779,
        "MODEL_Standard deviation": 0.0324100582,
        "MODEL_Number of outliers": 0.0,
        "MODEL_Number of data points inside the whisker": 30.0,
        "xlabel": "roberta-base_1.0_cpu",
        "Model_mean_normalized": 0.1043083986
    },
    {
        "Model": "roberta-base",
        "Device": "cpu",
        "Task": "tokenizer",
        "Batch size": 16.0,
        "TOKENIZER_Mean": 0.0155926625,
        "TOKENIZER_Median": 0.0146343708,
        "TOKENIZER_Standard deviation": 0.0056289542,
        "TOKENIZER_Number of outliers": 1.0,
        "TOKENIZER_Number of data points inside the whisker": 29.0,
        "MODEL_Mean": 1.9968679587,
        "MODEL_Median": 1.9743766785,
        "MODEL_Standard deviation": 0.0571734382,
        "MODEL_Number of outliers": 3.0,
        "MODEL_Number of data points inside the whisker": 27.0,
        "xlabel": "roberta-base_16.0_cpu",
        "Model_mean_normalized": 0.1248042474
    },
    {
        "Model": "roberta-base",
        "Device": "cpu",
        "Task": "tokenizer",
        "Batch size": 32.0,
        "TOKENIZER_Mean": 0.018513751,
        "TOKENIZER_Median": 0.0177900791,
        "TOKENIZER_Standard deviation": 0.0051003054,
        "TOKENIZER_Number of outliers": 1.0,
        "TOKENIZER_Number of data points inside the whisker": 29.0,
        "MODEL_Mean": 4.41474847,
        "MODEL_Median": 4.4192368984,
        "MODEL_Standard deviation": 0.0287672851,
        "MODEL_Number of outliers": 1.0,
        "MODEL_Number of data points inside the whisker": 29.0,
        "xlabel": "roberta-base_32.0_cpu",
        "Model_mean_normalized": 0.1379608897
    },
    {
        "Model": "roberta-base",
        "Device": "cpu",
        "Task": "tokenizer",
        "Batch size": 64.0,
        "TOKENIZER_Mean": 0.0284710089,
        "TOKENIZER_Median": 0.0284727812,
        "TOKENIZER_Standard deviation": 0.0041128207,
        "TOKENIZER_Number of outliers": 5.0,
        "TOKENIZER_Number of data points inside the whisker": 25.0,
        "MODEL_Mean": 8.9177039385,
        "MODEL_Median": 8.8854341507,
        "MODEL_Standard deviation": 0.0795447512,
        "MODEL_Number of outliers": 0.0,
        "MODEL_Number of data points inside the whisker": 30.0,
        "xlabel": "roberta-base_64.0_cpu",
        "Model_mean_normalized": 0.139339124
    },
    {
        "Model": "roberta-large",
        "Device": "gpu",
        "Task": "tokenizer",
        "Batch size": 1.0,
        "TOKENIZER_Mean": 0.0019804001,
        "TOKENIZER_Median": 0.0018362999,
        "TOKENIZER_Standard deviation": 0.00114002,
        "TOKENIZER_Number of outliers": 1.0,
        "TOKENIZER_Number of data points inside the whisker": 29.0,
        "MODEL_Mean": 0.0248055538,
        "MODEL_Median": 0.0113857985,
        "MODEL_Standard deviation": 0.0723815565,
        "MODEL_Number of outliers": 5.0,
        "MODEL_Number of data points inside the whisker": 25.0,
        "xlabel": "roberta-large_1.0_gpu",
        "Model_mean_normalized": 0.0248055538
    },
    {
        "Model": "roberta-large",
        "Device": "gpu",
        "Task": "tokenizer",
        "Batch size": 16.0,
        "TOKENIZER_Mean": 0.0144049803,
        "TOKENIZER_Median": 0.0136777163,
        "TOKENIZER_Standard deviation": 0.0046886372,
        "TOKENIZER_Number of outliers": 1.0,
        "TOKENIZER_Number of data points inside the whisker": 29.0,
        "MODEL_Mean": 0.0110253175,
        "MODEL_Median": 0.0109483004,
        "MODEL_Standard deviation": 0.000736823,
        "MODEL_Number of outliers": 1.0,
        "MODEL_Number of data points inside the whisker": 29.0,
        "xlabel": "roberta-large_16.0_gpu",
        "Model_mean_normalized": 0.0006890823
    },
    {
        "Model": "roberta-large",
        "Device": "gpu",
        "Task": "tokenizer",
        "Batch size": 32.0,
        "TOKENIZER_Mean": 0.0180600166,
        "TOKENIZER_Median": 0.0182156563,
        "TOKENIZER_Standard deviation": 0.0038442586,
        "TOKENIZER_Number of outliers": 1.0,
        "TOKENIZER_Number of data points inside the whisker": 29.0,
        "MODEL_Mean": 0.0109931628,
        "MODEL_Median": 0.0109367371,
        "MODEL_Standard deviation": 0.000257059,
        "MODEL_Number of outliers": 1.0,
        "MODEL_Number of data points inside the whisker": 29.0,
        "xlabel": "roberta-large_32.0_gpu",
        "Model_mean_normalized": 0.0003435363
    },
    {
        "Model": "roberta-large",
        "Device": "gpu",
        "Task": "tokenizer",
        "Batch size": 64.0,
        "TOKENIZER_Mean": 0.025358812,
        "TOKENIZER_Median": 0.0250227451,
        "TOKENIZER_Standard deviation": 0.0034945692,
        "TOKENIZER_Number of outliers": 1.0,
        "TOKENIZER_Number of data points inside the whisker": 29.0,
        "MODEL_Mean": 0.0113946756,
        "MODEL_Median": 0.0113815069,
        "MODEL_Standard deviation": 0.000261,
        "MODEL_Number of outliers": 5.0,
        "MODEL_Number of data points inside the whisker": 25.0,
        "xlabel": "roberta-large_64.0_gpu",
        "Model_mean_normalized": 0.0001780418
    },
    {
        "Model": "roberta-large",
        "Device": "cpu",
        "Task": "tokenizer",
        "Batch size": 1.0,
        "TOKENIZER_Mean": 0.0026594877,
        "TOKENIZER_Median": 0.0024745464,
        "TOKENIZER_Standard deviation": 0.0011435716,
        "TOKENIZER_Number of outliers": 0.0,
        "TOKENIZER_Number of data points inside the whisker": 30.0,
        "MODEL_Mean": 0.2834442616,
        "MODEL_Median": 0.341704011,
        "MODEL_Standard deviation": 0.0832276465,
        "MODEL_Number of outliers": 0.0,
        "MODEL_Number of data points inside the whisker": 30.0,
        "xlabel": "roberta-large_1.0_cpu",
        "Model_mean_normalized": 0.2834442616
    },
    {
        "Model": "roberta-large",
        "Device": "cpu",
        "Task": "tokenizer",
        "Batch size": 16.0,
        "TOKENIZER_Mean": 0.0129143079,
        "TOKENIZER_Median": 0.0119069815,
        "TOKENIZER_Standard deviation": 0.0047419541,
        "TOKENIZER_Number of outliers": 1.0,
        "TOKENIZER_Number of data points inside the whisker": 29.0,
        "MODEL_Mean": 6.5944009701,
        "MODEL_Median": 6.5840086937,
        "MODEL_Standard deviation": 0.039986915,
        "MODEL_Number of outliers": 2.0,
        "MODEL_Number of data points inside the whisker": 28.0,
        "xlabel": "roberta-large_16.0_cpu",
        "Model_mean_normalized": 0.4121500606
    },
    {
        "Model": "roberta-large",
        "Device": "cpu",
        "Task": "tokenizer",
        "Batch size": 32.0,
        "TOKENIZER_Mean": 0.0180664301,
        "TOKENIZER_Median": 0.0175303221,
        "TOKENIZER_Standard deviation": 0.0050634988,
        "TOKENIZER_Number of outliers": 1.0,
        "TOKENIZER_Number of data points inside the whisker": 29.0,
        "MODEL_Mean": 13.8146449407,
        "MODEL_Median": 13.8095992804,
        "MODEL_Standard deviation": 0.0913745246,
        "MODEL_Number of outliers": 1.0,
        "MODEL_Number of data points inside the whisker": 29.0,
        "xlabel": "roberta-large_32.0_cpu",
        "Model_mean_normalized": 0.4317076544
    },
    {
        "Model": "roberta-large",
        "Device": "cpu",
        "Task": "tokenizer",
        "Batch size": 64.0,
        "TOKENIZER_Mean": 0.0296665033,
        "TOKENIZER_Median": 0.0282609463,
        "TOKENIZER_Standard deviation": 0.0105938231,
        "TOKENIZER_Number of outliers": 3.0,
        "TOKENIZER_Number of data points inside the whisker": 27.0,
        "MODEL_Mean": 28.2936106682,
        "MODEL_Median": 27.7039498091,
        "MODEL_Standard deviation": 1.2978563907,
        "MODEL_Number of outliers": 3.0,
        "MODEL_Number of data points inside the whisker": 27.0,
        "xlabel": "roberta-large_64.0_cpu",
        "Model_mean_normalized": 0.4420876667
    }
]
