# Supplementary material for: Closed-domain event extraction for hard news event monitoring: a systematic study
Source: PeerJ Comput Sci. 2024 Oct 10;10:e2355. doi: 10.7717/peerj-cs.2355 (PMC11623237; doi:10.7717/peerj-cs.2355)
Supplement: Supplemental Information 1 [file peerj-cs-10-2355-s001.zip › evaluate_hardware/event_detection.json]

[
   {
      "model":"albert-base-v2",
      "f1":0.9388
   },
   {
      "model":"microsoft\/deberta-v3-base",
      "f1":0.9173
   },
   {
      "model":"microsoft\/deberta-v3-large",
      "f1":0.9380
   },
   {
      "model":"distilroberta-base",
      "f1":0.9416
   },
   {
      "model":"roberta-base",
      "f1":0.9453
   },
   {
      "model":"roberta-large",
      "f1":0.9468
   }
]
