# Supplementary material for: Closed-domain event extraction for hard news event monitoring: a systematic study
Source: PeerJ Comput Sci. 2024 Oct 10;10:e2355. doi: 10.7717/peerj-cs.2355 (PMC11623237; doi:10.7717/peerj-cs.2355)
Supplement: Supplemental Information 1 [file peerj-cs-10-2355-s001.zip › evaluate_hardware/argument_extraction.json]

[
   {
      "model":"squirro\/albert-base-v2-squad_v2",
      "f1":0.4676
   },
   {
      "model":"squirro\/distilroberta-base-squad_v2",
      "f1":0.5440
   },
   {
      "model":"deepset\/roberta-base-squad2",
      "f1":0.5640
   },
   {
      "model":"deepset\/roberta-large-squad2",
      "f1":0.5488
   },
   {
      "model":"deepset\/deberta-v3-base-squad2",
      "f1":0.6078
   },
   {
      "model":"deepset\/deberta-v3-large-squad2",
      "f1":0.5813
   }
]
