# Supplementary material for: Closed-domain event extraction for hard news event monitoring: a systematic study
Source: PeerJ Comput Sci. 2024 Oct 10;10:e2355. doi: 10.7717/peerj-cs.2355 (PMC11623237; doi:10.7717/peerj-cs.2355)
Supplement: Supplemental Information 1 [file peerj-cs-10-2355-s001.zip › experiments/README.md]

# Experiments

```CUDA_VISIBLE_DEVICES="0" python experiments/train_event_clf_roberta.py --dataset /shared/lovorka/fkdosilovic/data/docee --train train_news.csv --test test_news.csv --input-column title_text --model roberta-base --device 0 --train-batch-size 8 --grad-acc-steps 10
```
