# Supplementary material for: Closed-domain event extraction for hard news event monitoring: a systematic study
Source: PeerJ Comput Sci. 2024 Oct 10;10:e2355. doi: 10.7717/peerj-cs.2355 (PMC11623237; doi:10.7717/peerj-cs.2355)
Supplement: Supplemental Information 1 [file peerj-cs-10-2355-s001.zip › experiments/train_event_clf_roberta.py]

import pandas as pd
from sklearn.model_selection import StratifiedKFold

from transformers import AutoTokenizer, AutoModelForSequenceClassification
from transformers import Trainer, TrainingArguments, EarlyStoppingCallback

from utils import compute_metrics, DOCEE_EVENTS, DocEEDataset
from pprint import pprint


def load_dataset(fp, train, test):
    from os import path

    df = {
        "train": pd.read_csv(path.join(fp, train)),
        "test": pd.read_csv(path.join(fp, test)),
    }

    return df


def parse_args():
    import argparse

    parser = argparse.ArgumentParser(
        description="Evaluate the chosen model using a k-fold cross validation.",
        formatter_class=argparse.ArgumentDefaultsHelpFormatter,
    )

    parser.add_argument(
        "--dataset",
        required=True,
        type=str,
        help="Path to the processed DocEE dataset.",
    )

    parser.add_argument(
        "--train",
        required=True,
        type=str,
        help="Name of the training data file.",
    )

    parser.add_argument(
        "--test",
        required=True,
        type=str,
        help="Name of the test data file.",
    )

    parser.add_argument(
        "--input-column",
        required=True,
        type=str,
        help="Input column.",
    )

    parser.add_argument(
        "--cv",
        required=False,
        type=int,
        default=5,
    )

    parser.add_argument(
        "--model",
        required=False,
        type=str,
        default="roberta-base",
        help="A model of choice for training and evaluation.",
    )

    parser.add_argument(
        "--device",
        default=0,
        type=int,
        help="Device to use. Set to -1 for CPU.",
    )

    parser.add_argument(
        "--epochs",
        default=3,
        type=int,
        help="Select training batch size.",
    )

    parser.add_argument(
        "--train-batch-size",
        default=32,
        type=int,
        help="Select training batch size.",
    )

    parser.add_argument(
        "--grad-acc-steps",
        default=1,
        type=int,
        help="Number of gradient accumulation steps.",
    )

    parser.add_argument(
        "--eval-batch-size",
        default=32,
        type=int,
        help="Select evaluation batch size.",
    )

    return parser.parse_args()


def get_training_args(args):
    return TrainingArguments(
        output_dir="./results",
        evaluation_strategy="no",
        per_device_train_batch_size=args.train_batch_size,
        # per_device_eval_batch_size=args.eval_batch_size,
        gradient_accumulation_steps=args.grad_acc_steps,
        weight_decay=0.01,
        num_train_epochs=args.epochs,
        warmup_steps=300,
        logging_dir="./logs",
        logging_steps=10,
        push_to_hub=False,
        # metric_for_best_model="f1",
        # load_best_model_at_end=True,
    )


def get_results(evals):
    import statistics as stats

    precisions = [ev["eval_precision"] for ev in evals]
    recalls = [ev["eval_recall"] for ev in evals]
    f1 = [ev["eval_f1"] for ev in evals]

    return {
        "precision_mean": stats.mean(precisions),
        "precision_std": stats.stdev(precisions),
        "recall_mean": stats.mean(recalls),
        "recall_std": stats.stdev(recalls),
        "f1_mean": stats.mean(f1),
        "f1_std": stats.stdev(f1),
    }


def main(args):
    df = load_dataset(args.dataset, args.train, args.test)

    if args.input_column == "title_text":
        # Join title and text into a single string.
        for split in df.keys():
            df[split]["title_text"] = df[split].title + " " + df[split].text

    # String labels to idx.
    events = sorted(set(DOCEE_EVENTS))
    lbl_to_idx = dict(zip(events, range(len(events))))
    for split in df.keys():
        df[split]["label"] = df[split].event_type.apply(lambda event: lbl_to_idx[event])

    # Remove nan instances.
    for split in df.keys():
        col = args.input_column
        print(f"Found {sum(df[split][col].isna())} invalid instances in {split} split.")
        print(f"Removing {sum(df[split][col].isna())} invalid instances.")
        df[split] = df[split][~df[split][col].isna()]

    tokenizer = AutoTokenizer.from_pretrained(args.model)

    train_text = df["train"][args.input_column]
    train_labels = df["train"]["label"]

    split_iter = StratifiedKFold(n_splits=args.cv, shuffle=True)

    evals = []
    for train_idx, valid_idx in split_iter.split(train_text, train_labels):
        # Split the data.
        train_text_base = train_text.iloc[train_idx].tolist()
        train_labels_base = train_labels.iloc[train_idx].tolist()
        valid_text = train_text.iloc[valid_idx].tolist()
        valid_labels = train_labels.iloc[valid_idx].tolist()

        # Tokenize.
        train_encodings = tokenizer(
            train_text_base, truncation=True, padding=True, return_tensors="pt"
        )
        valid_encodings = tokenizer(
            valid_text, truncation=True, padding=True, return_tensors="pt"
        )

        # Create datasets.
        train_dataset = DocEEDataset(train_encodings, train_labels_base)
        valid_dataset = DocEEDataset(valid_encodings, valid_labels)

        # Prepare the model
        model = AutoModelForSequenceClassification.from_pretrained(
            args.model, num_labels=len(events)
        )
        model.to(args.device)

        training_args = get_training_args(args)
        trainer = Trainer(
            model=model,
            args=training_args,
            train_dataset=train_dataset,
            # eval_dataset=valid_dataset,
            tokenizer=tokenizer,
            compute_metrics=compute_metrics,
            # callbacks=[EarlyStoppingCallback(early_stopping_patience=5)],
        )

        trainer.train()

        evals.append(trainer.evaluate(valid_dataset))

    pprint(evals)
    pprint(get_results(evals))


if __name__ == "__main__":
    args = parse_args()
    main(args)
