# Supplementary material for: Closed-domain event extraction for hard news event monitoring: a systematic study
Source: PeerJ Comput Sci. 2024 Oct 10;10:e2355. doi: 10.7717/peerj-cs.2355 (PMC11623237; doi:10.7717/peerj-cs.2355)
Supplement: Supplemental Information 1 [file peerj-cs-10-2355-s001.zip › experiments/train_event_clf_roberta_cross_all.py]

import pandas as pd
from sklearn.model_selection import train_test_split

from transformers import AutoTokenizer, AutoModelForSequenceClassification
from transformers import Trainer, TrainingArguments, EarlyStoppingCallback

from utils import compute_metrics, DOCEE_EVENTS, DocEEDataset
from pprint import pprint


def parse_args():
    import argparse

    parser = argparse.ArgumentParser(
        description="Train and evaluate the chosen model on a separate resources.",
        formatter_class=argparse.ArgumentDefaultsHelpFormatter,
    )

    parser.add_argument(
        "--dataset",
        required=True,
        type=str,
        help="Path to the processed DocEE dataset.",
    )

    parser.add_argument(
        "--train",
        required=True,
        type=str,
        help="Name of the training data file.",
        choices=("news", "wiki", "both"),
    )

    parser.add_argument(
        "--eval",
        required=True,
        type=str,
        help="Name of the evaluation data file.",
        choices=("news", "wiki", "both"),
    )

    parser.add_argument(
        "--input-column", required=True, type=str, help="Input column.",
    )

    parser.add_argument(
        "--early-stopping-split",
        required=True,
        type=str,
        help="Choose if the early stopping validation split should come from \
            train or eval split.",
        choices=("both", "news", "wiki"),
    )

    # parser.add_argument(
    #     "--valid-frac",
    #     type=float,
    #     help="Fraction of a chosen `early-stopping-split` split to sample as \
    #         an early stopping validation split.",
    #     default=0.1,
    # )

    parser.add_argument(
        "--random-state",
        type=int,
        help="Random state passed to the train_test_split.",
        default=42,
    )

    parser.add_argument(
        "--model",
        required=False,
        type=str,
        default="roberta-base",
        help="A model of choice for training and evaluation.",
    )

    parser.add_argument(
        "--device", default=0, type=int, help="Device to use. Set to -1 for CPU.",
    )

    parser.add_argument(
        "--epochs", default=3, type=int, help="Select training batch size.",
    )

    parser.add_argument(
        "--train-batch-size", default=32, type=int, help="Select training batch size.",
    )

    parser.add_argument(
        "--grad-acc-steps",
        default=1,
        type=int,
        help="Number of gradient accumulation steps.",
    )

    parser.add_argument(
        "--eval-batch-size",
        default=32,
        type=int,
        help="Select the evaluation batch size.",
    )

    return parser.parse_args()


def load_dataset(fp):
    from os import path

    df = {
        "train_news": pd.read_csv(path.join(fp, "train_news.csv")),
        "train_wiki": pd.read_csv(path.join(fp, "train_wiki.csv")),
    }

    return df


def get_training_args(args):
    return TrainingArguments(
        output_dir="./results",
        evaluation_strategy="steps",
        per_device_train_batch_size=args.train_batch_size,
        per_device_eval_batch_size=args.eval_batch_size,
        gradient_accumulation_steps=args.grad_acc_steps,
        weight_decay=0.01,
        num_train_epochs=args.epochs,
        warmup_steps=300,
        logging_dir="./logs",
        logging_steps=20,
        push_to_hub=False,
        metric_for_best_model="f1",
        load_best_model_at_end=True,
    )


def _create_splits_single_source_train(df, args):
    # When dealing with a single source training setting, first choose a
    # subsample for training and (valid + eval).
    train, valid_eval = train_test_split(
        df[f"train_{args.train}"], test_size=0.2, random_state=args.random_state,
    )

    # Then split the (valid + eval) into two separate splits.
    valid, evl = train_test_split(
        valid_eval, test_size=0.5, random_state=args.random_state,
    )

    # Afteward, from a second source choose a subset that will be added to
    # valid and eval.
    other = "wiki" if args.train == "news" else "news"
    valid_other, eval_other = train_test_split(
        df[f"train_{other}"].sample(0.2, random_state=args.random_state),
        test_size=0.5,
        random_state=args.random_state,
    )

    # Join the sources into for evaluation and validation.
    valid = pd.concat([valid, valid_other])
    evl = pd.concat([evl, eval_other])

    return train, valid, evl


def _create_splits_both_source_train(df, args):
    train, valid_eval = train_test_split(
        df[f"train_{args.eval}"], test_size=0.4, random_state=args.random_state,
    )

    valid, evl = train_test_split(
        valid_eval, test_size=0.5, random_state=args.random_state,
    )

    other = "wiki" if args.eval == "news" else "news"
    train_other = df[f"train_{other}"].sample(
        n=len(train), random_state=args.random_state
    )

    train = df.concat([train, train_other])

    return train, valid, evl


def create_splits(df, args):

    if args.train in ("news", "wiki"):
        train, valid, evl = _create_splits_single_source_train(df, args)
    else:
        train, valid, evl = _create_splits_both_source_train(df, args)

    df["train"] = train
    df["valid"] = valid
    df["eval"] = evl

    return df


def main(args):
    df = load_dataset(args.dataset)
    df = create_splits(df, args)

    df.pop("train_news")
    df.pop("train_wiki")

    if args.input_column == "title_text":
        # Join title and text into a single string.
        for split in df.keys():
            df[split]["title_text"] = df[split].title + " " + df[split].text

    # String labels to idx.
    events = sorted(set(DOCEE_EVENTS))
    for split in df.keys():
        df[split]["label"] = df[split].event_type.apply(events.index)

    # Remove nan instances.
    for split in df.keys():
        col = args.input_column
        print(f"Found {sum(df[split][col].isna())} invalid instances in {split} split.")
        print(f"Removing {sum(df[split][col].isna())} invalid instances.")
        df[split] = df[split][~df[split][col].isna()]

    tokenizer = AutoTokenizer.from_pretrained(args.model)

    train_text = df["train"][args.input_column].tolist()
    train_labels = df["train"]["label"].tolist()
    valid_text = df["valid"][args.input_column].tolist()
    valid_labels = df["valid"]["label"].tolist()

    # Tokenize.
    train_encodings = tokenizer(
        train_text, truncation=True, padding=True, return_tensors="pt",
    )
    valid_encodings = tokenizer(
        valid_text, truncation=True, padding=True, return_tensors="pt"
    )

    # Create datasets.
    train_dataset = DocEEDataset(train_encodings, train_labels)
    valid_dataset = DocEEDataset(valid_encodings, valid_labels)

    # Prepare the model
    model = AutoModelForSequenceClassification.from_pretrained(
        args.model, num_labels=len(events)
    )
    model.to(args.device)

    training_args = get_training_args(args)
    trainer = Trainer(
        model=model,
        args=training_args,
        train_dataset=train_dataset,
        eval_dataset=valid_dataset,
        tokenizer=tokenizer,
        compute_metrics=compute_metrics,
        callbacks=[EarlyStoppingCallback(early_stopping_patience=5)],
    )

    trainer.train()

    # Prepare evaluation dataset.
    eval_text = df["eval"][args.input_column].tolist()
    eval_labels = df["eval"]["label"].tolist()
    eval_encodings = tokenizer(
        eval_text, truncation=True, padding=True, return_tensors="pt",
    )
    eval_dataset = DocEEDataset(eval_encodings, eval_labels)

    pprint(trainer.evaluate(eval_dataset))


if __name__ == "__main__":
    args = parse_args()
    main(args)
