# Supplementary material for: Closed-domain event extraction for hard news event monitoring: a systematic study
Source: PeerJ Comput Sci. 2024 Oct 10;10:e2355. doi: 10.7717/peerj-cs.2355 (PMC11623237; doi:10.7717/peerj-cs.2355)
Supplement: Supplemental Information 1 [file peerj-cs-10-2355-s001.zip › experiments/train_event_clf_time_shift.py]

import numpy as np
import pandas as pd

import torch
from transformers import RobertaTokenizer, RobertaForSequenceClassification
from transformers import Trainer, TrainingArguments, EarlyStoppingCallback
from datasets import load_metric

METRICS = ("precision", "recall", "f1")
METRICS_FN = {metric: load_metric(metric) for metric in METRICS}


class DocEEDataset(torch.utils.data.Dataset):
    def __init__(self, encodings, labels):
        self.encodings = encodings
        self.labels = labels

    def __getitem__(self, idx):
        item = {key: torch.tensor(val[idx]) for key, val in self.encodings.items()}
        item["labels"] = torch.tensor(self.labels[idx])
        return item

    def __len__(self):
        return len(self.labels)


def compute_metrics(eval_preds, metrics=METRICS_FN):
    logits, labels = eval_preds
    predictions = np.argmax(logits, axis=-1)

    results = dict()
    for metric in metrics:
        results[metric] = metrics[metric].compute(
            predictions=predictions, references=labels, average="macro"
        )[metric]

    return results


def separate_by_year(train_df, final_train_year):
    def _is_before(date):
        if isinstance(date, float):
            return True

        _, year = date.split()
        return int(year) <= final_train_year

    # Separate by year.
    train_df_before = train_df[train_df.date.apply(_is_before)]
    train_df_after = train_df[~train_df.date.apply(_is_before)]

    return train_df_before, train_df_after


def parse_args():
    import argparse

    parser = argparse.ArgumentParser(
        description="", formatter_class=argparse.ArgumentDefaultsHelpFormatter
    )
    parser.add_argument(
        "--input-column",
        default="text",
        required=False,
        type=str,
    )

    parser.add_argument(
        "--train-split-path",
        required=True,
        type=str,
        help="Path to the processed train split of DocEE dataset.",
    )

    parser.add_argument(
        "--final-train-year",
        required=True,
        type=int,
        help="Final train year of the news split.",
    )

    parser.add_argument(
        "--train-batch-size",
        required=False,
        type=int,
        default=16,
        help="Number of instances in train batch size.",
    )

    parser.add_argument(
        "--eval-batch-size",
        required=False,
        type=int,
        default=64,
        help="Number of instances in valid batch size.",
    )

    parser.add_argument(
        "--grad-acc-steps",
        required=False,
        type=int,
        default=3,
        help="Number of grad. acc. steps before update.",
    )

    parser.add_argument(
        "--valid-size",
        required=False,
        type=float,
        default=0.1,
        help="Number of grad. acc. steps before update.",
    )

    parser.add_argument(
        "--random-state",
        required=False,
        type=int,
        default=42,
        help="Random state.",
    )

    return parser.parse_args()


def main(args):
    from sklearn.model_selection import train_test_split

    train_df = pd.read_csv(args.train_split_path)

    train_df_before, _ = separate_by_year(
        train_df,
        args.final_train_year,
    )

    train_df, valid_df = train_test_split(
        train_df_before,
        test_size=args.valid_size,
        random_state=args.random_state,
    )

    df = {"train": train_df, "valid": valid_df}

    print(f"train size: {len(df['train'])}")
    print(f"valid size: {len(df['valid'])}")

    # Fix NaN instances.
    for split in df.keys():
        df[split]["title"].fillna("", inplace=True)
        df[split]["text"].fillna("", inplace=True)

    if args.input_column == "title_text":
        # Join title and text into a single string.
        for split in df.keys():
            df[split]["title_text"] = df[split].title + " " + df[split].text

    # String labels to idx.
    events = sorted(set(df["train"].event_type))
    print(f"#events: {len(events)}")
    lbl_to_idx = dict(zip(events, range(len(events))))
    for split in df.keys():
        df[split]["label"] = df[split].event_type.apply(lambda event: lbl_to_idx[event])

    tokenizer = RobertaTokenizer.from_pretrained("roberta-base")

    # Prepare encodings.
    encoding = dict()
    for split in df.keys():
        encoding[split] = tokenizer(
            df[split][args.input_column].tolist(),
            truncation=True,
            padding=True,
        )

    # Prepare datasets.
    dataset = dict()
    for split in df.keys():
        dataset[split] = DocEEDataset(encoding[split], df[split].label.tolist())
        print(f"Size of {split} split: {len(dataset[split])}.")

    model = RobertaForSequenceClassification.from_pretrained(
        "roberta-base", num_labels=len(events)
    )

    training_args = TrainingArguments(
        output_dir="./results",
        evaluation_strategy="steps",
        eval_steps=20,
        save_total_limit=3,
        save_steps=20,
        per_device_train_batch_size=args.train_batch_size,
        per_device_eval_batch_size=args.eval_batch_size,
        gradient_accumulation_steps=args.grad_acc_steps,
        weight_decay=0.01,
        num_train_epochs=10,
        warmup_steps=300,
        logging_dir="./logs",
        logging_steps=10,
        push_to_hub=False,
        metric_for_best_model="f1",
        load_best_model_at_end=True,
    )

    trainer = Trainer(
        model=model,
        args=training_args,
        train_dataset=dataset["train"],
        eval_dataset=dataset["valid"],
        tokenizer=tokenizer,
        compute_metrics=compute_metrics,
        callbacks=[EarlyStoppingCallback(early_stopping_patience=5)],
    )

    trainer.train()


if __name__ == "__main__":
    args = parse_args()
    main(args)
