# Supplementary material for: Closed-domain event extraction for hard news event monitoring: a systematic study
Source: PeerJ Comput Sci. 2024 Oct 10;10:e2355. doi: 10.7717/peerj-cs.2355 (PMC11623237; doi:10.7717/peerj-cs.2355)
Supplement: Supplemental Information 1 [file peerj-cs-10-2355-s001.zip › experiments/arg_ext_seq_lab_hn/argument_classification_training_grid_search.py]

# author: ddukic

import argparse
import copy
import os
import random

import numpy as np
import torch
import torch.nn as nn
import wandb
from constants import *
from dataset import DOCEEDataset
from torch.utils import data
from tqdm import tqdm
from transformers import AutoTokenizer, DataCollatorForTokenClassification
from util import build_vocab, compute_metrics, logging

from models import RobertaForArgumentTokenClassification

# Ensure reproducibility on CUDA
# set a debug environment variable CUBLAS_WORKSPACE_CONFIG to ":16:8" (may limit overall performance)
# or ":4096:8" (will increase library footprint in GPU memory by approximately 24MiB)
os.environ["CUBLAS_WORKSPACE_CONFIG"] = ":4096:8"

# The flag below controls whether to allow TF32 on matmul. This flag defaults to False
# in PyTorch 1.12 and later.
torch.backends.cuda.matmul.allow_tf32 = True

# The flag below controls whether to allow TF32 on cuDNN. This flag defaults to True.
torch.backends.cudnn.allow_tf32 = True


def parse_boolean(value):
    value = value.lower()

    if value in ["true", "yes", "y", "1", "t"]:
        return True
    elif value in ["false", "no", "n", "0", "f"]:
        return False

    return False


parser = argparse.ArgumentParser(
    description="Runs downstream sequence labeling argument extraction training on DOCEE dataset with grid search"
)
parser.add_argument("--lr", type=float, help="Learning rate for optimizer")
parser.add_argument(
    "--lr_event_embs",
    nargs="+",
    help="Learning rates for optimizer for event tag embeddings (multiple values for grid search)",
)
parser.add_argument(
    "--model",
    type=str,
    help="Hugging face model identifier (for now 'bert-base-cased' or 'roberta-base')",
)
parser.add_argument(
    "--do_lower_case",
    type=parse_boolean,
    help="Transformer tokenizer option for lowercasing",
)
parser.add_argument(
    "--dataset",
    type=str,
    help="The downstream event dataset name",
)
parser.add_argument(
    "--dataset_train_path",
    type=str,
    help="The event dataset train",
)
parser.add_argument(
    "--dataset_test_path",
    type=str,
    help="The event dataset test",
)
parser.add_argument("--epochs", type=int, help="Number of epochs")
parser.add_argument(
    "--multiplicative_lr",
    type=float,
    help="A factor for multiplying learning rate in each epoch",
)
parser.add_argument("--batch_size", type=int, help="Size of a batch")
parser.add_argument(
    "--training_task",
    type=str,
    help="Downstream training task specification",
)
parser.add_argument(
    "--name",
    type=str,
    help="Name of experiment on W&B",
)
parser.add_argument(
    "--seed",
    type=int,
    help="Seed to ensure reproducibility by using the same seed everywhere",
)
parser.add_argument(
    "--event_hidden_sizes",
    nargs="+",
    help="Hidden sizes of event embedding matrix (multiple values for grid search)",
)
parser.add_argument(
    "--evaluation_mode",
    type=str,
    help="Can be 'micro' or 'macro' for evaluation of a sequence labeling task",
)
parser.add_argument("--device", type=str, help="GPU device to run training on")

args = parser.parse_args()
args.lr_event_embs = [float(x) for x in args.lr_event_embs]
args.event_hidden_sizes = [int(x) for x in args.event_hidden_sizes]

# gotta count add_argument calls
all_passed = sum([v is not None for k, v in vars(args).items()]) == len(vars(args))

print("All arguments passed?", all_passed)

if not all_passed:
    exit(1)

wandb.init(
    project="aidwas-paper",
    entity="ddukic",
    name=args.name,
    config=args,
)

config = wandb.config

wandb.define_metric("epoch")
wandb.define_metric("train/epoch*", step_metric="epoch")
wandb.define_metric("valid/epoch*", step_metric="epoch")


def set_seed(seed):
    random.seed(seed)
    np.random.seed(seed)
    torch.manual_seed(seed)
    torch.cuda.manual_seed_all(seed)
    torch.backends.cudnn.deterministic = True
    torch.use_deterministic_algorithms(True)
    torch.backends.cudnn.benchmark = False


def seed_worker(worker_id):
    worker_seed = torch.initial_seed() % 2**32
    np.random.seed(worker_seed)
    random.seed(worker_seed)


def train(
    model,
    loader_train,
    loader_valid,
    optimizer,
    criterion,
    scheduler,
    epochs,
    configuration_string,
):
    best_valid_score = 0.0
    best_model = copy.deepcopy(model.state_dict())

    for i in tqdm(range(epochs)):
        train_loss = calculate_epoch_loss(
            model=model,
            loader=loader_train,
            optimizer=optimizer,
            criterion=criterion,
            mode="train",
        )

        scheduler.step()

        valid_loss = calculate_epoch_loss(
            model=model,
            loader=loader_valid,
            optimizer=optimizer,
            criterion=criterion,
            mode="valid",
        )

        train_all_metrics = logging(
            model=model,
            loader=loader_train,
            loss=train_loss,
            epoch=i,
            mode="train",
            eval_mode=config.evaluation_mode,
        )

        train_f1 = train_all_metrics["classification"]["overall_f1"]

        valid_all_metrics = logging(
            model=model,
            loader=loader_valid,
            loss=valid_loss,
            epoch=i,
            mode="valid",
            eval_mode=config.evaluation_mode,
        )

        valid_f1 = valid_all_metrics["classification"]["overall_f1"]

        # x axis goes from 0 to 9 because of wandb
        train_metrics = {
            "train/epoch_loss "
            + configuration_string: train_loss / len(loader_train.dataset),
            "train/epoch_f1_score " + configuration_string: train_f1,
            "epoch": i,
        }

        valid_metrics = {
            "valid/epoch_loss "
            + configuration_string: valid_loss / len(loader_valid.dataset),
            "valid/epoch_f1_score " + configuration_string: valid_f1,
            "epoch": i,
        }

        wandb.log({**train_metrics, **valid_metrics})

        if valid_f1 > best_valid_score:
            best_model = copy.deepcopy(model.state_dict())
            best_valid_score = valid_f1

    return best_model, best_valid_score


def collect_losses(model, criterion, batch):
    out = model(**batch)

    # model.num_labels is equal to out.logits.shape[-1]
    tag_loss = criterion(
        out.logits.view(-1, model.num_labels), batch["labels"].view(-1)
    )

    return tag_loss


def calculate_epoch_loss(
    model,
    loader,
    optimizer,
    criterion,
    mode="train",
):
    loss = 0.0
    if mode == "train":
        model.train()

        for batch in loader:
            batch = {k: v.to(model.device) for k, v in batch.items()}
            model.zero_grad()
            optimizer.zero_grad()

            tag_loss = collect_losses(model, criterion, batch)

            loss += tag_loss.item() * batch["labels"].shape[0]

            tag_loss.backward()

            nn.utils.clip_grad_norm_(model.parameters(), 1.0)

            optimizer.step()
    else:
        model.eval()

        with torch.no_grad():
            for batch in loader:
                batch = {k: v.to(model.device) for k, v in batch.items()}
                tag_loss = collect_losses(model, criterion, batch)

                loss += tag_loss.item() * batch["labels"].shape[0]

    return loss


def evaluate(
    model,
    model_state_dict,
    loader_test,
    report_string="test_all_metrics",
):
    model.load_state_dict(model_state_dict)

    all_metrics = compute_metrics(
        model=model, loader=loader_test, eval_mode=config.evaluation_mode
    )

    final_metrics = {}

    for k in all_metrics.keys():
        final_metrics[k] = {
            score_key: v
            for score_key, v in all_metrics[k].items()
            if "overall" in score_key
        }

    wandb.summary[report_string] = final_metrics

    print(report_string, final_metrics)


if __name__ == "__main__":
    set_seed(config.seed)

    if "roberta" in config.model:
        tokenizer = AutoTokenizer.from_pretrained(
            config.model, do_lower_case=config.do_lower_case, add_prefix_space=True
        )
    else:
        tokenizer = AutoTokenizer.from_pretrained(
            config.model,
            do_lower_case=config.do_lower_case,
        )

    hn_events_mapping = {
        k.lower(): [x.lower() for x in v] for k, v in HN_Events_Args_Mapping.items()
    }

    arguments_list = set()
    for v in hn_events_mapping.values():
        for arg in v:
            arguments_list.add(arg)

    all_labels, id2label, label2id = build_vocab(arguments_list)

    hn_events = list(hn_events_mapping.keys())

    hn_events_2id = {k: i for i, k in enumerate(hn_events)}

    # pad to max sequence in batch
    data_collator = DataCollatorForTokenClassification(
        tokenizer=tokenizer, padding=True
    )

    dataset_train = DOCEEDataset(
        fpath=config.dataset_train_path,
        tokenizer=tokenizer,
        tag2id=label2id,
        event2id=hn_events_2id,
    )

    len_train = int(0.8 * len(dataset_train))

    dataset_train, dataset_valid = data.random_split(
        dataset_train,
        [int(0.8 * len(dataset_train)), len(dataset_train) - len_train],
        generator=torch.Generator().manual_seed(config.seed),
    )

    dataset_test = DOCEEDataset(
        fpath=config.dataset_test_path,
        tokenizer=tokenizer,
        tag2id=label2id,
        event2id=hn_events_2id,
    )

    loader_train = data.DataLoader(
        dataset=dataset_train,
        batch_size=config.batch_size,
        collate_fn=data_collator,
        worker_init_fn=seed_worker,
        generator=torch.Generator().manual_seed(config.seed),
    )

    loader_valid = data.DataLoader(
        dataset=dataset_valid,
        batch_size=config.batch_size,
        collate_fn=data_collator,
        worker_init_fn=seed_worker,
        generator=torch.Generator().manual_seed(config.seed),
    )

    loader_test = data.DataLoader(
        dataset=dataset_test,
        batch_size=config.batch_size,
        collate_fn=data_collator,
        worker_init_fn=seed_worker,
        generator=torch.Generator().manual_seed(config.seed),
    )

    device = config.device if torch.cuda.is_available() else "cpu"

    print(device)

    best_valid_score = 0.0
    best_model = None
    best_lr_event_emb = 0.0
    best_event_hidden_size = 0

    # perform grid search
    for lr_event_emb in config.lr_event_embs:
        for event_hidden_size in config.event_hidden_sizes:
            set_seed(config.seed)

            configuration_string = (
                "(lr_emb="
                + str(lr_event_emb)
                + ", hidden_size="
                + str(event_hidden_size)
                + ")"
            )

            # TODO this only works for Roberta for now

            bert_model = RobertaForArgumentTokenClassification.from_pretrained(
                config.model,
                num_labels=len(all_labels),
                id2label=id2label,
                label2id=label2id,
                event_type_size=len(hn_events),
                event_hidden_size=event_hidden_size,
            )

            bert_model = bert_model.to(device)

            # use different learning rate for different parameters
            bert_event_embedding_params = [
                p[1]
                for p in bert_model.named_parameters()
                if "event_type_embeddings" in p[0] and p[1].requires_grad
            ][0]
            bert_all_other_params = [
                p[1]
                for p in bert_model.named_parameters()
                if "event_type_embeddings" not in p[0] and p[1].requires_grad
            ]

            parameters = [
                {"params": bert_all_other_params[i], "lr": config.lr}
                for i in range(len(bert_all_other_params))
            ]

            parameters.append(
                {
                    "params": bert_event_embedding_params,
                    "lr": lr_event_emb,
                }
            )

            optimizer = torch.optim.Adam(parameters)
            scheduler = torch.optim.lr_scheduler.MultiplicativeLR(
                optimizer=optimizer, lr_lambda=lambda x: config.multiplicative_lr
            )
            criterion = nn.CrossEntropyLoss(ignore_index=-100)

            print(configuration_string)
            print("------------------------")

            best_model_current, best_valid_score_current = train(
                model=bert_model,
                loader_train=loader_train,
                loader_valid=loader_valid,
                optimizer=optimizer,
                criterion=criterion,
                scheduler=scheduler,
                epochs=config.epochs,
                configuration_string=configuration_string,
            )

            wandb.summary["valid_f1 " + configuration_string] = best_valid_score_current

            print("------------------------")

            if best_valid_score_current > best_valid_score:
                best_valid_score = best_valid_score_current
                best_model = copy.deepcopy(best_model_current)
                best_lr_event_emb = lr_event_emb
                best_event_hidden_size = event_hidden_size

    wandb.summary["best_lr_event_emb"] = best_lr_event_emb
    wandb.summary["best_event_hidden_size"] = best_event_hidden_size
    wandb.summary["best_valid_score"] = best_valid_score

    bert_model = RobertaForArgumentTokenClassification.from_pretrained(
        config.model,
        num_labels=len(all_labels),
        id2label=id2label,
        label2id=label2id,
        event_type_size=len(hn_events),
        event_hidden_size=best_event_hidden_size,
    )

    bert_model = bert_model.to(device)

    evaluate(
        model=bert_model,
        model_state_dict=best_model,
        loader_test=loader_test,
        report_string="test_all_metrics",
    )

    wandb.finish()
