# Supplementary material for: Closed-domain event extraction for hard news event monitoring: a systematic study
Source: PeerJ Comput Sci. 2024 Oct 10;10:e2355. doi: 10.7717/peerj-cs.2355 (PMC11623237; doi:10.7717/peerj-cs.2355)
Supplement: Supplemental Information 1 [file peerj-cs-10-2355-s001.zip › experiments/arg_ext_seq_lab_hn/argument_classification_training_multiple_heads.py]

# author: ddukic

import argparse
import copy
import os
import random
from time import time

import numpy as np
import torch
import torch.nn as nn
import wandb
from constants import *
from dataset import DOCEEOneEventDataset
from torch.utils import data
from tqdm import tqdm
from transformers import AutoTokenizer, DataCollatorForTokenClassification
from util import build_vocab, compute_metrics_multiple_heads, logging_multiple_heads

from models import RobertaForArgumentTokenClassificationMultipleHeads

# Ensure reproducibility on CUDA
# set a debug environment variable CUBLAS_WORKSPACE_CONFIG to ":16:8" (may limit overall performance)
# or ":4096:8" (will increase library footprint in GPU memory by approximately 24MiB)
os.environ["CUBLAS_WORKSPACE_CONFIG"] = ":4096:8"

# The flag below controls whether to allow TF32 on matmul. This flag defaults to False
# in PyTorch 1.12 and later.
torch.backends.cuda.matmul.allow_tf32 = True

# The flag below controls whether to allow TF32 on cuDNN. This flag defaults to True.
torch.backends.cudnn.allow_tf32 = True


def parse_boolean(value):
    value = value.lower()

    if value in ["true", "yes", "y", "1", "t"]:
        return True
    elif value in ["false", "no", "n", "0", "f"]:
        return False

    return False


parser = argparse.ArgumentParser(
    description="Runs downstream sequence labeling argument extraction training with multiple classification heads on DOCEE dataset"
)
parser.add_argument("--lr", type=float, help="Learning rate for optimizer")
parser.add_argument(
    "--model",
    type=str,
    help="Hugging face model identifier (for now 'bert-base-cased' or 'roberta-base')",
)
parser.add_argument(
    "--do_lower_case",
    type=parse_boolean,
    help="Transformer tokenizer option for lowercasing",
)
parser.add_argument(
    "--dataset",
    type=str,
    help="The downstream event dataset name",
)
parser.add_argument(
    "--dataset_train_path",
    type=str,
    help="The event dataset train",
)
parser.add_argument(
    "--dataset_test_path",
    type=str,
    help="The event dataset test",
)
parser.add_argument("--epochs", type=int, help="Number of epochs")
parser.add_argument(
    "--multiplicative_lr",
    type=float,
    help="A factor for multiplying learning rate in each epoch",
)
parser.add_argument("--batch_size", type=int, help="Size of a batch")
parser.add_argument(
    "--training_task",
    type=str,
    help="Downstream training task specification",
)
parser.add_argument(
    "--name",
    type=str,
    help="Name of experiment on W&B",
)
parser.add_argument(
    "--seed",
    type=int,
    help="Seed to ensure reproducibility by using the same seed everywhere",
)
parser.add_argument(
    "--evaluation_mode",
    type=str,
    help="Can be 'micro' or 'macro' for evaluation of a sequence labeling task",
)
parser.add_argument("--device", type=str, help="GPU device to run training on")
args = parser.parse_args()

# gotta count add_argument calls
all_passed = sum([v is not None for k, v in vars(args).items()]) == len(vars(args))

print("All arguments passed?", all_passed)

if not all_passed:
    exit(1)

wandb.init(
    project="aidwas-paper",
    entity="ddukic",
    name=args.name,
    config=args,
)

config = wandb.config

wandb.define_metric("epoch")
wandb.define_metric("train/epoch*", step_metric="epoch")
wandb.define_metric("valid/epoch*", step_metric="epoch")


def set_seed(seed):
    random.seed(seed)
    np.random.seed(seed)
    torch.manual_seed(seed)
    torch.cuda.manual_seed_all(seed)
    torch.backends.cudnn.deterministic = True
    torch.use_deterministic_algorithms(True)
    torch.backends.cudnn.benchmark = False


def seed_worker(worker_id):
    worker_seed = torch.initial_seed() % 2**32
    np.random.seed(worker_seed)
    random.seed(worker_seed)


def train(
    model,
    loaders_train,
    loaders_valid,
    optimizer,
    criterion,
    scheduler,
    epochs,
):
    best_valid_score = 0.0
    best_model = copy.deepcopy(model.state_dict())

    for i in tqdm(range(epochs)):
        train_loss = calculate_epoch_loss(
            model=model,
            loaders=loaders_train,
            optimizer=optimizer,
            criterion=criterion,
            mode="train",
        )

        scheduler.step()

        valid_loss = calculate_epoch_loss(
            model=model,
            loaders=loaders_valid,
            optimizer=optimizer,
            criterion=criterion,
            mode="valid",
        )

        train_all_metrics = logging_multiple_heads(
            model=model,
            loaders=loaders_train,
            loss=train_loss,
            epoch=i,
            mode="train",
            eval_mode=config.evaluation_mode,
        )

        train_f1 = train_all_metrics["classification"]["overall_f1"]

        valid_all_metrics = logging_multiple_heads(
            model=model,
            loaders=loaders_valid,
            loss=valid_loss,
            epoch=i,
            mode="valid",
            eval_mode=config.evaluation_mode,
        )

        valid_f1 = valid_all_metrics["classification"]["overall_f1"]

        # x axis goes from 0 to 9 because of wandb
        train_metrics = {
            "train/epoch_loss": train_loss
            / sum([len(x.dataset) for x in loaders_train]),
            "train/epoch_f1_score": train_f1,
            "epoch": i,
        }

        valid_metrics = {
            "valid/epoch_loss": valid_loss
            / sum([len(x.dataset) for x in loaders_valid]),
            "valid/epoch_f1_score": valid_f1,
            "epoch": i,
        }

        wandb.log({**train_metrics, **valid_metrics})

        if valid_f1 > best_valid_score:
            best_model = copy.deepcopy(model.state_dict())
            best_valid_score = valid_f1

    return best_model, best_valid_score


def collect_losses(model, criterion, batch):
    out = model(**batch)

    tag_loss = criterion(
        out.logits.view(-1, out.logits.shape[-1]), batch["labels"].view(-1)
    )

    return tag_loss


def calculate_epoch_loss(
    model,
    loaders,
    optimizer,
    criterion,
    mode="train",
):
    random.seed(time())
    random.shuffle(loaders)
    loss = 0.0
    if mode == "train":
        model.train()

        for loader in loaders:
            for batch in loader:
                batch = {k: v.to(model.device) for k, v in batch.items()}
                model.zero_grad()
                optimizer.zero_grad()

                tag_loss = collect_losses(model, criterion, batch)

                loss += tag_loss.item() * batch["labels"].shape[0]

                tag_loss.backward()

                nn.utils.clip_grad_norm_(model.parameters(), 1.0)

                optimizer.step()
    else:
        model.eval()

        with torch.no_grad():
            for loader in loaders:
                for batch in loader:
                    batch = {k: v.to(model.device) for k, v in batch.items()}
                    tag_loss = collect_losses(model, criterion, batch)

                    loss += tag_loss.item() * batch["labels"].shape[0]
    set_seed(config.seed)
    return loss


def train_evaluate(
    model,
    loaders_train,
    loaders_valid,
    loaders_test,
    optimizer,
    criterion,
    scheduler,
    epochs,
):
    best_model, best_valid_score = train(
        model=model,
        loaders_train=loaders_train,
        loaders_valid=loaders_valid,
        optimizer=optimizer,
        criterion=criterion,
        scheduler=scheduler,
        epochs=epochs,
    )

    model.load_state_dict(best_model)

    all_metrics = compute_metrics_multiple_heads(
        model=model, loaders=loaders_test, eval_mode=config.evaluation_mode
    )

    final_metrics = {}

    for k in all_metrics.keys():
        final_metrics[k] = {
            score_key: v
            for score_key, v in all_metrics[k].items()
            if "overall" in score_key
        }

    wandb.summary["valid_f1"] = best_valid_score
    wandb.summary["test_all_metrics"] = final_metrics

    return final_metrics


if __name__ == "__main__":
    set_seed(config.seed)

    if "roberta" in config.model:
        tokenizer = AutoTokenizer.from_pretrained(
            config.model, do_lower_case=config.do_lower_case, add_prefix_space=True
        )
    else:
        tokenizer = AutoTokenizer.from_pretrained(
            config.model,
            do_lower_case=config.do_lower_case,
        )

    hn_events_mapping = {
        k.lower(): [x.lower() for x in v] for k, v in HN_Events_Args_Mapping.items()
    }

    hn_events = list(hn_events_mapping.keys())

    hn_events_2id = {k: i for i, k in enumerate(hn_events)}

    label2ids = {}
    id2labels = {}

    for e, args in hn_events_mapping.items():
        _, id2label, label2id = build_vocab(args)
        label2ids[e] = label2id
        id2labels[hn_events_2id[e]] = id2label

    event_to_argument_len_mapping = {
        hn_events_2id[k]: len(label2ids[k]) for k in hn_events_mapping.keys()
    }

    # pad to max sequence in batch
    data_collator = DataCollatorForTokenClassification(
        tokenizer=tokenizer, padding=True
    )

    loaders_train = []
    loaders_valid = []
    loaders_test = []

    for e in hn_events:
        dataset_train = DOCEEOneEventDataset(
            fpath=config.dataset_train_path,
            tokenizer=tokenizer,
            tag2id=label2ids[e],
            event2id=hn_events_2id,
            event=e,
        )
        len_train = int(0.8 * len(dataset_train))

        dataset_train, dataset_valid = data.random_split(
            dataset_train,
            [int(0.8 * len(dataset_train)), len(dataset_train) - len_train],
            generator=torch.Generator().manual_seed(config.seed),
        )

        dataset_test = DOCEEOneEventDataset(
            fpath=config.dataset_test_path,
            tokenizer=tokenizer,
            tag2id=label2ids[e],
            event2id=hn_events_2id,
            event=e,
        )

        loader_train = data.DataLoader(
            dataset=dataset_train,
            batch_size=len(dataset_train)
            if len(dataset_train) <= config.batch_size
            else config.batch_size,
            collate_fn=data_collator,
            worker_init_fn=seed_worker,
            generator=torch.Generator().manual_seed(config.seed),
        )

        loader_valid = data.DataLoader(
            dataset=dataset_valid,
            batch_size=len(dataset_valid)
            if len(dataset_valid) <= config.batch_size
            else config.batch_size,
            collate_fn=data_collator,
            worker_init_fn=seed_worker,
            generator=torch.Generator().manual_seed(config.seed),
        )

        loader_test = data.DataLoader(
            dataset=dataset_test,
            batch_size=len(dataset_test)
            if len(dataset_test) <= config.batch_size
            else config.batch_size,
            collate_fn=data_collator,
            worker_init_fn=seed_worker,
            generator=torch.Generator().manual_seed(config.seed),
        )

        loaders_train.append(loader_train)
        loaders_valid.append(loader_valid)
        loaders_test.append(loader_test)

    device = config.device if torch.cuda.is_available() else "cpu"

    print(device)

    # TODO this only works for Roberta for now

    bert_model = RobertaForArgumentTokenClassificationMultipleHeads.from_pretrained(
        config.model,
        event_to_argument_len_mapping=event_to_argument_len_mapping,
        id2label=id2labels,
        label2id=label2ids,
    )

    bert_model = bert_model.to(device)

    optimizer = torch.optim.Adam(bert_model.parameters(), lr=config.lr)
    scheduler = torch.optim.lr_scheduler.MultiplicativeLR(
        optimizer=optimizer, lr_lambda=lambda x: config.multiplicative_lr
    )
    criterion = nn.CrossEntropyLoss(ignore_index=-100)

    metrics = train_evaluate(
        model=bert_model,
        loaders_train=loaders_train,
        loaders_valid=loaders_valid,
        loaders_test=loaders_test,
        optimizer=optimizer,
        criterion=criterion,
        scheduler=scheduler,
        epochs=config.epochs,
    )

    print(metrics)

    wandb.finish()
