# Supplementary material for: Closed-domain event extraction for hard news event monitoring: a systematic study
Source: PeerJ Comput Sci. 2024 Oct 10;10:e2355. doi: 10.7717/peerj-cs.2355 (PMC11623237; doi:10.7717/peerj-cs.2355)
Supplement: Supplemental Information 1 [file peerj-cs-10-2355-s001.zip › experiments/arg_ext_seq_lab_hn/constants.py]

OTHER = "O"

HARD_NEWS_EVENTS = [
    "Air crash",
    "Armed Conflict",
    "Bank Robbery",
    "Disease Outbreaks",
    "Droughts",
    "Earthquakes",
    "Environment Pollution",
    "Famine",
    "Financial Crisis",
    "Fire",
    "Floods",
    "Gas explosion",
    "Hurricanes_Tornado_Storm_Blizzard",
    "Insect Disaster",
    "Mass Poisoning",
    "Military Exercise",
    "Mine Collapses",
    "Mudslides",
    "Protest_Online Condemnation",
    "Regime Change",
    "Riot",
    "Road Crash",
    "Shipwreck",
    "Strike",
    "Train collisions",
    "Tsunamis",
    "Volcano Eruption",
]

HN_Events_Args_Mapping = {
    "Air crash": [
        "Agency to which the aircraft belongs",
        "Alternate Landing Place",
        "Casualties and Losses",
        "Causes",
        "Date",
        "Flight No.",
        "Initially Scheduled Landing Place",
        "Investigator of the accident",
        "Location",
        "Passengers",
        "Service years",
        "Survivors",
        "Taking-off Place",
        "Crew",
    ],
    "Armed Conflict": [
        "Attacker",
        "Casualties and Losses",
        "Date",
        "Destruction of installations",
        "End time",
        "Lasting time",
        "Location",
        "Military Strength(Units involved)",
        "Target",
        "Weapon and Equipment used",
    ],
    "Bank Robbery": [
        "Amount recovered",
        "Arrested",
        "Bank Name",
        "Date",
        "Hostage",
        "Investigating Spokesperson",
        "Investigating agency",
        "Location",
        "Perpetrators",
        "Stolen amount",
        "Transportation",
        "Weapon used",
    ],
    "Disease Outbreaks": [
        "Areas affected",
        "Causes",
        "Complications",
        "Confirmed/infected cases",
        "Cured Rate",
        "Cured cases",
        "Date",
        "Death Rate",
        "Death cases",
        "Disease Name",
        "Epidemic data issuing agency",
        "Location of the outbreak",
        "Number of people hospitalized",
        "Number of people vaccinated and coverage rate",
        "Precautionary measure",
        "Special medicine",
        "Susceptible population",
        "Suspected cases",
        "Symptoms",
        "Vaccine Research and Development Organization",
        "Way for Spreading",
    ],
    "Droughts": [
        "Areas Affected",
        "Causes",
        "Damaged Crops & Livestock",
        "Date",
        "Economic Loss",
        "Influenced People",
        "Number of production cuts",
        "Related rivers or lakes",
        "The Worst-Hit Area",
    ],
    "Earthquakes": [
        "Aid agency",
        "Aid supplies/amount",
        "Area Affected",
        "Casualties and Losses",
        "Date",
        "Economic loss",
        "Epicenter",
        "Magnitude",
        "Number of Aftershocks",
        "Number of Destroyed building",
        "Number of Houses Rebuilt",
        "Number of People Trapped",
        "Number of evacuated",
        "Number of people rescued",
        "Temporary settlement",
    ],
    "Environment Pollution": [
        "Anti-pollution people/organizations",
        "Causes",
        "Date",
        "Location",
        "Number of victims",
        "Party responsible for pollution",
        "Pollution source",
        "Solution",
    ],
    "Famine": [
        "Aid agency",
        "Aid supplies/amount",
        "Areas affected",
        "Casualties and Losses",
        "Causes",
        "Date",
        "Economic Loss",
        "Number of People Influenced",
        "Response Measures",
    ],
    "Financial Crisis": [
        "Affected Area",
        "Affected industries",
        "Business failures",
        "Causes",
        "Economic Loss",
        "Economists who predicted the crisis",
        "End time",
        "Start time",
        "Unemployed Rate",
        "Policy proposals",
    ],
    "Fire": [
        "Aid agency",
        "Aid supplies/amount",
        "Casualties and Losses",
        "Causes",
        "Date",
        "Economic loss",
        "Location",
        "Magnitude",
        "Number of Destroyed building",
        "Number of people rescued",
        "Temporary settlement",
    ],
    "Floods": [
        "Aid agency",
        "Aid supplies/amount",
        "Areas affected",
        "Casualties and Losses",
        "Causes",
        "Date",
        "Disaster-stricken farmland",
        "Economic Loss",
        "Maximum rainfall in the Affected Area",
        "Missings",
        "Number of damaged houses",
        "Number of evacuated",
        "Number of people rescued",
        "Related rivers or lakes",
        "Temporary settlement",
        "Water level",
    ],
    "Gas explosion": [
        "Casualties and Losses",
        "Causes",
        "Compensation",
        "Date",
        "Economic loss",
        "Investigation results of the accident",
        "Investigator of the accident",
        "Location",
        "Number of people evacuated",
        "Responsibility determination",
        "Temporary Security Zone",
        "The hospital where the wounded was taken",
        "survivors",
    ],
    "Hurricanes_Tornado_Storm_Blizzard": [
        "Amount of Precipitation",
        "Influence people",
        "Maximum wind speed",
        "People/Organization who predicted the disaster",
        "Storm Formation Location",
        "Storm Formation Time",
        "Storm Hit Location",
        "Storm Hit Time",
        "Storm Name",
        "Storm center location",
        "Storm movement speed",
        "The direction of the storm",
        "Tsunami Warning Level",
    ],
    "Insect Disaster": [
        "Aid agency",
        "Aid supplies/amount",
        "Areas affected",
        "Causes",
        "Date",
        "Economic Loss",
        "Influenced Crops and Livelihood",
        "Pests",
        "Response Measures",
    ],
    "Mass Poisoning": [
        "Casualties and Losses",
        "Causes",
        "Compensation",
        "Date",
        "Economic loss",
        "Investigator of the accident",
        "Location",
        "Number of people evacuated",
        "Responsibility determination",
        "Spokeswoman/Spokesman",
        "The hospital where the wounded was taken",
        "Type of the poisoning",
    ],
    "Military Exercise": [
        "Army Participated",
        "Commanders and their position",
        "Countries participating in the military exercise",
        "Date",
        "Military Exercise Items",
        "Number of people participating in the military " "exercise",
        "The name of the military exercise",
        "The purpose of the military exercise",
        "Weapons used in military exercises",
        "location",
    ],
    "Mine Collapses": [
        "Casualties and Losses",
        "Causes",
        "Compensation",
        "Date",
        "Economic loss",
        "Investigation results of the accident",
        "Investigator of the accident",
        "Location",
        "Number for trapped people",
        "Number of days trapped",
        "Rescue start time",
        "Responsibility determination",
        "Survivors",
        "The hospital where the wounded was taken",
        "Trapped depth",
    ],
    "Mudslides": [
        "Aid agency",
        "Aid supplies/amount",
        "Areas affected",
        "Casualties and Losses",
        "Causes",
        "Date",
        "Economic Loss",
        "Influence People",
        "Missings",
        "Number of Destroyed building",
        "Number of evacuated",
        "Number of people rescued",
        "Temporary settlement",
    ],
    "Protest_Online Condemnation": [
        "Arrested",
        "Casualties and Losses",
        "Date",
        "Government Reaction",
        "Location",
        "Method",
        "Property damage",
        "Protest Slogan",
        "Protesters",
        "Reason for protest",
    ],
    "Regime Change": [
        "Army",
        "Commanders of the army",
        "Country",
        "Date",
        "Provisional government",
        "Time for dignitaries to resign",
        "Head of government",
    ],
    "Riot": [
        "Belligerents",
        "Casualties and Losses",
        "Causes",
        "Date",
        "Economic Loss",
        "Location",
        "Weapon used",
    ],
    "Road Crash": [
        "Casualties and Losses",
        "Causes",
        "Compensation",
        "Date",
        "Economic loss",
        "Investigating police",
        "Location",
        "Number of vehicles involved in the crash",
        "Survivors",
        "The hospital where the wounded was taken",
    ],
    "Shipwreck": [
        "Agency to which the ship belongs",
        "Casualties and Losses",
        "Causes",
        "Date",
        "Investigator of the accident",
        "Location",
        "Location of wreckage found",
        "Missings",
        "Rescue Organizer",
        "Rescue start time",
        "Rescue tool or method",
        "Ship No.",
        "Survivors",
        "The state of the hull at the time of discovery",
        "Time the crew lost contact",
        "Time to find the wreck",
    ],
    "Strike": [
        "Boycotted institutions",
        "Duration",
        "Economy Loss",
        "End time",
        "Outcome of the strike",
        "Reason for Strike",
        "Start time",
        "Strike Agencies",
        "Strike Industry",
        "Strikers",
        "Strikers Status",
    ],
    "Train collisions": [
        "Agency to which the train belongs",
        "Casualties and Losses",
        "Causes",
        "Date",
        "Economic loss",
        "Investigator of the accident",
        "Location",
        "Missings",
        "Survivors",
        "The hospital where the wounded was taken",
        "Train No.",
    ],
    "Tsunamis": [
        "Aid agency",
        "Aid supplies/amount",
        "Area Affected",
        "Casualties and Losses",
        "Causes",
        "Date",
        "Economic loss",
        "Magnitude(Tsunami heights)",
        "Number of Destroyed building",
        "Number of people rescued",
        "People/Organization who predicted the disaster",
        "Tsunami Warning Level",
        "Tsunamis name",
        "Warning Device",
    ],
    "Volcano Eruption": [
        "Areas affected",
        "Casualties and Losses",
        "Causes",
        "Economic Loss",
        "Fire Warning Level",
        "Last Outbreak Time",
        "Number of Damaged House",
        "Number of evacuated",
        "Outbreak Date",
        "People/Organization who predicted the disaster",
        "Refuge",
        "The State of the Volcano (dormant or active)",
        "Volcano Name",
    ],
}
