# Supplementary material for: Closed-domain event extraction for hard news event monitoring: a systematic study
Source: PeerJ Comput Sci. 2024 Oct 10;10:e2355. doi: 10.7717/peerj-cs.2355 (PMC11623237; doi:10.7717/peerj-cs.2355)
Supplement: Supplemental Information 1 [file peerj-cs-10-2355-s001.zip › experiments/arg_ext_seq_lab_hn/dataset.py]

import ast

import pandas as pd
from torch.utils import data


class DOCEEDataset(data.Dataset):
    def __init__(self, fpath, tokenizer, tag2id, event2id):
        self.tokenizer = tokenizer
        self.tag2id = tag2id
        self.event2id = event2id
        self.tokens, self.tags, self.tag_ids, self.event_ids = [], [], [], []

        data = pd.read_csv(fpath)
        data["tokens"] = data["tokens"].apply(ast.literal_eval)
        data["bio_tags"] = data["bio_tags"].apply(ast.literal_eval)

        for _, tb in data[["tokens", "bio_tags", "event_type"]].iterrows():
            self.tokens.append(tb["tokens"])
            self.tags.append(tb["bio_tags"])
            self.tag_ids.append([self.tag2id[x] for x in tb["bio_tags"]])
            self.event_ids.append(self.event2id[tb["event_type"]])

        self.tokenized_inputs = self.tokenize_and_align_labels(
            self.tokens, self.tag_ids, self.event_ids
        )

    def __len__(self):
        return len(self.tokens)

    def __getitem__(self, idx):
        return {
            "input_ids": self.tokenized_inputs["input_ids"][idx],
            "attention_mask": self.tokenized_inputs["attention_mask"][idx],
            "labels": self.tokenized_inputs["labels"][idx],
            "event_type_ids": self.tokenized_inputs["event_type_ids"][idx],
        }

    def tokenize_and_align_labels(self, tokens, tags_id, events_id):
        """Taken from https://huggingface.co/docs/transformers/tasks/token_classification"""
        tokenized_input = self.tokenizer(
            tokens,
            truncation=True,
            is_split_into_words=True,
        )

        labels = []
        for i, label in enumerate(tags_id):
            word_ids = tokenized_input.word_ids(
                batch_index=i
            )  # Map tokens to their respective word.
            previous_word_idx = None
            label_ids = []
            for word_idx in word_ids:  # Set the special tokens to -100.
                if word_idx is None:
                    label_ids.append(-100)
                elif (
                    word_idx != previous_word_idx
                ):  # Only label the first token of a given word.
                    label_ids.append(label[word_idx])
                else:
                    label_ids.append(-100)
                previous_word_idx = word_idx
            labels.append(label_ids)

        tokenized_input["labels"] = labels
        tokenized_input["event_type_ids"] = events_id
        return tokenized_input


class DOCEEOneEventDataset(data.Dataset):
    def __init__(self, fpath, tokenizer, tag2id, event2id, event):
        self.tokenizer = tokenizer
        self.tag2id = tag2id
        self.event2id = event2id
        self.tokens, self.tags, self.tag_ids = [], [], []

        data = pd.read_csv(fpath)
        data = data[data.event_type == event]
        data["tokens"] = data["tokens"].apply(ast.literal_eval)
        data["bio_tags"] = data["bio_tags"].apply(ast.literal_eval)

        for _, tb in data[["tokens", "bio_tags"]].iterrows():
            self.tokens.append(tb["tokens"])
            self.tags.append(tb["bio_tags"])
            bio_tags_ids = []
            for x in tb["bio_tags"]:
                # this check is needed for silver evaluation
                if x in self.tag2id.keys():
                    bio_tags_ids.append(self.tag2id[x])
                else:
                    bio_tags_ids.append(self.tag2id["O"])
            self.tag_ids.append(bio_tags_ids)

        self.event_id = self.event2id[event]

        self.tokenized_inputs = self.tokenize_and_align_labels(
            self.tokens, self.tag_ids, self.event_id
        )

    def __len__(self):
        return len(self.tokens)

    def __getitem__(self, idx):
        return {
            "input_ids": self.tokenized_inputs["input_ids"][idx],
            "attention_mask": self.tokenized_inputs["attention_mask"][idx],
            "labels": self.tokenized_inputs["labels"][idx],
            "event_type_id": self.tokenized_inputs["event_type_id"],
        }

    def tokenize_and_align_labels(self, tokens, tags_id, events_id):
        """Taken from https://huggingface.co/docs/transformers/tasks/token_classification"""
        tokenized_input = self.tokenizer(
            tokens,
            truncation=True,
            is_split_into_words=True,
        )

        labels = []
        for i, label in enumerate(tags_id):
            word_ids = tokenized_input.word_ids(
                batch_index=i
            )  # Map tokens to their respective word.
            previous_word_idx = None
            label_ids = []
            for word_idx in word_ids:  # Set the special tokens to -100.
                if word_idx is None:
                    label_ids.append(-100)
                elif (
                    word_idx != previous_word_idx
                ):  # Only label the first token of a given word.
                    label_ids.append(label[word_idx])
                else:
                    label_ids.append(-100)
                previous_word_idx = word_idx
            labels.append(label_ids)

        tokenized_input["labels"] = labels
        tokenized_input["event_type_id"] = events_id
        return tokenized_input
