# Supplementary material for: Closed-domain event extraction for hard news event monitoring: a systematic study
Source: PeerJ Comput Sci. 2024 Oct 10;10:e2355. doi: 10.7717/peerj-cs.2355 (PMC11623237; doi:10.7717/peerj-cs.2355)
Supplement: Supplemental Information 1 [file peerj-cs-10-2355-s001.zip › experiments/arg_ext_seq_lab_hn/models.py]

import torch
import torch.nn as nn
from transformers.models.roberta.modeling_roberta import (
    RobertaForTokenClassification,
    TokenClassifierOutput,
)


class RobertaForArgumentTokenClassificationMultipleHeads(RobertaForTokenClassification):
    # adapted from https://github.com/huggingface/transformers/blob/v4.25.1/src/transformers/models/roberta/modeling_roberta.py
    def __init__(self, config, event_to_argument_len_mapping):
        super().__init__(config=config)

        self.classification_heads = nn.ModuleDict()

        for event_id, args_len in event_to_argument_len_mapping.items():
            self.classification_heads[str(event_id)] = nn.Linear(
                config.hidden_size, args_len
            )

        self.post_init()

    def forward(
        self,
        input_ids=None,
        attention_mask=None,
        token_type_ids=None,
        position_ids=None,
        event_type_id=None,
        head_mask=None,
        inputs_embeds=None,
        labels=None,
        output_attentions=None,
        output_hidden_states=None,
        return_dict=None,
    ):
        return_dict = (
            return_dict if return_dict is not None else self.config.use_return_dict
        )

        outputs = self.roberta(
            input_ids,
            attention_mask=attention_mask,
            token_type_ids=token_type_ids,
            position_ids=position_ids,
            head_mask=head_mask,
            inputs_embeds=inputs_embeds,
            output_attentions=output_attentions,
            output_hidden_states=output_hidden_states,
            return_dict=return_dict,
        )

        # get last hidden state
        sequence_output = outputs[0]

        sequence_output = self.dropout(sequence_output)

        logits = self.classification_heads[str(event_type_id[0].item())](
            sequence_output
        )

        return TokenClassifierOutput(
            logits=logits,
            hidden_states=outputs.hidden_states,
            attentions=outputs.attentions,
        )


class RobertaForArgumentTokenClassification(RobertaForTokenClassification):
    # adapted from https://github.com/huggingface/transformers/blob/v4.25.1/src/transformers/models/roberta/modeling_roberta.py
    def __init__(self, config, event_type_size, event_hidden_size):
        super().__init__(config=config)

        self.event_type_embeddings = nn.Embedding(event_type_size, event_hidden_size)
        self.classifier = nn.Linear(
            config.hidden_size + event_hidden_size, config.num_labels
        )

        self.post_init()

    def forward(
        self,
        input_ids=None,
        attention_mask=None,
        token_type_ids=None,
        position_ids=None,
        event_type_ids=None,
        head_mask=None,
        inputs_embeds=None,
        labels=None,
        output_attentions=None,
        output_hidden_states=None,
        return_dict=None,
    ):
        return_dict = (
            return_dict if return_dict is not None else self.config.use_return_dict
        )

        outputs = self.roberta(
            input_ids,
            attention_mask=attention_mask,
            token_type_ids=token_type_ids,
            position_ids=position_ids,
            head_mask=head_mask,
            inputs_embeds=inputs_embeds,
            output_attentions=output_attentions,
            output_hidden_states=output_hidden_states,
            return_dict=return_dict,
        )

        # get last hidden state
        sequence_output = outputs[0]

        # sequence_output = self.dropout(sequence_output)

        event_emb_indexed = self.event_type_embeddings(event_type_ids)

        sequence_output = torch.cat(
            [
                sequence_output,
                event_emb_indexed.unsqueeze(1).repeat(1, input_ids.shape[1], 1),
            ],
            dim=-1,
        )

        sequence_output = self.dropout(sequence_output)

        logits = self.classifier(sequence_output)

        return TokenClassifierOutput(
            logits=logits,
            hidden_states=outputs.hidden_states,
            attentions=outputs.attentions,
        )
