# Supplementary material for: Closed-domain event extraction for hard news event monitoring: a systematic study
Source: PeerJ Comput Sci. 2024 Oct 10;10:e2355. doi: 10.7717/peerj-cs.2355 (PMC11623237; doi:10.7717/peerj-cs.2355)
Supplement: Supplemental Information 1 [file peerj-cs-10-2355-s001.zip › experiments/arg_ext_seq_lab_hn/util.py]

import torch
from constants import OTHER
from seqeval.metrics import accuracy_score, classification_report
from seqeval.scheme import IOB2


def build_vocab(labels, BIO_tagging=True):
    # OTHER token has idx 0
    all_labels = [OTHER]
    for label in labels:
        if BIO_tagging:
            all_labels.append("B-{}".format(label.lower()))
            all_labels.append("I-{}".format(label.lower()))
        else:
            all_labels.append(label)
    label2id = {tag: id for id, tag in enumerate(all_labels)}
    id2label = {id: tag for id, tag in enumerate(all_labels)}

    return all_labels, id2label, label2id


def compute_metrics(model, loader, eval_mode="micro"):
    model.eval()

    predictions = []
    targets = []

    with torch.no_grad():
        for batch in loader:
            batch = {k: v.to(model.device) for k, v in batch.items()}
            out = model(**batch)
            pred = torch.argmax(out.logits, dim=-1)
            target = batch["labels"]
            predictions.extend(pred.tolist())
            targets.extend(target.tolist())

    predictions = [
        [model.config.id2label[p] for (p, l) in zip(prediction, label) if l != -100]
        for prediction, label in zip(predictions, targets)
    ]

    targets = [
        [model.config.id2label[l] for l in label if l != -100] for label in targets
    ]

    report = classification_report(
        y_true=targets,
        y_pred=predictions,
        output_dict=True,
        scheme=IOB2,
        mode="strict",
    )

    if eval_mode == "micro":
        report.pop("macro avg")
        report.pop("weighted avg")
        overall_score = report.pop("micro avg")
    elif eval_mode == "macro":
        report.pop("micro avg")
        report.pop("weighted avg")
        overall_score = report.pop("macro avg")

    scores = {
        type_name: {
            "precision": score["precision"],
            "recall": score["recall"],
            "f1": score["f1-score"],
            "number": score["support"],
        }
        for type_name, score in report.items()
    }

    scores["overall_precision"] = overall_score["precision"]
    scores["overall_recall"] = overall_score["recall"]
    scores["overall_f1"] = overall_score["f1-score"]
    scores["overall_accuracy"] = accuracy_score(y_true=targets, y_pred=predictions)

    return {"classification": scores}


def compute_metrics_multiple_heads(model, loaders, eval_mode="micro"):
    model.eval()

    predictions = []
    targets = []
    event_ids = []

    with torch.no_grad():
        for loader in loaders:
            for batch in loader:
                batch = {k: v.to(model.device) for k, v in batch.items()}
                out = model(**batch)
                pred = torch.argmax(out.logits, dim=-1)
                target = batch["labels"]
                predictions.extend(pred.tolist())
                targets.extend(target.tolist())
                event_ids.extend(batch["event_type_id"].tolist())

    predictions = [
        [
            model.config.id2label[event][p]
            for (p, l) in zip(prediction, label)
            if l != -100
        ]
        for prediction, label, event in zip(predictions, targets, event_ids)
    ]

    targets = [
        [model.config.id2label[event][l] for l in label if l != -100]
        for label, event in zip(targets, event_ids)
    ]

    report = classification_report(
        y_true=targets,
        y_pred=predictions,
        output_dict=True,
        scheme=IOB2,
        mode="strict",
    )

    if eval_mode == "micro":
        report.pop("macro avg")
        report.pop("weighted avg")
        overall_score = report.pop("micro avg")
    elif eval_mode == "macro":
        report.pop("micro avg")
        report.pop("weighted avg")
        overall_score = report.pop("macro avg")

    scores = {
        type_name: {
            "precision": score["precision"],
            "recall": score["recall"],
            "f1": score["f1-score"],
            "number": score["support"],
        }
        for type_name, score in report.items()
    }

    scores["overall_precision"] = overall_score["precision"]
    scores["overall_recall"] = overall_score["recall"]
    scores["overall_f1"] = overall_score["f1-score"]
    scores["overall_accuracy"] = accuracy_score(y_true=targets, y_pred=predictions)

    return {"classification": scores}


def logging(
    model,
    loader,
    loss,
    epoch,
    mode="train",
    eval_mode="micro",
):
    loss_string = mode + " loss: " + str(round(loss / len(loader.dataset), 3))

    all_metrics = compute_metrics(model=model, loader=loader, eval_mode=eval_mode)

    classification_string = "classification" + "\nP={:.3f}\tR={:.3f}\tF1={:.3f}".format(
        all_metrics["classification"]["overall_precision"],
        all_metrics["classification"]["overall_recall"],
        all_metrics["classification"]["overall_f1"],
    )

    f1_string = (
        mode + " F1: " + str(round(all_metrics["classification"]["overall_f1"], 3))
    )

    epoch_string = "\033[1m" + "Epoch: " + str(epoch) + "\033[0m"

    if mode == "train":
        print(epoch_string)
    print(loss_string)
    print(f1_string)
    print("------------------------")
    print(mode + " evaluation details")
    print("------------------------")
    print(classification_string)
    print("------------------------")

    return all_metrics


def logging_multiple_heads(
    model,
    loaders,
    loss,
    epoch,
    mode="train",
    eval_mode="micro",
):
    loss_string = (
        mode + " loss: " + str(round(loss / sum([len(x.dataset) for x in loaders]), 3))
    )

    all_metrics = compute_metrics_multiple_heads(
        model=model, loaders=loaders, eval_mode=eval_mode
    )

    classification_string = "classification" + "\nP={:.3f}\tR={:.3f}\tF1={:.3f}".format(
        all_metrics["classification"]["overall_precision"],
        all_metrics["classification"]["overall_recall"],
        all_metrics["classification"]["overall_f1"],
    )

    f1_string = (
        mode + " F1: " + str(round(all_metrics["classification"]["overall_f1"], 3))
    )

    epoch_string = "\033[1m" + "Epoch: " + str(epoch) + "\033[0m"

    if mode == "train":
        print(epoch_string)
    print(loss_string)
    print(f1_string)
    print("------------------------")
    print(mode + " evaluation details")
    print("------------------------")
    print(classification_string)
    print("------------------------")

    return all_metrics
