# Supplementary material for: Closed-domain event extraction for hard news event monitoring: a systematic study
Source: PeerJ Comput Sci. 2024 Oct 10;10:e2355. doi: 10.7717/peerj-cs.2355 (PMC11623237; doi:10.7717/peerj-cs.2355)
Supplement: Supplemental Information 1 [file peerj-cs-10-2355-s001.zip › experiments/argument_extraction/eval_docee_bert_arg_ext_qa.ipynb]

# %% [code]
import json
import torch

from transformers import AutoTokenizer, AutoModelForQuestionAnswering
from transformers import Trainer, TrainingArguments, EarlyStoppingCallback
from transformers import default_data_collator

from datasets import load_metric

import utils_qa as utils

# %% [code]
%env CUDA_VISIBLE_DEVICES=0
# torch.cuda.set_device(0)
# print(torch.cuda.current_device())

# %% [markdown]
## Utility functions

# %% [code]
import uuid

def read_arguments(example):
    return {"arguments": json.loads(example["arguments"])}

def add_id(entry):
    return {"id": str(uuid.uuid1().hex)}

# %% [markdown]
## Prepare dataset

# %% [code]
from os import path
from pandas import read_csv
from datasets import DatasetDict, Dataset
from utils import is_hard_news_event

dataset_path = "/shared/lovorka/fkdosilovic/data/docee"

# Load and prepare the dataset.
files = {
    # "train": path.join(dataset_path, "train.csv"),
    # "valid": path.join(dataset_path, "valid.csv"),
    "test": path.join(dataset_path, "test_all.csv"),
}

dataset = {split: read_csv(fp) for split, fp in files.items()}
# Comment the following code if you wan't to evaluate on a whole dataset.
for split in dataset:
    dataset[split] = dataset[split][
        dataset[split]["event_type"].apply(is_hard_news_event)
    ]

print(len(set(dataset["test"]["event_type"])))

for split in dataset:
    dataset[split]["arguments"] = dataset[split]["arguments"].apply(eval)

for split in dataset:
    dataset[split] = utils.create_qa_dataset(
            dataset[split].to_dict(orient="records")
        )

for split in dataset:
    dataset[split] = Dataset.from_dict(dataset[split])

# train_valid_d = dataset["train"].train_test_split(test_size=0.1, seed=42)
# dataset["train"] = train_valid_d["train"]
# dataset["valid"] = train_valid_d["test"]

docee_qa_ds = DatasetDict(dataset)

# %% [code]
docee_qa_ds = docee_qa_ds.map(add_id)

# %% [markdown]


# %% [code]
from functools import partial
# model_path = "/shared/lovorka/fkdosilovic/models/roberta-base-squad2-finetuned-docee/checkpoint-2200/"
model_path = "/shared/lovorka/fkdosilovic/models/argument-extraction/hard-news/distilroberta-base-squad2-finetuned-docee/"

# Preprocess the training data
tokenizer = AutoTokenizer.from_pretrained(model_path)
max_length = 384  # The maximum length of a feature (question and context)
doc_stride = 128  # The authorized overlap between two part of the context when splitting it is needed.
pad_on_right = tokenizer.padding_side == "right"

# prepare_train_features = partial(
#     utils_qa.prepare_train_features,
#     tokenizer=tokenizer,
#     max_length=max_length,
#     doc_stride=doc_stride,
#     pad_on_right=pad_on_right,
# )

# tokenized_datasets = docee_qa_ds.map(
#     prepare_train_features,
#     batched=True,
#     remove_columns=docee_qa_ds["train"].column_names,
# )

# Fine-tune the model.
model = AutoModelForQuestionAnswering.from_pretrained(model_path)
model_name = model_path.split("/")[-1]

# %% [code]
training_args = TrainingArguments(
        output_dir=f"{model_name}-finetuned-docee",
        evaluation_strategy="steps",
        eval_steps=100,
        save_total_limit=3,
        save_steps=100,
        learning_rate=2e-5,
        per_device_train_batch_size=16,
        per_device_eval_batch_size=128,
        gradient_accumulation_steps=4,
        eval_accumulation_steps=4,
        weight_decay=0.01,
        num_train_epochs=3,
        warmup_steps=300,
        push_to_hub=False,
        metric_for_best_model="loss",
        load_best_model_at_end=True,
    )

data_collator = default_data_collator
trainer = Trainer(
    model=model,
    args=training_args,
    train_dataset=None,
    eval_dataset=None,
    tokenizer=tokenizer,
    data_collator=data_collator,
    # compute_metrics=compute_metrics,
    callbacks=[EarlyStoppingCallback(early_stopping_patience=5)],
)

# %% [code]
prepare_valid_features = partial(
    utils.prepare_validation_features,
    tokenizer=tokenizer,
    max_length=max_length,
    doc_stride=doc_stride,
    pad_on_right=pad_on_right,
)

validation_features = docee_qa_ds["test"].map(
    prepare_valid_features,
    batched=True,
    batch_size=256,
    remove_columns=docee_qa_ds["test"].column_names
)

# %% [code]
raw_predictions = trainer.predict(validation_features)

# %% [code]
validation_features.set_format(type=validation_features.format["type"], columns=list(validation_features.features.keys()))

final_predictions = utils.postprocess_qa_predictions(
    docee_qa_ds["test"],
    tokenizer,
    validation_features,
    raw_predictions.predictions,
    max_answer_length=50,
    squad_v2=False,
)

# %% [code]
squad_v2 = False
metric = load_metric("squad_v2" if squad_v2 else "squad") # else "squad"

# %% [code]
if squad_v2:
    formatted_predictions = [{"id": k, "prediction_text": v, "no_answer_probability": 0.0} for k, v in final_predictions.items()]
else:
    formatted_predictions = [{"id": k, "prediction_text": v} for k, v in final_predictions.items()]
references = [{"id": ex["id"], "answers": ex["answers"]} for ex in docee_qa_ds["test"]]
 
metric.compute(predictions=formatted_predictions, references=references)

# %% [code]
