# Supplementary material for: Closed-domain event extraction for hard news event monitoring: a systematic study
Source: PeerJ Comput Sci. 2024 Oct 10;10:e2355. doi: 10.7717/peerj-cs.2355 (PMC11623237; doi:10.7717/peerj-cs.2355)
Supplement: Supplemental Information 1 [file peerj-cs-10-2355-s001.zip › experiments/argument_extraction/parse_args.py]

import argparse
from pathlib import Path


def parse_args_dataset(group_name="Dataset"):
    parser = argparse.ArgumentParser(add_help=False)
    group = parser.add_argument_group(group_name)

    group.add_argument(
        "--dataset",
        help="Path to the dataset.",
        type=Path,
        required=True,
    )

    group.add_argument("--train-split", default="train_all.csv")
    group.add_argument("--test-split", default="test_all.csv")

    return parser


def parse_args_hf_train_args(group_name="HF TrainingArguments"):
    parser = argparse.ArgumentParser(add_help=False)
    group = parser.add_argument_group(group_name)

    group.add_argument(
        "--evaluation-strategy",
        default="steps",
        choices=("no", "steps", "epoch"),
    )
    group.add_argument("--per-device-train-batch-size", default=8, type=int)
    group.add_argument("--per-device-eval-batch-size", default=8, type=int)
    group.add_argument("--gradient-accumulation-steps", default=1, type=int)
    group.add_argument("--eval-accumulation-steps", default=None, type=int)
    group.add_argument("--eval-delay", default=None, type=float)
    group.add_argument("--eval-steps", default=500, type=int)

    group.add_argument("--learning-rate", default=5e-5, type=float)
    group.add_argument("--weight-decay", default=0, type=float)
    group.add_argument("--max-grad-norm", default=1.0, type=float)
    group.add_argument("--num-train-epochs", default=3.0, type=float)
    group.add_argument("--max-steps", default=-1, type=int)
    group.add_argument("--save-steps", default=500, type=int)
    group.add_argument("--save-total-limit", default=3, type=int)
    group.add_argument("--auto-find-batch-size", default=False, type=bool)
    group.add_argument("--early-stopping-patience", default=10, type=int)

    return parser


def parse_args_persistence(group_name="Persistence"):
    parser = argparse.ArgumentParser(add_help=False)
    group = parser.add_argument_group(group_name)

    group.add_argument("--output-path", type=Path, required=True)
    group.add_argument("--model-name", type=Path, required=True)
    group.add_argument("--tokenizer-name", type=Path)
    group.add_argument("--tf-idf-name", type=Path)

    return parser


def add_shared_args(parser):
    parser.add_argument("--model", default="", help="HuggingFace model.")
    parser.add_argument(
        "--n-sentences",
        default=None,
        type=int,
        help="Number of sentences to take into account.",
    )

    parser.add_argument(
        "--merge-text-columns",
        action="store_true",
        default=False,
        help="Create a single column (article) from title and text columns.",
    )

    parser.add_argument(
        "--spacy-model",
        default="en_core_web_sm",
        choices=("en_core_web_sm", "en_core_web_md", "en_core_web_lg"),
    )

    parser.add_argument(
        "--n-jobs",
        default=-1,
        type=int,
        help="Number of parallel processes. Optimal value is half the number \
            of CPU cores.",
    )

    parser.add_argument(
        "--gpu",
        default=0,
        type=int,
    )

    parser.add_argument("--random-state", default=42, type=int)


def parse_args(options, log=False):
    import sys

    module = sys.modules[__name__]

    if log:
        # Check if parser option exists.
        for option in options:
            if not hasattr(module, f"parse_args_{option}"):
                print(f"Parser option {option} does not exist.")

    parsers = [
        getattr(module, f"parse_args_{opt}")()
        for opt in options
        if hasattr(module, f"parse_args_{opt}")
    ]

    parser = argparse.ArgumentParser(
        parents=parsers,
        formatter_class=argparse.ArgumentDefaultsHelpFormatter,
    )

    add_shared_args(parser)

    return parser.parse_args()
