# Supplementary material for: Closed-domain event extraction for hard news event monitoring: a systematic study
Source: PeerJ Comput Sci. 2024 Oct 10;10:e2355. doi: 10.7717/peerj-cs.2355 (PMC11623237; doi:10.7717/peerj-cs.2355)
Supplement: Supplemental Information 1 [file peerj-cs-10-2355-s001.zip › experiments/argument_extraction/train_eval_bert_qa.py]

import wandb

from transformers import AutoTokenizer, AutoModelForQuestionAnswering
from transformers import Trainer, TrainingArguments, EarlyStoppingCallback
from transformers import default_data_collator

from datasets import DatasetDict, Dataset

import utils_qa as utils
from pandas import read_csv


def read_arguments(entry):
    entry["arguments"] = eval(entry["arguments"])
    return entry


def main(args):
    from os import path
    from functools import partial

    wandb.init(project="Event Extraction", entity="fkdosilovic")

    # Load and prepare the dataset.
    files = {
        "train": path.join(args.dataset, args.train_split),
        "test": path.join(args.dataset, args.test_split),
    }

    dataset = {split: read_csv(fp) for split, fp in files.items()}
    for split in dataset:
        dataset[split]["arguments"] = dataset[split]["arguments"].apply(eval)

    for split in dataset:
        dataset[split] = utils.create_qa_dataset(
            dataset[split].to_dict(orient="records")
        )

    for split in dataset:
        dataset[split] = Dataset.from_dict(dataset[split])

    train_valid_d = dataset["train"].train_test_split(test_size=0.1, seed=42)
    dataset["train"] = train_valid_d["train"]
    dataset["valid"] = train_valid_d["test"]

    docee_qa_ds = DatasetDict(dataset)

    # Preprocess the training data
    tokenizer = AutoTokenizer.from_pretrained(args.model)
    # The maximum length of a feature (question and context)
    max_length = 384
    # The authorized overlap between two part of the context when splitting it
    # is needed.
    doc_stride = 128
    pad_on_right = tokenizer.padding_side == "right"

    prepare_train_features = partial(
        utils.prepare_train_features,
        tokenizer=tokenizer,
        max_length=max_length,
        doc_stride=doc_stride,
        pad_on_right=pad_on_right,
    )

    tokenized_datasets = docee_qa_ds.map(
        prepare_train_features,
        batched=True,
        remove_columns=docee_qa_ds["train"].column_names,
    )

    # Fine-tune the model.
    model = AutoModelForQuestionAnswering.from_pretrained(args.model)
    model_name = args.model.split("/")[-1]

    training_args = TrainingArguments(
        output_dir=f"results/{model_name}-finetuned-docee",
        evaluation_strategy=args.evaluation_strategy,
        eval_steps=args.eval_steps,
        save_total_limit=args.save_total_limit,
        save_steps=args.save_steps,
        learning_rate=args.learning_rate,
        per_device_train_batch_size=args.per_device_train_batch_size,
        per_device_eval_batch_size=args.per_device_eval_batch_size,
        gradient_accumulation_steps=args.gradient_accumulation_steps,
        eval_delay=args.eval_delay,
        weight_decay=args.weight_decay,
        num_train_epochs=args.num_train_epochs,
        # warmup_steps=300,
        push_to_hub=False,
        metric_for_best_model="loss",
        load_best_model_at_end=True,
        auto_find_batch_size=args.auto_find_batch_size,
        report_to="wandb",
    )

    data_collator = default_data_collator
    trainer = Trainer(
        model=model,
        args=training_args,
        train_dataset=tokenized_datasets["train"],
        eval_dataset=tokenized_datasets["valid"],
        tokenizer=tokenizer,
        data_collator=data_collator,
        # compute_metrics=compute_metrics,
        callbacks=[
            EarlyStoppingCallback(early_stopping_patience=args.early_stopping_patience)
        ],
    )

    trainer.train()

    wandb.finish()


if __name__ == "__main__":
    from parse_args import parse_args

    args = parse_args(["dataset", "hf_train_args"])
    main(args)
