# Supplementary material for: Closed-domain event extraction for hard news event monitoring: a systematic study
Source: PeerJ Comput Sci. 2024 Oct 10;10:e2355. doi: 10.7717/peerj-cs.2355 (PMC11623237; doi:10.7717/peerj-cs.2355)
Supplement: Supplemental Information 1 [file peerj-cs-10-2355-s001.zip › experiments/argument_extraction/qa/README.md]

The code in this folder is copied from the HuggingFace's Transformer
GitHub page.

Links to the original code:

- [trainer_qa.py](https://github.com/huggingface/transformers/blob/main/examples/pytorch/question-answering/trainer_qa.py)
- [utils_qa.py](https://github.com/huggingface/transformers/blob/main/examples/pytorch/question-answering/utils_qa.py)
- [run_qa.py](https://github.com/huggingface/transformers/blob/main/examples/pytorch/question-answering/run_qa.py)
