# Supplementary material for: Closed-domain event extraction for hard news event monitoring: a systematic study
Source: PeerJ Comput Sci. 2024 Oct 10;10:e2355. doi: 10.7717/peerj-cs.2355 (PMC11623237; doi:10.7717/peerj-cs.2355)
Supplement: Supplemental Information 1 [file peerj-cs-10-2355-s001.zip › experiments/argument_extraction/qa/argmodels.py]

from dataclasses import dataclass, field
from typing import Optional


@dataclass
class DataTrainingArguments:
    """
    Arguments pertaining to what data we are going to input our model for training and eval.
    """

    dataset_name: Optional[str] = field(
        default=None,
        metadata={"help": "The name of the dataset to use (via the datasets library)."},
    )
    dataset_config_name: Optional[str] = field(
        default=None,
        metadata={
            "help": "The configuration name of the dataset to use (via the datasets library)."
        },
    )
    train_file: Optional[str] = field(
        default=None, metadata={"help": "The input training data file (a text file)."}
    )
    valid_file: Optional[str] = field(
        default=None, metadata={"help": "The input validation data file (a text file)."}
    )
    test_file: Optional[str] = field(
        default=None,
        metadata={
            "help": "An optional input test data file to evaluate the perplexity on (a text file)."
        },
    )
    overwrite_cache: bool = field(
        default=False,
        metadata={"help": "Overwrite the cached training and evaluation sets"},
    )
    preprocessing_num_workers: Optional[int] = field(
        default=None,
        metadata={"help": "The number of processes to use for the preprocessing."},
    )
    max_seq_length: int = field(
        default=384,
        metadata={
            "help": (
                "The maximum total input sequence length after tokenization. Sequences longer "
                "than this will be truncated, sequences shorter will be padded."
            )
        },
    )
    pad_to_max_length: bool = field(
        default=True,
        metadata={
            "help": (
                "Whether to pad all samples to `max_seq_length`. If False, will pad the samples dynamically when"
                " batching to the maximum length in the batch (which can be faster on GPU but will be slower on TPU)."
            )
        },
    )
    max_train_samples: Optional[int] = field(
        default=None,
        metadata={
            "help": (
                "For debugging purposes or quicker training, truncate the number of training examples to this "
                "value if set."
            )
        },
    )
    max_eval_samples: Optional[int] = field(
        default=None,
        metadata={
            "help": (
                "For debugging purposes or quicker training, truncate the number of evaluation examples to this "
                "value if set."
            )
        },
    )
    max_predict_samples: Optional[int] = field(
        default=None,
        metadata={
            "help": (
                "For debugging purposes or quicker training, truncate the number of prediction examples to this "
                "value if set."
            )
        },
    )
    version_2_with_negative: bool = field(
        default=False,
        metadata={"help": "If true, some of the examples do not have an answer."},
    )
    eval_pipeline: bool = field(
        default=False,
        metadata={"help": "Evaluate argument extraction on predicted event types. Requires event_type_pred column."},
    )
    null_score_diff_threshold: float = field(
        default=0.0,
        metadata={
            "help": (
                "The threshold used to select the null answer: if the best answer has a score that is less than "
                "the score of the null answer minus this threshold, the null answer is selected for this example. "
                "Only useful when `version_2_with_negative=True`."
            )
        },
    )
    doc_stride: int = field(
        default=128,
        metadata={
            "help": "When splitting up a long document into chunks, how much stride to take between chunks."
        },
    )
    n_best_size: int = field(
        default=20,
        metadata={
            "help": "The total number of n-best predictions to generate when looking for an answer."
        },
    )
    max_answer_length: int = field(
        default=30,
        metadata={
            "help": (
                "The maximum length of an answer that can be generated. This is needed because the start "
                "and end predictions are not conditioned on one another."
            )
        },
    )
    early_stopping_patience: int = field(
        default=10,
        metadata={"help": ("Number of evaluations before we stop the training.")},
    )

    train_hard_news: bool = field(
        default=False,
        metadata={"help": ("Train on only hard news examples.")},
    )

    test_hard_news: bool = field(
        default=False,
        metadata={"help": ("Test on only hard news examples.")},
    )

    def __post_init__(self):
        if (
            self.dataset_name is None
            and self.train_file is None
            and self.test_file is None
        ):
            raise ValueError("Need either a dataset name or a training file/test_file.")
        else:
            if self.train_file is not None:
                extension = self.train_file.split(".")[-1]
                assert extension in [
                    "csv",
                    "json",
                ], "`train_file` should be a csv or a json file."
            if self.test_file is not None:
                extension = self.test_file.split(".")[-1]
                assert extension in [
                    "csv",
                    "json",
                ], "`test_file` should be a csv or a json file."


@dataclass
class ModelArguments:
    """
    Arguments pertaining to which model/config/tokenizer we are going to fine-tune from.
    """

    model_name_or_path: str = field(
        metadata={
            "help": "Path to pretrained model or model identifier from huggingface.co/models"
        }
    )
    config_name: Optional[str] = field(
        default=None,
        metadata={
            "help": "Pretrained config name or path if not the same as model_name"
        },
    )
    tokenizer_name: Optional[str] = field(
        default=None,
        metadata={
            "help": "Pretrained tokenizer name or path if not the same as model_name"
        },
    )
    cache_dir: Optional[str] = field(
        default=None,
        metadata={
            "help": "Path to directory to store the pretrained models downloaded from huggingface.co"
        },
    )
    model_revision: str = field(
        default="main",
        metadata={
            "help": "The specific model version to use (can be a branch name, tag name or commit id)."
        },
    )
    use_auth_token: bool = field(
        default=False,
        metadata={
            "help": (
                "Will use the token generated when running `huggingface-cli login` (necessary to use this script "
                "with private models)."
            )
        },
    )
