# Supplementary material for: Closed-domain event extraction for hard news event monitoring: a systematic study
Source: PeerJ Comput Sci. 2024 Oct 10;10:e2355. doi: 10.7717/peerj-cs.2355 (PMC11623237; doi:10.7717/peerj-cs.2355)
Supplement: Supplemental Information 1 [file peerj-cs-10-2355-s001.zip › experiments/argument_extraction/qa/eval_pipeline.py]

import logging
import os
import sys

import datasets
import evaluate

from argmodels import DataTrainingArguments, ModelArguments
from datasets import load_dataset
from trainer_qa import QuestionAnsweringTrainer
from utils_qa import (
    postprocess_qa_predictions,
    prepare_train_features,
    prepare_validation_features,
    preprocess_raw_dataset,
)
from functools import partial

import transformers
from transformers import (
    AutoConfig,
    AutoModelForQuestionAnswering,
    AutoTokenizer,
    DataCollatorWithPadding,
    EarlyStoppingCallback,
    EvalPrediction,
    HfArgumentParser,
    PreTrainedTokenizerFast,
    TrainingArguments,
    default_data_collator,
    set_seed,
)
from transformers.trainer_utils import get_last_checkpoint
from transformers.utils import check_min_version, send_example_telemetry
from transformers.utils.versions import require_version


# Will error if the minimal version of Transformers is not installed. Remove at your own risks.
check_min_version("4.26.0")

require_version(
    "datasets>=1.8.0",
    "To fix: pip install -r examples/pytorch/question-answering/requirements.txt",
)

logger = logging.getLogger(__name__)


def main():
    parser = HfArgumentParser(
        (ModelArguments, DataTrainingArguments, TrainingArguments)
    )
    model_args, data_args, training_args = parser.parse_args_into_dataclasses()

    # Detecting last checkpoint.
    last_checkpoint = None
    if (
        os.path.isdir(training_args.output_dir)
        and training_args.do_train
        and not training_args.overwrite_output_dir
    ):
        last_checkpoint = get_last_checkpoint(training_args.output_dir)
        if last_checkpoint is None and len(os.listdir(training_args.output_dir)) > 0:
            raise ValueError(
                f"Output directory ({training_args.output_dir}) already exists and is not empty. "
                "Use --overwrite_output_dir to overcome."
            )
        elif (
            last_checkpoint is not None and training_args.resume_from_checkpoint is None
        ):
            logger.info(
                f"Checkpoint detected, resuming training at {last_checkpoint}. To avoid this behavior, change "
                "the `--output_dir` or add `--overwrite_output_dir` to train from scratch."
            )

    # Set seed before initializing model.
    set_seed(training_args.seed)

    # Get the datasets: you can either provide your own CSV/JSON/TXT training
    # and evaluation files (see below) or just provide the name of one of the
    # public datasets available on the hub at https://huggingface.co/datasets/
    # (the dataset will be downloaded automatically from the datasets Hub).
    #
    # For CSV/JSON files, this script will use the column called 'text' or the
    # first column if no column called 'text' is found. You can easily tweak
    # this behavior (see below).
    #
    # In distributed training, the load_dataset function guarantee that only
    # one local process can concurrently download the dataset.
    data_files = {
        # "train": data_args.train_file,
        "test": data_args.test_file,
    }

    extension = data_args.test_file.split(".")[-1]
    raw_datasets = load_dataset(
        extension,
        data_files=data_files,
        # field="data",
        cache_dir=model_args.cache_dir,
        use_auth_token=True if model_args.use_auth_token else None,
    )

    raw_datasets = preprocess_raw_dataset(
        raw_datasets,
        data_args.version_2_with_negative,
        data_args.train_hard_news,
        data_args.test_hard_news,
        "event_type_pred" if data_args.eval_pipeline else "event_type",
    )

    # Load pretrained model and tokenizer
    #
    # Distributed training:
    # The .from_pretrained methods guarantee that only one local process can concurrently
    # download model & vocab.
    config = AutoConfig.from_pretrained(
        model_args.config_name
        if model_args.config_name
        else model_args.model_name_or_path,
        cache_dir=model_args.cache_dir,
        revision=model_args.model_revision,
        use_auth_token=True if model_args.use_auth_token else None,
    )
    tokenizer = AutoTokenizer.from_pretrained(
        model_args.tokenizer_name
        if model_args.tokenizer_name
        else model_args.model_name_or_path,
        cache_dir=model_args.cache_dir,
        use_fast=True,
        revision=model_args.model_revision,
        use_auth_token=True if model_args.use_auth_token else None,
    )
    model = AutoModelForQuestionAnswering.from_pretrained(
        model_args.model_name_or_path,
        from_tf=bool(".ckpt" in model_args.model_name_or_path),
        config=config,
        cache_dir=model_args.cache_dir,
        revision=model_args.model_revision,
        use_auth_token=True if model_args.use_auth_token else None,
    )

    # Tokenizer check: this script requires a fast tokenizer.
    if not isinstance(tokenizer, PreTrainedTokenizerFast):
        raise ValueError(
            "This example script only works for models that have a fast tokenizer. Checkout the big table of models at"
            " https://huggingface.co/transformers/index.html#supported-frameworks to find the model types that meet"
            " this requirement"
        )

    # Preprocessing the datasets.
    # Preprocessing is slighlty different for training and evaluation.
    if training_args.do_train:
        column_names = raw_datasets.column_names["train"]
    elif training_args.do_eval:
        column_names = raw_datasets.column_names["validation"]
    else:
        column_names = raw_datasets.column_names["test"]

    # Padding side determines if we do (question|context) or (context|question).
    pad_on_right = tokenizer.padding_side == "right"

    if data_args.max_seq_length > tokenizer.model_max_length:
        logger.warning(
            f"The max_seq_length passed ({data_args.max_seq_length}) is larger than the maximum length for the"
            f"model ({tokenizer.model_max_length}). Using max_seq_length={tokenizer.model_max_length}."
        )
    max_seq_length = min(data_args.max_seq_length, tokenizer.model_max_length)

    prepare_validation_features_fn = partial(
        prepare_validation_features,
        tokenizer=tokenizer,
        max_length=max_seq_length,
        doc_stride=data_args.doc_stride,
        pad_on_right=pad_on_right,
    )

    if training_args.do_predict:
        if "test" not in raw_datasets:
            raise ValueError("--do_predict requires a test dataset")
        predict_examples = raw_datasets["test"]
        if data_args.max_predict_samples is not None:
            # We will select sample from whole data
            predict_examples = predict_examples.select(
                range(data_args.max_predict_samples)
            )
        # Predict Feature Creation
        with training_args.main_process_first(
            desc="prediction dataset map pre-processing"
        ):
            predict_dataset = predict_examples.map(
                prepare_validation_features_fn,
                batched=True,
                num_proc=data_args.preprocessing_num_workers,
                remove_columns=column_names,
                load_from_cache_file=not data_args.overwrite_cache,
                desc="Running tokenizer on prediction dataset",
            )
        if data_args.max_predict_samples is not None:
            # During Feature creation dataset samples might increase, we will select required samples again
            max_predict_samples = min(
                len(predict_dataset), data_args.max_predict_samples
            )
            predict_dataset = predict_dataset.select(range(max_predict_samples))

    # Data collator
    # We have already padded to max length if the corresponding flag is True,
    # otherwise we need to pad in the data collator.
    data_collator = (
        default_data_collator
        if data_args.pad_to_max_length
        else DataCollatorWithPadding(
            tokenizer, pad_to_multiple_of=8 if training_args.fp16 else None
        )
    )

    # Post-processing:
    def post_processing_function(examples, features, predictions, stage="eval"):
        # Post-processing: we match the start logits and end logits to answers in the original context.
        log_level = training_args.get_process_log_level()
        predictions = postprocess_qa_predictions(
            examples=examples,
            features=features,
            predictions=predictions,
            version_2_with_negative=data_args.version_2_with_negative,
            n_best_size=data_args.n_best_size,
            max_answer_length=data_args.max_answer_length,
            null_score_diff_threshold=data_args.null_score_diff_threshold,
            output_dir=training_args.output_dir,
            log_level=log_level,
            prefix=stage,
        )
        # Format the result to the format the metric expects.
        if data_args.version_2_with_negative:
            formatted_predictions = [
                {"id": k, "prediction_text": v, "no_answer_probability": 0.0}
                for k, v in predictions.items()
            ]
        else:
            formatted_predictions = [
                {"id": k, "prediction_text": v} for k, v in predictions.items()
            ]

        references = [{"id": ex["id"], "answers": ex["answers"]} for ex in examples]
        return EvalPrediction(predictions=formatted_predictions, label_ids=references)

    metric = evaluate.load("squad_v2" if data_args.version_2_with_negative else "squad")

    def compute_metrics(p: EvalPrediction):
        return metric.compute(predictions=p.predictions, references=p.label_ids)

    # Initialize our Trainer
    trainer = QuestionAnsweringTrainer(
        model=model,
        args=training_args,
        train_dataset=train_dataset if training_args.do_train else None,
        eval_dataset=eval_dataset if training_args.do_eval else None,
        eval_examples=eval_examples if training_args.do_eval else None,
        tokenizer=tokenizer,
        data_collator=data_collator,
        post_process_function=post_processing_function,
        compute_metrics=compute_metrics,
        callbacks=[
            EarlyStoppingCallback(
                early_stopping_patience=data_args.early_stopping_patience
            )
        ],
    )

    # Prediction
    if training_args.do_predict:
        logger.info("*** Predict ***")
        results = trainer.predict(predict_dataset, predict_examples)
        metrics = results.metrics

        max_predict_samples = (
            data_args.max_predict_samples
            if data_args.max_predict_samples is not None
            else len(predict_dataset)
        )
        metrics["predict_samples"] = min(max_predict_samples, len(predict_dataset))

        trainer.log_metrics("predict", metrics)
        trainer.save_metrics("predict", metrics)

    kwargs = {
        "finetuned_from": model_args.model_name_or_path,
        "tasks": "question-answering",
    }
    if data_args.dataset_name is not None:
        kwargs["dataset_tags"] = data_args.dataset_name
        if data_args.dataset_config_name is not None:
            kwargs["dataset_args"] = data_args.dataset_config_name
            kwargs[
                "dataset"
            ] = f"{data_args.dataset_name} {data_args.dataset_config_name}"
        else:
            kwargs["dataset"] = data_args.dataset_name


if __name__ == "__main__":
    main()
