# Supplementary material for: Closed-domain event extraction for hard news event monitoring: a systematic study
Source: PeerJ Comput Sci. 2024 Oct 10;10:e2355. doi: 10.7717/peerj-cs.2355 (PMC11623237; doi:10.7717/peerj-cs.2355)
Supplement: Supplemental Information 1 [file peerj-cs-10-2355-s001.zip › experiments/argument_extraction/qa/run_qa.py]

#!/usr/bin/env python
# coding=utf-8
# Copyright 2020 The HuggingFace Team All rights reserved.
#
# Licensed under the Apache License, Version 2.0 (the "License");
# you may not use this file except in compliance with the License.
# You may obtain a copy of the License at
#
#     http://www.apache.org/licenses/LICENSE-2.0
#
# Unless required by applicable law or agreed to in writing, software
# distributed under the License is distributed on an "AS IS" BASIS,
# WITHOUT WARRANTIES OR CONDITIONS OF ANY KIND, either express or implied.
# See the License for the specific language governing permissions and
# limitations under the License.
"""
Fine-tuning the library models for question answering using a slightly adapted version of the 🤗 Trainer.
"""
# You can also adapt this script on your own question answering task. Pointers for this are left as comments.

import logging
import os
import sys

import datasets
import evaluate

from argmodels import DataTrainingArguments, ModelArguments
from datasets import load_dataset
from trainer_qa import QuestionAnsweringTrainer
from utils_qa import (
    postprocess_qa_predictions,
    prepare_train_features,
    prepare_validation_features,
    preprocess_raw_dataset,
)
from functools import partial

import transformers
from transformers import (
    AutoConfig,
    AutoModelForQuestionAnswering,
    AutoTokenizer,
    DataCollatorWithPadding,
    EarlyStoppingCallback,
    EvalPrediction,
    HfArgumentParser,
    PreTrainedTokenizerFast,
    TrainingArguments,
    default_data_collator,
    set_seed,
)
from transformers.trainer_utils import get_last_checkpoint
from transformers.utils import check_min_version, send_example_telemetry
from transformers.utils.versions import require_version


# Will error if the minimal version of Transformers is not installed. Remove at your own risks.
check_min_version("4.26.0")

require_version(
    "datasets>=1.8.0",
    "To fix: pip install -r examples/pytorch/question-answering/requirements.txt",
)

logger = logging.getLogger(__name__)


def main():
    # See all possible arguments in src/transformers/training_args.py
    # or by passing the --help flag to this script.
    # We now keep distinct sets of args, for a cleaner separation of concerns.

    parser = HfArgumentParser(
        (ModelArguments, DataTrainingArguments, TrainingArguments)
    )
    if len(sys.argv) == 2 and sys.argv[1].endswith(".json"):
        # If we pass only one argument to the script and it's the path to a json file,
        # let's parse it to get our arguments.
        model_args, data_args, training_args = parser.parse_json_file(
            json_file=os.path.abspath(sys.argv[1])
        )
    else:
        model_args, data_args, training_args = parser.parse_args_into_dataclasses()

    # Sending telemetry. Tracking the example usage helps us better allocate resources to maintain them. The
    # information sent is the one passed as arguments along with your Python/PyTorch versions.
    # send_example_telemetry("run_qa", model_args, data_args)

    # Setup logging
    logging.basicConfig(
        format="%(asctime)s - %(levelname)s - %(name)s - %(message)s",
        datefmt="%m/%d/%Y %H:%M:%S",
        handlers=[logging.StreamHandler(sys.stdout)],
    )

    log_level = training_args.get_process_log_level()
    logger.setLevel(log_level)
    datasets.utils.logging.set_verbosity(log_level)
    transformers.utils.logging.set_verbosity(log_level)
    transformers.utils.logging.enable_default_handler()
    transformers.utils.logging.enable_explicit_format()

    # Log on each process the small summary:
    logger.warning(
        f"Process rank: {training_args.local_rank}, device: {training_args.device}, n_gpu: {training_args.n_gpu}"
        + f"distributed training: {bool(training_args.local_rank != -1)}, 16-bits training: {training_args.fp16}"
    )
    logger.info(f"Training/evaluation parameters {training_args}")

    # Detecting last checkpoint.
    last_checkpoint = None
    if (
        os.path.isdir(training_args.output_dir)
        and training_args.do_train
        and not training_args.overwrite_output_dir
    ):
        last_checkpoint = get_last_checkpoint(training_args.output_dir)
        if last_checkpoint is None and len(os.listdir(training_args.output_dir)) > 0:
            raise ValueError(
                f"Output directory ({training_args.output_dir}) already exists and is not empty. "
                "Use --overwrite_output_dir to overcome."
            )
        elif (
            last_checkpoint is not None and training_args.resume_from_checkpoint is None
        ):
            logger.info(
                f"Checkpoint detected, resuming training at {last_checkpoint}. To avoid this behavior, change "
                "the `--output_dir` or add `--overwrite_output_dir` to train from scratch."
            )

    # Set seed before initializing model.
    set_seed(training_args.seed)

    # Get the datasets: you can either provide your own CSV/JSON/TXT training
    # and evaluation files (see below) or just provide the name of one of the
    # public datasets available on the hub at https://huggingface.co/datasets/
    # (the dataset will be downloaded automatically from the datasets Hub).
    #
    # For CSV/JSON files, this script will use the column called 'text' or the
    # first column if no column called 'text' is found. You can easily tweak
    # this behavior (see below).
    #
    # In distributed training, the load_dataset function guarantee that only
    # one local process can concurrently download the dataset.
    data_files = {
        "train": data_args.train_file,
        "validation": data_args.valid_file,
        "test": data_args.test_file,
    }

    extension = data_args.train_file.split(".")[-1]
    raw_datasets = load_dataset(
        extension,
        data_files=data_files,
        # field="data",
        cache_dir=model_args.cache_dir,
        use_auth_token=True if model_args.use_auth_token else None,
    )

    raw_datasets = preprocess_raw_dataset(
        raw_datasets,
        data_args.version_2_with_negative,
        data_args.train_hard_news,
        data_args.test_hard_news,
    )

    # Load pretrained model and tokenizer
    #
    # Distributed training:
    # The .from_pretrained methods guarantee that only one local process can concurrently
    # download model & vocab.
    config = AutoConfig.from_pretrained(
        model_args.config_name
        if model_args.config_name
        else model_args.model_name_or_path,
        cache_dir=model_args.cache_dir,
        revision=model_args.model_revision,
        use_auth_token=True if model_args.use_auth_token else None,
    )
    tokenizer = AutoTokenizer.from_pretrained(
        model_args.tokenizer_name
        if model_args.tokenizer_name
        else model_args.model_name_or_path,
        cache_dir=model_args.cache_dir,
        use_fast=True,
        revision=model_args.model_revision,
        use_auth_token=True if model_args.use_auth_token else None,
    )
    model = AutoModelForQuestionAnswering.from_pretrained(
        model_args.model_name_or_path,
        from_tf=bool(".ckpt" in model_args.model_name_or_path),
        config=config,
        cache_dir=model_args.cache_dir,
        revision=model_args.model_revision,
        use_auth_token=True if model_args.use_auth_token else None,
    )

    # Tokenizer check: this script requires a fast tokenizer.
    if not isinstance(tokenizer, PreTrainedTokenizerFast):
        raise ValueError(
            "This example script only works for models that have a fast tokenizer. Checkout the big table of models at"
            " https://huggingface.co/transformers/index.html#supported-frameworks to find the model types that meet"
            " this requirement"
        )

    # Preprocessing the datasets.
    # Preprocessing is slighlty different for training and evaluation.
    if training_args.do_train:
        column_names = raw_datasets.column_names["train"]
    elif training_args.do_eval:
        column_names = raw_datasets.column_names["validation"]
    else:
        column_names = raw_datasets.column_names["test"]

    # Padding side determines if we do (question|context) or (context|question).
    pad_on_right = tokenizer.padding_side == "right"

    if data_args.max_seq_length > tokenizer.model_max_length:
        logger.warning(
            f"The max_seq_length passed ({data_args.max_seq_length}) is larger than the maximum length for the"
            f"model ({tokenizer.model_max_length}). Using max_seq_length={tokenizer.model_max_length}."
        )
    max_seq_length = min(data_args.max_seq_length, tokenizer.model_max_length)

    if training_args.do_train:
        prepare_train_features_fn = partial(
            prepare_train_features,
            tokenizer=tokenizer,
            max_length=max_seq_length,
            doc_stride=data_args.doc_stride,
            pad_on_right=pad_on_right,
        )
        if "train" not in raw_datasets:
            raise ValueError("--do_train requires a train dataset")
        train_dataset = raw_datasets["train"]
        if data_args.max_train_samples is not None:
            # We will select sample from whole data if argument is specified
            max_train_samples = min(len(train_dataset), data_args.max_train_samples)
            train_dataset = train_dataset.select(range(max_train_samples))
        # Create train feature from dataset
        with training_args.main_process_first(desc="train dataset map pre-processing"):
            train_dataset = train_dataset.map(
                prepare_train_features_fn,
                batched=True,
                num_proc=data_args.preprocessing_num_workers,
                remove_columns=column_names,
                load_from_cache_file=not data_args.overwrite_cache,
                desc="Running tokenizer on train dataset",
            )
        if data_args.max_train_samples is not None:
            # Number of samples might increase during Feature Creation, We select only specified max samples
            max_train_samples = min(len(train_dataset), data_args.max_train_samples)
            train_dataset = train_dataset.select(range(max_train_samples))

    if training_args.do_eval:
        prepare_validation_features_fn = partial(
            prepare_validation_features,
            tokenizer=tokenizer,
            max_length=max_seq_length,
            doc_stride=data_args.doc_stride,
            pad_on_right=pad_on_right,
        )
        if "validation" not in raw_datasets:
            raise ValueError("--do_eval requires a validation dataset")
        eval_examples = raw_datasets["validation"]
        if data_args.max_eval_samples is not None:
            # We will select sample from whole data
            max_eval_samples = min(len(eval_examples), data_args.max_eval_samples)
            eval_examples = eval_examples.select(range(max_eval_samples))
        # Validation Feature Creation
        with training_args.main_process_first(
            desc="validation dataset map pre-processing"
        ):
            eval_dataset = eval_examples.map(
                prepare_validation_features_fn,
                batched=True,
                num_proc=data_args.preprocessing_num_workers,
                remove_columns=column_names,
                load_from_cache_file=not data_args.overwrite_cache,
                desc="Running tokenizer on validation dataset",
            )
        if data_args.max_eval_samples is not None:
            # During Feature creation dataset samples might increase, we will select required samples again
            max_eval_samples = min(len(eval_dataset), data_args.max_eval_samples)
            eval_dataset = eval_dataset.select(range(max_eval_samples))

    if training_args.do_predict:
        if "test" not in raw_datasets:
            raise ValueError("--do_predict requires a test dataset")
        predict_examples = raw_datasets["test"]
        if data_args.max_predict_samples is not None:
            # We will select sample from whole data
            predict_examples = predict_examples.select(
                range(data_args.max_predict_samples)
            )
        # Predict Feature Creation
        with training_args.main_process_first(
            desc="prediction dataset map pre-processing"
        ):
            predict_dataset = predict_examples.map(
                prepare_validation_features_fn,
                batched=True,
                num_proc=data_args.preprocessing_num_workers,
                remove_columns=column_names,
                load_from_cache_file=not data_args.overwrite_cache,
                desc="Running tokenizer on prediction dataset",
            )
        if data_args.max_predict_samples is not None:
            # During Feature creation dataset samples might increase, we will select required samples again
            max_predict_samples = min(
                len(predict_dataset), data_args.max_predict_samples
            )
            predict_dataset = predict_dataset.select(range(max_predict_samples))

    # Data collator
    # We have already padded to max length if the corresponding flag is True, otherwise we need to pad in the data
    # collator.
    data_collator = (
        default_data_collator
        if data_args.pad_to_max_length
        else DataCollatorWithPadding(
            tokenizer, pad_to_multiple_of=8 if training_args.fp16 else None
        )
    )

    # Post-processing:
    def post_processing_function(examples, features, predictions, stage="eval"):
        # Post-processing: we match the start logits and end logits to answers in the original context.
        predictions = postprocess_qa_predictions(
            examples=examples,
            features=features,
            predictions=predictions,
            version_2_with_negative=data_args.version_2_with_negative,
            n_best_size=data_args.n_best_size,
            max_answer_length=data_args.max_answer_length,
            null_score_diff_threshold=data_args.null_score_diff_threshold,
            output_dir=training_args.output_dir,
            log_level=log_level,
            prefix=stage,
        )
        # Format the result to the format the metric expects.
        if data_args.version_2_with_negative:
            formatted_predictions = [
                {"id": k, "prediction_text": v, "no_answer_probability": 0.0}
                for k, v in predictions.items()
            ]
        else:
            formatted_predictions = [
                {"id": k, "prediction_text": v} for k, v in predictions.items()
            ]

        references = [{"id": ex["id"], "answers": ex["answers"]} for ex in examples]
        return EvalPrediction(predictions=formatted_predictions, label_ids=references)

    metric = evaluate.load("squad_v2" if data_args.version_2_with_negative else "squad")

    def compute_metrics(p: EvalPrediction):
        return metric.compute(predictions=p.predictions, references=p.label_ids)

    # Initialize our Trainer
    trainer = QuestionAnsweringTrainer(
        model=model,
        args=training_args,
        train_dataset=train_dataset if training_args.do_train else None,
        eval_dataset=eval_dataset if training_args.do_eval else None,
        eval_examples=eval_examples if training_args.do_eval else None,
        tokenizer=tokenizer,
        data_collator=data_collator,
        post_process_function=post_processing_function,
        compute_metrics=compute_metrics,
        callbacks=[
            EarlyStoppingCallback(
                early_stopping_patience=data_args.early_stopping_patience
            )
        ],
    )

    # Training
    if training_args.do_train:
        checkpoint = None
        if training_args.resume_from_checkpoint is not None:
            checkpoint = training_args.resume_from_checkpoint
        elif last_checkpoint is not None:
            checkpoint = last_checkpoint
        train_result = trainer.train(resume_from_checkpoint=checkpoint)
        trainer.save_model()  # Saves the tokenizer too for easy upload

        metrics = train_result.metrics
        max_train_samples = (
            data_args.max_train_samples
            if data_args.max_train_samples is not None
            else len(train_dataset)
        )
        metrics["train_samples"] = min(max_train_samples, len(train_dataset))

        trainer.log_metrics("train", metrics)
        trainer.save_metrics("train", metrics)
        trainer.save_state()

    # Evaluation
    if training_args.do_eval:
        logger.info("*** Evaluate ***")
        metrics = trainer.evaluate()

        max_eval_samples = (
            data_args.max_eval_samples
            if data_args.max_eval_samples is not None
            else len(eval_dataset)
        )
        metrics["eval_samples"] = min(max_eval_samples, len(eval_dataset))

        trainer.log_metrics("eval", metrics)
        trainer.save_metrics("eval", metrics)

    # Prediction
    if training_args.do_predict:
        logger.info("*** Predict ***")
        results = trainer.predict(predict_dataset, predict_examples)
        metrics = results.metrics

        max_predict_samples = (
            data_args.max_predict_samples
            if data_args.max_predict_samples is not None
            else len(predict_dataset)
        )
        metrics["predict_samples"] = min(max_predict_samples, len(predict_dataset))

        trainer.log_metrics("predict", metrics)
        trainer.save_metrics("predict", metrics)

    kwargs = {
        "finetuned_from": model_args.model_name_or_path,
        "tasks": "question-answering",
    }
    if data_args.dataset_name is not None:
        kwargs["dataset_tags"] = data_args.dataset_name
        if data_args.dataset_config_name is not None:
            kwargs["dataset_args"] = data_args.dataset_config_name
            kwargs[
                "dataset"
            ] = f"{data_args.dataset_name} {data_args.dataset_config_name}"
        else:
            kwargs["dataset"] = data_args.dataset_name

    if training_args.push_to_hub:
        trainer.push_to_hub(**kwargs)
    else:
        trainer.create_model_card(**kwargs)


if __name__ == "__main__":
    main()
