# Supplementary material for: Closed-domain event extraction for hard news event monitoring: a systematic study
Source: PeerJ Comput Sci. 2024 Oct 10;10:e2355. doi: 10.7717/peerj-cs.2355 (PMC11623237; doi:10.7717/peerj-cs.2355)
Supplement: Supplemental Information 1 [file peerj-cs-10-2355-s001.zip › experiments/argument_extraction/qa/utils.py]

from docee import HARD_NEWS_EVENTS


def is_hard_news_event(
    event: str,
    hard_news_events: tuple = HARD_NEWS_EVENTS,
) -> bool:
    return event in hard_news_events


def is_soft_news_event(
    event: str,
    hard_news_events: tuple = HARD_NEWS_EVENTS,
) -> bool:
    return not is_hard_news_event(event, hard_news_events)
