# Supplementary material for: Closed-domain event extraction for hard news event monitoring: a systematic study
Source: PeerJ Comput Sci. 2024 Oct 10;10:e2355. doi: 10.7717/peerj-cs.2355 (PMC11623237; doi:10.7717/peerj-cs.2355)
Supplement: Supplemental Information 1 [file peerj-cs-10-2355-s001.zip › experiments/event_detection/docee.py]

DOCEE_HARD_NEWS_EVENTS = (
    "Air crash",
    "Armed Conflict",
    # "Awards ceremony",
    "Bank Robbery",
    # "Break historical records",
    # "Diplomatic Talks _ Diplomatic_Negotiation_ Summit Meeting",
    # "Diplomatic Visit",
    "Disease Outbreaks",
    "Droughts",
    "Earthquakes",
    "Environment Pollution",
    "Famine",
    # "Famous Person - CommitCrime - Accuse",
    # "Famous Person - CommitCrime - Arrest",
    # "Famous Person - CommitCrime - Investigate",
    # "Famous Person - CommitCrime - Release",
    # "Famous Person - CommitCrime - Sentence",
    # "Famous Person - Death",
    # "Famous Person - Divorce",
    # "Famous Person - Give a speech",
    # "Famous Person - Marriage",
    # "Famous Person - Recovered",
    # "Famous Person - Sick",
    # "Financial Aid",
    "Financial Crisis",
    "Fire",
    "Floods",
    "Gas explosion",
    # "Government Job change - Appoint_Inauguration",
    # "Government Job change - Election",
    # "Government Job change - Resignation_Dismissal",
    # "Government Policy Changes",
    "Hurricanes_Tornado_Storm_Blizzard",
    "Insect Disaster",
    # "Join in an Orgnization",
    "Mass Poisoning",
    "Military Exercise",
    "Mine Collapses",
    "Mudslides",
    # "New achievements in aerospace",
    # "New archeological discoveries",
    # "New wonders in nature",
    # "Organization Closed",
    # "Organization Established",
    # "Organization Fine",
    # "Organization Merge",
    "Protest_Online Condemnation",
    "Regime Change",
    "Riot",
    "Road Crash",
    "Shipwreck",
    # "Sign Agreement",
    # "Sports Competition",
    "Strike",
    # "Tear Up Agreement",
    "Train collisions",
    "Tsunamis",
    "Volcano Eruption",
    # "Withdraw from an Orgnization",
)

DOCEE_EVENTS = (
    "Air crash",
    "Armed Conflict",
    "Awards ceremony",
    "Bank Robbery",
    "Break historical records",
    "Diplomatic Talks _ Diplomatic_Negotiation_ Summit Meeting",
    "Diplomatic Visit",
    "Disease Outbreaks",
    "Droughts",
    "Earthquakes",
    "Environment Pollution",
    "Famine",
    "Famous Person - Commit Crime - Accuse",
    "Famous Person - Commit Crime - Arrest",
    "Famous Person - Commit Crime - Investigate",
    "Famous Person - Commit Crime - Release",
    "Famous Person - Commit Crime - Sentence",
    "Famous Person - Death",
    "Famous Person - Divorce",
    "Famous Person - Give a speech",
    "Famous Person - Marriage",
    "Famous Person - Recovered",
    "Famous Person - Sick",
    "Financial Aid",
    "Financial Crisis",
    "Fire",
    "Floods",
    "Gas explosion",
    "Government Job change - Appoint_Inauguration",
    "Government Job change - Election",
    "Government Job change - Resignation_Dismissal",
    "Government Policy Changes",
    "Hurricanes_Tornado_Storm_Blizzard",
    "Insect Disaster",
    "Join in an Organization",
    "Mass Poisoning",
    "Military Exercise",
    "Mine Collapses",
    "Mudslides",
    "New achievements in aerospace",
    "New archeological discoveries",
    "New wonders in nature",
    "Organization Closed",
    "Organization Established",
    "Organization Fine",
    "Organization Merge",
    "Protest_Online Condemnation",
    "Regime Change",
    "Riot",
    "Road Crash",
    "Shipwreck",
    "Sign Agreement",
    "Sports Competition",
    "Strike",
    "Tear Up Agreement",
    "Train collisions",
    "Tsunamis",
    "Volcano Eruption",
    "Withdraw from an Organization",
)
