# Supplementary material for: Closed-domain event extraction for hard news event monitoring: a systematic study
Source: PeerJ Comput Sci. 2024 Oct 10;10:e2355. doi: 10.7717/peerj-cs.2355 (PMC11623237; doi:10.7717/peerj-cs.2355)
Supplement: Supplemental Information 1 [file peerj-cs-10-2355-s001.zip › experiments/event_detection/eval_bert.py]

from pathlib import Path

from datasets import Dataset
from datasets import load_dataset
from sklearn.metrics import classification_report, precision_recall_fscore_support
from transformers import pipeline

from eeutils import docee
from eeutils.docee import is_hard_news_event


def parse_args():
    import argparse

    parser = argparse.ArgumentParser(
        description="Script for evaluating Transformer-based models on the \
        event classification task.",
        formatter_class=argparse.ArgumentDefaultsHelpFormatter,
    )

    parser.add_argument(
        "--model",
        type=Path,
        required=True,
        help="Path to the model to evaluate.",
    )
    parser.add_argument(
        "--dataset",
        type=Path,
        required=True,
        help="Path to the eval/test dataset.",
    )

    parser.add_argument(
        "--hard-news-eval",
        action="store_true",
        help="Evaluate on hard news events only.",
    )

    parser.add_argument(
        "--merge-title-text",
        action="store_true",
        help="Merge title and text into a single column.",
    )

    parser.add_argument(
        "--device",
        type=int,
        default=0,
        help="GPU index.",
    )

    parser.add_argument(
        "--batch-size",
        type=int,
        default=64,
    )

    parser.add_argument(
        "--save-as",
        type=str,
        default=None,
    )

    return parser.parse_args()


def main(args):
    dataset = load_dataset("csv", data_files={"test": str(args.dataset)})

    if args.hard_news_eval:
        dataset = dataset.filter(lambda e: is_hard_news_event(e["event_type"]))

    if args.merge_title_text:
        for split in dataset:
            title_txt = [
                title + " " + text
                for title, text in zip(
                    dataset[split]["title"],
                    dataset[split]["text"],
                )
            ]
            dataset[split] = dataset[split].add_column("title_text", title_txt)

    model = pipeline(
        task="text-classification",
        model=args.model,
        device=args.device,
        truncation=True,
    )

    input_column = "title_text" if args.merge_title_text else "text"
    predictions = model(
        dataset["test"][input_column],
        batch_size=args.batch_size,
    )

    events_true = dataset["test"]["event_type"]
    events_pred = [pred["label"] for pred in predictions]

    if args.hard_news_eval:
        events_pred = [(e if is_hard_news_event(e) else "Other") for e in events_pred]

    print(classification_report(events_true, events_pred))
    print(precision_recall_fscore_support(events_true, events_pred, average="macro"))

    if args.save_as is not None:
        dataset["test"] = dataset["test"].add_column("event_type_pred", events_pred)
        dataset["test"].to_csv(args.save_as, index=False)

if __name__ == "__main__":
    args = parse_args()
    main(args)
