# Supplementary material for: Closed-domain event extraction for hard news event monitoring: a systematic study
Source: PeerJ Comput Sci. 2024 Oct 10;10:e2355. doi: 10.7717/peerj-cs.2355 (PMC11623237; doi:10.7717/peerj-cs.2355)
Supplement: Supplemental Information 1 [file peerj-cs-10-2355-s001.zip › experiments/event_detection/hparam_optim_lin_svm.py]

import gc
import utils_svm as utils
import numpy as np

from sklearn.feature_extraction.text import TfidfVectorizer
from sklearn.model_selection import GridSearchCV
from sklearn.pipeline import Pipeline
from sklearn import preprocessing
from sklearn.svm import LinearSVC

from tqdm import tqdm


def main(args):
    tqdm.pandas()

    dataset = utils.read_dataset(args.dataset, args.train_split)

    # Reduce the number of training examples to speedup the training and
    # evaluation. Also, do not forget to set dual=False in LinearSVC.
    dataset["train"] = dataset["train"].sample(
        n=5_000,
        random_state=args.random_state,
    )

    # Fill NaN instances with a valid value.
    for split in dataset:
        dataset[split]["title"].fillna("", inplace=True)
        dataset[split]["text"].fillna("", inplace=True)

    # Create an article column (title + text), if necessary.
    if args.merge_text_columns:
        for split in dataset:
            dataset[split]["full_article"] = dataset[split].apply(
                utils.create_article_column, axis=1
            )

    col = "article" if args.merge_text_columns else "text"

    # Encode labels.
    encoder = preprocessing.LabelEncoder()
    encoder.fit(dataset["train"].event_type.tolist())
    for split in dataset:
        dataset[split]["label"] = encoder.transform(dataset[split].event_type)

    tokenizer = utils.LemmatizationTokenizer(args.spacy_model)
    sent_tokenizer = utils.SentenceTokenizer(args.spacy_model)

    # We'll optimize hyperparameters for each number of selected sentences.
    for n_sent in (25,):
        # Split the text into sentences, and join the specified number of
        # sentences.
        utils.split_text_into_sentences(
            dataset,
            "full_article",
            sent_tokenizer,
        )
        utils.join_sentences_into_article(dataset, n_sent)

        pipeline = Pipeline(
            [
                ("tfidf", TfidfVectorizer()),
                ("clf", LinearSVC()),
            ]
        )

        parameters = {
            # TF-IDF Hyperparameters.
            "tfidf__tokenizer": (tokenizer,),
            # "tfidf__stop_words": (stop_words,),
            "tfidf__ngram_range": ((1, 1), (1, 3), (1, 5)),
            "tfidf__max_df": (1.0, 0.9, 0.8, 0.7),
            # "tfidf__min_df": (1),
            "tfidf__max_features": (
                1_000,
                2_500,
                5_000,
                10_000,
                25_000,
                50_000,
                None,
            ),
            "tfidf__norm": ("l1", "l2"),
            "tfidf__sublinear_tf": (False, True),
            # SVM Hyperparameters.
            # "clf__penalty": ("l2",),
            # "clf__loss": ("squared_hinge",),  # ("hinge", "squared_hinge"),
            "clf__dual": (False,),
            "clf__C": tuple(2.0 ** np.arange(-5, 10, 2)),
            "clf__class_weight": ("balanced",),
            "clf__random_state": (args.random_state,),
            "clf__max_iter": (5_000,),
        }

        print(f"Running grid search for {n_sent} sentences!")
        grid_search = GridSearchCV(
            pipeline,
            parameters,
            scoring="f1_macro",
            n_jobs=args.n_jobs,
            verbose=1,
        )
        grid_search.fit(
            dataset["train"][col].tolist(),
            dataset["train"].label.values,
        )

        # Print the best score for the current run.
        print("Best score: %0.3f" % grid_search.best_score_)
        print("Best parameters set:")
        best_parameters = grid_search.best_estimator_.get_params()
        for param_name in sorted(parameters.keys()):
            # NOTE: Not the most elegant solution, but works just fine.
            if "stop_word" in param_name:
                continue
            print("\t%s: %r" % (param_name, best_parameters[param_name]))

        # NOTE: I'm not sure if this helps at all, but will leave it here
        # just to be safe.
        gc.collect()


if __name__ == "__main__":
    from parse_args import parse_args

    args = parse_args(["dataset"])
    main(args)
