# Supplementary material for: Closed-domain event extraction for hard news event monitoring: a systematic study
Source: PeerJ Comput Sci. 2024 Oct 10;10:e2355. doi: 10.7717/peerj-cs.2355 (PMC11623237; doi:10.7717/peerj-cs.2355)
Supplement: Supplemental Information 1 [file peerj-cs-10-2355-s001.zip › experiments/event_detection/train_eval_bert.py]

import wandb

from datasets import load_dataset, ClassLabel
from transformers import AutoTokenizer, AutoModelForSequenceClassification
from transformers import Trainer, TrainingArguments, EarlyStoppingCallback

from utils import compute_metrics
from pprint import pprint


def get_training_args(args):
    return TrainingArguments(
        output_dir=f"./results/{args.model}",
        evaluation_strategy=args.evaluation_strategy,
        per_device_train_batch_size=args.per_device_train_batch_size,
        per_device_eval_batch_size=args.per_device_eval_batch_size,
        gradient_accumulation_steps=args.gradient_accumulation_steps,
        eval_delay=args.eval_delay,
        eval_steps=args.eval_steps,
        learning_rate=args.learning_rate,
        weight_decay=args.weight_decay,
        max_grad_norm=args.max_grad_norm,
        num_train_epochs=args.num_train_epochs,
        max_steps=args.max_steps,
        save_steps=args.save_steps,
        save_total_limit=5,
        logging_steps=args.eval_steps,
        push_to_hub=False,
        metric_for_best_model="f1",
        load_best_model_at_end=True,
        report_to="wandb",
    )


def main(args):
    wandb.init(project="Event Extraction", entity="fkdosilovic")

    docee = load_dataset("fkdosilovic/docee-event-classification")

    # Create the
    if args.input_column == "title_text":
        for split in docee:
            title_txt = [
                title + " " + text
                for title, text in zip(docee[split]["title"], docee[split]["text"],)
            ]
            docee[split] = docee[split].add_column("title_text", title_txt)

    # Encode string labels
    events = sorted(set(docee["train"]["event_type"]))
    event_to_label = ClassLabel(num_classes=len(events), names=events)
    docee = docee.cast_column("event_type", event_to_label)
    docee = docee.rename_column("event_type", "label")

    # Split the dataset into train/valid/test.
    train_valid_d = docee["train"].train_test_split(
        test_size=0.1, seed=args.random_state, stratify_by_column="label"
    )
    docee["train"] = train_valid_d["train"]
    docee["valid"] = train_valid_d["test"]

    tokenizer = AutoTokenizer.from_pretrained(args.model, model_max_length=512)

    preprocess_fn = lambda examples: tokenizer(
        examples[args.input_column], truncation=True,
    )

    tokenized_docee = docee.map(preprocess_fn, batched=True)

    id_to_lbl = dict(zip(range(len(events)), events))
    lbl_to_id = dict(zip(events, range(len(events))))

    # Prepare the model.
    model = AutoModelForSequenceClassification.from_pretrained(
        args.model, num_labels=len(events), id2label=id_to_lbl, label2id=lbl_to_id,
    )
    model.to(args.gpu)

    training_args = get_training_args(args)
    trainer = Trainer(
        model=model,
        args=training_args,
        train_dataset=tokenized_docee["train"],
        eval_dataset=tokenized_docee["valid"],
        tokenizer=tokenizer,
        compute_metrics=compute_metrics,
        callbacks=[EarlyStoppingCallback(early_stopping_patience=10)],
    )

    trainer.train()

    pprint(trainer.evaluate(tokenized_docee["test"], metric_key_prefix="test_eval",))
    wandb.finish()


if __name__ == "__main__":
    from parse_args import parse_args

    args = parse_args(["hf_train_args"])
    main(args)
