# Supplementary material for: Closed-domain event extraction for hard news event monitoring: a systematic study
Source: PeerJ Comput Sci. 2024 Oct 10;10:e2355. doi: 10.7717/peerj-cs.2355 (PMC11623237; doi:10.7717/peerj-cs.2355)
Supplement: Supplemental Information 1 [file peerj-cs-10-2355-s001.zip › experiments/event_detection/train_eval_linear_svm.py]

import utils_svm as utils

from sklearn import preprocessing
from sklearn.feature_extraction.text import TfidfVectorizer
from sklearn.metrics import precision_recall_fscore_support
from sklearn.svm import LinearSVC
from utils import is_hard_news_event

from tqdm import tqdm


def main(args):
    tqdm.pandas()

    dataset = utils.read_dataset(
        args.train_split,
        args.test_split,
        args.test_split_ood,
    )

    # Filter hard news examples.
    if args.only_hard_news:
        for split in dataset:
            filtered = dataset[split].event_type.apply(is_hard_news_event)
            dataset[split] = dataset[split][filtered]

    # Fill NaN instances with a valid value.
    for split in dataset:
        if "title" in dataset[split]:
            dataset[split]["title"].fillna("", inplace=True)
        dataset[split]["text"].fillna("", inplace=True)

    # Create an article column (title + text).
    for split in dataset:
        dataset[split]["text"] = dataset[split].apply(
            utils.create_article_column, axis=1
        )

    if args.n_sentences is not None:
        sent_tokenizer = utils.SentenceTokenizer(
            args.spacy_model,
            args.n_sentences,
        )
        # Split the text into sentences, and join the specified number of
        # sentences.
        utils.split_text_into_sentences(
            dataset,
            "text",
            sent_tokenizer,
        )
        utils.join_sentences_into_article(dataset, args.n_sentences)

    # Encode labels.
    encoder = preprocessing.LabelEncoder()
    encoder.fit(dataset["train"].event_type.tolist())

    for split in dataset:
        dataset[split]["label"] = encoder.transform(dataset[split].event_type)

    # Lemmatize the stop words
    tokenizer = utils.LemmatizationTokenizer(args.spacy_model)
    # stop_words = tokenizer(" ".join(set(stopwords.words("english"))))

    #     # Prepare TF-IDF features.
    print("Preparing TF-IDF features.")
    feature_extraction = TfidfVectorizer(
        tokenizer=tokenizer,
        # stop_words=stop_words,
        ngram_range=args.ngram_range,
        max_df=args.max_df,
        # min_df=args.min_df,
        max_features=args.max_features,
        norm=args.norm,
        use_idf=args.use_idf,
        smooth_idf=args.smooth_idf,
        sublinear_tf=args.sublinear_tf,
    )
    X_train = feature_extraction.fit_transform(dataset["train"]["text"].tolist())
    y_train = dataset["train"].label.values

    # Train the SVM.
    print("Training SVM.")
    clf = LinearSVC(
        penalty=args.penalty,
        loss=args.loss,
        dual=args.dual,
        C=args.C,
        class_weight=args.class_weight,
        random_state=args.random_state,
        max_iter=args.max_iter,
    )
    clf.fit(X_train, y_train)

    # Evaluate the trained model on the test split.
    if args.test_split is not None:
        print("Evaluate the trained model on the test split.")
        X_test = feature_extraction.transform(dataset["test"]["text"].tolist())
        y_test = dataset["test"].label.values

        pred_test = clf.predict(X_test)
        print(precision_recall_fscore_support(y_test, pred_test, average="macro"))

    # Evaluate the trained model on the OOD test split.
    if args.test_split_ood is not None:
        print("Evaluate the trained model on the OOD test split.")
        X_test = feature_extraction.transform(dataset["test_ood"]["text"].tolist())
        y_test = dataset["test_ood"].label.values

        pred_test = clf.predict(X_test)
        print(precision_recall_fscore_support(y_test, pred_test, average="macro"))


if __name__ == "__main__":
    from parse_args import parse_args

    args = parse_args(["dataset", "tf_idf", "linear_svc"])
    main(args)
