# Supplementary material for: Closed-domain event extraction for hard news event monitoring: a systematic study
Source: PeerJ Comput Sci. 2024 Oct 10;10:e2355. doi: 10.7717/peerj-cs.2355 (PMC11623237; doi:10.7717/peerj-cs.2355)
Supplement: Supplemental Information 1 [file peerj-cs-10-2355-s001.zip › experiments/event_detection/train_svm.py]

import utils_svm as utils

from nltk.corpus import stopwords

from sklearn import preprocessing
from sklearn.feature_extraction.text import TfidfVectorizer
from sklearn.metrics import precision_recall_fscore_support
from sklearn.svm import SVC


def main(args):
    dataset = utils.read_dataset(
        args.dataset,
        args.train_split,
        args.test_split,
    )

    # Fill NaN instances with a valid value.
    for split in dataset:
        dataset[split]["title"].fillna("", inplace=True)
        dataset[split]["text"].fillna("", inplace=True)

    # Create an article column (title + text).
    for split in dataset:
        dataset[split]["full_article"] = dataset[split].apply(
            utils.create_article_column, axis=1
        )

    if args.n_sentences is not None:
        sent_tokenizer = utils.SentenceTokenizer(args.spacy_model)
        # Split the text into sentences, and join the specified number of
        # sentences.
        utils.split_text_into_sentences(
            dataset,
            "full_article",
            sent_tokenizer,
        )
        utils.join_sentences_into_article(dataset, args.n_sentences)

    col = "article" if args.n_sentences is not None else "full_article"

    # Encode labels.
    encoder = preprocessing.LabelEncoder()
    encoder.fit(dataset["train"].event_type.tolist())

    for split in dataset:
        dataset[split]["label"] = encoder.transform(dataset[split].event_type)

    tokenizer = utils.LemmatizationTokenizer(args.spacy_model)
    stop_words = tokenizer(" ".join(set(stopwords.words("english"))))

    # Prepare TF-IDF features.
    print("Preparing TF-IDF features.")
    feature_extraction = TfidfVectorizer(
        tokenizer=tokenizer,
        stop_words=stop_words,
        ngram_range=args.ngram_range,
        max_df=args.max_df,
        # min_df=args.min_df,
        max_features=args.max_features,
        norm=args.norm,
        use_idf=args.use_idf,
        smooth_idf=args.smooth_idf,
        sublinear_tf=args.sublinear_tf,
    )
    X_train = feature_extraction.fit_transform(dataset["train"][col].tolist())
    y_train = dataset["train"].label.values

    # Train the SVM.
    print("Training SVM.")
    clf = SVC(
        C=args.C,
        kernel=args.kernel,
        gamma=args.gamma,
        shrinking=args.shrinking,
        class_weight=args.class_weight,
        max_iter=args.max_iter,
        random_state=args.random_state,
    )
    clf.fit(X_train, y_train)

    # Evaluate the trained model.
    print("Evaluate the trained model.")
    X_test = feature_extraction.transform(dataset["test"][col].tolist())
    y_test = dataset["test"].label.values

    pred_test = clf.predict(X_test)
    print(precision_recall_fscore_support(y_test, pred_test, average="macro"))


if __name__ == "__main__":
    from parse_args import parse_args

    args = parse_args(["dataset", "tf_idf", "svc", "persistence"])
    main(args)
