# Supplementary material for: Closed-domain event extraction for hard news event monitoring: a systematic study
Source: PeerJ Comput Sci. 2024 Oct 10;10:e2355. doi: 10.7717/peerj-cs.2355 (PMC11623237; doi:10.7717/peerj-cs.2355)
Supplement: Supplemental Information 1 [file peerj-cs-10-2355-s001.zip › experiments/event_detection/utils.py]

import numpy as np
import torch

from evaluate import load
from docee import DOCEE_HARD_NEWS_EVENTS


class DocEEDataset(torch.utils.data.Dataset):
    def __init__(self, encodings, labels):
        self.encodings = encodings
        self.labels = labels

    def __getitem__(self, idx):
        item = {key: torch.tensor(val[idx]) for key, val in self.encodings.items()}
        item["labels"] = torch.tensor(self.labels[idx])
        return item

    def __len__(self):
        return len(self.labels)


def compute_metrics(eval_preds, metrics=("precision", "recall", "f1")):
    metrics_d = {metric: load(metric) for metric in metrics}

    logits, labels = eval_preds
    predictions = np.argmax(logits, axis=-1)

    results = dict()
    for metric in metrics:
        results[metric] = metrics_d[metric].compute(
            predictions=predictions, references=labels, average="macro",
        )[metric]

    return results


def is_hard_news_event(
    event: str, hard_news_events: tuple = DOCEE_HARD_NEWS_EVENTS,
) -> bool:
    return event in hard_news_events


def is_soft_news_event(
    event: str, hard_news_events: tuple = DOCEE_HARD_NEWS_EVENTS,
) -> bool:
    return not is_hard_news_event(event, hard_news_events)
