# Supplementary material for: Closed-domain event extraction for hard news event monitoring: a systematic study
Source: PeerJ Comput Sci. 2024 Oct 10;10:e2355. doi: 10.7717/peerj-cs.2355 (PMC11623237; doi:10.7717/peerj-cs.2355)
Supplement: Supplemental Information 1 [file peerj-cs-10-2355-s001.zip › experiments/event_detection/utils_svm.py]

"""The following module contains utility classes and functions for training a
SVM for document (DocEE) classification."""

import spacy

SPACY_DISABLE_LEMMATIZATION = [
    # "tagger",
    "parser",
    "ner",
    # "lemmatizer",
    "senter",
    "tok2vec",
    # "attribute_ruler",
]

SPACY_DISABLE_SENT_TOKEN = [
    "tagger",
    # "parser",
    "ner",
    "lemmatizer",
    # "senter",
    "tok2vec",
    "attribute_ruler",
]


class LemmatizationTokenizer:
    ignore_tokens = [",", ".", ";", ":", '"', "``", "''", "`", "'"]

    def __init__(self, model="en_core_web_sm", disable=SPACY_DISABLE_LEMMATIZATION):
        self._model = spacy.load(model, disable=disable)

    def __call__(self, doc):
        return [
            tkn.lemma_
            for tkn in self._model(doc)
            if tkn.lemma_ not in self.ignore_tokens
        ]


class SentenceTokenizer:
    def __init__(
        self,
        model="en_core_web_sm",
        n_sent=None,
        disable=SPACY_DISABLE_SENT_TOKEN,
    ):
        self._model = spacy.load(model, disable=disable)
        self._n_sent = n_sent

    def __call__(self, doc):
        if self._n_sent is None:
            return [sent.text for sent in self._model(doc).sents]

        sents = []
        for i, sent in enumerate(self._model(doc).sents):
            sents.append(sent.text)
            if i >= self._n_sent:
                break

        return sents


def read_dataset(train_split, test_split=None, test_split_ood=None):
    import pandas as pd

    dataset = {}
    dataset["train"] = pd.read_csv(train_split)

    if test_split is not None:
        dataset["test"] = pd.read_csv(test_split)

    if test_split_ood is not None:
        dataset["test_ood"] = pd.read_csv(test_split_ood)

    return dataset


def create_article_column(row):
    if "title" not in row:
        return row["text"].strip()

    title, text = row["title"].strip(), row["text"].strip()
    sep = " " if title[-1] in (".", "!", "?") else ". "
    return title + sep + text


def split_text_into_sentences(dataset, col, tokenizer):
    """Split the specified text into sentences.

    Note that the changes to the dataset dictionary, ie. dataset splits, are
    done in-place."""
    print("Splitting text into sentences.")
    for split in dataset:
        dataset[split]["sentences"] = dataset[split][col].progress_apply(tokenizer)


def join_sentences_into_article(dataset, n):
    """Join the specified number of sentences into article.

    Note that the changes to the dataset dictionary, ie. dataset splits, are
    done in-place."""
    from functools import partial

    def _join_sentences(sentences, n, sep=" "):
        return sep.join(sentences[:n])

    print("Joining sentences into an article.")
    join = partial(_join_sentences, n=n)
    for split in dataset:
        dataset[split]["text"] = dataset[split]["sentences"].progress_apply(join)
