# Supplementary material for: Closed-domain event extraction for hard news event monitoring: a systematic study
Source: PeerJ Comput Sci. 2024 Oct 10;10:e2355. doi: 10.7717/peerj-cs.2355 (PMC11623237; doi:10.7717/peerj-cs.2355)
Supplement: Supplemental Information 1 [file peerj-cs-10-2355-s001.zip › experiments/hn_sn_other_classifiers/dataset.py]

import pandas as pd
from constants import HARD_NEWS_EVENTS
from torch.utils import data

HARD_NEWS_EVENTS = [x.lower() for x in HARD_NEWS_EVENTS]


class DOCEEDataset(data.Dataset):
    def __init__(self, fpath, tokenizer, label2id):
        data = pd.read_csv(fpath)
        data["title_text"] = data["title"] + " " + data["text"]
        data_hn = data[data.event_type.apply(lambda x: x.lower() in HARD_NEWS_EVENTS)][
            "title_text"
        ].tolist()
        data_sn = data[
            data.event_type.apply(lambda x: x.lower() not in HARD_NEWS_EVENTS)
        ]["title_text"].tolist()

        texts = data_hn + data_sn
        labels = [label2id["HN"]] * len(data_hn) + [label2id["SN"]] * len(data_sn)

        self.tokenized_inputs = tokenizer(texts, truncation=True)
        self.tokenized_inputs["labels"] = labels

    def __len__(self):
        return len(self.tokenized_inputs["input_ids"])

    def __getitem__(self, idx):
        return {
            "input_ids": self.tokenized_inputs["input_ids"][idx],
            "attention_mask": self.tokenized_inputs["attention_mask"][idx],
            "labels": self.tokenized_inputs["labels"][idx],
        }


class DOCEEMTDataset(data.Dataset):
    def __init__(self, fpath_docee, fpath_mt, tokenizer, label2id, is_sn_other):
        data_docee = pd.read_csv(fpath_docee)
        data_mt = pd.read_csv(fpath_mt)
        data_mt_other = data_mt[data_mt.event_type == "Other"]["text"].tolist()
        data_docee["title_text"] = data_docee["title"] + " " + data_docee["text"]
        data_hn = data_docee[
            data_docee.event_type.apply(lambda x: x.lower() in HARD_NEWS_EVENTS)
        ]["title_text"].tolist()
        data_sn = data_docee[
            data_docee.event_type.apply(lambda x: x.lower() not in HARD_NEWS_EVENTS)
        ]["title_text"].tolist()

        texts = data_hn + data_sn + data_mt_other

        if is_sn_other:
            labels = [label2id["NOT_OTHER"]] * len(data_hn) + [label2id["OTHER"]] * (
                len(data_sn) + len(data_mt_other)
            )
        else:
            labels = [label2id["NOT_OTHER"]] * (len(data_hn) + len(data_sn)) + [
                label2id["OTHER"]
            ] * len(data_mt_other)

        self.tokenized_inputs = tokenizer(texts, truncation=True)
        self.tokenized_inputs["labels"] = labels

    def __len__(self):
        return len(self.tokenized_inputs["input_ids"])

    def __getitem__(self, idx):
        return {
            "input_ids": self.tokenized_inputs["input_ids"][idx],
            "attention_mask": self.tokenized_inputs["attention_mask"][idx],
            "labels": self.tokenized_inputs["labels"][idx],
        }


class DOCEEMTDatasetMultiClass(data.Dataset):
    def __init__(self, fpath_docee, fpath_mt, tokenizer, label2id, is_sn_other):
        data_docee = pd.read_csv(fpath_docee)
        data_mt = pd.read_csv(fpath_mt)
        data_mt_other = data_mt[data_mt.event_type == "Other"]["text"].tolist()
        data_docee["title_text"] = data_docee["title"] + " " + data_docee["text"]
        data_hn = data_docee[
            data_docee.event_type.apply(lambda x: x.lower() in HARD_NEWS_EVENTS)
        ]["title_text"].tolist()
        labels_hn = data_docee[
            data_docee.event_type.apply(lambda x: x.lower() in HARD_NEWS_EVENTS)
        ]["event_type"].tolist()
        data_sn = data_docee[
            data_docee.event_type.apply(lambda x: x.lower() not in HARD_NEWS_EVENTS)
        ]["title_text"].tolist()
        labels_sn = data_docee[
            data_docee.event_type.apply(lambda x: x.lower() not in HARD_NEWS_EVENTS)
        ]["event_type"].tolist()

        labels_hn = [label2id[x.lower()] for x in labels_hn]
        labels_sn = [label2id[x.lower()] for x in labels_sn]

        texts = data_hn + data_sn + data_mt_other

        if is_sn_other:
            labels = labels_hn + [label2id["OTHER"]] * (
                len(data_sn) + len(data_mt_other)
            )
        else:
            labels = labels_hn + labels_sn + [label2id["OTHER"]] * len(data_mt_other)

        self.tokenized_inputs = tokenizer(texts, truncation=True)
        self.tokenized_inputs["labels"] = labels

    def __len__(self):
        return len(self.tokenized_inputs["input_ids"])

    def __getitem__(self, idx):
        return {
            "input_ids": self.tokenized_inputs["input_ids"][idx],
            "attention_mask": self.tokenized_inputs["attention_mask"][idx],
            "labels": self.tokenized_inputs["labels"][idx],
        }
