# Supplementary material for: Closed-domain event extraction for hard news event monitoring: a systematic study
Source: PeerJ Comput Sci. 2024 Oct 10;10:e2355. doi: 10.7717/peerj-cs.2355 (PMC11623237; doi:10.7717/peerj-cs.2355)
Supplement: Supplemental Information 1 [file peerj-cs-10-2355-s001.zip › experiments/hn_sn_other_classifiers/hn_sn_docee_classification.py]

# author: ddukic

import argparse
import copy
import os
import random

import numpy as np
import torch
import torch.nn as nn
import wandb
from dataset import DOCEEDataset
from torch.utils import data
from tqdm import tqdm
from transformers import (
    AutoModelForSequenceClassification,
    AutoTokenizer,
    DataCollatorWithPadding,
)
from util import compute_metrics, logging

# Ensure reproducibility on CUDA
# set a debug environment variable CUBLAS_WORKSPACE_CONFIG to ":16:8" (may limit overall performance)
# or ":4096:8" (will increase library footprint in GPU memory by approximately 24MiB)
os.environ["CUBLAS_WORKSPACE_CONFIG"] = ":4096:8"


def parse_boolean(value):
    value = value.lower()

    if value in ["true", "yes", "y", "1", "t"]:
        return True
    elif value in ["false", "no", "n", "0", "f"]:
        return False

    return False


parser = argparse.ArgumentParser(
    description="Runs downstream sequence classification training on DOCEE dataset"
)
parser.add_argument("--lr", type=float, help="Learning rate for optimizer")
parser.add_argument(
    "--model",
    type=str,
    help="Hugging face model identifier (for now 'bert-base-cased' or 'roberta-base')",
)
parser.add_argument(
    "--do_lower_case",
    type=parse_boolean,
    help="Transformer tokenizer option for lowercasing",
)
parser.add_argument(
    "--dataset",
    type=str,
    help="The downstream event dataset name",
)
parser.add_argument(
    "--dataset_train_path",
    type=str,
    help="The event dataset train",
)
parser.add_argument(
    "--dataset_test_path",
    type=str,
    help="The event dataset test",
)
parser.add_argument("--epochs", type=int, help="Number of epochs")
parser.add_argument(
    "--multiplicative_lr",
    type=float,
    help="A factor for multiplying learning rate in each epoch",
)
parser.add_argument("--batch_size", type=int, help="Size of a batch")
parser.add_argument(
    "--training_task",
    type=str,
    help="Downstream training task specification",
)
parser.add_argument(
    "--name",
    type=str,
    help="Name of experiment on W&B",
)
parser.add_argument(
    "--seed",
    type=int,
    help="Seed to ensure reproducibility by using the same seed everywhere",
)
parser.add_argument(
    "--evaluation_mode",
    type=str,
    help="Can be 'micro' or 'macro' for evaluation of text classification task",
)
parser.add_argument("--device", type=str, help="GPU device to run training on")
parser.add_argument(
    "--clip", type=parse_boolean, help="Clip the gradient values or not"
)
args = parser.parse_args()

# gotta count add_argument calls
all_passed = sum([v is not None for k, v in vars(args).items()]) == len(vars(args))

print("All arguments passed?", all_passed)

if not all_passed:
    exit(1)

wandb.init(
    project="aidwas-paper",
    entity="ddukic",
    name=args.name,
    config=args,
)

config = wandb.config

wandb.define_metric("epoch")
wandb.define_metric("train/epoch*", step_metric="epoch")
wandb.define_metric("valid/epoch*", step_metric="epoch")


def set_seed(seed):
    random.seed(seed)
    np.random.seed(seed)
    torch.manual_seed(seed)
    torch.cuda.manual_seed_all(seed)
    torch.backends.cudnn.deterministic = True
    torch.use_deterministic_algorithms(True)
    torch.backends.cudnn.benchmark = False


def seed_worker(worker_id):
    worker_seed = torch.initial_seed() % 2**32
    np.random.seed(worker_seed)
    random.seed(worker_seed)


def train(
    model,
    loader_train,
    loader_valid,
    optimizer,
    criterion,
    scheduler,
    epochs,
):
    best_valid_score = 0.0
    best_model = copy.deepcopy(model.state_dict())

    for i in tqdm(range(epochs)):
        train_loss = calculate_epoch_loss(
            model=model,
            loader=loader_train,
            optimizer=optimizer,
            criterion=criterion,
            mode="train",
        )

        scheduler.step()

        valid_loss = calculate_epoch_loss(
            model=model,
            loader=loader_valid,
            optimizer=optimizer,
            criterion=criterion,
            mode="valid",
        )

        train_all_metrics = logging(
            model=model,
            loader=loader_train,
            loss=train_loss,
            epoch=i,
            mode="train",
            eval_mode=config.evaluation_mode,
        )

        train_f1 = train_all_metrics["f1"]

        valid_all_metrics = logging(
            model=model,
            loader=loader_valid,
            loss=valid_loss,
            epoch=i,
            mode="valid",
            eval_mode=config.evaluation_mode,
        )

        valid_f1 = valid_all_metrics["f1"]

        # x axis goes from 0 to 9 because of wandb
        train_metrics = {
            "train/epoch_loss": train_loss / len(loader_train.dataset),
            "train/epoch_f1_score": train_f1,
            "epoch": i,
        }

        valid_metrics = {
            "valid/epoch_loss": valid_loss / len(loader_valid.dataset),
            "valid/epoch_f1_score": valid_f1,
            "epoch": i,
        }

        wandb.log({**train_metrics, **valid_metrics})

        if valid_f1 > best_valid_score:
            best_model = copy.deepcopy(model.state_dict())
            best_valid_score = valid_f1

    return best_model, best_valid_score


def collect_losses(model, criterion, batch):
    out = model(**batch)

    # model.num_labels is equal to out.logits.shape[-1]
    tag_loss = criterion(
        out.logits.view(-1, model.num_labels), batch["labels"].view(-1)
    )

    return tag_loss


def calculate_epoch_loss(
    model,
    loader,
    optimizer,
    criterion,
    mode="train",
):
    loss = 0.0
    if mode == "train":
        model.train()

        for batch in loader:
            batch = {k: v.to(model.device) for k, v in batch.items()}
            model.zero_grad()
            optimizer.zero_grad()

            batch_loss = collect_losses(model, criterion, batch)

            loss += batch_loss.item() * batch["labels"].shape[0]

            batch_loss.backward()

            if config.clip:
                nn.utils.clip_grad_norm_(model.parameters(), 1.0)

            optimizer.step()
    else:
        model.eval()

        with torch.no_grad():
            for batch in loader:
                batch = {k: v.to(model.device) for k, v in batch.items()}
                batch_loss = collect_losses(model, criterion, batch)

                loss += batch_loss.item() * batch["labels"].shape[0]

    return loss


def train_evaluate(
    model,
    loader_train,
    loader_valid,
    loader_test,
    optimizer,
    criterion,
    scheduler,
    epochs,
):
    best_model, best_valid_score = train(
        model=model,
        loader_train=loader_train,
        loader_valid=loader_valid,
        optimizer=optimizer,
        criterion=criterion,
        scheduler=scheduler,
        epochs=epochs,
    )

    model.load_state_dict(best_model)

    all_metrics = compute_metrics(
        model=model, loader=loader_test, eval_mode=config.evaluation_mode
    )

    wandb.summary["valid_f1"] = best_valid_score
    wandb.summary["test_all_metrics"] = all_metrics

    return all_metrics


if __name__ == "__main__":
    set_seed(config.seed)

    if "roberta" in config.model:
        tokenizer = AutoTokenizer.from_pretrained(
            config.model, do_lower_case=config.do_lower_case, add_prefix_space=True
        )
    else:
        tokenizer = AutoTokenizer.from_pretrained(
            config.model,
            do_lower_case=config.do_lower_case,
        )

    id2label = {0: "SN", 1: "HN"}
    label2id = {"HN": 0, "SN": 1}

    # pad to max sequence in batch
    data_collator = DataCollatorWithPadding(tokenizer=tokenizer, padding=True)

    dataset_train = DOCEEDataset(
        fpath=config.dataset_train_path,
        tokenizer=tokenizer,
        label2id=label2id,
    )

    len_train = int(0.8 * len(dataset_train))

    dataset_train, dataset_valid = data.random_split(
        dataset_train,
        [int(0.8 * len(dataset_train)), len(dataset_train) - len_train],
        generator=torch.Generator().manual_seed(config.seed),
    )

    dataset_test = DOCEEDataset(
        fpath=config.dataset_test_path,
        tokenizer=tokenizer,
        label2id=label2id,
    )

    loader_train = data.DataLoader(
        dataset=dataset_train,
        batch_size=config.batch_size,
        collate_fn=data_collator,
        worker_init_fn=seed_worker,
        generator=torch.Generator().manual_seed(config.seed),
    )

    loader_valid = data.DataLoader(
        dataset=dataset_valid,
        batch_size=config.batch_size,
        collate_fn=data_collator,
        worker_init_fn=seed_worker,
        generator=torch.Generator().manual_seed(config.seed),
    )

    loader_test = data.DataLoader(
        dataset=dataset_test,
        batch_size=config.batch_size,
        collate_fn=data_collator,
        worker_init_fn=seed_worker,
        generator=torch.Generator().manual_seed(config.seed),
    )

    device = config.device if torch.cuda.is_available() else "cpu"

    print(device)

    bert_model = AutoModelForSequenceClassification.from_pretrained(
        config.model, num_labels=2, id2label=id2label, label2id=label2id
    )

    bert_model = bert_model.to(device)

    optimizer = torch.optim.Adam(bert_model.parameters(), lr=config.lr)
    scheduler = torch.optim.lr_scheduler.MultiplicativeLR(
        optimizer=optimizer, lr_lambda=lambda x: config.multiplicative_lr
    )
    criterion = nn.CrossEntropyLoss()

    metrics = train_evaluate(
        model=bert_model,
        loader_train=loader_train,
        loader_valid=loader_valid,
        loader_test=loader_test,
        optimizer=optimizer,
        criterion=criterion,
        scheduler=scheduler,
        epochs=config.epochs,
    )

    print(metrics)

    wandb.finish()
