# Supplementary material for: Closed-domain event extraction for hard news event monitoring: a systematic study
Source: PeerJ Comput Sci. 2024 Oct 10;10:e2355. doi: 10.7717/peerj-cs.2355 (PMC11623237; doi:10.7717/peerj-cs.2355)
Supplement: Supplemental Information 1 [file peerj-cs-10-2355-s001.zip › experiments/hn_sn_other_classifiers/util.py]

import evaluate
import torch
from constants import HARD_NEWS_EVENTS

acccuracy = evaluate.load("accuracy")
precision = evaluate.load("precision")
recall = evaluate.load("recall")
f1 = evaluate.load("f1")


def compute_metrics(model, loader, eval_mode="micro", is_soft_news_other=True):
    model.eval()

    predictions = []
    targets = []

    with torch.no_grad():
        for batch in loader:
            batch = {k: v.to(model.device) for k, v in batch.items()}
            out = model(**batch)
            pred = torch.argmax(out.logits, dim=-1)
            target = batch["labels"]
            if not is_soft_news_other:
                OTHER_id = model.config.label2id["OTHER"]
                HN_ids = [model.config.label2id[x.lower()] for x in HARD_NEWS_EVENTS]
                predictions.extend(
                    [
                        OTHER_id if y_pred not in HN_ids else y_pred
                        for y_pred in pred.tolist()
                    ]
                )
                targets.extend(
                    [
                        OTHER_id if y_true not in HN_ids else y_true
                        for y_true in target.tolist()
                    ]
                )
            else:
                predictions.extend(pred.tolist())
                targets.extend(target.tolist())

    return {
        "accuracy": acccuracy.compute(predictions=predictions, references=targets)[
            "accuracy"
        ],
        "precision": precision.compute(
            predictions=predictions, references=targets, average=eval_mode
        )["precision"],
        "recall": recall.compute(
            predictions=predictions, references=targets, average=eval_mode
        )["recall"],
        "f1": f1.compute(
            predictions=predictions, references=targets, average=eval_mode
        )["f1"],
    }


def logging(
    model,
    loader,
    loss,
    epoch,
    mode="train",
    eval_mode="micro",
    if_soft_news_other=True,
):
    loss_string = mode + " loss: " + str(round(loss / len(loader.dataset), 3))

    all_metrics = compute_metrics(
        model=model,
        loader=loader,
        eval_mode=eval_mode,
        is_soft_news_other=if_soft_news_other,
    )

    classification_string = (
        "classification"
        + "\nAcc={:.3f}\tP={:.3f}\tR={:.3f}\tF1={:.3f}".format(
            all_metrics["accuracy"],
            all_metrics["precision"],
            all_metrics["recall"],
            all_metrics["f1"],
        )
    )

    f1_string = mode + " F1: " + str(round(all_metrics["f1"], 3))

    epoch_string = "\033[1m" + "Epoch: " + str(epoch) + "\033[0m"

    if mode == "train":
        print(epoch_string)
    print(loss_string)
    print(f1_string)
    print("------------------------")
    print(mode + " evaluation details")
    print("------------------------")
    print(classification_string)
    print("------------------------")

    return all_metrics
