# Supplementary material for: Closed-domain event extraction for hard news event monitoring: a systematic study
Source: PeerJ Comput Sci. 2024 Oct 10;10:e2355. doi: 10.7717/peerj-cs.2355 (PMC11623237; doi:10.7717/peerj-cs.2355)
Supplement: Supplemental Information 1 [file peerj-cs-10-2355-s001.zip › experiments/timing/argext.py]

from itertools import chain, repeat

import torch


DOCEE_ARGS_TO_QUESTION = {
    "Air crash": {
        "Agency to which the aircraft belongs": "What is the agency to which the aircraft involved in the air crash belongs?",
        "Alternate Landing Place": "What is the alternate landing place in the air crash?",
        "Casualties and Losses": "What are the casualties and losses in the air crash?",
        "Causes": "What are the causes of the air crash?",
        "Crew": "Who are the crew members involved in the air crash?",
        "Date": "What is the date of the air crash?",
        "Flight No.": "What is the flight number of the air crash?",
        "Initially Scheduled Landing Place": "What was the initially scheduled landing place for the air crash?",
        "Investigator of the accident": "Who is the investigator of the air crash?",
        "Location": "Where did the air crash take place?",
        "Passengers": "Who were the passengers on the air crash?",
        "Service years": "How many years has the aircraft involved in the air crash been in service?",
        "Survivors": "Who are the survivors of the air crash?",
        "Taking-off Place": "From where did the aircraft involved in the air crash take off?",
    },
    "Armed Conflict": {
        "Attacker": "Who is the attacker in the armed conflict?",
        "Casualties and Losses": "What are the casualties and losses in the armed conflict?",
        "Date": "What is the date of the armed conflict?",
        "Destruction of installations": "What installations were destroyed in the armed conflict?",
        "End time": "What is the end time of the armed conflict?",
        "Lasting time": "How long did the armed conflict last?",
        "Location": "Where did the armed conflict take place?",
        "Military Strength(Units involved)": "What was the military strength (units involved) in the armed conflict?",
        "Target": "Who or what was the target of the armed conflict?",
        "Weapon and Equipment used": "What weapons and equipment were used in the armed conflict?",
    },
    "Awards ceremony": {
        "Award": "What is the award being given at the awards ceremony?",
        "Award field": "In what field is the award being given at the awards ceremony?",
        "Date": "What is the date of the awards ceremony?",
        "Employed institution": "What institution is hosting the awards ceremony?",
        "Host": "Who is the host of the awards ceremony?",
        "Location": "Where is the awards ceremony being held?",
        "Reason for winning": "Why is the winner being awarded at the awards ceremony?",
        "Winner": "Who is the winner of the award at the awards ceremony?",
    },
    "Bank Robbery": {
        "Amount recovered": "What was the amount of money recovered from the bank robbery?",
        "Arrested": "Were any suspects arrested in connection to the bank robbery?",
        "Bank Name": "What was the name of the bank that was robbed?",
        "Date": "When did the bank robbery occur?",
        "Hostage": "Were there any hostages involved in the bank robbery?",
        "Investigating Spokesperson": "Who is the spokesperson for the agency investigating the bank robbery?",
        "Investigating agency": "Which agency is investigating the bank robbery?",
        "Location": "Where did the bank robbery take place?",
        "Perpetrators": "Who were the perpetrators of the bank robbery?",
        "Stolen amount": "What was the amount of money stolen in the bank robbery?",
        "Transportation": "What mode of transportation was used in the bank robbery?",
        "Weapon Used": "What type of weapon was used in the bank robbery?",
    },
    "Break historical records": {
        "Date": "When was the record broken?",
        "Grades": "What are the new grades?",
        "Last time the record was broken": "When was the last time that the record last broken?",
        "Location": "Where was the record broken?",
        "Previous record holder": "Who previously set the record?",
        "Record-breaker": "Who broke the record?",
        "Record-breaking project": "What was the record-breaking project?",
        "The Grades of the previous record holder": "What were the grades of a previous record?",
    },
    "Diplomatic Talks _ Diplomatic_Negotiation_ Summit Meeting": {
        "Achievement": "What was accomplished with the meeting?",
        "Date": "When did the meeting took place?",
        "Location": "Where did the meeting took place?",
        "Participants": "Who participated in the meeting?",
        "Summit Name": "What is the summit's name?",
        "Topics of the meeting": "What was discussed on the meeting?",
    },
    "Diplomatic Visit": {
        "Country visited": "What country was visited?",
        "Date": "When did the visit took place?",
        "Host": "Who hosted the delegation?",
        "People visiting": "Who visited?",
    },
    "Disease Outbreaks": {
        "Areas affected": "What areas have been affected by the disease outbreak?",
        "Causes": "What are the causes of the disease outbreak?",
        "Complications": "What are the potential complications of the disease?",
        "Confirmed/Infected cases": "How many confirmed or infected cases of the disease are there?",
        "Cured Rate": "What is the cured rate of the disease?",
        "Cured cases": "How many people have been cured of the disease?",
        "Date": "When did the disease outbreak occur?",
        "Death Rate": "What is the death rate of the disease?",
        "Death cases": "How many people have died from the disease?",
        "Disease Name": "What is the name of the disease that is causing the outbreak?",
        "Epidemic data issuing agency": "Which agency is issuing data on the disease outbreak?",
        "Location of the outbreak": "Where did the disease outbreak occur?",
        "Number of people hospitalized": "How many people have been hospitalized due to the disease?",
        "Number of people vaccinated and coverage rate": "How many people have been vaccinated and what is the coverage rate?",
        "Precautionary measure": "What are the precautionary measures in place to prevent the spread of the disease?",
        "Special medicine": "Is there a special medicine or treatment for the disease?",
        "Susceptible population": "What population is most susceptible to the disease?",
        "Suspected cases": "How many suspected cases of the disease are there?",
        "Symptoms": "What are the symptoms of the disease?",
        "Vaccine Research and Development Organization": "Which organization is conducting research and development on a vaccine for the disease?",
        "Way for Spreading": "How does the disease spread?",
    },
    "Droughts": {
        "Areas Affected": "What areas have been affected by the drought?",
        "Causes": "What are the causes of the drought?",
        "Damaged Crops & Livestock": "What crops and livestock have been damaged by the drought?",
        "Date": "When did the drought occur?",
        "Economic Loss": "What is the economic loss due to the drought?",
        "Influenced People": "How many people have been influenced by the drought?",
        "Number of production cuts": "How many production cuts have been made due to the drought?",
        "Related rivers or lakes": "What rivers or lakes are related to the drought?",
        "The Worst-Hit Area": "What is the worst-hit area of the drought?",
    },
    "Earthquakes": {
        "Aid agency": "Which aid agency is providing assistance for the earthquake?",
        "Aid supplies/amount": "What aid supplies and amount are being provided for the earthquake?",
        "Area Affected": "What area has been affected by the earthquake?",
        "Casualties and Losses": "What are the casualties and losses due to the earthquake?",
        "Date": "When did the earthquake occur?",
        "Economic loss": "What is the economic loss due to the earthquake?",
        "Epicenter": "Where was the epicenter of the earthquake?",
        "Magnitude": "What was the magnitude of the earthquake?",
        "Number of Aftershocks": "How many aftershocks have occurred following the earthquake?",
        "Number of Destroyed building": "How many buildings were destroyed in the earthquake?",
        "Number of Houses Rebuilt": "How many houses have been rebuilt after the earthquake?",
        "Number of People Trapped": "How many people were trapped following the earthquake?",
        "Number of evacuated": "How many people were evacuated after the earthquake?",
        "Number of people rescued": "How many people were rescued after the earthquake?",
        "Temporary settlement": "Where are people staying in temporary settlements after the earthquake?",
    },
    "Environment Pollution": {
        "Anti-pollution people/organizations": "Who are the people or organizations working to combat pollution?",
        "Causes": "What are the causes of the pollution?",
        "Date": "When did the pollution occur?",
        "Location": "Where did the pollution occur?",
        "Number of victims": "How many victims were affected by the pollution?",
        "Party responsible for pollution": "Who is responsible for the pollution?",
        "Pollution source": "What is the source of the pollution?",
        "Solution": "What are the solutions to combat the pollution?",
    },
    "Famine": {
        "Aid agency": "Which aid agency is providing assistance for the famine?",
        "Aid supplies/amount": "What aid supplies and amount are being provided for the famine?",
        "Areas affected": "What areas have been affected by the famine?",
        "Casualties and Losses": "What are the casualties and losses due to the famine?",
        "Causes": "What are the causes of the famine?",
        "Date": "When did the famine occur?",
        "Economic Loss": "What is the economic loss due to the famine?",
        "Number of People Influenced": "How many people have been influenced by the famine?",
        "Response Measures": "What response measures have been put in place to address the famine?",
    },
    "Famous Person - Commit Crime - Accuse": {
        "Defense lawyer": "Who is the defense lawyer for the accused?",
        "Evidence": "What evidence is being presented in the case?",
        "Prosecution lawyer": "Who is the prosecution lawyer for the case?",
        "Prosecutor": "Who is the prosecutor in the case?",
        "The Charged Crime": "What crime is the accused being charged with?",
        "The accused people": "Who are the accused people in the case?",
        "Time of the case": "When is the case taking place?",
        "Witness": "Are there any witnesses in the case?",
    },
    "Famous Person - Commit Crime - Arrest": {
        "Criminal evidence": "What is the criminal evidence for the arrest event?",
        "Date": "What is the date of the arrest event?",
        "Investigating police": "Who is the investigating police officer for the arrest event?",
        "Location": "Where did the arrest event take place?",
        "Suspect": "Who is the suspect in the arrest event?",
        "The Charged Crime": "What is the charged crime in the arrest event?",
    },
    "Famous Person - Commit Crime - Investigate": {
        "Head of Investigation Team": "Who is the head of the investigation?",
        "Investigation agency": "What is the investigation agency for the investigate event?",
        "Person under investigation": "Who is the person under investigation?",
        "The Whistleblower": "Who is the whistleblower?",
        "The reason for the investigation": "What is the reason for the investigation?",
        "Time to investigate": "How much time is allocated to investigate the issue?",
        "Time to report the issue": "When is the issue required to be reported?",
    },
    "Famous Person - Commit Crime - Release": {
        "Charges of imprisonment": "What are the charges of imprisonment?",
        "Defense lawyer": "Who is the defense lawyer?",
        "Jail time": "How much jail time is served?",
        "Judge": "Who is the judge for the trial?",
        "People Released": "Who is being released?",
        "Place of sentence": "Where is the sentence served?",
        "Prison Term": "What is the prison term?",
        "Reason for release": "What is the reason for the release?",
        "Release Time": "When is the release time?",
    },
    "Famous Person - Commit Crime - Sentence": {
        "Accusation": "What is the accusation?",
        "Court": "What court is the sentence held in?",
        "Court time": "When is the court time?",
        "Defense lawyer": "Who is the defense lawyer?",
        "Judge": "Who is the judge?",
        "Judgement Result/Prison Term": "What is the judgement result or prison term?",
        "Place of sentence": "Where is the sentence served?",
        "Prosecution lawyer": "Who is the prosecution lawyer?",
        "Release time": "When is the release time?",
        "Suspect": "Who is the suspect?",
        "The sentence claimed by the defense lawyer": "What sentence does the defense lawyer claim?",
        "The sentence claimed by the prosecutor's lawyer": "What sentence does the prosecutor's lawyer claim?",
        "Time to start sentence": "When does the sentence start?",
        "Victim": "Who is the victim?",
    },
    "Famous Person - Death": {
        "Age": "What is the age of the deceased?",
        "Causes": "What are the causes of death?",
        "Date": "What is the time/date of death?",
        "Doctor": "Who is the doctor attending to the deceased?",
        "Location/Hospital": "Where did take place, and which hospital was involved?",
        "People": "Who are the people involved?",
        "Perpetrator": "Who is the perpetrator, if applicable?",
        "Profession": "What is the profession of the deceased?",
        "State before death": "In what state was the deceased before death?",
    },
    "Famous Person - Divorce": {
        "Announce platform": "What platform was used to announce the divorce?",
        "Causes": "What are the causes for the divorce?",
        "Child": "Are there any children involved in the divorce?",
        "Child Custody": "Who has custody of the children, if applicable, in the divorce?",
        "Date": "What is the date of the divorce?",
        "Duration of marriage": "How long was the couple married?",
        "Husband": "Who is the husband in the divorce?",
        "Property division": "How is the property divided in the divorce?",
        "Wife": "Who is the wife in the divorce?",
    },
    "Famous Person - Give a speech": {
        "Date": "What is the date of the speech?",
        "Location": "Where is the speech taking place?",
        "News release agency": "Which news release agency is covering the speech?",
        "Speaker": "Who is giving the speech?",
        "Speaker status": "What is the speaker's status or position?",
        "Ways to watch the speech": "How can people watch the speech?",
    },
    "Famous Person - Marriage": {
        "Cost": "How much did the ceremony cost?",
        "Date": "When did the couple get married?",
        "Dress designer": "Who designed the dress?",
        "How many times get married": "How many times has the person been married?",
        "Husband": "Who was the husband in the marriage?",
        "Invited person": "Who was invited to the wedding?",
        "Location": "Where was the ceremony held?",
        "Wedding venue": "What was the wedding venue?",
        "Wife": "Who was the wife in the marriage?",
        "Witness": "Who was the witness at the marriage?",
    },
    "Famous Person - Recovered": {
        "Cost": "What was the cost of the treatment?",
        "Date": "When did the recovery occur?",
        "Doctor and Medical team": "Who were the doctors and medical team involved in the recovery?",
        "Location/Hospital": "Where did the recovery take place?",
        "People": "Who recovered?",
        "Sequelae": "Were there any long-term effects or complications from the illness?",
        "Treatment Method": "What treatment methods were used for the recovery?",
        "Type of illness": "What was the illness that the person recovered from?",
    },
    "Famous Person - Sick": {
        "Causes": "What caused the disese?",
        "Date": "When did the person get sick?",
        "Doctor and Medical team": "Who was the doctor and medical team involved?",
        "Location/Hospital": "Where was the person treated?",
        "People": "Who was affected?",
        "Perpetrator": "Who was responsible?",
        "Symptom": "What were the symptoms?",
    },
    "Financial Aid": {
        "Beneficiary": "Who received financial aid?",
        "Causes": "What caused the need for financial aid?",
        "Date": "When did the financial aid arrived?",
        "Funding": "Where did the funding come from?",
        "Location": "Where did the event take place?",
        "Sponsor": "Who sponsored the event?",
    },
    "Financial Crisis": {
        "Affected Area": "What areas were affected by the financial crisis?",
        "Affected industries": "What industries were affected by the financial crisis?",
        "Business failures": "What businesses failed during the financial crisis?",
        "Causes": "What were the causes of the financial crisis?",
        "Economic Loss": "What was the economic loss caused by the financial crisis?",
        "Economists who predicted the crisis": "Which economists predicted the financial crisis?",
        "End time": "When did the financial crisis end?",
        "Policy proposals": "What policy proposals were made in response to the financial crisis?",
        "Start time": "When did the financial crisis start?",
        "Unemployed Rate": "What was the unemployed rate during the financial crisis?",
    },
    "Fire": {
        "Aid agency": "Which aid agency responded to the fire?",
        "Aid supplies/amount": "What aid supplies and/or amount were provided in response to the fire?",
        "Casualties and Losses": "What were the casualties and losses caused by the fire?",
        "Causes": "What were the causes of the fire?",
        "Date": "When did the fire occur?",
        "Economic loss": "What was the economic loss caused by the fire?",
        "Location": "Where did the fire occur?",
        "Magnitude": "What was the magnitude of the fire?",
        "Number of Destroyed building": "How many buildings were destroyed by the fire?",
        "Number of people rescued": "How many people were rescued during the fire?",
        "Temporary settlement": "What temporary settlement arrangements were made for those affected by the fire?",
    },
    "Floods": {
        "Aid agency": "What aid agency is providing assistance in response to the flood?",
        "Aid supplies/amount": "What aid supplies and how much aid is being provided in response to the flood?",
        "Areas affected": "What areas are affected by the flood?",
        "Casualties and Losses": "What are the casualties and losses as a result of the flood?",
        "Causes": "What are the causes of the flood?",
        "Date": "When did the flood occur?",
        "Disaster-stricken farmland": "What farmland has been affected by the flood?",
        "Economic Loss": "What is the economic loss as a result of the flood?",
        "Maximum rainfall in the Affected Area": "What was the maximum rainfall in the affected area during the flood?",
        "Missings": "How many people are missing as a result of the flood?",
        "Number of damaged houses": "How many houses were damaged as a result of the flood?",
        "Number of evacuated": "How many people were evacuated as a result of the flood?",
        "Number of people rescued": "How many people were rescued as a result of the flood?",
        "Related rivers or lakes": "What rivers or lakes are related to the flood?",
        "Temporary settlement": "Where are the temporary settlements for those affected by the flood?",
        "Water level": "What was the water level during the flood?",
    },
    "Gas explosion": {
        "Casualties and Losses": "What are the casualties and losses as a result of the gas explosion?",
        "Causes": "What caused the gas explosion?",
        "Compensation": "Is compensation being provided to those affected by the gas explosion?",
        "Date": "When did the gas explosion occur?",
        "Economic loss": "What is the economic loss as a result of the gas explosion?",
        "Investigation results of the accident": "What are the results of the investigation into the gas explosion?",
        "Investigator of the accident": "Who is investigating the gas explosion?",
        "Location": "Where did the gas explosion occur?",
        "Number of people evacuated": "How many people were evacuated as a result of the gas explosion?",
        "Responsibility determination": "Has responsibility for the gas explosion been determined?",
        "Survivors": "Are there any survivors of the gas explosion?",
        "Temporary Security Zone": "Has a temporary security zone been established following the gas explosion?",
        "The hospital where the wounded was taken": "What hospital are the wounded from the gas explosion being taken to?",
    },
    "Government Job change - Appoint_Inauguration": {
        "Appointer": "Who appointed the person to their new position?",
        "Appointment time": "When was the person appointed to their new position?",
        "Employment agency": "What agency is the person being appointed to?",
        "Employment position": "What is the employment position being appointed to?",
        "Inauguration time": "When will the person be inaugurated in their new position?",
        "Person appointed": "Who was appointed to the new position?",
        "Predecessor": "Who is the person's predecessor in their new position?",
        "Term of office": "What is the term of office for the person's new position?",
        "The age of the person appointed": "How old is the person who was appointed?",
        "The last job of the appointed person": "What was the person's last job before being appointed to their new position?",
    },
    "Government Job change - Election": {
        "Candidate scandal(Allegations of fraud, etc.)": "What are the allegations of fraud or other scandals involving the candidates in this election?",
        "Candidates and their parties": "Who are the candidates and what parties do they represent in this election?",
        "Date": "What is the date of the election?",
        "Election Name": "What is the name of the election?",
        "Election Reason/Goal": "What is the reason or goal of the election?",
        "Electoral System": "What electoral system is being used in this election?",
        "Location": "What is the election taking place?",
        "People casting tie-breaking votes": "Who are the people casting tie-breaking votes in this election?",
        "The Final Seats Result": " What is the final result in terms of the number of seats won by each candidate or party?",
        "The Final Vote Number and Percentage": "What is the final vote number and percentage for each candidate or party?",
        "Turnout(who win who lost)": "Who won and who lost in this election, and what was the turnout?",
        "Voting method": "What is the method of voting being used in this election?",
    },
    "Government Job change - Resignation_Dismissal": {
        "Approver": "Who approved the resignation/dismissal?",
        "Date": "What is the date of the resignation/dismissal?",
        "Employment Agency": "Was an employment agency involved in the resignation/dismissal process?",
        "Position": "What was the position held by the resignee?",
        "Reason for resignation": "What is the reason for the resignation/dismissal?",
        "Resignee": "Who is the resignee?",
        "Successor": "Who is the successor to the resignee's position?",
        "Term of office": "What was the term of office of the resignee?",
        "The age of the person appointed": "How old is the person appointed to succeed the resignee?",
    },
    "Government Policy Changes": {
        "Announcement date": "What was the announcement date of the policy?",
        "Bill drafting agency": "Which agency was responsible for drafting the bill?",
        "Causes": "What were the causes behind the policy change?",
        "Deliberating agency": "Which agency was responsible for deliberating on the policy?",
        "Effective date": "What was the effective date of the policy?",
        "Invalid date": "Was there an invalid or incorrect date associated with the policy?",
        "Location": "Where did the policy change take place?",
        "Policy Content": "What were the specific details of the policy?",
        "Policy Name & Abbreviation": "What was the name and abbreviation of the policy?",
    },
    "Hurricanes_Tornado_Storm_Blizzard": {
        "Amount of Precipitation": "What was the amount of precipitation associated with the storm?",
        "Influence people": "How did the storm influence people and organizations?",
        "Maximum wind speed": "What was the maximum wind speed of the storm?",
        "People/Organization who predicted the disaster": "Who predicted the disaster, if anyone?",
        "Storm Formation Location": "Where did the storm form?",
        "Storm Formation Time": "What time did the storm form?",
        "Storm Hit Location": "Where did the storm hit?",
        "Storm Hit Time": "What time did the storm hit?",
        "Storm Name": "What was the name of the storm?",
        "Storm center location": "Where was the center of the storm located?",
        "Storm movement speed": "What was the movement speed of the storm?",
        "The direction of the storm": "What was the direction of the storm?",
        "Tsunami Warning Level": "What was the tsunami warning level, if applicable?",
    },
    "Insect Disaster": {
        "Aid agency": "Which aid agency responded to the insect disaster?",
        "Aid supplies/amount": "What aid supplies and amount were provided in response to the insect disaster?",
        "Areas affected": "Which areas were affected by the insect disaster?",
        "Causes": "What were the causes of the insect disaster?",
        "Date": "When did the insect disaster occur?",
        "Economic Loss": "What was the economic loss caused by the insect disaster?",
        "Influenced Crops and Livelihood": "What crops and livelihoods were influenced by the insect disaster?",
        "Pests": "What pests were involved in the insect disaster?",
        "Response Measures": "What measures were taken in response to the insect disaster?",
    },
    "Join in an Organization": {
        "Announcement Date": "When was the decision to join the organization announced?",
        "Causes": "What were the reasons for joining the organization?",
        "Countries join the organization": "Which countries joined the organization?",
        "Declarer": "Who made the decision to join the organization?",
        "Effective Date": "When did the decision to join the organization take effect?",
        "Join Conditions": "What were the conditions for joining the organization?",
        "Organization Name": "What is the name of the organization?",
        "Organization spokesperson": "Who is the spokesperson for the organization?",
        "Other members of the organization": "Who are the other members of the organization?",
    },
    "Mass Poisoning": {
        "Casualties and Losses": "What were the casualties and losses in the mass poisoning event?",
        "Causes": "What caused the mass poisoning?",
        "Compensation": "Was there any compensation provided in response to the mass poisoning?",
        "Date": "When did the mass poisoning occur?",
        "Economic loss": "What was the economic loss caused by the mass poisoning?",
        "Investigator of the accident": "Who investigated the mass poisoning?",
        "Location": "Where did the mass poisoning take place?",
        "Number of people evacuated": "How many people were evacuated as a result of the mass poisoning?",
        "Responsibility determination": "Who was determined to be responsible for the mass poisoning?",
        "Spokeswoman/Spokesman": "Who was the spokeswoman/spokesman for the mass poisoning?",
        "The hospital where the wounded was taken": "Which hospital did the wounded from the mass poisoning go to?",
        "Type of the poisoning": "What was the type of poisoning involved in the mass poisoning?",
    },
    "Military Exercise": {
        "Army Participated": "Which army participated in the military exercise?",
        "Commanders and their position": "Who were the commanders and what were their positions in the military exercise?",
        "Countries participating in the military exercise": "Which countries participated in the military exercise?",
        "Date": "When was the military exercise held?",
        "Location": "Where was the military exercise held?",
        "Military Exercise Items": "What items were included in the military exercise?",
        "Number of people participating in the military exercise": "How many people participated in the military exercise?",
        "The name of the military exercise": "What was the name of the military exercise?",
        "The purpose of the military exercise": "What was the purpose of the military exercise?",
        "Weapons used in military exercises": "What weapons were used in the military exercise?",
    },
    "Mine Collapses": {
        "Casualties and Losses": "What were the casualties and losses in the mine collapse?",
        "Causes": "What caused the mine to collapse?",
        "Compensation": "Was there any compensation provided in response to the mine collapse?",
        "Date": "When did the mine collapse occur?",
        "Economic loss": "What was the economic loss caused by the mine collapse?",
        "Investigation results of the accident": "What were the results of the investigation into the mine collapse?",
        "Investigator of the accident": "Who investigated the mine collapse?",
        "Location": "Where did the mine collapse take place?",
        "Number for trapped people": "How many people were trapped in the mine collapse?",
        "Number of days trapped": "For how many days were people trapped in the mine collapse?",
        "Rescue start time": "When did the rescue operation for the mine collapse begin?",
        "Responsibility determination": "Who was determined to be responsible for the mine collapse?",
        "Survivors": "Were there any survivors in the mine collapse?",
        "The hospital where the wounded was taken": "Which hospital did the wounded from the mine collapse go to?",
        "Trapped depth": "At what depth were people trapped in the mine collapse?",
    },
    "Mudslides": {
        "Aid agency": "Which aid agency responded to the mudslide?",
        "Aid supplies/amount": "What aid supplies and amount were provided in response to the mudslide?",
        "Areas affected": "Which areas were affected by the mudslide?",
        "Casualties and Losses": "What were the casualties and losses in the mudslide?",
        "Causes": "What were the causes of the mudslide?",
        "Date": "When did the mudslide occur?",
        "Economic Loss": "What was the economic loss caused by the mudslide?",
        "Influence People": "How many people were affected by the mudslide?",
        "Missings": "Were there any missing people in the mudslide?",
        "Number of Destroyed building": "How many buildings were destroyed in the mudslide?",
        "Number of evacuated": "How many people were evacuated as a result of the mudslide?",
        "Number of people rescued": "How many people were rescued from the mudslide?",
        "Temporary settlement": "Where were people temporarily settled after the mudslide?",
    },
    "New achievements in aerospace": {
        "Carrier rocket": "What was the name of the carrier rocket used in the event?",
        "Cooperative agency": "Which agencies cooperated in the event?",
        "Launch Date": "When was the launch scheduled for?",
        "Launch Result": "What was the outcome of the launch?",
        "Launch Site": "Where was the rocket launched from?",
        "Launch country": "In which country was the rocket launched?",
        "Mission duration": "How long was the mission duration?",
        "Participating astronauts": "Who were the participating astronauts?",
        "Research & Development department Country": "In which country was the research and development department located?",
        "Spacecraft Mission": "What was the spacecraft's mission?",
        "Spacecraft name": "What was the name of the spacecraft?",
        "Spokeswoman/Spokesman": "Who was the spokesperson for the event?",
    },
    "New archeological discoveries": {
        "Archaeologist": "Who was the archaeologist involved in the discovery?",
        "Discover Location": "Where were the discoveries made?",
        "Discover Time": "When were the discoveries made?",
        "Historical sites discovered": "What historical sites were discovered?",
        "Reasons for the formation of the Historical sites": "What were the reasons for the formation of the historical sites?",
        "Relics discovered and their dates": "What relics were discovered and what were their dates?",
        "The organization of the discoverer": "What organization was the discoverer affiliated with?",
    },
    "New wonders in nature": {
        "Best why to shoot": "What is the best way to capture the spectacle on camera?",
        "Causes": "What causes the spectacle?",
        "Forecasting agency": "Which forecasting agency predicts the occurrence of the spectacle?",
        "Lasting Time": "How long does the spectacle last?",
        "Live broadcast platform": "On which platform can the spectacle be watched live?",
        "The location where the spectacle can be observed": "Where can the spectacle be observed?",
        "The time when the spectacle appeared": "When did the spectacle first appear?",
        "The time when the spectacle disappeared": "When did the spectacle disappear?",
        "Types of wonders": "What are the different types of wonders that can be observed in the spectacle?",
    },
    "Organization Closed": {
        "Causes": "What were the causes of the organization being closed?",
        "Date": "What was the date that the organization closed?",
        "Head of Institution": "Who was the head of the institution when the organization closed?",
        "Location": "Where was the organization located when it closed?",
        "Organization name": "What was the name of the organization that closed?",
    },
    "Organization Established": {
        "Causes": "What were the causes for the establishment of the organization?",
        "Date": "What was the date that the organization was established?",
        "Head of Institution": "Who was the head of the institution when the organization was established?",
        "Location": "Where was the organization located when it was established?",
        "Organization name": "What was the name of the organization that was established?",
        "Registered capital": "What was the registered capital of the organization when it was established?",
        "Spokesperson": "Who was the spokesperson for the organization when it was established?",
    },
    "Organization Fine": {
        "Causes": "What are the causes for the fine?",
        "Date": "When was the organization fined?",
        "Fined agency": "Which agency was fined?",
        "Lawyer": "Who represented the agency in the trial?",
        "Location": "Where did the Organization Fine event take place?",
        "Penalty amount": "How much was the organization fined?",
        "Regulatory Authority": "Which regulatory authority imposed fine?",
    },
    "Organization Merge": {
        "Acquiree": "Which organization was acquired in the merger?",
        "Acquirer": "Which organization was the acquirer in the merger?",
        "Acquisition amount": "How much did the acquisition/merger cost?",
        "Date": "When did the acquisition/merger occur?",
        "Merger terms": "What were the terms of the merger?",
        "The industry in which the organization operates": "What industry does the merged organization operate in?",
        "The leader of the merged organization": "Who is the (new) leader of the merged organization?",
    },
    "Protest_Online Condemnation": {
        "Arrested": "Who was arrested for the protests?",
        "Casualties and Losses": "Who was injured in the protest?",
        "Date": "When did the protests took place?",
        "Government Reaction": "How did the government reacted to the protests?",
        "Location": "Where did the protest took place?",
        "Method": "Method",
        "Property damage": "What was damaged during the protests?",
        "Protest Slogan": "What was the protest's slogan?",
        "Protesters": "Who were the protesters?",
        "Reason for protest": "What caused the protest?",
    },
    "Regime Change": {
        "Army": "Which army was involved in the regime change?",
        "Commanders of the army": "Who commaned the army?",
        "Country": "In what country did the regime change occur?",
        "Date": "When did the regime change took place?",
        "Head of government": "Who is the new head of the government?",
        "Provisional government": "Who is part of the provisional government?",
        "Time for dignitaries to resign": "How long do the dignitaries have for resignation?",
    },
    "Riot": {
        "Belligerents": "Who is belligerent in the riot?",
        "Casualties and Losses": "What were the casualties and losses in the riot?",
        "Causes": "What caused the riot?",
        "Date": "When did the riot took place?",
        "Economic Loss": "What is the estimated damage of the riot?",
        "Location": "Where did the riot took place?",
        "Weapon used": "What weapons were used in the riot?",
    },
    "Road Crash": {
        "Casualties and Losses": "Who was injured in the crash?",
        "Causes": "What caused the crash?",
        "Compensation": "Is compensation being provided to those affected?",
        "Date": "When did the crash occur?",
        "Economic loss": "What is the economic loss due to the crash?",
        "Investigating police": "Who is the investigating police officer for the crash?",
        "Location": "Where did the crash occur?",
        "Number of vehicles involved in the crash": "How many vehicles were involved in the crash?",
        "Survivors": "Who survived the crash?",
        "The hospital where the wounded was taken": "Which hospital did the wounded go to?",
    },
    "Shipwreck": {
        "Agency to which the ship belongs": "What agency did the wrecked ship belong to?",
        "Casualties and Losses": "What were the casualties and losses associated with the shipwreck?",
        "Causes": "What caused the shipwreck?",
        "Date": "When did the shipwreck occur?",
        "Investigator of the accident": "Who was the investigator of the accident?",
        "Location": "Where did the shipwreck occur?",
        "Location of wreckage found": "Where was the wreckage of the ship found?",
        "Missings": "Who are the missing people from the shipwreck?",
        "Rescue Organizer": "Who organized the rescue efforts for the shipwreck?",
        "Rescue start time": "When did the rescue efforts for the shipwreck begin?",
        "Rescue tool or method": "What tools or methods were used in the rescue efforts for the shipwreck?",
        "Ship No.": "What was the number of the ship involved in the shipwreck?",
        "Survivors": "Who were the survivors of the shipwreck?",
        "The state of the hull at the time of discovery": "What was the state of the ship's hull when it was discovered?",
        "Time the crew lost contact": "When did the crew of the ship lose contact?",
        "Time to find the wreck": "How long did it take to find the wreckage of the ship?",
    },
    "Sign Agreement": {
        "Agreement Content": "What were the main points of an agreement?",
        "Agreement Name": "What is the agreement name?",
        "Agreement validity period": "For how long is the agreement valid?",
        "Contracting parties": "Who signed the agreement?",
        "Date": "When was the agreement signed?",
        "Location": "Where was the agreement signed?",
    },
    "Sports Competition": {
        "Champions": "Who are the champions of the competition?",
        "Competition items": "What items are being competed for in the competition?",
        "Contest participant": "Who are the participants in the competition?",
        "End time": "What is the end time of the competition?",
        "Game Name": "What is the name of the game being played in the competition?",
        "Host country": "In which country is the competition being hosted?",
        "Lasting time": "How long does the competition last?",
        "Location": "Where is the competition taking place?",
        "MVP": "Who is the MVP of the competition?",
        "Postpone time": "When was the competition postponed?",
        "Reason for postponement": "Why was the competition postponed?",
        "Score": "What is the score of the match?",
        "Start time": "What is the start time of the competition/match?",
    },
    "Strike": {
        "Boycotted institutions": "What institutions were boycotted during the strike?",
        "Duration": "How long did the strike last?",
        "Economy Loss": "What was the economic loss caused by the strike?",
        "End time": "What time did the strike end?",
        "Outcome of the strike": "What was the outcome of the strike?",
        "Reason for Strike": "What was the reason for the strike?",
        "Start time": "What time did the strike start?",
        "Strike Agencies": "What agencies were involved in the strike?",
        "Strike Industry": "What industry was affected by the strike?",
        "Strikers": "Who participated in the strike?",
        "Strikers Status": "What was the status of the strikers during the strike?",
    },
    "Tear Up Agreement": {
        "Agreement Name": "What agreement was broken?",
        "Causes": "What caused the agreement to be broken?",
        "Date": "When was the agreement broken?",
        "Other members of the agreement": "What other members/parties were involved in the agreement?",
        "The agency who broke the agreement": "Which agency broke the agreement?",
    },
    "Train collisions": {
        "Agency to which the train belongs": "What is the name of the agency to which the train involved in the collision belongs?",
        "Casualties and Losses": "Who were the casualties and losses from the train collision?",
        "Causes": "What caused the train collision?",
        "Date": "When did trains collide?",
        "Economic loss": "What is the economic loss resulting from the train collision?",
        "Investigator of the accident": "Who is the investigator of the train collision?",
        "Location": "Where did the train collide?",
        "Missings": "How many people are missing as a result of the train collision?",
        "Survivors": "How many people survived the train collision?",
        "The hospital where the wounded was taken": "What is the name of the hospital where the wounded from the train collision were taken?",
        "Train No.": "What is the number of the train involved in the collision?",
    },
    "Tsunamis": {
        "Aid agency": "What aid agency was involved in providing relief for the tsunami?",
        "Aid supplies/amount": "What aid supplies and amount were provided for the tsunami?",
        "Area Affected": "What area was affected by the tsunami?",
        "Casualties and Losses": "What were the casualties and losses from the tsunami?",
        "Causes": "What were the causes of the tsunami?",
        "Date": "When did the tsunami occur?",
        "Economic loss": "What was the economic loss from the tsunami?",
        "Magnitude(Tsunami heights)": "What was the tsunami's height?",
        "Number of Destroyed building": "How many buildings were destroyed by the tsunami?",
        "Number of people rescued": "How many people were rescued after the tsunami?",
        "People/Organization who predicted the disaster": "Who predicted the tsunami disaster?",
        "Tsunami Warning Level": "What was the tsunami warning level for the event?",
        "Tsunamis name": "What was the name of the tsunami?",
        "Warning Device": "What warning devices were used for the tsunami?",
    },
    "Volcano Eruption": {
        "Areas affected": "What areas were affected by the volcano eruption?",
        "Casualties and Losses": "What were the casualties and losses from the volcano eruption?",
        "Causes": "What were the causes of the volcano eruption?",
        "Economic Loss": "What was the economic loss from the volcano eruption?",
        "Fire Warning Level": "What was the fire warning level for the volcano eruption?",
        "Last Outbreak Time": "When was the last time the volcano erupted?",
        "Number of Damaged House": "How many houses were damaged by the volcano eruption?",
        "Number of evacuated": "How many people were evacuated after the volcano eruption?",
        "Outbreak Date": "When did the volcano eruption occur?",
        "People/Organization who predicted the disaster": "Who predicted the volcano eruption?",
        "Refuge": "What refuge was provided for people affected by the volcano eruption?",
        "The State of the Volcano (dormant or active)": "What was the state of the volcano (dormant or active) at the time of the eruption?",
        "Volcano Name": "What was the name of the volcano that erupted?",
    },
    "Withdraw from an Organization": {
        "Announcement Date": "What is the announcement date for the withdrawal?",
        "Causes": "What are the causes for the withdrawal?",
        "Countries withdraw the organization": "Which countries are withdrawing from the organization?",
        "Declarer": "Who made the declaration of withdrawal?",
        "Effective Date": "What is the effective date of the withdrawal?",
        "Exit Conditions": "What are the conditions for the withdrawal?",
        "Organization Name": "What is the name of the organization?",
        "Organization spokesperson": "Who is the spokesperson for the organization?",
        "Other members of the organization": "Who are the other members of the organization?",
    },
}


def extract_arguments_per_doc(model, texts, events):

    arguments = []
    with torch.no_grad():
        for text, event in zip(texts, events):
            questions = DOCEE_ARGS_TO_QUESTION[event].values()

            ext_args = model(
                question=list(questions),
                context=[text] * len(questions),
                max_answer_len=50,
            )

    return arguments


def extract_arguments_agg(model, texts, events):

    arguments = []

    # Aggregate texts.
    texts_iter = chain.from_iterable([repeat(txt, len(DOCEE_ARGS_TO_QUESTION[event])) for txt, event in zip(texts, events)])
    questions_iter = chain.from_iterable([DOCEE_ARGS_TO_QUESTION[event].values() for event in events])

    with torch.no_grad():
        ext_args = model(
            question=questions_iter,
            context=texts_iter,
            max_answer_len=30,
        )

    return arguments
