# Supplementary material for: Closed-domain event extraction for hard news event monitoring: a systematic study
Source: PeerJ Comput Sci. 2024 Oct 10;10:e2355. doi: 10.7717/peerj-cs.2355 (PMC11623237; doi:10.7717/peerj-cs.2355)
Supplement: Supplemental Information 1 [file peerj-cs-10-2355-s001.zip › experiments/timing/perftest_arg_ext.py]

import time
import argext as ae
from pandas import read_csv
from transformers import pipeline

def parse_args():
    import argparse

    parser = argparse.ArgumentParser()
    parser.add_argument("--model", type=str, help="Path to the QA argument \
        extraction model.", required=True)
    parser.add_argument("--data", type=str, help="Path to the data sample \
        for testing. CSV has to have text and event_type column.", required=True)
    parser.add_argument("--method", type=str, choices=("per-document", "aggregated"), required=True)
    parser.add_argument("--device", type=int, required=True)
    parser.add_argument("--batch-size", type=int, required=True)


    return parser.parse_args()


def main(args):
    model = pipeline(
        "question-answering",
        args.model,
        device=args.device,
        batch_size=args.batch_size,
    )

    df = read_csv(args.data)

    extract_arguments = ae.extract_arguments_per_doc if args.method == "per-document" else ae.extract_arguments_agg

    start_time = time.time()
    results = extract_arguments(model, df.text.tolist(), df.event_type.tolist())
    end_time = time.time()

    total_time = end_time - start_time
    print(f"Total running time: {total_time:.2f} seconds.")

    questions = [ae.DOCEE_ARGS_TO_QUESTION[event].values() for event in df.event_type]
    total_questions = sum(map(len, questions))

    avg_time_per_question = total_time / total_questions
    print(f"Mean time per question: {avg_time_per_question:.4f}")


if __name__ == '__main__':
    args = parse_args()
    main(args)
