# Supplementary material for: Closed-domain event extraction for hard news event monitoring: a systematic study
Source: PeerJ Comput Sci. 2024 Oct 10;10:e2355. doi: 10.7717/peerj-cs.2355 (PMC11623237; doi:10.7717/peerj-cs.2355)
Supplement: Supplemental Information 1 [file peerj-cs-10-2355-s001.zip › notebooks/eda.ipynb]

# %% [code]
import numpy as np
import pandas as pd
import matplotlib.pyplot as plt

# %% [markdown]
# Load the datasets

# %% [code]
df_train_news = pd.read_csv("/home/filip/data/docee/train_news.csv")
df_test_news = pd.read_csv("/home/filip/data/docee/test_news.csv")
df_train_wiki = pd.read_csv("/home/filip/data/docee/train_wiki.csv")
df_test_wiki = pd.read_csv("/home/filip/data/docee/test_wiki.csv")

# %% [code]
df_all = pd.concat([df_train_news, df_test_news, df_train_wiki, df_test_wiki])

# %% [code]
print(f"#documents: {len(df_all)}")

# %% [code]
print(f"#documents (news): {len(df_train_news) + len(df_test_news)}")
print(f"#documents (wiki): {len(df_train_wiki) + len(df_test_wiki)}")

# %% [code]
df_train_all = pd.concat([df_train_news, df_train_wiki])
df_test_all = pd.concat([df_test_news, df_test_wiki])

# %% [code]
fig, ax = plt.subplots(figsize=(10, 22))
plt.grid(True)
ax.secondary_xaxis("top")
n, bins, patches = ax.hist([sorted(df_train_all.event_type, reverse=True), sorted(df_test_all.event_type, reverse=True)],
                            bins=np.arange(59 + 1) - 0.5,
                            orientation="horizontal",
                            rwidth=0.75,
                            # bottom=5,
                            label=["train", "test"],
                            ec='k')
plt.title("DocEE - #instances per event type", loc="left", pad=50)
plt.legend()

# %% [code]
df_news = pd.concat([df_train_news, df_test_news])

# %% [code]
import datetime

# %% [code]
dates = [datetime.datetime.strptime(date, "%B %Y").date() for date in df_news.date]

# %% [code]
fig, ax = plt.subplots(figsize=(22, 10))
plt.grid(True)
# ax.secondary_xaxis("top")
n, bins, patches = ax.hist(dates,
                            bins=len(set(df_news.date)),
                            rwidth=0.75,
                            # bottom=5,
                            ec='k')
plt.title("DocEE - #instances per date", loc="left", pad=50)
plt.legend()

# %% [code]
