# Supplementary material for: Closed-domain event extraction for hard news event monitoring: a systematic study
Source: PeerJ Comput Sci. 2024 Oct 10;10:e2355. doi: 10.7717/peerj-cs.2355 (PMC11623237; doi:10.7717/peerj-cs.2355)
Supplement: Supplemental Information 1 [file peerj-cs-10-2355-s001.zip › notebooks/eval_event_clf_time_shift.ipynb]

# %% [code]
import matplotlib.pyplot as plt
import pandas as pd

from transformers import RobertaTokenizer, RobertaForSequenceClassification
from transformers import TextClassificationPipeline

from sklearn.metrics import confusion_matrix, ConfusionMatrixDisplay

# %% [code]
 from pathlib import Path

PROJECT_PATH = Path().absolute().parent
TRAIN_SPLIT_PATH: Path = Path("/shared/lovorka/fkdosilovic/data/docee/train_all.csv")
# MODELS_DIR = PROJECT_PATH / "models"
MODELS_DIR = Path("/home/fkdosilovic/Workspace/aidwas-not-a-systems-paper/results/")
# DOCEE_PROCESSED_PATH = DATASETS_PATH / "processed/docee"

# %% [code]
model_name = "checkpoint-460"
model_path = MODELS_DIR / model_name

# %% [markdown]
## Read and prepare the data

# %% [code]
def separate_by_year(train_df, final_train_year):
    def _is_before(date):
        if isinstance(date, float):
            return True

        _, year = date.split()
        return int(year) <= final_train_year

    train_df_before = train_df[train_df.date.apply(_is_before)]
    train_df_after = train_df[~train_df.date.apply(_is_before)]

    return train_df_before, train_df_after

# %% [code]
train_df = pd.read_csv(TRAIN_SPLIT_PATH)

# %% [code]
final_year = 2016
_, test_df = separate_by_year(train_df, final_year)

# %% [code]
years = list(map(str, range(final_year + 1, 2022)))
df = {year: test_df[test_df.date.apply(lambda d: year in d)].copy() for year in years}

# %% [code]
assert len(test_df) == sum(map(len, df.values()))

# %% [code]
df["all"] = test_df.copy()

# %% [code]
# Join title and text into a single string.
for split in df.keys():
    df[split]["title_text"] = df[split].title + " " + df[split].text

# %% [code]
 # Remove nan instances.
for split in df:
    df[split] = df[split][~df[split]["title_text"].isna()]

# %% [code]
 # String labels to idx.
events = sorted(set(train_df.event_type.tolist()))
lbl_to_idx = dict(zip(events, range(len(events))))
for split in df.keys():
    df[split]["label"] = df[split].event_type.apply(
        lambda event: lbl_to_idx[event]
    )

# %% [code]
tokenizer = RobertaTokenizer.from_pretrained(
    model_path,
    local_files_only=True,
    max_length=512,
)

# %% [code]
model = RobertaForSequenceClassification.from_pretrained(
    model_path,
    local_files_only=True,
)

# %% [code]
clf = TextClassificationPipeline(
    model=model,
    tokenizer=tokenizer,
    device=1,
    batch_size=128,
    padding=True,
)

# %% [markdown]
## Evaluation: Event classification separated by year

# %% [code]
from sklearn.metrics import classification_report, precision_recall_fscore_support

# %% [code]
year_output = {}
for year in df:
    output = clf(
        df[year].title_text.tolist(),
        truncation=True,
        max_length=512,
        batch_size=128
    )

    year_output[year] = output

    y_pred_valid = [int(res["label"].split("_")[1]) for res in output]
    y_true_valid = [lbl_to_idx[event_type] for event_type in df[year].event_type.tolist()]

    print(f"year = {year}, n = {len(df[year])}")
    print(precision_recall_fscore_support(y_true_valid, y_pred_valid, average="macro", zero_division=0))

# %% [code]
