# Supplementary material for: Closed-domain event extraction for hard news event monitoring: a systematic study
Source: PeerJ Comput Sci. 2024 Oct 10;10:e2355. doi: 10.7717/peerj-cs.2355 (PMC11623237; doi:10.7717/peerj-cs.2355)
Supplement: Supplemental Information 1 [file peerj-cs-10-2355-s001.zip › notebooks/arg_ext_seq_lab_hn/DOCEE_Playground.ipynb]

# %% [markdown]
# Author: David Dukić

# %% [code]
import pandas as pd
import ast
import sys

sys.path.append("../../experiments/arg_ext_seq_lab_hn/")
from constants import HN_Events_Args_Mapping

hn_events = set([x.lower() for x in list(HN_Events_Args_Mapping.keys())])

# %% [code]
df_train = pd.read_csv("../../data/train_all.csv")[["text", "arguments", "event_type"]]
df_test = pd.read_csv("../../data/test_all.csv")[["text", "arguments", "event_type"]]

# %% [code]
df_train["arguments"] = df_train["arguments"].apply(ast.literal_eval)
df_test["arguments"] = df_test["arguments"].apply(ast.literal_eval)

# %% [code]
all_args = set()

total_args = 0
total_args_hn = 0

for args_text, event_type in zip(
    df_train["arguments"].tolist(), df_train["event_type"].tolist()
):
    total_args += len(args_text)
    if event_type.lower() in hn_events:
        total_args_hn += len(args_text)
    for arg in args_text:
        all_args.add(arg["type"])

for args_text, event_type in zip(
    df_test["arguments"].tolist(), df_test["event_type"].tolist()
):
    total_args += len(args_text)
    if event_type.lower() in hn_events:
        total_args_hn += len(args_text)
    for arg in args_text:
        all_args.add(arg["type"])

print("total all arguments", total_args, "; total HN arguments", total_args_hn)

# %% [code]
import spacy
from spacy import displacy
from spacy.tokens import Doc

nlp = spacy.load("en_core_web_lg")


def viz_text(tokens, tags):
    assert len(tokens) == len(tags)

    doc = Doc(nlp.vocab, words=tokens, ents=tags)

    displacy.render(
        doc,
        style="ent",
        options={
            "ents": all_args,
            "colors": {x: "#ff6961" for x in all_args},
        },
    )

# %% [code]
def tokenize_create_bio_tags(data):
    text = data["text"]
    args = data["arguments"]

    tokens = nlp(text)
    bio_tags = ["O"] * len(tokens)
    tokens_text = []

    for i in range(len(args)):
        label = args[i]["type"]
        args_start = args[i]["start"]
        args_end = args[i]["end"]
        out = tokens.char_span(args_start, args_end + 1)
        if out is not None:
            start_tok, end_tok = out.start, out.end
            if start_tok == end_tok:
                bio_tags[start_tok] = "B-" + label
            else:
                bio_tags[start_tok] = "B-" + label
                for j in range(start_tok + 1, end_tok):
                    bio_tags[j] = "I-" + label
        else:
            with open("../../data/processed/match_errors.txt", "a+") as f:
                f.write(str(data.name) + " Error with match of " + str(args[i]) + "\n")
            if data["event_type"].lower() in hn_events:
                with open("../../data/processed/match_errors_hn.txt", "a+") as f:
                    f.write(
                        str(data.name) + " Error with match of " + str(args[i]) + "\n"
                    )

    for t in tokens:
        tokens_text.append(t.text)

    data["tokens"] = tokens_text
    data["bio_tags"] = bio_tags

    return data

# %% [code]
from tqdm import tqdm

tqdm.pandas()

df_train = df_train.progress_apply(tokenize_create_bio_tags, axis=1)

# %% [code]
df_test = df_test.progress_apply(tokenize_create_bio_tags, axis=1)

# %% [code]
# errors
print(
    "total all arguments",
    5349 / total_args * 100,
    "; total HN arguments",
    1991 / total_args_hn * 100,
)

# %% [code]
for i in [0, 1, 3, 20, 26, 100, 15, 25, 1000]:
    print(i)
    print("---------------------------------")
    viz_text(df_train["tokens"].tolist()[i], df_train["bio_tags"].tolist()[i])

# %% [code]
# how many with all "O"
df_train[df_train.bio_tags.apply(lambda x: all([y == "O" for y in x]))]

# %% [code]
df_test[df_test.bio_tags.apply(lambda x: all([y == "O" for y in x]))]

# %% [code]
# set all to lowercase
df_train["bio_tags"] = df_train["bio_tags"].apply(
    lambda x: [
        tag.split("-", 1)[0] + "-" + tag.split("-", 1)[1].lower() if tag != "O" else tag
        for tag in x
    ]
)
df_test["bio_tags"] = df_test["bio_tags"].apply(
    lambda x: [
        tag.split("-", 1)[0] + "-" + tag.split("-", 1)[1].lower() if tag != "O" else tag
        for tag in x
    ]
)
df_train["event_type"] = df_train["event_type"].apply(lambda x: x.lower())
df_test["event_type"] = df_test["event_type"].apply(lambda x: x.lower())


# %% [code]
# save all
df_train.to_csv("../../data/processed/train_all_processed.csv", index=False)
df_test.to_csv("../../data/processed/test_all_processed.csv", index=False)

# %% [code]
df_train_hn = df_train[df_train["event_type"].apply(lambda x: x.lower() in hn_events)]
df_test_hn = df_test[df_test["event_type"].apply(lambda x: x.lower() in hn_events)]

# %% [code]
# save hard news
df_train_hn.to_csv("../../data/processed/train_all_processed_hn.csv", index=False)
df_test_hn.to_csv("../../data/processed/test_all_processed_hn.csv", index=False)
