# Supplementary material for: Closed-domain event extraction for hard news event monitoring: a systematic study
Source: PeerJ Comput Sci. 2024 Oct 10;10:e2355. doi: 10.7717/peerj-cs.2355 (PMC11623237; doi:10.7717/peerj-cs.2355)
Supplement: Supplemental Information 1 [file peerj-cs-10-2355-s001.zip › notebooks/arg_ext_seq_lab_hn/DOCEE_Silver_Predictions_Merge.ipynb]

# %% [code]
import pandas as pd
from sklearn.metrics import classification_report

# %% [code]
df_test_silver = pd.read_csv("../../data/test_all_hn_pred.csv")
df_test_gold = pd.read_csv("../../data/processed/test_all_processed_hn.csv")

# %% [code]
df_test_silver.text = df_test_silver.text.astype("string")
df_test_gold.text = df_test_gold.text.astype("string")

# %% [code]
df_test_silver

# %% [code]
df_test_gold["event_type_pred"] = df_test_silver["event_type_pred"].apply(lambda x: x.lower())

# %% [code]
# check if merge was made right
print(
    classification_report(
        y_true=df_test_gold.event_type.values,
        y_pred=df_test_gold.event_type_pred.values,
        digits=4,
    )
)

# %% [code]
df_test_gold = df_test_gold.drop("event_type", axis=1)

# %% [code]
df_test_gold = df_test_gold.rename(columns={"event_type_pred": "event_type"})

# %% [code]
df_test_gold.to_csv("../../data/processed/test_silver_all_processed_hn.csv", index=False)
