# Supplementary material for: Closed-domain event extraction for hard news event monitoring: a systematic study
Source: PeerJ Comput Sci. 2024 Oct 10;10:e2355. doi: 10.7717/peerj-cs.2355 (PMC11623237; doi:10.7717/peerj-cs.2355)
Supplement: Supplemental Information 1 [file peerj-cs-10-2355-s001.zip › notebooks/arg_ext_seq_lab_hn/Data_Viz.ipynb]

# %% [markdown]
# Author: David Dukić

# %% [code]
import matplotlib.pyplot as plt

plt.rcParams["figure.figsize"] = (10, 6)
import pandas as pd
import ast
from tqdm import tqdm
import numpy as np


# %% [code]
def count_tokens(x, limit):
    counter = 0
    if limit > len(x):
        limit = len(x)
    for i in range(limit):
        if x[i] != "O":
            counter += 1
    return counter


def generate_x_y(df):
    df["bio_tags"] = df["bio_tags"].apply(ast.literal_eval)
    token_limits = list(range(5, len(max(df["bio_tags"].tolist(), key=len)) + 5, 5))
    freqs = [0] * len(token_limits)
    for tags in tqdm(df["bio_tags"].tolist()):
        for i, limit in enumerate(token_limits):
            freqs[i] += count_tokens(tags, limit)

    relative_freqs = [0] * len(token_limits)
    for i in range(len(token_limits)):
        relative_freqs[i] = freqs[i] / max(
            freqs
        )  # divide by total number of annotations

    return token_limits, freqs, relative_freqs

# %% [code]
df_train = pd.read_csv("../../data/processed/train_all_processed_hn.csv")
df_test = pd.read_csv("../../data/processed/test_all_processed_hn.csv")

# %% [code]
# for train
token_limits, freqs, relative_freqs = generate_x_y(df_train)

# %% [code]
plt.xticks(np.arange(0, token_limits[-1], step=200), rotation=90)
plt.axvline(x=512, color="r", linestyle="--")
plt.grid()
plt.plot(token_limits, freqs)

plt.show()

# %% [code]
plt.xticks(np.arange(0, token_limits[-1], step=200), rotation=90)
plt.yticks(np.arange(0, 1.1, step=0.1))
plt.xlabel("Number of tokens")
plt.ylabel("% of annotated arguments in first x tokens")
plt.grid()
plt.axvline(x=512, color="r", linestyle="--")
plt.plot(token_limits, relative_freqs)
plt.savefig(
    "/home/ddukic/aidwas-not-a-systems-paper/notebooks/arg_ext_seq_lab_hn/train_arg_percentage.png",
    dpi=200,
)
plt.show()

# %% [code]
# for test
token_limits_, freqs_, relative_freqs_ = generate_x_y(df_test)

# %% [code]
plt.xticks(np.arange(0, token_limits_[-1], step=200), rotation=90)
plt.axvline(x=512, color="r", linestyle="--")
plt.grid()
plt.plot(token_limits_, freqs_)

plt.show()

# %% [code]
plt.xticks(np.arange(0, token_limits_[-1], step=200), rotation=90)
plt.yticks(np.arange(0, 1.1, step=0.1))
plt.xlabel("Number of tokens")
plt.ylabel("% of annotated arguments in first x tokens")
plt.grid()
plt.axvline(x=512, color="r", linestyle="--")
plt.plot(token_limits_, relative_freqs_)
plt.savefig(
    "/home/ddukic/aidwas-not-a-systems-paper/notebooks/arg_ext_seq_lab_hn/test_arg_percentage.png",
    dpi=200,
)
plt.show()
