# Supplementary material for: Closed-domain event extraction for hard news event monitoring: a systematic study
Source: PeerJ Comput Sci. 2024 Oct 10;10:e2355. doi: 10.7717/peerj-cs.2355 (PMC11623237; doi:10.7717/peerj-cs.2355)
Supplement: Supplemental Information 1 [file peerj-cs-10-2355-s001.zip › Results.md]

# Results

| **Model**              | **HasAns (EM)** | **HasAns (F1)** | **NoAns (EM)** | **NoAns (F1)** | **EM**  | **F1**  |
| :--------------------- | :-------------: | :-------------: | :------------: | :------------: | :-----: | :-----: |
| miniLM-L6-H384-uncased |     40.8232     |     51.6358     |    91.6787     |    91.6787     | 68.7947 | 73.6602 |


All models are available from HuggingFace's Hub: [miniLM-L6-H384-uncase](https://huggingface.co/nreimers/MiniLM-L6-H384-uncased)
