# Supplementary material for: Closed-domain event extraction for hard news event monitoring: a systematic study
Source: PeerJ Comput Sci. 2024 Oct 10;10:e2355. doi: 10.7717/peerj-cs.2355 (PMC11623237; doi:10.7717/peerj-cs.2355)
Supplement: Supplemental Information 1 [file peerj-cs-10-2355-s001.zip › scripts/roberta_ae_seq_lab_docee_hn_4.sh]

#!/bin/bash

LR=0.00001
LR_EVENT_EMB=0.00005
MODEL="roberta-base"
DO_LOWER_CASE=False
DATASET="DOCEE"
DATASET_TRAIN_PATH="../data/processed/train_all_processed_hn.csv"
DATASET_TEST_PATH="../data/processed/test_all_processed_hn.csv"
EPOCHS=10
MULTIPLICATIVE_LR=0.99
BATCH_SIZE=8
TRAINING_TASK="event conditioned argument extraction"
NAME="roberta_argument_extraction_sequence_labeling_hard_news_macro_4"
SEED=42
EVENT_HIDDEN_SIZE=10
EVALUATION_MODE="macro"
DEVICE="cuda:0"

python ../experiments/arg_ext_seq_lab_hn/argument_classification_training.py \
	--lr $LR \
	--lr_event_emb $LR_EVENT_EMB \
	--model "$MODEL" \
	--do_lower_case $DO_LOWER_CASE \
	--dataset "$DATASET" \
	--dataset_train_path "$DATASET_TRAIN_PATH" \
	--dataset_test_path "$DATASET_TEST_PATH" \
	--epochs $EPOCHS \
	--multiplicative_lr $MULTIPLICATIVE_LR \
    --batch_size $BATCH_SIZE \
	--training_task "$TRAINING_TASK" \
	--name "$NAME" \
	--seed $SEED \
	--event_hidden_size $EVENT_HIDDEN_SIZE \
	--evaluation_mode "$EVALUATION_MODE" \
	--device "$DEVICE"
