# Supplementary material for: Closed-domain event extraction for hard news event monitoring: a systematic study
Source: PeerJ Comput Sci. 2024 Oct 10;10:e2355. doi: 10.7717/peerj-cs.2355 (PMC11623237; doi:10.7717/peerj-cs.2355)
Supplement: Supplemental Information 1 [file peerj-cs-10-2355-s001.zip › scripts/roberta_ae_seq_lab_docee_hn_grid_search_micro.sh]

#!/bin/bash

LR=0.00001
LR_EVENT_EMBS=(0.00005 0.00001)
MODEL="roberta-base"
DO_LOWER_CASE=False
DATASET="DOCEE"
DATASET_TRAIN_PATH="../data/processed/train_all_processed_hn.csv"
DATASET_TEST_PATH="../data/processed/test_all_processed_hn.csv"
EPOCHS=10
MULTIPLICATIVE_LR=0.99
BATCH_SIZE=8
TRAINING_TASK="event conditioned argument extraction"
NAME="roberta_argument_extraction_sequence_labeling_event_embedding_hard_news_grid_search_micro"
SEED=42
EVENT_HIDDEN_SIZES=(10 50 100)
EVALUATION_MODE="micro"
DEVICE="cuda:1"

python ../experiments/arg_ext_seq_lab_hn/argument_classification_training_grid_search.py \
	--lr $LR \
	--lr_event_embs ${LR_EVENT_EMBS[@]} \
	--model "$MODEL" \
	--do_lower_case $DO_LOWER_CASE \
	--dataset "$DATASET" \
	--dataset_train_path "$DATASET_TRAIN_PATH" \
	--dataset_test_path "$DATASET_TEST_PATH" \
	--epochs $EPOCHS \
	--multiplicative_lr $MULTIPLICATIVE_LR \
    --batch_size $BATCH_SIZE \
	--training_task "$TRAINING_TASK" \
	--name "$NAME" \
	--seed $SEED \
	--event_hidden_sizes ${EVENT_HIDDEN_SIZES[@]} \
	--evaluation_mode "$EVALUATION_MODE" \
	--device "$DEVICE"
