# Supplementary material for: Closed-domain event extraction for hard news event monitoring: a systematic study
Source: PeerJ Comput Sci. 2024 Oct 10;10:e2355. doi: 10.7717/peerj-cs.2355 (PMC11623237; doi:10.7717/peerj-cs.2355)
Supplement: Supplemental Information 1 [file peerj-cs-10-2355-s001.zip › scripts/roberta_docee_mt_classification_multiclass_2.sh]

#!/bin/bash

LR=0.00001
MODEL="roberta-base"
DO_LOWER_CASE=False
DATASET="DOCEE + MT"
DATASET_TRAIN_PATH_DOCEE="../data/train_all.csv"
DATASET_TEST_PATH_DOCEE="../data/test_all.csv"
DATASET_TRAIN_PATH_MT="../data/mt_other_train_dataset.csv"
DATASET_TEST_PATH_MT="../data/mt_other_test_dataset.csv"
EPOCHS=10
MULTIPLICATIVE_LR=0.99
BATCH_SIZE=10
TRAINING_TASK="event classification"
NAME="roberta_hn_vs_other_classification_multiclass_soft=OTHER"
SEED=42
EVALUATION_MODE="macro"
DEVICE="cuda:0"
CLIP=True
IS_SOFT_NEWS_OTHER=True

python ../experiments/hn_sn_other_classifiers/docee_mt_classification_multiclass.py \
	--lr $LR \
	--model "$MODEL" \
	--do_lower_case $DO_LOWER_CASE \
	--dataset "$DATASET" \
	--dataset_train_path_docee "$DATASET_TRAIN_PATH_DOCEE" \
	--dataset_test_path_docee "$DATASET_TEST_PATH_DOCEE" \
	--dataset_train_path_mt "$DATASET_TRAIN_PATH_MT" \
	--dataset_test_path_mt "$DATASET_TEST_PATH_MT" \
	--epochs $EPOCHS \
	--multiplicative_lr $MULTIPLICATIVE_LR \
    --batch_size $BATCH_SIZE \
	--training_task "$TRAINING_TASK" \
	--name "$NAME" \
	--seed $SEED \
	--evaluation_mode "$EVALUATION_MODE" \
	--device "$DEVICE" \
	--clip $CLIP \
	--is_soft_news_other $IS_SOFT_NEWS_OTHER
