# Supplementary material for: Closed-domain event extraction for hard news event monitoring: a systematic study
Source: PeerJ Comput Sci. 2024 Oct 10;10:e2355. doi: 10.7717/peerj-cs.2355 (PMC11623237; doi:10.7717/peerj-cs.2355)
Supplement: Supplemental Information 1 [file peerj-cs-10-2355-s001.zip › scripts/run_train_eval_bert_clf.sh]

CUDA_VISIBLE_DEVICES="1" python experiments/event_detection/train_eval_bert.py\ 
    --model distilroberta-large \
    --evaluation-strategy steps \
    --per-device-train-batch-size 8 \
    --per-device-eval-batch-size 16 \
    --gradient-accumulation-steps 8  \
    --eval-accumulation-steps 10 \
    --eval-steps 20 \
    --eval-delay 100 \
    --num-train-epochs 20 \
    --save-steps 20
