# Supplementary material for: Closed-domain event extraction for hard news event monitoring: a systematic study
Source: PeerJ Comput Sci. 2024 Oct 10;10:e2355. doi: 10.7717/peerj-cs.2355 (PMC11623237; doi:10.7717/peerj-cs.2355)
Supplement: Supplemental Information 1 [file peerj-cs-10-2355-s001.zip › scripts/run_train_eval_bert_ext_qa.sh]

CUDA_VISIBLE_DEVICES="1" python experiments/argument_extraction/train_eval_bert_qa.py \
    --dataset /shared/lovorka/fkdosilovic/data/docee \
    --model deepset/roberta-large-squad2 \
    --evaluation-strategy steps \
    --gradient-accumulation-steps 8 \
    --eval-delay 500 \
    --num-train-epochs 20 \
    --save-steps 20 \
    --eval-steps 20 \
    --per-device-train-batch-size 8 \
    --early-stopping-patience 10
