# Supplementary material for: Closed-domain event extraction for hard news event monitoring: a systematic study
Source: PeerJ Comput Sci. 2024 Oct 10;10:e2355. doi: 10.7717/peerj-cs.2355 (PMC11623237; doi:10.7717/peerj-cs.2355)
Supplement: Supplemental Information 1 [file peerj-cs-10-2355-s001.zip › scripts/run_train_event_clf_time_shift.sh]

INPUT_COLUMN="title_text"
TRAIN_SPLIT_PATH="/shared/lovorka/fkdosilovic/data/docee/train_all.csv"
FINAL_TRAIN_YEAR=2016
TRAIN_BATCH_SIZE=16
EVAL_BATCH_SIZE=16
GRAD_ACC_STEPS=5
VALID_SIZE=0.2

python experiments/train_event_clf_time_shift.py \
	--input-column "$INPUT_COLUMN" \
	--train-split-path "$TRAIN_SPLIT_PATH" \
	--final-train-year $FINAL_TRAIN_YEAR \
	--train-batch-size $TRAIN_BATCH_SIZE \
	--eval-batch-size $EVAL_BATCH_SIZE \
	--grad-acc-steps $GRAD_ACC_STEPS \
        --valid-size $VALID_SIZE
