# Supplementary material for: Closed-domain event extraction for hard news event monitoring: a systematic study
Source: PeerJ Comput Sci. 2024 Oct 10;10:e2355. doi: 10.7717/peerj-cs.2355 (PMC11623237; doi:10.7717/peerj-cs.2355)
Supplement: Supplemental Information 1 [file peerj-cs-10-2355-s001.zip › scripts/run_train_lin_svm.sh]

# General settings.
n_sentences=25
# merge_text_columns=1
spacy_model="en_core_web_sm"
n_jobs=16
random_state=42

dataset="/shared/lovorka/fkdosilovic/data/docee"

# TF-IDF params.
ngram_range="(1, 3)"
max_df=0.9
max_features=25000
norm="l2"
sublinear_tf=1

# SVM params.
dual=0
C=2.0
class_weight="balanced"
max_iter=5000

# Model persistence
output_path="/home/filip/models"
clf_model_name="lin_svm_event_clf.joblib"
tf_idf_name="lin_svm_event_clf_features.joblib"

python experiments/event_detection/train_linear_svm.py \
    --n-sentences $n_sentences \
    --spacy-model "$spacy_model" \
    --n-jobs $n_jobs \
    --random-state $random_state \
    --merge-text-columns \
    --dataset "$dataset" \
    --ngram-range "$ngram_range" \
    --max-df $max_df \
    --max-features $max_features \
    --norm "$norm" \
    --sublinear-tf $sublinear_tf \
    --dual $dual \
    --C $C \
    --class-weight "$class_weight" \
    --max-iter $max_iter \
    --output-path "$output_path" \
    --model-name "$clf_model_name" \
    --tf-idf-name "$tf_idf_name"
