# Supplementary material for: Closed-domain event extraction for hard news event monitoring: a systematic study
Source: PeerJ Comput Sci. 2024 Oct 10;10:e2355. doi: 10.7717/peerj-cs.2355 (PMC11623237; doi:10.7717/peerj-cs.2355)
Supplement: Supplemental Information 1 [file peerj-cs-10-2355-s001.zip › src/setup.py]

from setuptools import setup

setup(
    name="eeutils",
    version="0.0.1",
    packages=["eeutils"],
    license="MIT",
    description="Event extraction research.",
)
