# Supplementary material for: Closed-domain event extraction for hard news event monitoring: a systematic study
Source: PeerJ Comput Sci. 2024 Oct 10;10:e2355. doi: 10.7717/peerj-cs.2355 (PMC11623237; doi:10.7717/peerj-cs.2355)
Supplement: Supplemental Information 1 [file peerj-cs-10-2355-s001.zip › src/eeutils/argmodels.py]

from dataclasses import dataclass


@dataclass
class LinearSVCArguments:
    # TODO: Add a model for linear SVC arguments.
    pass


@dataclass
class SVCArguments:
    # TODO: Add a model for SVC arguments.
    pass


@dataclass
class TFIDFArguments:
    # TODO: Add a model for TF-IDF arguments.
    pass


@dataclass
class PersistenceArguments:
    # TODO: Add a model for persistance.
    pass
