# Supplementary material for: Closed-domain event extraction for hard news event monitoring: a systematic study
Source: PeerJ Comput Sci. 2024 Oct 10;10:e2355. doi: 10.7717/peerj-cs.2355 (PMC11623237; doi:10.7717/peerj-cs.2355)
Supplement: Supplemental Information 1 [file peerj-cs-10-2355-s001.zip › src/eeutils/docee.py]

from types import MappingProxyType


class DocEE:
    Events = (
        "Air crash",
        "Armed Conflict",
        "Awards ceremony",
        "Bank Robbery",
        "Break historical records",
        "Diplomatic Talks _ Diplomatic_Negotiation_ Summit Meeting",
        "Diplomatic Visit",
        "Disease Outbreaks",
        "Droughts",
        "Earthquakes",
        "Environment Pollution",
        "Famine",
        "Famous Person - CommitCrime - Accuse",
        "Famous Person - CommitCrime - Arrest",
        "Famous Person - CommitCrime - Investigate",
        "Famous Person - CommitCrime - Release",
        "Famous Person - CommitCrime - Sentence",
        "Famous Person - Death",
        "Famous Person - Divorce",
        "Famous Person - Give a speech",
        "Famous Person - Marriage",
        "Famous Person - Recovered",
        "Famous Person - Sick",
        "Financial Aid",
        "Financial Crisis",
        "Fire",
        "Floods",
        "Gas explosion",
        "Government Job change - Appoint_Inauguration",
        "Government Job change - Election",
        "Government Job change - Resignation_Dismissal",
        "Government Policy Changes",
        "Hurricanes_Tornado_Storm_Blizzard",
        "Insect Disaster",
        "Join in an Orgnization",
        "Mass Poisoning",
        "Military Excercise",
        "Mine Collapses",
        "Mudslides",
        "New achievements in aerospace",
        "New archeological discoveries",
        "New wonders in nature",
        "Organization Closed",
        "Organization Established",
        "Organization Fine",
        "Organization Merge",
        "Protest_Online Condemnation",
        "Regime Change",
        "Riot",
        "Road Crash",
        "Shipwreck",
        "Sign Agreement",
        "Sports Competition",
        "Strike",
        "Tear Up Agreement",
        "Train collisions",
        "Tsunamis",
        "Volcano Eruption",
        "Withdraw from an Orgnization",
    )

    HardNewsEvents = (
        "Air crash",
        "Armed Conflict",
        # "Awards ceremony",
        "Bank Robbery",
        # "Break historical records",
        # "Diplomatic Talks _ Diplomatic_Negotiation_ Summit Meeting",
        # "Diplomatic Visit",
        "Disease Outbreaks",
        "Droughts",
        "Earthquakes",
        "Environment Pollution",
        "Famine",
        # "Famous Person - CommitCrime - Accuse",
        # "Famous Person - CommitCrime - Arrest",
        # "Famous Person - CommitCrime - Investigate",
        # "Famous Person - CommitCrime - Release",
        # "Famous Person - CommitCrime - Sentence",
        # "Famous Person - Death",
        # "Famous Person - Divorce",
        # "Famous Person - Give a speech",
        # "Famous Person - Marriage",
        # "Famous Person - Recovered",
        # "Famous Person - Sick",
        # "Financial Aid",
        "Financial Crisis",
        "Fire",
        "Floods",
        "Gas explosion",
        # "Government Job change - Appoint_Inauguration",
        # "Government Job change - Election",
        # "Government Job change - Resignation_Dismissal",
        # "Government Policy Changes",
        "Hurricanes_Tornado_Storm_Blizzard",
        "Insect Disaster",
        # "Join in an Orgnization",
        "Mass Poisoning",
        "Military Exercise",
        "Mine Collapses",
        "Mudslides",
        # "New achievements in aerospace",
        # "New archeological discoveries",
        # "New wonders in nature",
        # "Organization Closed",
        # "Organization Established",
        # "Organization Fine",
        # "Organization Merge",
        "Protest_Online Condemnation",
        "Regime Change",
        "Riot",
        "Road Crash",
        "Shipwreck",
        # "Sign Agreement",
        # "Sports Competition",
        "Strike",
        # "Tear Up Agreement",
        "Train collisions",
        "Tsunamis",
        "Volcano Eruption",
        # "Withdraw from an Orgnization",
    )

    EventArguments = MappingProxyType(
        {
            "Air crash": {
                "Agency to which the aircraft belongs",
                "Alternate Landing Place",
                "Casualties and Losses",
                "Causes",
                "Date",
                "Flight No.",
                "Initially Scheduled Landing Place",
                "Investigator of the accident",
                "Location",
                "Passengers",
                "Service years",
                "Survivors",
                "Taking-off Place",
                "crew",
            },
            "Armed Conflict": {
                "Attacker",
                "Casualties and Losses",
                "Date",
                "Destruction of installations",
                "End time",
                "Lasting time",
                "Location",
                "Military Strength(Units involved)",
                "Target",
                "Weapon and Equippment used",
            },
            "Awards ceremony": {
                "Award",
                "Award field",
                "Date",
                "Employed institution",
                "Host",
                "Location",
                "Reason for winning",
                "Winner",
            },
            "Bank Robbery": {
                "Amount recovered",
                "Arrested",
                "Bank Name",
                "Date",
                "Hostage",
                "Investigating Spokesperson",
                "Investigating agency",
                "Location",
                "Perpetrators",
                "Stolen amount",
                "Transportation",
                "Weapon Used",
            },
            "Break historical records": {
                "Date",
                "Grades",
                "Last time the record was broken",
                "Location",
                "Previous record holder",
                "Record-breaker",
                "Record-breaking project",
                "The Grades of the previous record holder",
            },
            "Diplomatic Talks _ Diplomatic_Negotiation_ Summit Meeting": {
                "Achievement",
                "Date",
                "Location",
                "Participants",
                "Summit Name",
                "Topics of the " "meeting",
            },
            "Diplomatic Visit": {"Country visited", "Date", "Host", "People visiting"},
            "Disease Outbreaks": {
                "Areas affected",
                "Causes",
                "Complications",
                "Confirmed/Infected cases",
                "Confirmed/infected cases",
                "Cured Rate",
                "Cured cases",
                "Date",
                "Death Rate",
                "Death cases",
                "Disease Name",
                "Epidemic data issuing agency",
                "Location of the outbreak",
                "Number of people hospitalized",
                "Number of people vaccinated and coverage rate",
                "Precautionary measure",
                "Special medicine",
                "Susceptible population",
                "Suspected cases",
                "Symptoms",
                "Vaccine Research and Development Organization",
                "Way for Spreading",
            },
            "Droughts": {
                "Areas Affected",
                "Causes",
                "Damaged Crops & Livestock",
                "Date",
                "Economic Loss",
                "Influenced People",
                "Number of production cuts",
                "Related rivers or lakes",
                "The Worst-Hit Area",
            },
            "Earthquakes": {
                "Aid agency",
                "Aid supplies/amount",
                "Area Affected",
                "Casualties and Losses",
                "Date",
                "Economic loss",
                "Epicenter",
                "Magnitude",
                "Number of Aftershocks",
                "Number of Destroyed building",
                "Number of Houses Rebuilt",
                "Number of People Trapped",
                "Number of evacuated",
                "Number of people rescued",
                "Temporary settlement",
            },
            "Environment Pollution": {
                "Anti-pollution people/organizations",
                "Causes",
                "Date",
                "Location",
                "Number of victims",
                "Party responsible for pollution",
                "Pollution source",
                "Solution",
            },
            "Famine": {
                "Aid agency",
                "Aid supplies/amount",
                "Areas affected",
                "Casualities and Losses",
                "Causes",
                "Date",
                "Economic Loss",
                "Number of People Influenced",
                "Response Measures",
            },
            "Famous Person - CommitCrime - Accuse": {
                "Defense lawyer",
                "Evidence",
                "Prosecution lawyer",
                "Prosecutor",
                "The Charged Crime",
                "The accused people",
                "Time of the case",
                "Witness",
            },
            "Famous Person - CommitCrime - Arrest": {
                "Criminal evidence",
                "Date",
                "Investigating police",
                "Location",
                "Suspect",
                "The Charged Crime",
            },
            "Famous Person - CommitCrime - Investigate": {
                "Head of Investigation Team",
                "Investigation agency",
                "Person under investigation",
                "The Whistleblower",
                "The reason for the " "investigation",
                "Time to investigate",
                "Time to report the issue",
            },
            "Famous Person - CommitCrime - Release": {
                "Charges of imprisonment",
                "Defense lawyer",
                "Jail time",
                "Judge",
                "People Released",
                "Place of sentence",
                "Prison Term",
                "Reason for release",
                "Release Time",
            },
            "Famous Person - CommitCrime - Sentence": {
                "Accusation",
                "Court",
                "Court time",
                "Defense lawyer",
                "Judge",
                "Judgement Result/Prison Term",
                "Place of sentence",
                "Prosecution lawyer",
                "Release time",
                "Suspect",
                "The sentence claimed by the " "defense lawyer",
                "The sentence claimed by the " "prosecutor's lawyer",
                "Time to start sentence",
                "Victim",
            },
            "Famous Person - Death": {
                "Age",
                "Causes",
                "Data",
                "Date",
                "Doctor",
                "Location/Hospital",
                "People",
                "Perpetrator",
                "Profession",
                "State before death",
            },
            "Famous Person - Divorce": {
                "Announce platform",
                "Causes",
                "Child",
                "Child Custody",
                "Date",
                "Duration of marriage",
                "Husband",
                "Property division",
                "Wife",
            },
            "Famous Person - Give a speech": {
                "Date",
                "Location",
                "News release agency",
                "Speaker",
                "Speaker status",
                "Ways to watch the speech",
            },
            "Famous Person - Marriage": {
                "Cost",
                "Date",
                "Dress designer",
                "How many times get married",
                "Husband",
                "Invited person",
                "Location",
                "Wedding venue",
                "Wife",
                "Witness",
            },
            "Famous Person - Recovered": {
                "Cost",
                "Date",
                "Doctor and Medical team",
                "Location/Hospital",
                "People",
                "Sequelae",
                "Treatment Method",
                "Type of illness",
            },
            "Famous Person - Sick": {
                "Causes",
                "Date",
                "Doctor and Medical team",
                "Location/Hospital",
                "People",
                "Perpetrator",
                "Symptom",
            },
            "Financial Aid": {
                "Beneficiary",
                "Causes",
                "Date",
                "Funding",
                "Location",
                "Sponsor",
            },
            "Financial Crisis": {
                "Affected Area",
                "Affected industries",
                "Business failures",
                "Causes",
                "Economic Loss",
                "Economists who predicted the crisis",
                "End time",
                "Start time",
                "Unemployed Rate",
                "policy proposals",
            },
            "Fire": {
                "Aid agency",
                "Aid supplies/amount",
                "Casualties and Losses",
                "Causes",
                "Date",
                "Economic loss",
                "Location",
                "Magnitude",
                "Number of Destroyed building",
                "Number of people rescued",
                "Temporary settlement",
            },
            "Floods": {
                "Aid agency",
                "Aid supplies/amount",
                "Areas affected",
                "Casualties and Losses",
                "Causes",
                "Date",
                "Disaster-stricken farmland",
                "Economic Loss",
                "Maximum rainfall in the Affected Area",
                "Missings",
                "Number of damaged houses",
                "Number of evacuated",
                "Number of people rescued",
                "Related rivers or lakes",
                "Temporary settlement",
                "Water level",
            },
            "Gas explosion": {
                "Casualties and Losses",
                "Causes",
                "Compensation",
                "Date",
                "Economic loss",
                "Investigation results of the accident",
                "Investigator of the accident",
                "Location",
                "Number of people evacuated",
                "Responsibility determination",
                "Temporary Security Zone",
                "The hospital where the wounded was taken",
                "survivors",
            },
            "Government Job change - Appoint_Inauguration": {
                "Appointer",
                "Appointment time",
                "Employment agency",
                "Employment position",
                "Inauguration time",
                "Person appointed",
                "Predecessor",
                "Term of office",
                "The age of the person " "appointed",
                "The last job of the " "appointed person",
            },
            "Government Job change - Election": {
                "Candidate scandal(Allegations of fraud, etc.)",
                "Candidates and their parties",
                "Date",
                "Election Name",
                "Election Reason/Goal",
                "Electoral System",
                "Location",
                "People casting tie-breaking votes",
                "The Final Seats Result",
                "The Final Vote Number and Percentage",
                "Turnout(who win who lost)",
                "Voting method",
            },
            "Government Job change - Resignation_Dismissal": {
                "Approver",
                "Date",
                "Employment Agency",
                "Person resignated",
                "Position",
                "Reason for resignation",
                "Successor",
                "Term of office",
                "The age of the person " "appointed",
            },
            "Government Policy Changes": {
                "Announcement date",
                "Bill drafting agency",
                "Causes",
                "Deliberating agency",
                "Effective date",
                "Invalid date",
                "Location",
                "Policy Content",
                "Policy Name & Abbreviation",
            },
            "Hurricanes_Tornado_Storm_Blizzard": {
                "Amount of Precipitation",
                "Influence people",
                "Maximum wind speed",
                "People/Organization who predicted the disaster",
                "Storm Formation Location",
                "Storm Formation Time",
                "Storm Hit Location",
                "Storm Hit Time",
                "Storm Name",
                "Storm center location",
                "Storm movement speed",
                "The direction of the storm",
                "Tsunami Warning Level",
            },
            "Insect Disaster": {
                "Aid agency",
                "Aid supplies/amount",
                "Areas affected",
                "Causes",
                "Date",
                "Economic Loss",
                "Influenced Crops and Livelihood",
                "Pests",
                "Response Measures",
            },
            "Join in an Orgnization": {
                "Annoncement Date",
                "Causes",
                "Countries join the organization",
                "Declarer",
                "Effective Date",
                "Join Conditions",
                "Organization Name",
                "Organization spokesperson",
                "Other members of the organization",
            },
            "Mass Poisoning": {
                "Casualties and Losses",
                "Causes",
                "Compensation",
                "Date",
                "Economic loss",
                "Investigator of the accident",
                "Location",
                "Number of people evacuated",
                "Responsibility determination",
                "Spokeswoman/Spokesman",
                "The hospital where the wounded was taken",
                "Type of the poisoning",
            },
            "Military Excercise": {
                "Army Participated",
                "Commanders and their position",
                "Countries participating in the military exercise",
                "Date",
                "Military Exercise Items",
                "Number of people participating in the military " "exercise",
                "The name of the military exercise",
                "The purpose of the military exercise",
                "Weapons used in military exercises",
                "location",
            },
            "Mine Collapses": {
                "Casualties and Losses",
                "Causes",
                "Compensation",
                "Date",
                "Economic loss",
                "Investigator of the accident",
                "Location",
                "Number for trapped people",
                "Number of days trapped",
                "Rescue start time",
                "Survivors",
                "The hospital where the wounded was taken",
                "Trapped depth",
            },
            "Mudslides": {
                "Aid agency",
                "Aid supplies/amount",
                "Areas affected",
                "Casualties and Losses",
                "Causes",
                "Date",
                "Economic Loss",
                "Influence People",
                "Missings",
                "Number of Destroyed building",
                "Number of evacuated",
                "Number of people rescued",
                "Temporary settlement",
            },
            "New achievements in aerospace": {
                "Carrier rocket",
                "Cooperative agency",
                "Launch Date",
                "Launch Result",
                "Launch Site",
                "Launch country",
                "Mission duration",
                "Participating astronauts",
                "Research & Development department Country",
                "Spacecraft Mission",
                "Spacecraft name",
                "Spokeswoman/Spokesman",
            },
            "New archeological discoveries": {
                "Archaeologist",
                "Discover Location",
                "Discover Time",
                "Historical sites discovered",
                "Reasons for the formation of the " "Historical sites",
                "Relics discovered and their dates",
                "The organization of the discoverer",
            },
            "New wonders in nature": {
                "Best why to shoot",
                "Causes",
                "Forecasting agency",
                "Lasting Time",
                "Live broadcast platform",
                "The location where the spectacle can be observed",
                "The time when the spectacle appeared",
                "The time when the spectacle disappeared",
                "Types of wonders",
            },
            "Organization Closed": {
                "Causes",
                "Date",
                "Head of Institution",
                "Location",
                "Organization name",
            },
            "Organization Established": {
                "Causes",
                "Date",
                "Head of Institution",
                "Location",
                "Organization name",
                "Registered capital",
                "Spokenmen",
            },
            "Organization Fine": {
                "Causes",
                "Date",
                "Fined agency",
                "Lawyer",
                "Location",
                "Penalty amount",
                "Regulatory Authority",
            },
            "Organization Merge": {
                "Acquiree",
                "Acquirer",
                "Acquisition amount",
                "Date",
                "Merger terms",
                "The industry in which the organization operates",
                "The leader of the merged organization",
            },
            "Protest_Online Condemnation": {
                "Arrested",
                "Casualties and Losses",
                "Date",
                "Government Reaction",
                "Location",
                "Method",
                "Property damage",
                "Protest Slogan",
                "Protesters",
                "Reason for protest",
            },
            "Regime Change": {
                "Army",
                "Commanders of the army",
                "Country",
                "Date",
                "Provisional government",
                "Time for dignitaries to resign",
                "head of government",
            },
            "Riot": {
                "Belligerents",
                "Casualties and Losses",
                "Causes",
                "Date",
                "Economic Loss",
                "Location",
                "Weopon used",
            },
            "Road Crash": {
                "Casualties and Losses",
                "Causes",
                "Compensation",
                "Date",
                "Economic loss",
                "Investigating police",
                "Location",
                "Number of vehicles involved in the crash",
                "Survivors",
                "The hospital where the wounded was taken",
            },
            "Shipwreck": {
                "Agency to which the ship belongs",
                "Casualties and Losses",
                "Causes",
                "Date",
                "Investigator of the accident",
                "Location",
                "Location of wreckage found",
                "Missings",
                "Rescue Organizer",
                "Rescue start time",
                "Rescue tool or method",
                "Ship No.",
                "Survivors",
                "The state of the hull at the time of discovery",
                "Time the crew lost contact",
                "Time to find the wreck",
            },
            "Sign Agreement": {
                "Agreement Content",
                "Agreement Name",
                "Agreement validity period",
                "Contracting parties",
                "Date",
                "Location",
            },
            "Sports Competition": {
                "Champions",
                "Competition items",
                "Contest participant",
                "End time",
                "Game Name",
                "Host country",
                "Lasting time",
                "Location",
                "MVP",
                "Postpone time",
                "Reason for postponement",
                "Score",
                "Start time",
            },
            "Strike": {
                "Boycotted institutions",
                "Duration",
                "Economy Loss",
                "End time",
                "Outcome of the strike",
                "Reason for Strike",
                "Start time",
                "Strike Agencies",
                "Strike Industry",
                "Strikers",
                "Strikers Status",
            },
            "Tear Up Agreement": {
                "Agreement Name",
                "Causes",
                "Date",
                "Other members of the agreement",
                "the agency who broke the agreement",
            },
            "Train collisions": {
                "Agency to which the train belongs",
                "Casualties and Losses",
                "Causes",
                "Date",
                "Economic loss",
                "Investigator of the accident",
                "Location",
                "Missings",
                "Survivors",
                "The hospital where the wounded was taken",
                "Train No.",
            },
            "Tsunamis": {
                "Aid agency",
                "Aid supplies/amount",
                "Area Affected",
                "Casualties and Losses",
                "Causes",
                "Date",
                "Economic loss",
                "Magnitude(Tsunami heights)",
                "Number of Destroyed building",
                "Number of people rescued",
                "People/Organization who predicted the disaster",
                "Tsunami Warning Level",
                "Tsunamis name",
                "Warning Device",
            },
            "Volcano Eruption": {
                "Areas affected",
                "Casualties and Losses",
                "Causes",
                "Economic Loss",
                "Fire Warning Level",
                "Last Outbreak Time",
                "Number of Damaged House",
                "Number of evacuated",
                "Outbreak Date",
                "People/Organization who predicted the disaster",
                "Refuge",
                "The State of the Volcano (dormant or active)",
                "Volcano Name",
            },
            "Withdraw from an Orgnization": {
                "Annoncement Date",
                "Causes",
                "Countries withdraw the organization",
                "Declarer",
                "Effective Date",
                "Exit Conditions",
                "Organization Name",
                "Organization spokesperson",
                "Other members of the organization",
            },
        }
    )

    ArgsToQuestions = MappingProxyType(
        {
            "Air crash": {
                "Agency to which the aircraft belongs": "What is the agency to which the aircraft involved in the air crash belongs?",
                "Alternate Landing Place": "What is the alternate landing place in the air crash?",
                "Casualties and Losses": "What are the casualties and losses in the air crash?",
                "Causes": "What are the causes of the air crash?",
                "Crew": "Who are the crew members involved in the air crash?",
                "Date": "What is the date of the air crash?",
                "Flight No.": "What is the flight number of the air crash?",
                "Initially Scheduled Landing Place": "What was the initially scheduled landing place for the air crash?",
                "Investigator of the accident": "Who is the investigator of the air crash?",
                "Location": "Where did the air crash take place?",
                "Passengers": "Who were the passengers on the air crash?",
                "Service years": "How many years has the aircraft involved in the air crash been in service?",
                "Survivors": "Who are the survivors of the air crash?",
                "Taking-off Place": "From where did the aircraft involved in the air crash take off?",
            },
            "Armed Conflict": {
                "Attacker": "Who is the attacker in the armed conflict?",
                "Casualties and Losses": "What are the casualties and losses in the armed conflict?",
                "Date": "What is the date of the armed conflict?",
                "Destruction of installations": "What installations were destroyed in the armed conflict?",
                "End time": "What is the end time of the armed conflict?",
                "Lasting time": "How long did the armed conflict last?",
                "Location": "Where did the armed conflict take place?",
                "Military Strength(Units involved)": "What was the military strength (units involved) in the armed conflict?",
                "Target": "Who or what was the target of the armed conflict?",
                "Weapon and Equipment used": "What weapons and equipment were used in the armed conflict?",
            },
            "Awards ceremony": {
                "Award": "What is the award being given at the awards ceremony?",
                "Award field": "In what field is the award being given at the awards ceremony?",
                "Date": "What is the date of the awards ceremony?",
                "Employed institution": "What institution is hosting the awards ceremony?",
                "Host": "Who is the host of the awards ceremony?",
                "Location": "Where is the awards ceremony being held?",
                "Reason for winning": "Why is the winner being awarded at the awards ceremony?",
                "Winner": "Who is the winner of the award at the awards ceremony?",
            },
            "Bank Robbery": {
                "Amount recovered": "What was the amount of money recovered from the bank robbery?",
                "Arrested": "Were any suspects arrested in connection to the bank robbery?",
                "Bank Name": "What was the name of the bank that was robbed?",
                "Date": "When did the bank robbery occur?",
                "Hostage": "Were there any hostages involved in the bank robbery?",
                "Investigating Spokesperson": "Who is the spokesperson for the agency investigating the bank robbery?",
                "Investigating agency": "Which agency is investigating the bank robbery?",
                "Location": "Where did the bank robbery take place?",
                "Perpetrators": "Who were the perpetrators of the bank robbery?",
                "Stolen amount": "What was the amount of money stolen in the bank robbery?",
                "Transportation": "What mode of transportation was used in the bank robbery?",
                "Weapon Used": "What type of weapon was used in the bank robbery?",
            },
            "Break historical records": {
                "Date": "When was the record broken?",
                "Grades": "What are the new grades?",
                "Last time the record was broken": "When was the last time that the record last broken?",
                "Location": "Where was the record broken?",
                "Previous record holder": "Who previously set the record?",
                "Record-breaker": "Who broke the record?",
                "Record-breaking project": "What was the record-breaking project?",
                "The Grades of the previous record holder": "What were the grades of a previous record?",
            },
            "Diplomatic Talks _ Diplomatic_Negotiation_ Summit Meeting": {
                "Achievement": "What was accomplished with the meeting?",
                "Date": "When did the meeting took place?",
                "Location": "Where did the meeting took place?",
                "Participants": "Who participated in the meeting?",
                "Summit Name": "What is the summit's name?",
                "Topics of the meeting": "What was discussed on the meeting?",
            },
            "Diplomatic Visit": {
                "Country visited": "What country was visited?",
                "Date": "When did the visit took place?",
                "Host": "Who hosted the delegation?",
                "People visiting": "Who visited?",
            },
            "Disease Outbreaks": {
                "Areas affected": "What areas have been affected by the disease outbreak?",
                "Causes": "What are the causes of the disease outbreak?",
                "Complications": "What are the potential complications of the disease?",
                "Confirmed/Infected cases": "How many confirmed or infected cases of the disease are there?",
                "Cured Rate": "What is the cured rate of the disease?",
                "Cured cases": "How many people have been cured of the disease?",
                "Date": "When did the disease outbreak occur?",
                "Death Rate": "What is the death rate of the disease?",
                "Death cases": "How many people have died from the disease?",
                "Disease Name": "What is the name of the disease that is causing the outbreak?",
                "Epidemic data issuing agency": "Which agency is issuing data on the disease outbreak?",
                "Location of the outbreak": "Where did the disease outbreak occur?",
                "Number of people hospitalized": "How many people have been hospitalized due to the disease?",
                "Number of people vaccinated and coverage rate": "How many people have been vaccinated and what is the coverage rate?",
                "Precautionary measure": "What are the precautionary measures in place to prevent the spread of the disease?",
                "Special medicine": "Is there a special medicine or treatment for the disease?",
                "Susceptible population": "What population is most susceptible to the disease?",
                "Suspected cases": "How many suspected cases of the disease are there?",
                "Symptoms": "What are the symptoms of the disease?",
                "Vaccine Research and Development Organization": "Which organization is conducting research and development on a vaccine for the disease?",
                "Way for Spreading": "How does the disease spread?",
            },
            "Droughts": {
                "Areas Affected": "What areas have been affected by the drought?",
                "Causes": "What are the causes of the drought?",
                "Damaged Crops & Livestock": "What crops and livestock have been damaged by the drought?",
                "Date": "When did the drought occur?",
                "Economic Loss": "What is the economic loss due to the drought?",
                "Influenced People": "How many people have been influenced by the drought?",
                "Number of production cuts": "How many production cuts have been made due to the drought?",
                "Related rivers or lakes": "What rivers or lakes are related to the drought?",
                "The Worst-Hit Area": "What is the worst-hit area of the drought?",
            },
            "Earthquakes": {
                "Aid agency": "Which aid agency is providing assistance for the earthquake?",
                "Aid supplies/amount": "What aid supplies and amount are being provided for the earthquake?",
                "Area Affected": "What area has been affected by the earthquake?",
                "Casualties and Losses": "What are the casualties and losses due to the earthquake?",
                "Date": "When did the earthquake occur?",
                "Economic loss": "What is the economic loss due to the earthquake?",
                "Epicenter": "Where was the epicenter of the earthquake?",
                "Magnitude": "What was the magnitude of the earthquake?",
                "Number of Aftershocks": "How many aftershocks have occurred following the earthquake?",
                "Number of Destroyed building": "How many buildings were destroyed in the earthquake?",
                "Number of Houses Rebuilt": "How many houses have been rebuilt after the earthquake?",
                "Number of People Trapped": "How many people were trapped following the earthquake?",
                "Number of evacuated": "How many people were evacuated after the earthquake?",
                "Number of people rescued": "How many people were rescued after the earthquake?",
                "Temporary settlement": "Where are people staying in temporary settlements after the earthquake?",
            },
            "Environment Pollution": {
                "Anti-pollution people/organizations": "Who are the people or organizations working to combat pollution?",
                "Causes": "What are the causes of the pollution?",
                "Date": "When did the pollution occur?",
                "Location": "Where did the pollution occur?",
                "Number of victims": "How many victims were affected by the pollution?",
                "Party responsible for pollution": "Who is responsible for the pollution?",
                "Pollution source": "What is the source of the pollution?",
                "Solution": "What are the solutions to combat the pollution?",
            },
            "Famine": {
                "Aid agency": "Which aid agency is providing assistance for the famine?",
                "Aid supplies/amount": "What aid supplies and amount are being provided for the famine?",
                "Areas affected": "What areas have been affected by the famine?",
                "Casualties and Losses": "What are the casualties and losses due to the famine?",
                "Causes": "What are the causes of the famine?",
                "Date": "When did the famine occur?",
                "Economic Loss": "What is the economic loss due to the famine?",
                "Number of People Influenced": "How many people have been influenced by the famine?",
                "Response Measures": "What response measures have been put in place to address the famine?",
            },
            "Famous Person - Commit Crime - Accuse": {
                "Defense lawyer": "Who is the defense lawyer for the accused?",
                "Evidence": "What evidence is being presented in the case?",
                "Prosecution lawyer": "Who is the prosecution lawyer for the case?",
                "Prosecutor": "Who is the prosecutor in the case?",
                "The Charged Crime": "What crime is the accused being charged with?",
                "The accused people": "Who are the accused people in the case?",
                "Time of the case": "When is the case taking place?",
                "Witness": "Are there any witnesses in the case?",
            },
            "Famous Person - Commit Crime - Arrest": {
                "Criminal evidence": "What is the criminal evidence for the arrest event?",
                "Date": "What is the date of the arrest event?",
                "Investigating police": "Who is the investigating police officer for the arrest event?",
                "Location": "Where did the arrest event take place?",
                "Suspect": "Who is the suspect in the arrest event?",
                "The Charged Crime": "What is the charged crime in the arrest event?",
            },
            "Famous Person - Commit Crime - Investigate": {
                "Head of Investigation Team": "Who is the head of the investigation?",
                "Investigation agency": "What is the investigation agency for the investigate event?",
                "Person under investigation": "Who is the person under investigation?",
                "The Whistleblower": "Who is the whistleblower?",
                "The reason for the investigation": "What is the reason for the investigation?",
                "Time to investigate": "How much time is allocated to investigate the issue?",
                "Time to report the issue": "When is the issue required to be reported?",
            },
            "Famous Person - Commit Crime - Release": {
                "Charges of imprisonment": "What are the charges of imprisonment?",
                "Defense lawyer": "Who is the defense lawyer?",
                "Jail time": "How much jail time is served?",
                "Judge": "Who is the judge for the trial?",
                "People Released": "Who is being released?",
                "Place of sentence": "Where is the sentence served?",
                "Prison Term": "What is the prison term?",
                "Reason for release": "What is the reason for the release?",
                "Release Time": "When is the release time?",
            },
            "Famous Person - Commit Crime - Sentence": {
                "Accusation": "What is the accusation?",
                "Court": "What court is the sentence held in?",
                "Court time": "When is the court time?",
                "Defense lawyer": "Who is the defense lawyer?",
                "Judge": "Who is the judge?",
                "Judgement Result/Prison Term": "What is the judgement result or prison term?",
                "Place of sentence": "Where is the sentence served?",
                "Prosecution lawyer": "Who is the prosecution lawyer?",
                "Release time": "When is the release time?",
                "Suspect": "Who is the suspect?",
                "The sentence claimed by the defense lawyer": "What sentence does the defense lawyer claim?",
                "The sentence claimed by the prosecutor's lawyer": "What sentence does the prosecutor's lawyer claim?",
                "Time to start sentence": "When does the sentence start?",
                "Victim": "Who is the victim?",
            },
            "Famous Person - Death": {
                "Age": "What is the age of the deceased?",
                "Causes": "What are the causes of death?",
                "Date": "What is the time/date of death?",
                "Doctor": "Who is the doctor attending to the deceased?",
                "Location/Hospital": "Where did take place, and which hospital was involved?",
                "People": "Who are the people involved?",
                "Perpetrator": "Who is the perpetrator, if applicable?",
                "Profession": "What is the profession of the deceased?",
                "State before death": "In what state was the deceased before death?",
            },
            "Famous Person - Divorce": {
                "Announce platform": "What platform was used to announce the divorce?",
                "Causes": "What are the causes for the divorce?",
                "Child": "Are there any children involved in the divorce?",
                "Child Custody": "Who has custody of the children, if applicable, in the divorce?",
                "Date": "What is the date of the divorce?",
                "Duration of marriage": "How long was the couple married?",
                "Husband": "Who is the husband in the divorce?",
                "Property division": "How is the property divided in the divorce?",
                "Wife": "Who is the wife in the divorce?",
            },
            "Famous Person - Give a speech": {
                "Date": "What is the date of the speech?",
                "Location": "Where is the speech taking place?",
                "News release agency": "Which news release agency is covering the speech?",
                "Speaker": "Who is giving the speech?",
                "Speaker status": "What is the speaker's status or position?",
                "Ways to watch the speech": "How can people watch the speech?",
            },
            "Famous Person - Marriage": {
                "Cost": "How much did the ceremony cost?",
                "Date": "When did the couple get married?",
                "Dress designer": "Who designed the dress?",
                "How many times get married": "How many times has the person been married?",
                "Husband": "Who was the husband in the marriage?",
                "Invited person": "Who was invited to the wedding?",
                "Location": "Where was the ceremony held?",
                "Wedding venue": "What was the wedding venue?",
                "Wife": "Who was the wife in the marriage?",
                "Witness": "Who was the witness at the marriage?",
            },
            "Famous Person - Recovered": {
                "Cost": "What was the cost of the treatment?",
                "Date": "When did the recovery occur?",
                "Doctor and Medical team": "Who were the doctors and medical team involved in the recovery?",
                "Location/Hospital": "Where did the recovery take place?",
                "People": "Who recovered?",
                "Sequelae": "Were there any long-term effects or complications from the illness?",
                "Treatment Method": "What treatment methods were used for the recovery?",
                "Type of illness": "What was the illness that the person recovered from?",
            },
            "Famous Person - Sick": {
                "Causes": "What caused the disese?",
                "Date": "When did the person get sick?",
                "Doctor and Medical team": "Who was the doctor and medical team involved?",
                "Location/Hospital": "Where was the person treated?",
                "People": "Who was affected?",
                "Perpetrator": "Who was responsible?",
                "Symptom": "What were the symptoms?",
            },
            "Financial Aid": {
                "Beneficiary": "Who received financial aid?",
                "Causes": "What caused the need for financial aid?",
                "Date": "When did the financial aid arrived?",
                "Funding": "Where did the funding come from?",
                "Location": "Where did the event take place?",
                "Sponsor": "Who sponsored the event?",
            },
            "Financial Crisis": {
                "Affected Area": "What areas were affected by the financial crisis?",
                "Affected industries": "What industries were affected by the financial crisis?",
                "Business failures": "What businesses failed during the financial crisis?",
                "Causes": "What were the causes of the financial crisis?",
                "Economic Loss": "What was the economic loss caused by the financial crisis?",
                "Economists who predicted the crisis": "Which economists predicted the financial crisis?",
                "End time": "When did the financial crisis end?",
                "Policy proposals": "What policy proposals were made in response to the financial crisis?",
                "Start time": "When did the financial crisis start?",
                "Unemployed Rate": "What was the unemployed rate during the financial crisis?",
            },
            "Fire": {
                "Aid agency": "Which aid agency responded to the fire?",
                "Aid supplies/amount": "What aid supplies and/or amount were provided in response to the fire?",
                "Casualties and Losses": "What were the casualties and losses caused by the fire?",
                "Causes": "What were the causes of the fire?",
                "Date": "When did the fire occur?",
                "Economic loss": "What was the economic loss caused by the fire?",
                "Location": "Where did the fire occur?",
                "Magnitude": "What was the magnitude of the fire?",
                "Number of Destroyed building": "How many buildings were destroyed by the fire?",
                "Number of people rescued": "How many people were rescued during the fire?",
                "Temporary settlement": "What temporary settlement arrangements were made for those affected by the fire?",
            },
            "Floods": {
                "Aid agency": "What aid agency is providing assistance in response to the flood?",
                "Aid supplies/amount": "What aid supplies and how much aid is being provided in response to the flood?",
                "Areas affected": "What areas are affected by the flood?",
                "Casualties and Losses": "What are the casualties and losses as a result of the flood?",
                "Causes": "What are the causes of the flood?",
                "Date": "When did the flood occur?",
                "Disaster-stricken farmland": "What farmland has been affected by the flood?",
                "Economic Loss": "What is the economic loss as a result of the flood?",
                "Maximum rainfall in the Affected Area": "What was the maximum rainfall in the affected area during the flood?",
                "Missings": "How many people are missing as a result of the flood?",
                "Number of damaged houses": "How many houses were damaged as a result of the flood?",
                "Number of evacuated": "How many people were evacuated as a result of the flood?",
                "Number of people rescued": "How many people were rescued as a result of the flood?",
                "Related rivers or lakes": "What rivers or lakes are related to the flood?",
                "Temporary settlement": "Where are the temporary settlements for those affected by the flood?",
                "Water level": "What was the water level during the flood?",
            },
            "Gas explosion": {
                "Casualties and Losses": "What are the casualties and losses as a result of the gas explosion?",
                "Causes": "What caused the gas explosion?",
                "Compensation": "Is compensation being provided to those affected by the gas explosion?",
                "Date": "When did the gas explosion occur?",
                "Economic loss": "What is the economic loss as a result of the gas explosion?",
                "Investigation results of the accident": "What are the results of the investigation into the gas explosion?",
                "Investigator of the accident": "Who is investigating the gas explosion?",
                "Location": "Where did the gas explosion occur?",
                "Number of people evacuated": "How many people were evacuated as a result of the gas explosion?",
                "Responsibility determination": "Has responsibility for the gas explosion been determined?",
                "Survivors": "Are there any survivors of the gas explosion?",
                "Temporary Security Zone": "Has a temporary security zone been established following the gas explosion?",
                "The hospital where the wounded was taken": "What hospital are the wounded from the gas explosion being taken to?",
            },
            "Government Job change - Appoint_Inauguration": {
                "Appointer": "Who appointed the person to their new position?",
                "Appointment time": "When was the person appointed to their new position?",
                "Employment agency": "What agency is the person being appointed to?",
                "Employment position": "What is the employment position being appointed to?",
                "Inauguration time": "When will the person be inaugurated in their new position?",
                "Person appointed": "Who was appointed to the new position?",
                "Predecessor": "Who is the person's predecessor in their new position?",
                "Term of office": "What is the term of office for the person's new position?",
                "The age of the person appointed": "How old is the person who was appointed?",
                "The last job of the appointed person": "What was the person's last job before being appointed to their new position?",
            },
            "Government Job change - Election": {
                "Candidate scandal(Allegations of fraud, etc.)": "What are the allegations of fraud or other scandals involving the candidates in this election?",
                "Candidates and their parties": "Who are the candidates and what parties do they represent in this election?",
                "Date": "What is the date of the election?",
                "Election Name": "What is the name of the election?",
                "Election Reason/Goal": "What is the reason or goal of the election?",
                "Electoral System": "What electoral system is being used in this election?",
                "Location": "What is the election taking place?",
                "People casting tie-breaking votes": "Who are the people casting tie-breaking votes in this election?",
                "The Final Seats Result": " What is the final result in terms of the number of seats won by each candidate or party?",
                "The Final Vote Number and Percentage": "What is the final vote number and percentage for each candidate or party?",
                "Turnout(who win who lost)": "Who won and who lost in this election, and what was the turnout?",
                "Voting method": "What is the method of voting being used in this election?",
            },
            "Government Job change - Resignation_Dismissal": {
                "Approver": "Who approved the resignation/dismissal?",
                "Date": "What is the date of the resignation/dismissal?",
                "Employment Agency": "Was an employment agency involved in the resignation/dismissal process?",
                "Position": "What was the position held by the resignee?",
                "Reason for resignation": "What is the reason for the resignation/dismissal?",
                "Resignee": "Who is the resignee?",
                "Successor": "Who is the successor to the resignee's position?",
                "Term of office": "What was the term of office of the resignee?",
                "The age of the person appointed": "How old is the person appointed to succeed the resignee?",
            },
            "Government Policy Changes": {
                "Announcement date": "What was the announcement date of the policy?",
                "Bill drafting agency": "Which agency was responsible for drafting the bill?",
                "Causes": "What were the causes behind the policy change?",
                "Deliberating agency": "Which agency was responsible for deliberating on the policy?",
                "Effective date": "What was the effective date of the policy?",
                "Invalid date": "Was there an invalid or incorrect date associated with the policy?",
                "Location": "Where did the policy change take place?",
                "Policy Content": "What were the specific details of the policy?",
                "Policy Name & Abbreviation": "What was the name and abbreviation of the policy?",
            },
            "Hurricanes_Tornado_Storm_Blizzard": {
                "Amount of Precipitation": "What was the amount of precipitation associated with the storm?",
                "Influence people": "How did the storm influence people and organizations?",
                "Maximum wind speed": "What was the maximum wind speed of the storm?",
                "People/Organization who predicted the disaster": "Who predicted the disaster, if anyone?",
                "Storm Formation Location": "Where did the storm form?",
                "Storm Formation Time": "What time did the storm form?",
                "Storm Hit Location": "Where did the storm hit?",
                "Storm Hit Time": "What time did the storm hit?",
                "Storm Name": "What was the name of the storm?",
                "Storm center location": "Where was the center of the storm located?",
                "Storm movement speed": "What was the movement speed of the storm?",
                "The direction of the storm": "What was the direction of the storm?",
                "Tsunami Warning Level": "What was the tsunami warning level, if applicable?",
            },
            "Insect Disaster": {
                "Aid agency": "Which aid agency responded to the insect disaster?",
                "Aid supplies/amount": "What aid supplies and amount were provided in response to the insect disaster?",
                "Areas affected": "Which areas were affected by the insect disaster?",
                "Causes": "What were the causes of the insect disaster?",
                "Date": "When did the insect disaster occur?",
                "Economic Loss": "What was the economic loss caused by the insect disaster?",
                "Influenced Crops and Livelihood": "What crops and livelihoods were influenced by the insect disaster?",
                "Pests": "What pests were involved in the insect disaster?",
                "Response Measures": "What measures were taken in response to the insect disaster?",
            },
            "Join in an Organization": {
                "Announcement Date": "When was the decision to join the organization announced?",
                "Causes": "What were the reasons for joining the organization?",
                "Countries join the organization": "Which countries joined the organization?",
                "Declarer": "Who made the decision to join the organization?",
                "Effective Date": "When did the decision to join the organization take effect?",
                "Join Conditions": "What were the conditions for joining the organization?",
                "Organization Name": "What is the name of the organization?",
                "Organization spokesperson": "Who is the spokesperson for the organization?",
                "Other members of the organization": "Who are the other members of the organization?",
            },
            "Mass Poisoning": {
                "Casualties and Losses": "What were the casualties and losses in the mass poisoning event?",
                "Causes": "What caused the mass poisoning?",
                "Compensation": "Was there any compensation provided in response to the mass poisoning?",
                "Date": "When did the mass poisoning occur?",
                "Economic loss": "What was the economic loss caused by the mass poisoning?",
                "Investigator of the accident": "Who investigated the mass poisoning?",
                "Location": "Where did the mass poisoning take place?",
                "Number of people evacuated": "How many people were evacuated as a result of the mass poisoning?",
                "Responsibility determination": "Who was determined to be responsible for the mass poisoning?",
                "Spokeswoman/Spokesman": "Who was the spokeswoman/spokesman for the mass poisoning?",
                "The hospital where the wounded was taken": "Which hospital did the wounded from the mass poisoning go to?",
                "Type of the poisoning": "What was the type of poisoning involved in the mass poisoning?",
            },
            "Military Exercise": {
                "Army Participated": "Which army participated in the military exercise?",
                "Commanders and their position": "Who were the commanders and what were their positions in the military exercise?",
                "Countries participating in the military exercise": "Which countries participated in the military exercise?",
                "Date": "When was the military exercise held?",
                "Location": "Where was the military exercise held?",
                "Military Exercise Items": "What items were included in the military exercise?",
                "Number of people participating in the military exercise": "How many people participated in the military exercise?",
                "The name of the military exercise": "What was the name of the military exercise?",
                "The purpose of the military exercise": "What was the purpose of the military exercise?",
                "Weapons used in military exercises": "What weapons were used in the military exercise?",
            },
            "Mine Collapses": {
                "Casualties and Losses": "What were the casualties and losses in the mine collapse?",
                "Causes": "What caused the mine to collapse?",
                "Compensation": "Was there any compensation provided in response to the mine collapse?",
                "Date": "When did the mine collapse occur?",
                "Economic loss": "What was the economic loss caused by the mine collapse?",
                "Investigation results of the accident": "What were the results of the investigation into the mine collapse?",
                "Investigator of the accident": "Who investigated the mine collapse?",
                "Location": "Where did the mine collapse take place?",
                "Number for trapped people": "How many people were trapped in the mine collapse?",
                "Number of days trapped": "For how many days were people trapped in the mine collapse?",
                "Rescue start time": "When did the rescue operation for the mine collapse begin?",
                "Responsibility determination": "Who was determined to be responsible for the mine collapse?",
                "Survivors": "Were there any survivors in the mine collapse?",
                "The hospital where the wounded was taken": "Which hospital did the wounded from the mine collapse go to?",
                "Trapped depth": "At what depth were people trapped in the mine collapse?",
            },
            "Mudslides": {
                "Aid agency": "Which aid agency responded to the mudslide?",
                "Aid supplies/amount": "What aid supplies and amount were provided in response to the mudslide?",
                "Areas affected": "Which areas were affected by the mudslide?",
                "Casualties and Losses": "What were the casualties and losses in the mudslide?",
                "Causes": "What were the causes of the mudslide?",
                "Date": "When did the mudslide occur?",
                "Economic Loss": "What was the economic loss caused by the mudslide?",
                "Influence People": "How many people were affected by the mudslide?",
                "Missings": "Were there any missing people in the mudslide?",
                "Number of Destroyed building": "How many buildings were destroyed in the mudslide?",
                "Number of evacuated": "How many people were evacuated as a result of the mudslide?",
                "Number of people rescued": "How many people were rescued from the mudslide?",
                "Temporary settlement": "Where were people temporarily settled after the mudslide?",
            },
            "New achievements in aerospace": {
                "Carrier rocket": "What was the name of the carrier rocket used in the event?",
                "Cooperative agency": "Which agencies cooperated in the event?",
                "Launch Date": "When was the launch scheduled for?",
                "Launch Result": "What was the outcome of the launch?",
                "Launch Site": "Where was the rocket launched from?",
                "Launch country": "In which country was the rocket launched?",
                "Mission duration": "How long was the mission duration?",
                "Participating astronauts": "Who were the participating astronauts?",
                "Research & Development department Country": "In which country was the research and development department located?",
                "Spacecraft Mission": "What was the spacecraft's mission?",
                "Spacecraft name": "What was the name of the spacecraft?",
                "Spokeswoman/Spokesman": "Who was the spokesperson for the event?",
            },
            "New archeological discoveries": {
                "Archaeologist": "Who was the archaeologist involved in the discovery?",
                "Discover Location": "Where were the discoveries made?",
                "Discover Time": "When were the discoveries made?",
                "Historical sites discovered": "What historical sites were discovered?",
                "Reasons for the formation of the Historical sites": "What were the reasons for the formation of the historical sites?",
                "Relics discovered and their dates": "What relics were discovered and what were their dates?",
                "The organization of the discoverer": "What organization was the discoverer affiliated with?",
            },
            "New wonders in nature": {
                "Best why to shoot": "What is the best way to capture the spectacle on camera?",
                "Causes": "What causes the spectacle?",
                "Forecasting agency": "Which forecasting agency predicts the occurrence of the spectacle?",
                "Lasting Time": "How long does the spectacle last?",
                "Live broadcast platform": "On which platform can the spectacle be watched live?",
                "The location where the spectacle can be observed": "Where can the spectacle be observed?",
                "The time when the spectacle appeared": "When did the spectacle first appear?",
                "The time when the spectacle disappeared": "When did the spectacle disappear?",
                "Types of wonders": "What are the different types of wonders that can be observed in the spectacle?",
            },
            "Organization Closed": {
                "Causes": "What were the causes of the organization being closed?",
                "Date": "What was the date that the organization closed?",
                "Head of Institution": "Who was the head of the institution when the organization closed?",
                "Location": "Where was the organization located when it closed?",
                "Organization name": "What was the name of the organization that closed?",
            },
            "Organization Established": {
                "Causes": "What were the causes for the establishment of the organization?",
                "Date": "What was the date that the organization was established?",
                "Head of Institution": "Who was the head of the institution when the organization was established?",
                "Location": "Where was the organization located when it was established?",
                "Organization name": "What was the name of the organization that was established?",
                "Registered capital": "What was the registered capital of the organization when it was established?",
                "Spokesperson": "Who was the spokesperson for the organization when it was established?",
            },
            "Organization Fine": {
                "Causes": "What are the causes for the fine?",
                "Date": "When was the organization fined?",
                "Fined agency": "Which agency was fined?",
                "Lawyer": "Who represented the agency in the trial?",
                "Location": "Where did the Organization Fine event take place?",
                "Penalty amount": "How much was the organization fined?",
                "Regulatory Authority": "Which regulatory authority imposed fine?",
            },
            "Organization Merge": {
                "Acquiree": "Which organization was acquired in the merger?",
                "Acquirer": "Which organization was the acquirer in the merger?",
                "Acquisition amount": "How much did the acquisition/merger cost?",
                "Date": "When did the acquisition/merger occur?",
                "Merger terms": "What were the terms of the merger?",
                "The industry in which the organization operates": "What industry does the merged organization operate in?",
                "The leader of the merged organization": "Who is the (new) leader of the merged organization?",
            },
            "Protest_Online Condemnation": {
                "Arrested": "Who was arrested for the protests?",
                "Casualties and Losses": "Who was injured in the protest?",
                "Date": "When did the protests took place?",
                "Government Reaction": "How did the government reacted to the protests?",
                "Location": "Where did the protest took place?",
                "Method": "Method",
                "Property damage": "What was damaged during the protests?",
                "Protest Slogan": "What was the protest's slogan?",
                "Protesters": "Who were the protesters?",
                "Reason for protest": "What caused the protest?",
            },
            "Regime Change": {
                "Army": "Which army was involved in the regime change?",
                "Commanders of the army": "Who commaned the army?",
                "Country": "In what country did the regime change occur?",
                "Date": "When did the regime change took place?",
                "Head of government": "Who is the new head of the government?",
                "Provisional government": "Who is part of the provisional government?",
                "Time for dignitaries to resign": "How long do the dignitaries have for resignation?",
            },
            "Riot": {
                "Belligerents": "Who is belligerent in the riot?",
                "Casualties and Losses": "What were the casualties and losses in the riot?",
                "Causes": "What caused the riot?",
                "Date": "When did the riot took place?",
                "Economic Loss": "What is the estimated damage of the riot?",
                "Location": "Where did the riot took place?",
                "Weapon used": "What weapons were used in the riot?",
            },
            "Road Crash": {
                "Casualties and Losses": "Who was injured in the crash?",
                "Causes": "What caused the crash?",
                "Compensation": "Is compensation being provided to those affected?",
                "Date": "When did the crash occur?",
                "Economic loss": "What is the economic loss due to the crash?",
                "Investigating police": "Who is the investigating police officer for the crash?",
                "Location": "Where did the crash occur?",
                "Number of vehicles involved in the crash": "How many vehicles were involved in the crash?",
                "Survivors": "Who survived the crash?",
                "The hospital where the wounded was taken": "Which hospital did the wounded go to?",
            },
            "Shipwreck": {
                "Agency to which the ship belongs": "What agency did the wrecked ship belong to?",
                "Casualties and Losses": "What were the casualties and losses associated with the shipwreck?",
                "Causes": "What caused the shipwreck?",
                "Date": "When did the shipwreck occur?",
                "Investigator of the accident": "Who was the investigator of the accident?",
                "Location": "Where did the shipwreck occur?",
                "Location of wreckage found": "Where was the wreckage of the ship found?",
                "Missings": "Who are the missing people from the shipwreck?",
                "Rescue Organizer": "Who organized the rescue efforts for the shipwreck?",
                "Rescue start time": "When did the rescue efforts for the shipwreck begin?",
                "Rescue tool or method": "What tools or methods were used in the rescue efforts for the shipwreck?",
                "Ship No.": "What was the number of the ship involved in the shipwreck?",
                "Survivors": "Who were the survivors of the shipwreck?",
                "The state of the hull at the time of discovery": "What was the state of the ship's hull when it was discovered?",
                "Time the crew lost contact": "When did the crew of the ship lose contact?",
                "Time to find the wreck": "How long did it take to find the wreckage of the ship?",
            },
            "Sign Agreement": {
                "Agreement Content": "What were the main points of an agreement?",
                "Agreement Name": "What is the agreement name?",
                "Agreement validity period": "For how long is the agreement valid?",
                "Contracting parties": "Who signed the agreement?",
                "Date": "When was the agreement signed?",
                "Location": "Where was the agreement signed?",
            },
            "Sports Competition": {
                "Champions": "Who are the champions of the competition?",
                "Competition items": "What items are being competed for in the competition?",
                "Contest participant": "Who are the participants in the competition?",
                "End time": "What is the end time of the competition?",
                "Game Name": "What is the name of the game being played in the competition?",
                "Host country": "In which country is the competition being hosted?",
                "Lasting time": "How long does the competition last?",
                "Location": "Where is the competition taking place?",
                "MVP": "Who is the MVP of the competition?",
                "Postpone time": "When was the competition postponed?",
                "Reason for postponement": "Why was the competition postponed?",
                "Score": "What is the score of the match?",
                "Start time": "What is the start time of the competition/match?",
            },
            "Strike": {
                "Boycotted institutions": "What institutions were boycotted during the strike?",
                "Duration": "How long did the strike last?",
                "Economy Loss": "What was the economic loss caused by the strike?",
                "End time": "What time did the strike end?",
                "Outcome of the strike": "What was the outcome of the strike?",
                "Reason for Strike": "What was the reason for the strike?",
                "Start time": "What time did the strike start?",
                "Strike Agencies": "What agencies were involved in the strike?",
                "Strike Industry": "What industry was affected by the strike?",
                "Strikers": "Who participated in the strike?",
                "Strikers Status": "What was the status of the strikers during the strike?",
            },
            "Tear Up Agreement": {
                "Agreement Name": "What agreement was broken?",
                "Causes": "What caused the agreement to be broken?",
                "Date": "When was the agreement broken?",
                "Other members of the agreement": "What other members/parties were involved in the agreement?",
                "The agency who broke the agreement": "Which agency broke the agreement?",
            },
            "Train collisions": {
                "Agency to which the train belongs": "What is the name of the agency to which the train involved in the collision belongs?",
                "Casualties and Losses": "Who were the casualties and losses from the train collision?",
                "Causes": "What caused the train collision?",
                "Date": "When did trains collide?",
                "Economic loss": "What is the economic loss resulting from the train collision?",
                "Investigator of the accident": "Who is the investigator of the train collision?",
                "Location": "Where did the train collide?",
                "Missings": "How many people are missing as a result of the train collision?",
                "Survivors": "How many people survived the train collision?",
                "The hospital where the wounded was taken": "What is the name of the hospital where the wounded from the train collision were taken?",
                "Train No.": "What is the number of the train involved in the collision?",
            },
            "Tsunamis": {
                "Aid agency": "What aid agency was involved in providing relief for the tsunami?",
                "Aid supplies/amount": "What aid supplies and amount were provided for the tsunami?",
                "Area Affected": "What area was affected by the tsunami?",
                "Casualties and Losses": "What were the casualties and losses from the tsunami?",
                "Causes": "What were the causes of the tsunami?",
                "Date": "When did the tsunami occur?",
                "Economic loss": "What was the economic loss from the tsunami?",
                "Magnitude(Tsunami heights)": "What was the tsunami's height?",
                "Number of Destroyed building": "How many buildings were destroyed by the tsunami?",
                "Number of people rescued": "How many people were rescued after the tsunami?",
                "People/Organization who predicted the disaster": "Who predicted the tsunami disaster?",
                "Tsunami Warning Level": "What was the tsunami warning level for the event?",
                "Tsunamis name": "What was the name of the tsunami?",
                "Warning Device": "What warning devices were used for the tsunami?",
            },
            "Volcano Eruption": {
                "Areas affected": "What areas were affected by the volcano eruption?",
                "Casualties and Losses": "What were the casualties and losses from the volcano eruption?",
                "Causes": "What were the causes of the volcano eruption?",
                "Economic Loss": "What was the economic loss from the volcano eruption?",
                "Fire Warning Level": "What was the fire warning level for the volcano eruption?",
                "Last Outbreak Time": "When was the last time the volcano erupted?",
                "Number of Damaged House": "How many houses were damaged by the volcano eruption?",
                "Number of evacuated": "How many people were evacuated after the volcano eruption?",
                "Outbreak Date": "When did the volcano eruption occur?",
                "People/Organization who predicted the disaster": "Who predicted the volcano eruption?",
                "Refuge": "What refuge was provided for people affected by the volcano eruption?",
                "The State of the Volcano (dormant or active)": "What was the state of the volcano (dormant or active) at the time of the eruption?",
                "Volcano Name": "What was the name of the volcano that erupted?",
            },
            "Withdraw from an Organization": {
                "Announcement Date": "What is the announcement date for the withdrawal?",
                "Causes": "What are the causes for the withdrawal?",
                "Countries withdraw the organization": "Which countries are withdrawing from the organization?",
                "Declarer": "Who made the declaration of withdrawal?",
                "Effective Date": "What is the effective date of the withdrawal?",
                "Exit Conditions": "What are the conditions for the withdrawal?",
                "Organization Name": "What is the name of the organization?",
                "Organization spokesperson": "Who is the spokesperson for the organization?",
                "Other members of the organization": "Who are the other members of the organization?",
            },
        }
    )


def is_hard_news_event(event: str) -> bool:
    return event in DocEE.HardNewsEvents


def is_soft_news_event(event: str) -> bool:
    return not is_hard_news_event(event)
