# Supplementary material for: Closed-domain event extraction for hard news event monitoring: a systematic study
Source: PeerJ Comput Sci. 2024 Oct 10;10:e2355. doi: 10.7717/peerj-cs.2355 (PMC11623237; doi:10.7717/peerj-cs.2355)
Supplement: Supplemental Information 2 [file peerj-cs-10-2355-s002.zip]

Archive with 5 entries (4 files):
- ashnee/
- ashnee/.gitignore
- ashnee/README.md
- ashnee/ashnee.csv
- ashnee/ashnee_url.csv
