# Supplementary material for: Closed-domain event extraction for hard news event monitoring: a systematic study
Source: PeerJ Comput Sci. 2024 Oct 10;10:e2355. doi: 10.7717/peerj-cs.2355 (PMC11623237; doi:10.7717/peerj-cs.2355)
Supplement: Supplemental Information 2 [file peerj-cs-10-2355-s002.zip › ashnee/ashnee.csv]

document_id	event_type	text	arguments
5c85a2d19f2a1379dc2585bb	Air crash	The Boeing 737 passenger jet to Nairobi crashed had 149 passengers and eight crew members on board. Ethiopian plane crash had passengers from 35 countries A- There were passengers from at least 35 countries on board the Ethiopian Airlines Flight ET302 that crashed near Addis Ababa yesterday, killing 149 passengers and eight crew members. Confirming this at a press conference in Addis Ababa last n…	[{'type': 'Initially Scheduled Landing Place', 'start': 32, 'end': 39, 'text': 'Nairobi'}, {'type': 'Crew', 'start': 71, 'end': 89, 'text': 'eight crew members'}, {'type': 'Passengers', 'start': 52, 'end': 66, 'text': '149 passengers'}, {'type': 'Flight No.', 'start': 239, 'end': 251, 'text': 'Flight ET302'}, {'type': 'Agency to which the aircraft belongs', 'start': 220, 'end': 238, 'text': 'Ethi…
5d0053a7d61c8739c400b3b2	Air crash	New York chopper crash: Pilot&apos;s rating questioned amid questions over flight rulesCLOSE An air safety investigator says an earlier passenger in a helicopter that crashed into a Manhattan skyscraper, killing the pilot, said nothing seemed out of the ordinary. (June 11) APThe veteran LinkedIn CLOSE An air safety investigator says an earlier passenger in a helicopter that crashed into a Manhatt…	[{'type': 'Location', 'start': 0, 'end': 8, 'text': 'New York'}, {'type': 'Location', 'start': 182, 'end': 202, 'text': 'Manhattan skyscraper'}, {'type': 'Crew', 'start': 204, 'end': 221, 'text': 'killing the pilot'}, {'type': 'Date', 'start': 264, 'end': 273, 'text': '(June 11)'}, {'type': 'Causes', 'start': 581, 'end': 664, 'text': 'lacked an instrument flight rating, required when flying throu…
5d1e89819f2a1322192dee6b	Air crash	'I lost my family in the Ethiopian plane crash'Families of the victims of the Ethiopian Airlines crash want to know why the Boeing 737 Max was allowed to fly. Image caption Paul Njorogre says his family died because of Boeing's "negligence" "I lost my wife Carole, my three children Ryan, Kelly and Ruby and I also lost my mum-in-law. I feel so lonely. I look at people. I see them with their childr…	[{'type': 'Causes', 'start': 228, 'end': 240, 'text': '"negligence"'}, {'type': 'Agency to which the aircraft belongs', 'start': 559, 'end': 577, 'text': 'Ethiopian Airlines'}, {'type': 'Taking-off Place', 'start': 631, 'end': 642, 'text': 'Addis Ababa'}, {'type': 'Date', 'start': 646, 'end': 654, 'text': '10 March'}, {'type': 'Casualties and Losses', 'start': 656, 'end': 671, 'text': '157 people…
5d59dc7ad61c8771baca2a0c	Air crash	Small plane crash into upstate New York home leaves two deadA Cessna 303 plane crashed into a two-story home in Union Vale, New York at 4.15pm on Saturday, killing at least two people and a pet dog. Shocking photos show the scorched and ashen remains of an upstate New York home after a small plane crashed into it, sending it up in flames and killing one person on board, and a man and a pet dog in…	[{'type': 'Agency to which the aircraft belongs', 'start': 62, 'end': 72, 'text': 'Cessna 303'}, {'type': 'Location', 'start': 112, 'end': 132, 'text': 'Union Vale, New York'}, {'type': 'Date', 'start': 133, 'end': 154, 'text': 'at 4.15pm on Saturday'}, {'type': 'Casualties and Losses', 'start': 156, 'end': 197, 'text': 'killing at least two people and a pet dog'}, {'type': 'Passengers', 'start':…
5d86c06c9f2a137693384127	Other	Photos show planes 'seconds away from crash'The near miss between two planes was avoided by the "narrowest margin", investigators say. Image copyright Airprox Board Image caption The planes were within 50ft (15m) of each other at the airfield near Peterborough Two passenger planes were photographed "five seconds" away from a crash that was only prevented by a control tower team, an inquiry has fo…	[]
5de996739f2a132852eab183	Air crash	Military Guard: Black Hawk helicopter with 3 aboard crashes in Minnesota The Guard’s base near St. Cloud Regional Airport has been in operation since 2009, with Black Hawk and Chinook helicopters maintained there. The Associated Press December 5, 2019 - 3:11 pm In this Monday, March 19, 2018 photo, UH-60 Black Hawk helicopters carrying US and Afghan trainees take off at Kandahar Air Field, Afghan…	[{'type': 'Service years', 'start': 126, 'end': 154, 'text': 'been in operation since 2009'}, {'type': 'Agency to which the aircraft belongs', 'start': 300, 'end': 316, 'text': 'UH-60 Black Hawk'}, {'type': 'Taking-off Place', 'start': 373, 'end': 404, 'text': 'Kandahar Air Field, Afghanistan'}, {'type': 'Location', 'start': 522, 'end': 539, 'text': 'central Minnesota'}, {'type': 'Crew', 'start':…
5de9aca69f2a132852ebd144	Air crash	A Black Hawk helicopter with three crew members aboard crashed Thursday in central Minnesota. Minnesota National Guard Master Sgt. Blair Heusdens told the St. Cloud Times the UH-60 crashed near Pearl Lake. Black Hawk helicopter crashes in Minnesota; 3 aboard Share: Email AP A U.S. Army UH-60 Black Hawk helicopter land during the combined Lithuanian and U.S. training exercise west of the capital V…	[{'type': 'Agency to which the aircraft belongs', 'start': 0, 'end': 12, 'text': 'A Black Hawk'}, {'type': 'Crew', 'start': 29, 'end': 47, 'text': 'three crew members'}, {'type': 'Location', 'start': 75, 'end': 92, 'text': 'central Minnesota'}, {'type': 'Flight No.', 'start': 175, 'end': 180, 'text': 'UH-60'}, {'type': 'Taking-off Place', 'start': 911, 'end': 920, 'text': 'St. Cloud'}, {'type': '…
5de9afc39f2a132852ebeddb	Air crash	A Black Hawk helicopter with three crew members aboard crashed Thursday in central Minnesota. Minnesota National Guard Master Sgt. Blair Heusdens told the St. Cloud Times the UH-60 crashed near Pearl Lake. Black Hawk helicopter crashes in Minnesota; 3 aboard Share: Email AP A U.S. Army UH-60 Black Hawk helicopter land during the combined Lithuanian and U.S. training exercise west of the capital V…	[{'type': 'Crew', 'start': 29, 'end': 54, 'text': 'three crew members aboard'}, {'type': 'Date', 'start': 63, 'end': 71, 'text': 'Thursday'}, {'type': 'Location', 'start': 75, 'end': 92, 'text': 'central Minnesota'}, {'type': 'Taking-off Place', 'start': 1219, 'end': 1267, 'text': "The Guard's base near St. Cloud Regional Airport"}, {'type': 'Service years', 'start': 1272, 'end': 1300, 'text': 'b…
5dec737c9f2a1327c5033450	Air crash	National Minnesota National Guard identifies 3 killed in helicopter crash An American flag was placed near the site of a military helicopter crash that killed three in Minnesota. (Source: WCCO/CNN) December 7, 2019 at 6:36 PM EST - Updated December 7 at 7:25 PM ST. CLOUD, Minn. (AP) — The Minnesota National Guard says the three soldiers who were killed when their helicopter crashed near St. Cloud…	[{'type': 'Investigator of the accident', 'start': 0, 'end': 33, 'text': 'National Minnesota National Guard'}, {'type': 'Casualties and Losses', 'start': 45, 'end': 53, 'text': '3 killed'}, {'type': 'Date', 'start': 198, 'end': 214, 'text': 'December 7, 2019'}, {'type': 'Crew', 'start': 1564, 'end': 1600, 'text': 'the Guard lost contact with the crew'}, {'type': 'Service years', 'start': 1334, 'e…
5dfd70b7d61c87559530e950	Air crash	Venezuela’s government is investigating an aircraft crash that killed all nine people on board, including businessmen with links to the Maduro regime, and two models.Wreckage of the Beechcraft 100 King Air, was found in a forest a few hundred metres west of Charallave airport in Caracas, which Models and Maduro cronies die in crash Stephen Gibbs, Caracas December 21 2019, 12:01am, The Times Ana F…	[{'type': 'Investigator of the accident', 'start': 0, 'end': 22, 'text': 'Venezuela’s government'}, {'type': 'Casualties and Losses', 'start': 63, 'end': 94, 'text': 'killed all nine people on board'}, {'type': 'Agency to which the aircraft belongs', 'start': 182, 'end': 205, 'text': 'Beechcraft 100 King Air'}, {'type': 'Location', 'start': 229, 'end': 287, 'text': 'a few hundred metres west of C…
5e166538d61c871cc4f8d0fc	Air crash	Here's What We Know About The Mystery Plane Crash In Iran That Claimed 176 Lives Democrats Leave Soleimani Strike Briefing Unconvinced That It Was Justified Here’s What We Know About The Mystery Plane Crash In Iran That Claimed 176 Lives TEHRAN, IRAN - 2020/01/08: Rescue team at the crash site of a Ukrainian airliner that burst into flames shortly after take-off from Tehran on Wednesday, killing …	[{'type': 'Location', 'start': 53, 'end': 57, 'text': 'Iran'}, {'type': 'Taking-off Place', 'start': 370, 'end': 376, 'text': 'Tehran'}, {'type': 'Casualties and Losses', 'start': 391, 'end': 413, 'text': 'killing all 176 people'}, {'type': 'Agency to which the aircraft belongs', 'start': 801, 'end': 822, 'text': 'Ukraine International'}, {'type': 'Flight No.', 'start': 823, 'end': 833, 'text': '…
5e2e36b89f2a131a4293f1c8	Air crash	A helicopter transporting Kobe Bryant and several others to his Mamba Academy crashed in Calabasas, California, on Sunday, killing the NBA legend and... The crash details: Nine dead, foggy conditions and a strange sound from the engine Kobe Bryant Witnesses have shared their stories MARCA Kobe Bryant dies in a helicopter accident A helicopter transporting Kobe Bryant and several others to his Mam…	[{'type': 'Location', 'start': 89, 'end': 110, 'text': 'Calabasas, California'}, {'type': 'Casualties and Losses', 'start': 172, 'end': 181, 'text': 'Nine dead'}, {'type': 'Causes', 'start': 183, 'end': 235, 'text': 'foggy conditions and a strange sound from the engine'}, {'type': 'Taking-off Place', 'start': 786, 'end': 804, 'text': 'John Wayne Airport'}, {'type': 'Agency to which the aircraft b…
5e2f77c14a5f8f46b6966852	Air crash	Bryant's helicopter was flying too low before crashPilot Ara Zobayan was given clearance to fly in fog, but flew too low to be tracked. Bryant’s helicopter was flying too low before crash By - January 28, 2020 7:15 AM Investigators work the scene of a helicopter crash that killed Kobe Bryant and 8 others. (AP pic) LOS ANGELES: The pilot of Kobe Bryant’s ill-fated helicopter was flying too low to …	[{'type': 'Causes', 'start': 24, 'end': 38, 'text': 'flying too low'}, {'type': 'Date', 'start': 193, 'end': 209, 'text': 'January 28, 2020'}, {'type': 'Casualties and Losses', 'start': 274, 'end': 305, 'text': 'killed Kobe Bryant and 8 others'}, {'type': 'Flight No.', 'start': 771, 'end': 784, 'text': 'Sikorsky S-76'}, {'type': 'Location', 'start': 843, 'end': 910, 'text': 'Calabasas, California…
5f2de4679f2a136b1281a495	Air crash	News Girl, 3, rescued from crashed Air India jet with at least 17 dead The plane was travelling from Dubai to Calicut, India, when it crashed near the runway. At least 17 people died in the incident, including both pilots, aviation officials said Share Click to playTap to play The video will start in 8Cancel Play now News, views and top stories in your inbox. Don't miss our must-read newsletter S…	[{'type': 'Casualties and Losses', 'start': 54, 'end': 70, 'text': 'at least 17 dead'}, {'type': 'Agency to which the aircraft belongs', 'start': 35, 'end': 44, 'text': 'Air India'}, {'type': 'Taking-off Place', 'start': 101, 'end': 106, 'text': 'Dubai'}, {'type': 'Initially Scheduled Landing Place', 'start': 110, 'end': 124, 'text': 'Calicut, India'}, {'type': 'Crew', 'start': 210, 'end': 221, '…
5f2ecf959f2a136b128a0762	Air crash	Air India Express crash: What exactly happened in Kerala: Air India Express passenger plane overshot the runway and broke into two after landing The Boeing-737 flight from Dubai .... Get all latest entertainment & viral stories on english.lokmat.com Home > National > Air India Express crash: What exactly happened in Kerala Air India Express crash: What exactly happened in Kerala English.Lokmat.co…	[{'type': 'Casualties and Losses', 'start': 1067, 'end': 1159, 'text': 'at least 15 people had been killed. At least four passengers are still stuck in the wreckage'}, {'type': 'Investigator of the accident', 'start': 1313, 'end': 1326, 'text': 'Kerala Police'}, {'type': 'Investigator of the accident', 'start': 1510, 'end': 1558, 'text': 'the Directorate General of Civil Aviation (DGCA)'}, {'type…
5f2de11e9f2a136b12818572	Air crash	Updated 01:43 a.m., August 8, 2020 MALAPPURAM – At least 15 people are said to have died when an Air India Express flight crash-landed and split into two on Friday (Aug 7) night after skidding Air India Express flight from Dubai with 190 aboard crash lands at Kerala airport By: The Straits Times / Asia News Network August 08,2020 - 06:46 AM The plane, carrying 191 passengers, crashed after it ove…	[{'type': 'Location', 'start': 260, 'end': 274, 'text': 'Kerala airport'}, {'type': 'Location', 'start': 35, 'end': 45, 'text': 'MALAPPURAM'}, {'type': 'Casualties and Losses', 'start': 48, 'end': 88, 'text': 'At least 15 people are said to have died'}, {'type': 'Agency to which the aircraft belongs', 'start': 97, 'end': 114, 'text': 'Air India Express'}, {'type': 'Date', 'start': 157, 'end': 177…
5f2deb0ad61c87697fd4ebde	Air crash	Flight repatriating Indians stranded by Covid-19 crash -lands, at least 17 killedThe plane overshot the runway in heavy rain near the southern city of Kozhikode, Kerala on Friday Flight repatriating Indians stranded by Covid-19 crash-lands, at least 17 killed Published 11:46 pm At least 17 people were killed and more than 100 injured when an Air India Express passenger plane repatriating Indians …	[{'type': 'Casualties and Losses', 'start': 241, 'end': 259, 'text': 'at least 17 killed'}, {'type': 'Causes', 'start': 114, 'end': 124, 'text': 'heavy rain'}, {'type': 'Location', 'start': 125, 'end': 168, 'text': 'near the southern city of Kozhikode, Kerala'}, {'type': 'Agency to which the aircraft belongs', 'start': 344, 'end': 361, 'text': 'Air India Express'}, {'type': 'Flight No.', 'start':…
5f2dea4e9f2a136b1281d5a1	Air crash	Air India flight from Dubai crashlands in Kozhikode, both pilots among 17 killed Air India flight from Dubai crashlands in Kozhikode, both pilots among 17 killed Around 100 injured; plane skids off runway, breaks into two Written by Shaju Philip | Kozhikode | Published: August 8, 2020 5:17:04 am An Air India Express flight with passengers on board en route from Dubai skidded off the runway while …	[{'type': 'Agency to which the aircraft belongs', 'start': 0, 'end': 9, 'text': 'Air India'}, {'type': 'Taking-off Place', 'start': 22, 'end': 27, 'text': 'Dubai'}, {'type': 'Location', 'start': 42, 'end': 51, 'text': 'Kozhikode'}, {'type': 'Casualties and Losses', 'start': 71, 'end': 80, 'text': '17 killed'}, {'type': 'Survivors', 'start': 162, 'end': 180, 'text': 'Around 100 injured'}, {'type':…
5f2f37fd9f2a136b128e7606	Air crash	Air India Express flight touched down beyond safe zone, death toll rises to 18 Air India Express flight touched down beyond safe zone, death toll rises to 18 Landed beyond 3,000-ft mark, instead of 500 ft, using one-third of runway Written by Pranav Mukul , Shaju Philip | Kozhikode, New Delhi | Updated: August 9, 2020 4:57:06 am A woman whose husband died in the crash, in Kozhikode on Saturday. T…	[{'type': 'Agency to which the aircraft belongs', 'start': 0, 'end': 17, 'text': 'Air India Express'}, {'type': 'Casualties and Losses', 'start': 56, 'end': 78, 'text': 'death toll rises to 18'}, {'type': 'Investigator of the accident', 'start': 439, 'end': 458, 'text': 'AP As investigators'}, {'type': 'Taking-off Place', 'start': 543, 'end': 548, 'text': 'Dubai'}, {'type': 'Location', 'start': 5…
5f35fa78d61c873ae2d077f2	Other	incidents Flight that crashed in 1985 spotted 35 years later on plane tracker It was 35 years ago when flight JL123 crashed into mountains near Tokyo. Now eagle-eyed aviation fans have spotted a spooky detail in an online plane tracker. Harry Pettit, The Sun Image ‘It ripped control away from the pilot’: The reason Boeing’s 737 crashed twice After two deadly crashes that killed hundreds of people…	[]
5f35cdc5d61c873ae2ce26fd	Air crash	Before crash in Kozhikode, another plane struggled to land, ATC cleared a take-off Before crash in Kozhikode, another plane struggled to land, ATC cleared a take-off An hour and 40 minutes before Air India Express Flight IX1344 crashed, an ATR72-600 turboprop aircraft operated by IndiGo faced difficulty approaching Kozhikode on a flight from Bengaluru, but managed to land safely at 5.58 pm. Writt…	[{'type': 'Location', 'start': 99, 'end': 108, 'text': 'Kozhikode'}, {'type': 'Agency to which the aircraft belongs', 'start': 196, 'end': 213, 'text': 'Air India Express'}, {'type': 'Flight No.', 'start': 214, 'end': 227, 'text': 'Flight IX1344'}, {'type': 'Investigator of the accident', 'start': 1407, 'end': 1456, 'text': 'The Aircraft Accident Investigation Bureau (AAIB)'}, {'type': 'Investiga…
5c4658e9d61c87609c9beac4	Air crash	Air and sea search launched after aircraft goes missing over AlderneyGuernsey and Alderney coastguards are conducting the S&R mission. The plane is believed to have lost contact near the Casquets lighthouse at 8.30pm. comments An air and sea search has been launched in the Channel Islands for a light aircraft which lost contact at 8.30pm this evening. The Piper Malibu with two people on board is …	[{'type': 'Location', 'start': 178, 'end': 206, 'text': 'near the Casquets lighthouse'}, {'type': 'Location', 'start': 274, 'end': 289, 'text': 'Channel Islands'}, {'type': 'Passengers', 'start': 376, 'end': 395, 'text': 'two people on board'}, {'type': 'Taking-off Place', 'start': 546, 'end': 562, 'text': 'Nantes in France'}, {'type': 'Initially Scheduled Landing Place', 'start': 566, 'end': 582…
5c4cef4ed61c87609c2ad96e	Air crash	Shocking moment Russian nuclear-capable bomber crashes in a fireballShocking footage has emerged of the horrific crash involving a the fatal crash of a Russian nuclear capable bomber which crashed north of the Arctic Circle in a blizzard, killing three of the four crew. show ad Shocking moment Russian bomber splits in two and explodes into a fireball after landing heavily in a blizzard killing th…	[{'type': 'Casualties and Losses', 'start': 239, 'end': 252, 'text': 'killing three'}, {'type': 'Crew', 'start': 253, 'end': 269, 'text': 'of the four crew'}, {'type': 'Causes', 'start': 359, 'end': 388, 'text': 'landing heavily in a blizzard'}, {'type': 'Agency to which the aircraft belongs', 'start': 415, 'end': 426, 'text': 'The Tupolev'}, {'type': 'Flight No.', 'start': 427, 'end': 434, 'text…
5c562b00d61c876dc6132010	Other	Nigeria: VP Osinbajo's Crash - Nigerians React Tagged: Photo: Vanguard Vice President Yemi Osinbajo. Reactions have continued to trail the helicopter crash of vice president Yemi osinbajo, the vice president's chopper crash-landed in Kebba, Kogi state when the vice president was en route Kogi for the APC Presidential campaign. Atiku Abubakar‏ Dear Vice President @ProfOsinbajo, I just received new…	[]
5c579050d61c876dc61f50e1	Air crash	The Cessna 414A had just taken off from Fullerton Municipal Airport when it crashed in Yorba Linda. Two dead, two hospitalized after plane crashes into home in California A witness said she saw the plane "burst into flames" and plummet into the hills. Feb. 4, 201901:00 Breaking News Emails Get breaking news alerts and special reports. The news and stories that matter, delivered weekday mornings. …	[{'type': 'Agency to which the aircraft belongs', 'start': 0, 'end': 15, 'text': 'The Cessna 414A'}, {'type': 'Agency to which the aircraft belongs', 'start': 40, 'end': 67, 'text': 'Fullerton Municipal Airport'}, {'type': 'Location', 'start': 87, 'end': 98, 'text': 'Yorba Linda'}, {'type': 'Casualties and Losses', 'start': 100, 'end': 126, 'text': 'Two dead, two hospitalized'}, {'type': 'Date', …
5c57805209b1494b675b3c07	Air crash	02/03/2019 06:14 pm ET Updated 5 minutes ago At Least 2 Dead After Small Plane Crash In California Footage shared to Twitter shows debris strewn across a street in Yorba Linda, Orange County. By David Barden At least two people are dead after a small plane crashed in a residential area of Orange County, California, on Sunday afternoon. Federal Aviation Administration spokesman Allen Kenitzer told…	[{'type': 'Location', 'start': 290, 'end': 315, 'text': 'Orange County, California'}, {'type': 'Date', 'start': 317, 'end': 336, 'text': 'on Sunday afternoon'}, {'type': 'Investigator of the accident', 'start': 338, 'end': 369, 'text': 'Federal Aviation Administration'}, {'type': 'Agency to which the aircraft belongs', 'start': 428, 'end': 439, 'text': 'Cessna 414A'}, {'type': 'Casualties and Los…
5c58d936d61c876dc62e0516	Air crash	Pilot whose plane crashed into a California home was a retired police officerAuthorities identified Antonio Pastini, 75, of Gardnerville, Nevada, as the pilot whose plane crashed into a home in Yorba Linda, California on Sunday, killing himself and four others. Pilot whose plane crashed into California home, killing 5, was retired police officer Officials were using DNA to identify the four peopl…	[{'type': 'Location', 'start': 194, 'end': 217, 'text': 'Yorba Linda, California'}, {'type': 'Casualties and Losses', 'start': 229, 'end': 260, 'text': 'killing himself and four others'}, {'type': 'Date', 'start': 537, 'end': 549, 'text': 'Feb. 3, 2019'}, {'type': 'Investigator of the accident', 'start': 954, 'end': 994, 'text': "Orange County Sheriff's Lt. Cory Martino"}, {'type': 'Survivors', '…
5c60c094d61c870ff601638d	Air crash	MH370 crash eyewitnesses 'show Malaysian government hid truth' about doomed planeMALAYSIA'S government tried to bury the truth about MH370 by covering up eyewitnesses' testimony, an investigator has claimed in a Daily Star Online exclusive. / Published 11th February 2019 MH370 expert Noel O'Gara says the plane was accidentally shot down on the orders of the Malaysian government. Noel, a private i…	[{'type': 'Flight No.', 'start': 0, 'end': 5, 'text': 'MH370'}, {'type': 'Investigator of the accident', 'start': 382, 'end': 410, 'text': 'Noel, a private investigator'}, {'type': 'Agency to which the aircraft belongs', 'start': 669, 'end': 686, 'text': 'Malaysia Airlines'}, {'type': 'Passengers', 'start': 1052, 'end': 1066, 'text': '239 passengers'}, {'type': 'Taking-off Place', 'start': 1121, …
5c620a3dd61c870ff61c5b55	Other	REVEALED: The real reason plane was denied landing permission in ChinaFlight NZ289 left Auckland shortly before midnight on Saturday only to land at the same airport about 10am on Sunday, leaving 270 passengers furious. Daily Mail Australia has contacted Air New Zealand for comment. Dozens of passengers fumed on social media about the 'serious administrative cock-up'. Air New Zealand apologised t…	[]
5c2d4bdc1cce412bd71d110d	Armed Conflict	BEIRUT, LEBANON (12:45 A.M.) - Hay'at Tahrir Al-Sham's large-scale offensive in northwestern Syria has now spread to the Idlib Governorate, where their HTS storms strategic rebel-held city in northeast Idlib HTS storms strategic rebel-held city in northeast Idlib By 0 BEIRUT, LEBANON (12:45 A.M.) – Hay’at Tahrir Al-Sham’s large-scale offensive in northwestern Syria has now spread to the Idlib Gov…	[{'type': 'Attacker', 'start': 31, 'end': 53, 'text': "Hay'at Tahrir Al-Sham'"}, {'type': 'Location', 'start': 121, 'end': 138, 'text': 'Idlib Governorate'}, {'type': 'Location', 'start': 300, 'end': 407, 'text': 'Hay’at Tahrir Al-Sham’s large-scale offensive in northwestern Syria has now spread to the Idlib Governorate'}, {'type': 'Target', 'start': 444, 'end': 486, 'text': 'key city near the Al…
5c426a50d61c87609c503174	Armed Conflict	The Turkish troops, deployed in Syria’s Afrin, opened fire on Friday at the Kurdish People's Protection Units (YPG) in response to the latter’s fire from Turkish Army attacks Syrian Kurds in northern Aleppo Turkish Army attacks Syrian Kurds in northern Aleppo By 0 Turkish army soldiers stand guard as Kurdish people wait in a hope to enter Cizre, a town subject to a curfew as part of a controversi…	[{'type': 'Attacker', 'start': 4, 'end': 18, 'text': 'Turkish troops'}, {'type': 'Date', 'start': 62, 'end': 68, 'text': 'Friday'}, {'type': 'Military Strength(Units involved)', 'start': 76, 'end': 115, 'text': "Kurdish People's Protection Units (YPG)"}, {'type': 'Target', 'start': 228, 'end': 240, 'text': 'Syrian Kurds'}, {'type': 'Location', 'start': 244, 'end': 259, 'text': 'northern Aleppo'}]
5c5f5fcbd61c870ff6eb0521	Armed Conflict	The Syrian Democratic Forces say they have started the decisive battle to finish what remains of Islamic State militants, who are now besieged to less than 1 per cent of the territory they once controlled across large parts of Syria and Iraq. US-backed forces launch 'decisive battle' against last Islamic State enclave in Syria Posted February 10, 2019 10:07:56 US-backed and Kurdish-led Syrian for…	[{'type': 'Attacker', 'start': 0, 'end': 28, 'text': 'The Syrian Democratic Forces'}, {'type': 'Target', 'start': 97, 'end': 120, 'text': 'Islamic State militants'}, {'type': 'Location', 'start': 511, 'end': 524, 'text': 'eastern Syria'}, {'type': 'Casualties and Losses', 'start': 538, 'end': 574, 'text': 'More than 20,000 civilians evacuated'}, {'type': 'Military Strength(Units involved)', 'star…
5c60d40cd61c870ff60265b9	Armed Conflict	Afghan, coalition forces kill 30 Taliban, ISIS-K militants in past 24 hours 11 February 2019 03:11 (UTC+04:00) 0 The Afghan and coalition forces have killed at least 30 Taliban and ISIS Khurasan (ISIS-K) militants during their latest operations which were conducted in the past 24 hours, Trend reported citing Khaama Press. According to the informed military sources, a coalition air strike in Khugy…	[{'type': 'Attacker', 'start': 113, 'end': 144, 'text': 'The Afghan and coalition forces'}, {'type': 'Weapon and Equipment used', 'start': 380, 'end': 390, 'text': 'air strike'}, {'type': 'Location', 'start': 394, 'end': 433, 'text': 'Khugyani district of Nangarhar province'}, {'type': 'Military Strength(Units involved)', 'start': 705, 'end': 730, 'text': 'The Afghan Special Forces'}, {'type': 'C…
5c6f0a33d61c8702698b9531	Other	In Syria, ISIS and Jaish Al Islam forced children to fight and watch beheadings. Traumatized child soldiers and their families open up about the horrors, and their fight for a future. Where Childhood Died Former Syrian child soldiers and their emotional scars In areas held by radical Islamists, children were made to witness and even take part in, atrocities. The Syrian Army may have chased the ex…	[]
5c6bbf4dd61c87147697c6f3	Other	How many IS foreign fighters are left?More than 40,000 jihadists from 110 countries are thought to have travelled to Syria and Iraq. Image copyright Reuters Image caption A jihadist fighter filming a military parade in Raqqa in 2014 US President Donald Trump has called on European countries to repatriate hundreds of foreign Islamic State (IS) militants being detained by Kurdish-led forces in nort…	[]
5c7c6dca9f2a13375d9fa44b	Armed Conflict	middle east ISIS fighters put up fierce resistance to defend last pocket Black rings of smoke are billowing out a small village where Islamic State is desperately hanging on to its last tiny piece of territory. AP news.com.au March 4, 201911:09am Trucks of civilians who have fled fighting in Bagouz are transported to a camp after being screened by members of the SDF at a makeshift screening point…	[{'type': 'Target', 'start': 134, 'end': 147, 'text': 'Islamic State'}, {'type': 'Location', 'start': 576, 'end': 609, 'text': 'on the riverside in eastern Syria'}, {'type': 'Weapon and Equipment used', 'start': 621, 'end': 673, 'text': 'snipers, guided missiles and surprise tunnel attacks'}, {'type': 'Date', 'start': 717, 'end': 723, 'text': 'Sunday'}, {'type': 'Attacker', 'start': 731, 'end': 7…
5c7dbed99f2a13375db11607	Armed Conflict	Scores of jihadists have surrendered and left Islamic State’s last territory in Syria after one of the most intensive bombardments of a US-backed campaign to end the caliphate.About 150 fighters and 250 civilians boarded trucks sent into Baghuz by Kurdish forces encircling the last patch of territor Isis hardcore surrenders in Syria after pounding from above Catherine Philp, Bruno Waterfield, Ber…	[{'type': 'Target', 'start': 10, 'end': 19, 'text': 'jihadists'}, {'type': 'Military Strength(Units involved)', 'start': 176, 'end': 212, 'text': 'About 150 fighters and 250 civilians'}, {'type': 'Location', 'start': 238, 'end': 244, 'text': 'Baghuz'}, {'type': 'Attacker', 'start': 433, 'end': 474, 'text': 'Kurdish-led forces backed by US warplanes'}, {'type': 'Weapon and Equipment used', 'start'…
5c989b4ed61c8714ef16ae48	Armed Conflict	Turkey has been the only nation that has exhibited true form in the fight against terrorism by engaging in hand-to-hand combat with Daesh through its two... Defense Ministry: Turkey only country targeting Daesh with ground forces DAILY SABAH WITH AA ADD A MESSAGE YOUR E-MAIL As Turkuvaz, we process your personal data and make every effort to protect your data by taking technical and administrativ…	[{'type': 'Weapon and Equipment used', 'start': 216, 'end': 229, 'text': 'ground forces'}, {'type': 'Target', 'start': 688, 'end': 693, 'text': 'Daesh'}, {'type': 'Casualties and Losses', 'start': 851, 'end': 880, 'text': 'over 3,000 radical terrorists'}, {'type': 'Military Strength(Units involved)', 'start': 818, 'end': 838, 'text': 'Turkish Armed Forces'}, {'type': 'Attacker', 'start': 556, 'en…
5ccd4bd9d61c876fcbc58091	Armed Conflict	Syrian rebels foil regime ground assault on Idlib Thousands of Syrians have fled their homes in Idlib [Getty] Date of publication: 4 May, 2019 Share this page: Syria's Idlib has come under a fierce assault from regime forces and Russia. Tags: Idlib , Syria , rebels , barrel bombs Syrian regime forces - backed by airstrikes - launched a ground assault on opposition Idlib province on Friday, the fi…	[{'type': 'Location', 'start': 96, 'end': 101, 'text': 'Idlib'}, {'type': 'Target', 'start': 160, 'end': 173, 'text': "Syria's Idlib"}, {'type': 'Attacker', 'start': 211, 'end': 235, 'text': 'regime forces and Russia'}, {'type': 'Weapon and Equipment used', 'start': 314, 'end': 352, 'text': 'airstrikes - launched a ground assault'}, {'type': 'Date', 'start': 385, 'end': 391, 'text': 'Friday'}, {'…
5cf47c209f2a1322193e60e8	Armed Conflict	Ten killed as Israel strikes Syria in response to rocket attacks Syrian air defenses had to intercept Israeli missiles targeting an area in Damascus in January. Source: AAP Israeli aircraft struck Syrian army targets after rockets were fired at the occupied Golan Heights. Updated Share on Facebook Share on Twitter Israel carried out air strikes in Syria on Sunday in response to rare rocket fire f…	[{'type': 'Casualties and Losses', 'start': 0, 'end': 10, 'text': 'Ten killed'}, {'type': 'Attacker', 'start': 173, 'end': 189, 'text': 'Israeli aircraft'}, {'type': 'Target', 'start': 197, 'end': 216, 'text': 'Syrian army targets'}, {'type': 'Date', 'start': 359, 'end': 365, 'text': 'Sunday'}, {'type': 'Weapon and Equipment used', 'start': 554, 'end': 565, 'text': 'two rockets'}, {'type': 'Locat…
5d0586519f2a132219e31975	Armed Conflict	Read more about Syria: 7 killed in air strikes by Assad regime on Business Standard. At least seven were killed in air strikes by the Syrian government on the northwest province of Idlib on Saturday.Around 15 other suffered injuries in the attacks by President Bashar al-Assad regime.Out of seven, three people were killed in an air Syria: 7 killed in air strikes by Assad regime Last Updated at Jun…	[{'type': 'Casualties and Losses', 'start': 23, 'end': 31, 'text': '7 killed'}, {'type': 'Weapon and Equipment used', 'start': 35, 'end': 46, 'text': 'air strikes'}, {'type': 'Attacker', 'start': 130, 'end': 151, 'text': 'the Syrian government'}, {'type': 'Target', 'start': 159, 'end': 186, 'text': 'northwest province of Idlib'}, {'type': 'Date', 'start': 190, 'end': 198, 'text': 'Saturday'}, {'t…
5d249eb19f2a134256e59cd5	Armed Conflict	In April an Israeli airstrike struck an Iranian base in Syria on the road to the ancient city of Palmyra. The target, according to an Israeli report, was an Iranian 3rd Khordad air defense system. Two months later a U.S. Global Hawk drone flying over the Gulf of Oman was struck by a missile fired by... Innovations in the U.S.-Israel Security Alliance Cutting-edge Israeli defense technology has be…	[{'type': 'Date', 'start': 0, 'end': 8, 'text': 'In April'}, {'type': 'Attacker', 'start': 12, 'end': 19, 'text': 'Israeli'}, {'type': 'Weapon and Equipment used', 'start': 20, 'end': 29, 'text': 'airstrike'}, {'type': 'Location', 'start': 53, 'end': 104, 'text': 'in Syria on the road to the ancient city of Palmyra'}, {'type': 'Target', 'start': 154, 'end': 195, 'text': 'an Iranian 3rd Khordad ai…
5d40d068d61c872b4f56f670	Armed Conflict	Al-Fatah al -Mubin operations room announces the killing of more than 15 members of the SAA "Tiger forces" near the village of Saliot, north of Hama, after...Al-Fatah al-Mubin operations room announces the killing of more than 15 members of the SAA "Tiger forces" near the village of Saliot, north of Hama, after being targeted by artillery and rockets. Explore Syrian Civil War news on live map in …	[{'type': 'Casualties and Losses', 'start': 49, 'end': 106, 'text': 'killing of more than 15 members of the SAA "Tiger forces"'}, {'type': 'Attacker', 'start': 158, 'end': 175, 'text': 'Al-Fatah al-Mubin'}, {'type': 'Location', 'start': 264, 'end': 305, 'text': 'near the village of Saliot, north of Hama'}, {'type': 'Target', 'start': 245, 'end': 263, 'text': 'SAA "Tiger forces"'}, {'type': 'Weapo…
5d61c96cd61c87411382d354	Armed Conflict	Israeli aircraft on Saturday struck Iranian forces near Damascus that had been planning to launch "killer drones" at targets in Israel, an Israeli military spokesman said. August 24, 2019 / 8:57 PM / Updated 15 minutes ago Israel hits Iranian force in Syria to stop 'killer drones': military 3 Min Read JERUSALEM/DAMASCUS (Reuters) - Israeli aircraft on Saturday struck Iranian forces near Damascus …	[{'type': 'Attacker', 'start': 0, 'end': 16, 'text': 'Israeli aircraft'}, {'type': 'Date', 'start': 20, 'end': 28, 'text': 'Saturday'}, {'type': 'Location', 'start': 51, 'end': 64, 'text': 'near Damascus'}, {'type': 'Weapon and Equipment used', 'start': 98, 'end': 113, 'text': '"killer drones"'}, {'type': 'Target', 'start': 527, 'end': 576, 'text': 'Iranian Quds Force operatives and Shiite militi…
5d61cc899f2a13112521a25c	Armed Conflict	JERUSALEM: The Israeli military attacked targets near Damascus late Saturday in what it said was a successful effort to thwart an imminent Iranian drone strike on Israel, stepping up an already heightened campaign against Iranian military activity in the region. The late-night airstrike, which triggered Syrian anti-aircraft fire, appeared to be one of the most intense attacks Israeli jets hit tar…	[{'type': 'Attacker', 'start': 11, 'end': 31, 'text': 'The Israeli military'}, {'type': 'Location', 'start': 49, 'end': 62, 'text': 'near Damascus'}, {'type': 'Date', 'start': 63, 'end': 76, 'text': 'late Saturday'}, {'type': 'Weapon and Equipment used', 'start': 278, 'end': 330, 'text': 'airstrike, which triggered Syrian anti-aircraft fire'}, {'type': 'Target', 'start': 2001, 'end': 2107, 'text'…
5d6471d99f2a13112544ae98	Armed Conflict	JEDDAH: The Arab coalition has destroyed another war drone launched by Houthi "terrorists" in Yemen toward Saudi Arabia, the Saudi Press Agency (SPA) reported early Tuesday. Col. Turki Al-Maliki, spokesman of the coalition, said in a statement that the latest drone originating from Sanaa was bound for the southwestern city of Khamis Mushayt when it was intercepted. It was the Coalition forces int…	[{'type': 'Attacker', 'start': 71, 'end': 90, 'text': 'Houthi "terrorists"'}, {'type': 'Military Strength(Units involved)', 'start': 8, 'end': 26, 'text': 'The Arab coalition'}, {'type': 'Weapon and Equipment used', 'start': 49, 'end': 58, 'text': 'war drone'}, {'type': 'Location', 'start': 91, 'end': 119, 'text': 'in Yemen toward Saudi Arabia'}, {'type': 'Date', 'start': 159, 'end': 172, 'text':…
5d6ad118d61c872c5f029c28	Armed Conflict	Nima Rooz By TOLOnews.com NIMA ROZ: Taliban Attack On Kunduz Discussed Sources said that heavy clashes are ongoing between security forces and Taliban militants on the outskirts of Kunduz city since midnight. The Taliban attacked the northeastern city of Kunduz from three directions at about 1:30 am early Saturday, sources said. Two members of Kunduz Provincial Council told TOLOnews that reinforc…	[{'type': 'Attacker', 'start': 36, 'end': 43, 'text': 'Taliban'}, {'type': 'Target', 'start': 54, 'end': 60, 'text': 'Kunduz'}, {'type': 'Date', 'start': 284, 'end': 315, 'text': 'at about 1:30 am early Saturday'}, {'type': 'Military Strength(Units involved)', 'start': 475, 'end': 503, 'text': 'the Special Forces’ 303 Unit'}, {'type': 'Location', 'start': 519, 'end': 530, 'text': 'Kunduz city'}]
5d9e18aa9f2a1335b52aade3	Armed Conflict	Turkey launched a military operation against Kurdish fighters in Syria after U.S. forces pulled back from the area. Egypt condemns Turkish military attacks in Syria Published: Oct 9, 2019 1:16 p.m. ET Share Turkey launched a military operation against Kurdish fighters in Syria after U.S. forces pulled back from the area BULENT KILIC Smokes rises from the Syrian town of Tal Abyad after Turkish bom…	[{'type': 'Attacker', 'start': 0, 'end': 6, 'text': 'Turkey'}, {'type': 'Target', 'start': 45, 'end': 61, 'text': 'Kurdish fighters'}, {'type': 'Location', 'start': 65, 'end': 70, 'text': 'Syria'}, {'type': 'Weapon and Equipment used', 'start': 396, 'end': 404, 'text': 'bombings'}]
5d9e6cfd9f2a1335b52e1c84	Armed Conflict	BEIRUT — Kurdish fighters who defeated Islamic State across much of Syria with U.S. help will struggle to fend off the Turkish army and its Syrian rebel allies who thrust across the border on Wednesday in a long-threatened offensive.Under Turkish attack after their U.S. Syrian Kurds outgunned but vow to inflict toll on Turkish army Reuters Share Adjust Comment Print BEIRUT — Kurdish fighters who …	[{'type': 'Location', 'start': 0, 'end': 6, 'text': 'BEIRUT'}, {'type': 'Target', 'start': 9, 'end': 25, 'text': 'Kurdish fighters'}, {'type': 'Attacker', 'start': 119, 'end': 159, 'text': 'Turkish army and its Syrian rebel allies'}, {'type': 'Military Strength(Units involved)', 'start': 266, 'end': 283, 'text': 'U.S. Syrian Kurds'}, {'type': 'Military Strength(Units involved)', 'start': 321, 'en…
5d9e68d89f2a1335b52de86f	Armed Conflict	October 9, 2019 / 11:03 PM / Updated 2 minutes ago Syrian Kurds outgunned but vow to inflict toll on Turkish army Ellen Francis , Tom Perry 6 Min Read BEIRUT (Reuters) - Kurdish fighters who defeated Islamic State across much of Syria with U.S. help will struggle to fend off the Turkish army and its Syrian rebel allies who thrust across the border on Wednesday in a long-threatened offensive. Unde…	[{'type': 'Target', 'start': 170, 'end': 186, 'text': 'Kurdish fighters'}, {'type': 'Attacker', 'start': 276, 'end': 320, 'text': 'the Turkish army and its Syrian rebel allies'}, {'type': 'Date', 'start': 353, 'end': 362, 'text': 'Wednesday'}, {'type': 'Military Strength(Units involved)', 'start': 478, 'end': 508, 'text': 'Syrian Democratic Forces (SDF)'}, {'type': 'Weapon and Equipment used', 's…
5d9f74ded61c875807461c39	Armed Conflict	Turkish planes bomb Syria, causing panic among Christians, others Oct 9, 2019 CATHOLIC_NEWS_SERVICE A Turkish milItary convoy is pictured in Kilis near the Turkish-Syrian border Oct. 9, 2019. Turkish warplanes have begun attacking northeastern Syria, causing widespread panic among Christian and other religious communities caught up in the aerial bombardments. (Credit: CNS photo/Mehmet Ali Dag, Ih…	[{'type': 'Attacker', 'start': 192, 'end': 209, 'text': 'Turkish warplanes'}, {'type': 'Target', 'start': 231, 'end': 249, 'text': 'northeastern Syria'}, {'type': 'Location', 'start': 147, 'end': 177, 'text': 'near the Turkish-Syrian border'}, {'type': 'Weapon and Equipment used', 'start': 341, 'end': 360, 'text': 'aerial bombardments'}, {'type': 'Military Strength(Units involved)', 'start': 1220…
5c3537e61cce417f7bd41d20	Other	The Ian Wooldridge Award: Sportsmail reporters give their picksEstablished in honour of Sportsmail legend Ian Wooldridge, who died in 2007, this annual award is voted for by you. Here, our writers offer some suggestions. Roger Federer won last year. PAUL NEWMAN Nominee: Alastair Cook There can only be one winner this year. How Ian would have loved to have been at The Oval last summer to see Alast…	[]
5c4926bed61c87609cd8f77a	Other	The Oscars: what you may have missed in ‘Roma’Director Alfonso Cuarón's 'Roma' has received 10 Oscar nominations. Here, a sociologist explains the hidden historical and cultural context of the film. The Oscars: what you may have missed in ‘Roma’ January 8, 2019 11.33pm GMT • Updated January 22, 2019 8.17pm GMT Critics and audiences of the Oscar-nominated film Roma may be missing important Mexican…	[]
5c37ea62d61c873ab2af8537	Other	CES is overwhelming to say the least, but we've crowned two products with our "Best of CES 2019" awards for their unique contribution to green... Best of CES: Harley-Davidson Livewire, Swagtron Swagcycle 2 and more Reddit CES is overwhelming to say the least, but we’ve crowned two products with our “Best of CES 2019” awards for their unique contribution to green transportation. Both are 2-wheeled…	[]
5c3bc829d61c8770558071e9	Other	Critics' Choice 2019: Best dressed stars arrive on the red carpetAfter the shock upset of Bohemian Rhapsody taking the Best Picture gong at the Golden Globes, all eyes will be on the Best Picture category at tonight's Critics' Choice Awards. Share Michael B. Jordan has received a nomination for supporting actor. First Man, starring Ryan Gosling as astronaut Neil Armstrong, received 10 nods includ…	[]
5c47a9c0d61c87609cb85ace	Other	Here's Why 'Roma' Could Be the First Foreign-Language Oscar Winner for Best PictureNine foreign-language films were nominated for Best Picture. None succeeded, but their histories also suggest why "Roma" may be different. “Roma” Netflix Alfonso Cuaron’s “ Roma ” has tied “ Crouching Tiger , Hidden Dragon ” with 10 Oscar nominations, the most ever for a non-English language contender. This comes o…	[]
5c6bcd789f2a137ee6bfd440	Other	CNET TV and Movies Golden Globes 2019: Macaulay Culkin tweets like brother's nom is a shock "Kieran is nominated? What is Succession? I should really answer his calls more," Culkin tweets. A joke, hopefully. by Bonnie Burton January 6, 2019 6:48 PM PST Actor Macaulay Culkin -- who's now known as Macaulay Macaulay Culkin Culkin thanks to a new middle name picked by the internet -- had a lot to say…	[]
5c86f72c9f2a1379dc3c3af2	Bank Robbery	Police On The Hunt For Charlotte Bank Robber - Charlotte, NC - Do you recognize this man? Charlotte police hope someone will, and say he was behind a robbery of a Wells Fargo Bank Monday. police & fire Shared from Charlotte, NC Police On The Hunt For This Charlotte Bank Robbery Suspect Do you recognize this man? Charlotte police hope someone will, and say he was behind a robbery of a Wells Fargo …	[{'type': 'Investigating agency', 'start': 590, 'end': 606, 'text': 'Charlotte police'}, {'type': 'Bank Name', 'start': 713, 'end': 729, 'text': 'Wells Fargo Bank'}, {'type': 'Date', 'start': 730, 'end': 736, 'text': 'Monday'}, {'type': 'Location', 'start': 824, 'end': 861, 'text': 'at 13715 Conlan Circle in Ballantyne.'}, {'type': 'Weapon Used', 'start': 954, 'end': 973, 'text': 'armed with a we…
5cabd75b9f2a137c4d9a8b19	Bank Robbery	Images Of Niles Bank Robbery Released By FBI - Niles-Morton Grove, IL - An armed man wearing a fake beard and a Chicago White Sox hat robbed a Chase Bank Saturday on Dempster Street, authorities said. Shared from Niles-Morton Grove, IL FBI Releases Images Of Niles Bank Robber An armed man wearing a fake beard and a Chicago White Sox hat robbed a Chase Bank Saturday on Dempster Street, authorities…	[{'type': 'Investigating agency', 'start': 41, 'end': 44, 'text': 'FBI'}, {'type': 'Bank Name', 'start': 348, 'end': 358, 'text': 'Chase Bank'}, {'type': 'Location', 'start': 371, 'end': 386, 'text': 'Dempster Street'}, {'type': 'Date', 'start': 531, 'end': 544, 'text': 'April 6, 2019'}, {'type': 'Perpetrators', 'start': 743, 'end': 879, 'text': 'in his 30s, from 5 foot, 2 inches to 5 foot, 3 inc…
5cf57253d61c8739c4a1b8b8	Other	The thought of losing a beloved pet is enough to bum anyone out something fierce, but having your dog die, getting robbed, and then realizing that ... Toronto heartbroken over robbery victim's plea for photos of her dead dog Stay in the loop Unsubscribe anytime or contact us for details. The thought of losing a beloved pet is enough to bum anyone out something fierce, but having your dog die, get…	[]
5d6da8719f2a1369e363c4e0	Other	Car snatchers’ paradise - The Nation NewspaperResidents of Federal Capital Territory (FCT) have raised the alarm over the menace of car theft and commercial vehicle robbery or one-chance ... Car snatchers’ paradise 0 Residents of Federal Capital Territory (FCT) have raised the alarm over the menace of car theft and commercial vehicle robbery or one-chance in the nation’s capital. GBENGA OMOKHUNU …	[]
5d7ab32dd61c87509bb86c80	Bank Robbery	Gone in just 10 minutes: How gunmen stole Sh42m : The Standard Ali Abdi and Cyrus Ombati 13th Sep 2019 00:00:00 GMT +0300 Security lapse sees robbers steal Sh42m in 10 minutes. [Photo: Courtesy] Two gunmen seized cash estimated at Sh42 million after a 10-minute robbery at an airstrip in Moyale, abetted by numerous security lapses, including absence of armed escort to receive the money. The Cessna…	[{'type': 'Perpetrators', 'start': 195, 'end': 205, 'text': 'Two gunmen'}, {'type': 'Stolen amount', 'start': 218, 'end': 243, 'text': 'estimated at Sh42 million'}, {'type': 'Location', 'start': 276, 'end': 294, 'text': 'airstrip in Moyale'}, {'type': 'Date', 'start': 466, 'end': 482, 'text': '1pm on Wednesday'}, {'type': 'Bank Name', 'start': 609, 'end': 620, 'text': 'Equity Bank'}, {'type': 'We…
5dba4da39f2a133202534b23	Other	How Would You Rob a Bank? "I would go through the wall. I think I'd get away with it." Snap How would you rob a bank ? I know how I'd do it: I'd get a job at one, straight out of school, and work there for years, gaining the absolute trust of my colleagues. Then, one day, on an evening shift, I'd be captured on CCTV looking absolutely terrified as a gang of armed men rush the place and make off w…	[]
5dd8e1d2d61c876adea4339c	Other	Imagine two thieves about to rob a bank. Before they .11/23/2019 2:34:50AM EST. How Liberals Defend Theft Share Tweet The opinions expressed by columnists are their own and do not necessarily represent the views of Townhall.com. Trending How Liberals Defend Theft Imagine two thieves about to rob a bank. Before they consummate the act, they discuss the ethics of what they are about to do. Is there…	[]
5e029f699f2a13114a4c868c	Bank Robbery	'Merry Christmas' bank robber gifts money"He robbed the bank, came out, threw the money all over the place," one witness said. Image copyright Colorado Springs Police A white-bearded man robbed a bank two days before Christmas before throwing the money in the air and enthusiastically wishing passers-by a merry Christmas, witnesses have said. Police said "an older white male" robbed the Academy Ba…	[{'type': 'Location', 'start': 402, 'end': 421, 'text': 'in Colorado Springs'}, {'type': 'Investigating agency', 'start': 928, 'end': 951, 'text': 'Colorado Springs police'}, {'type': 'Arrested', 'start': 973, 'end': 996, 'text': 'David Wayne Oliver, 65.'}, {'type': 'Bank Name', 'start': 389, 'end': 401, 'text': 'Academy Bank'}, {'type': 'Date', 'start': 422, 'end': 437, 'text': 'early on Monday'…
5e37d8814a5f8f46b62bd789	Other	Help Me Recover My Losses organized by Nawid AdelyarNawid Adelyar Help Me Recover My Losses Hey everyone, so if you didn't see my post on Facebook before, I got robbed last night and have lost my phone and wall Help Me Recover My Losses £105 raised of £500 goal Nawid Adelyar is organizing this fundraiser. Created 8 hours ago Travel & Adventure Hey everyone, so if you didn't see my post on Faceboo…	[]
5e4c73384a5f8f76cef9d492	Bank Robbery	Geesh, talk about a terrible first date. A woman accidentally became a getaway driver after her date decided to casually rob a bank. You know, the usual. Is it even a first date if one of you doesn't commit a crime? Woman Accidentally Becomes Getaway Driver For Her Date After He Robbed a Bank February 18, 2020 5:08 pm Stories for you February 18, 2020 2:49 pm | Share February 17, 2020 3:29 pm | S…	[{'type': 'Perpetrators', 'start': 848, 'end': 868, 'text': 'Christopher Castillo'}, {'type': 'Date', 'start': 989, 'end': 1002, 'text': 'December 2016'}, {'type': 'Investigating agency', 'start': 1072, 'end': 1113, 'text': 'Bristol County District Attorney’s office'}, {'type': 'Location', 'start': 1726, 'end': 1756, 'text': 'th Attleboro, Massachusetts. T'}, {'type': 'Transportation', 'start': 1…
5c562c9b09b1494b67505282	Other	Sprint king Usain Bolt ties quickest ever NFL 40-yard dashOlympic sprint champion Bolt might have caught the eye of a few NFL coaches when he stepped off the street and equalled the combine record for a 40-yard dash on Saturday. comments Olympic sprint champion Usain Bolt might have caught the eye of a few NFL coaches when he stepped off the street and equalled the combine record for a 40-yard da…	[]
5ccf747ad61c876fcbe43467	Other	Kipchoge to return to London to attempt historic sub-two hour marathonAfter crushing Sir Mo Farah and all others, Eliud Kipchoge will return his focus to beating the clock and a second attempt at an historic sub-two hour marathon in London. Share this article Share But Kipchoge, who won his fourth London Marathon eight days ago and holds the world record of 2:01.39, intends to have a second crack…	[]
5c363fb6d61c875fa6d105cd	Other	Greggs Plc jumped to a record in London trading after the U.K. bakery chain gave a bullish sales update, providing some relief to the country’s Greggs Plc jumped to a record in London trading after the U.K. bakery chain gave a bullish sales update, providing some relief to the country’s beleaguered shopping districts. Greggs Ups Profit Estimates Thanks to Vegan Sausage Rolls Skift Take The shift …	[]
5c539addd61c876dc6f51667	Other	SHOT Show: SIG's Champion Shooters And Their GunsIn the course of my many travels I get to meet some very interesting people whose names you are likely familiar with. I’ve rubbed shoulders with everyone from famous writers like Patrick Sweeney to legendary big game hunters like Craig Boddington. Some of the contacts in my phone and email might surprise you, but I … email Josh Wayner for TTAG In t…	[]
5c56220a09b1494b674ff851	Other	Usain Bolt tied the NFL's fastest 40-yard dash and he was super chill about itHe did it in sweats and sneakers like it was no big deal. 2019-02-02 23:01:05 UTC Usain Bolt really just did that. The retired Olympian tied the NFL's record for the fastest 40-yard dash, clocking in at 4.22 seconds, and he wasn't even wearing specialized running spikes. He did it in literal sweatpants and casual sneake…	[]
5c7f070f9f2a1351e28efbd1	Other	England in West Indies: Jonny Bairstow's career-best 68 helps tourists to victoryJonny Bairstow's eye-catching 68 sets up England's four-wicket win over West Indies in the first Twenty20 international.	[]
5e23a73b9f2a137708b03b71	Other	Boris Johnson will assemble key lieutenants in coming weeks for a crucial National Security Council meeting. Ministers and security officials will try to resolve an in-out issue posing an early test to his premiership — not Brexit, but Huawei. The Chinese telecoms giant, caught in a trade war b Huawexit? Ministers weigh Trump’s threats against 5G Boris Johnson faces tough choice on whether to ban…	[]
5c3a83381cce41757dc28342	Other	ARSENAL will reportedly continue talks with Barcelona on Monday about the possible loan signing of Denis Suarez. The 25-year-old is surplus to requirements at the Nou Camp, and is believed to be ke… GUNNER GET YA Arsenal to sit down with Barcelona on Monday to discuss Denis Suarez loan The 25-year-old midfielder has reportedly agreed terms with the Gunners as he looks to be reunited with Unai Eme…	[]
5c7e2bec9f2a13375db55558	Other	International Conference on Artificial Intelligence and Education Social Media International Conference on Artificial Intelligence and Education Thursday, 16 May 2019 - 9:00am to Saturday, 18 May 2019 - 6:00pm Where: Contact: aied@unesco.org The Government of the People’s Republic of China and UNESCO will co-organize an International conference on Artificial Intelligence (AI) and Education to stu…	[]
5c5fdde5d61c870ff6f1c9a8	Other	Musk visits Europe as Model 3 Teslas are readied for buyers Share this: February 9, 2019 at 11:59 pm | UPDATED: February 10, 2019 at 12:04 am By Daniel Zuidijk | Bloomberg In a move that will surely delight his many European fans, Elon Musk said he in Europe this weekend for the launch of the Tesla Model 3 and plans to visit Norway, the carmaker’s third-biggest market. Sharing an itinerary that h…	[]
5c7535739f2a133a4017287c	Other	My experience on the Imperial Full-Time MBA trip to Copenhagen - Imperial College Business School Intelligence HubMy experience on the Imperial Full-Time MBA trip to Copenhagen | Imperial College Business School Intelligence Hub My experience on the Imperial Full-Time MBA trip to Copenhagen Home > Imperial Business Intelligence > Student Blog > My experience on the Imperial Full-Time MBA trip to …	[]
5c69ed27d61c87147682a1a3	Other	OAKLAND (BCN) Former President Barack Obama will visit Oakland this week to mark the first national gathering of the Obama Foundation's My Brother's Keeper Alliance that supports boys and young men of color. MBK Rising! will begin with a day of service Monday in partnership with Bay Area community-based organizations, followed by the convening of hundreds of youth and community leaders on Tuesday…	[]
5c7067cd9f2a1337baf0de60	Other	Turkey Could Become Part of Moscow Format on Afghan Settlement - Rusian Envoy © Sputnik / Andrey Stenin 0 0 0 ANKARA (Sputnik) - Turkey is an important player in Afghanistan and could be included in the Moscow format of the Afghan settlement, Russia's Special Presidential Envoy for Afghanistan Zamir Kabulov said Friday. During his current visit to Ankara, Kabulov, who is also the head of the Seco…	[]
5c7963f4d61c873acbef2d73	Other	Newsom, Feinstein experiences this week fell on both sides of hot and cold spectrumLike February weather in California, temperate and frigid likewise apply to what Gov. Gavin Newsom and Sen. Dianne Feinstein encountered this past week with a pair of visits outside their comfort zones. SUBSCRIBE WITH GOOGLE #ReadLocal My guess is that Feinstein’s staff will more thoroughly vet the senator’s visito…	[]
5c4cc219d61c87609c280d74	Other	PCV (Pneumococcal Conjugate Vaccine) - Vaccine Knowledgenan PCV (Pneumococcal Conjugate Vaccine) PCV (Pneumococcal Conjugate Vaccine) Key vaccine facts The PCV used in the UK gives protection against 13 types of pneumococcal bacteria that all cause pneumococcal disease . There are over 90 different types of pneumococcal bacteria, and they cause a range of problems including ear infections and pne…	[]
5c4fb8ebd61c87609c635866	Other	Measles outbreak tips: How to protect infants Posted January 28, 2019 at 3:01 PM A young child with measles is covered with red spots circa the mid-1960s in the U.S. CDC.gov ( "Scott LaFee Creators.com" By Fedor Zarkhin | The Oregonian/OregonLive As the Vancouver measles outbreak grows to 35 cases , doctors and public health officials continue to urge people to get vaccinated. But what about infa…	[]
5c54883cd61c876dc602a2b0	Other	Cryo-EM Helps Researchers Study the Ebola Virus at Near -Atomic Resolution - Accelerating Microscopy Accelerating Science Accelerating Microscopy / Cryo Electron Microscopy / Cryo-EM Helps Researchers Study the Ebola Virus at Near-Atomic Resolution Cryo-EM Helps Researchers Study the Ebola Virus at Near-Atomic Resolution By Gabriella Kiss 01.28.2019 Ebola Virus Disease is an extremely serious dis…	[]
5c54fda5d61c876dc607c8fb	Other	‘Dickensian diseases’: gout, whooping cough and scarlet fever on rise UK hospital visits for illnesses common in Victorian era up by 3,000 a year since 2010 Sat 2 Feb 2019 00.01 GMT Last modified on Sat 2 Feb 2019 00.16 GMT Share via Email The Gout by James Gillray – a 1799 cartoon of the agony induced by the inflammatory disease, cases of which have increased 38% between 2010 and 2018. Photograp…	[]
5c55de1cd61c876dc610764d	Disease Outbreaks	9 die of H1N1 flu in Morocco - English.news.cn 9 die of H1N1 flu in Morocco Source: Xinhua| 2019-02-03 00:33:53|Editor: yan Video PlayerClose RABAT, Feb. 2 (Xinhua) -- At least nine people have died of H1N1 flu in Morocco, Health Minister Anas Doukkali announced on Saturday. Doukkali stressed at a press statement that the number of reported cases remains "normal" compared with previous years. The…	[{'type': 'Date', 'start': 266, 'end': 274, 'text': 'Saturday'}, {'type': 'Death cases', 'start': 168, 'end': 188, 'text': 'At least nine people'}, {'type': 'Disease Name', 'start': 202, 'end': 210, 'text': 'H1N1 flu'}, {'type': 'Location of the outbreak', 'start': 214, 'end': 221, 'text': 'Morocco'}, {'type': 'Susceptible population', 'start': 640, 'end': 743, 'text': 'elderly people, children u…
5c5cc74ed61c870ff6b8539a	Disease Outbreaks	British racing's scary flu outbreak is like the equine version of BrexitBRITISH racing is in limbo in its own equine flu version of Brexit. We know there will be no racing until at least Wednesday. But what if more cases are detected? No one knows how serious this outb… All racing in Britain has been cancelled until next Wednesday at the earliest Vaccine is not 100 per cent DAVID RENDLE is a Euro…	[{'type': 'Location of the outbreak', 'start': 285, 'end': 292, 'text': 'Britain'}, {'type': 'Areas affected', 'start': 487, 'end': 519, 'text': 'in Northern Europe and in the UK'}, {'type': 'Disease Name', 'start': 895, 'end': 910, 'text': 'equine flu even'}, {'type': 'Causes', 'start': 1118, 'end': 1135, 'text': 'flu virus mutates'}]
5c65cc689f2a131dc3eb8974	Disease Outbreaks	Dengue cases spike amid measles outbreak February 15, 2019, 12:05 AM By Marie Tonette Marticio TACLOBAN CITY – Amid the measles outbreak in Eastern Visayas, the Department of Health (DOH) reported a 48 percent increase of dengue cases with six deaths for this year. An Aedes aegypti mosquito (Flcikr / Oregon State University / MANILA BULLETIN) DOH regional information officer John Paul Roca said 1…	[{'type': 'Location of the outbreak', 'start': 137, 'end': 155, 'text': 'in Eastern Visayas'}, {'type': 'Epidemic data issuing agency', 'start': 161, 'end': 187, 'text': 'Department of Health (DOH)'}, {'type': 'Disease Name', 'start': 222, 'end': 228, 'text': 'dengue'}, {'type': 'Confirmed/Infected cases', 'start': 398, 'end': 409, 'text': '1,169 cases'}, {'type': 'Way for Spreading', 'start': 13…
5c7c318ed61c873acb0d14dc	Disease Outbreaks	There's A State Of Emergency In Washington Thanks To Anti-Vax Parents Parenting There's A State Of Emergency In Washington Thanks To Anti-Vax Parents The measles outbreak is a perfect example of how parents put their own kids, and others, at risk. By Catherine Pearson 01/29/2019 05:38pm ET A growing measles outbreak in Washington state led the governor to declare a state of emergency on Friday. N…	[{'type': 'Location of the outbreak', 'start': 321, 'end': 337, 'text': 'Washington state'}, {'type': 'Disease Name', 'start': 301, 'end': 308, 'text': 'measles'}, {'type': 'Date', 'start': 390, 'end': 396, 'text': 'Friday'}, {'type': 'Confirmed/Infected cases', 'start': 403, 'end': 411, 'text': '35 cases'}, {'type': 'Suspected cases', 'start': 500, 'end': 518, 'text': '11 potential cases'}, {'ty…
5ca4cb8b9f2a137c4d39a4e7	Other	Home / Diseases & Conditions / What is HIV and HCV co-infection? What is HIV and HCV co-infection? Both HIV and HCV are blood-borne pathogens and have common routes of transmission through blood and blood products. Editorial Team | Updated: February 14, 2019 9:55 am Tags: HCV Hepatitis C Virus HIV in India Human Immunodeficiency Virus People who inject drugs are more at risk of being infected wit…	[]
5c6611459f2a137ee674305d	Disease Outbreaks	Vaccines and immunisation Measles: WHO warns cases have jumped 50% Falsehoods spread by ‘anti-vax’ movement in part to blame for ‘backsliding’ in progress against potentially deadly illness, experts warn Reuters Share via Email A Filipino child who is suffering from measles is treated inside a government hospital in Manila Photograph: Francis R Malasig/EPA The World Health Organization has warned…	[{'type': 'Disease Name', 'start': 26, 'end': 33, 'text': 'Measles'}, {'type': 'Epidemic data issuing agency', 'start': 35, 'end': 38, 'text': 'WHO'}, {'type': 'Location of the outbreak', 'start': 1079, 'end': 1090, 'text': 'Philippines'}, {'type': 'Death cases', 'start': 1097, 'end': 1099, 'text': '70'}, {'type': 'Confirmed/Infected cases', 'start': 1557, 'end': 1570, 'text': '229,000 cases'}, {…
5c678ab6d61c871476675a1c	Disease Outbreaks	Measles 'outbreak' in Vancouver with 9 cases; most linked to French school Published Friday, February 15, 2019 6:37PM EST Last Updated Friday, February 15, 2019 10:51PM EST Vancouver Coastal Health says it's facing an "outbreak" of measles with nine cases in the city this month. The number of confirmed cases more than doubled from four earlier on Friday, when the health authority said all the inf…	[{'type': 'Disease Name', 'start': 0, 'end': 7, 'text': 'Measles'}, {'type': 'Location of the outbreak', 'start': 22, 'end': 31, 'text': 'Vancouver'}, {'type': 'Confirmed/Infected cases', 'start': 37, 'end': 45, 'text': '9 cases;'}, {'type': 'Date', 'start': 349, 'end': 355, 'text': 'Friday'}, {'type': 'Precautionary measure', 'start': 966, 'end': 1002, 'text': 'get vaccinated to protect themselv…
5c7097ded61c8702699d1859	Disease Outbreaks	Vancouver Coastal Health confirms 2 new cases of measles - CBC News Vancouver Coastal Health confirms 2 new cases of measles Social Sharing Breaking Vancouver Coastal Health confirms 2 new cases of measles Vancouver Coastal Health says there have been possible exposures in Vancouver, Richmond, Squamish, Whistler, and Steveston. Social Sharing Possible exposures in Vancouver, Richmond, Squamish, W…	[{'type': 'Epidemic data issuing agency', 'start': 0, 'end': 24, 'text': 'Vancouver Coastal Health'}, {'type': 'Disease Name', 'start': 49, 'end': 56, 'text': 'measles'}, {'type': 'Areas affected', 'start': 274, 'end': 329, 'text': 'Vancouver, Richmond, Squamish, Whistler, and Steveston.'}, {'type': 'Location of the outbreak', 'start': 546, 'end': 560, 'text': 'Lower Mainland'}, {'type': 'Confirm…
5c80f0e7d61c876b26eda71a	Disease Outbreaks	3 H1N1 deaths in a day, toll at 61 in Rajkot 3 H1N1 deaths in a day, toll at 61 in Rajkot TNN | Updated: Mar 3, 2019, 12:39 IST Picture used for representational purpose only RAJKOT: Three persons died of swine flu in the city on Saturday taking the toll to 61 in last two months. Meanwhile, seven more persons tested positive for the H1N1 virus on Saturday. According to the district administration…	[{'type': 'Death cases', 'start': 183, 'end': 201, 'text': 'Three persons died'}, {'type': 'Disease Name', 'start': 205, 'end': 214, 'text': 'swine flu'}, {'type': 'Date', 'start': 227, 'end': 238, 'text': 'on Saturday'}, {'type': 'Confirmed/Infected cases', 'start': 292, 'end': 302, 'text': 'seven more'}, {'type': 'Location of the outbreak', 'start': 80, 'end': 89, 'text': 'in Rajkot'}, {'type':…
5c89db9c9f2a1379dc6e4173	Disease Outbreaks	Measles case confirmed in Oakland County 12:21 AM EDT Mar 14, 2019 Measles case confirmed in Oakland County The Detroit News Published 12:21 AM EDT Mar 14, 2019 State health officials have confirmed a case of travel-related measles in Oakland County. The case involved someone visiting from Israel after a stay in New York, the Oakland County Health Division said Wednesday. Potential exposures also…	[{'type': 'Disease Name', 'start': 224, 'end': 231, 'text': 'measles'}, {'type': 'Location of the outbreak', 'start': 235, 'end': 249, 'text': 'Oakland County'}, {'type': 'Epidemic data issuing agency', 'start': 328, 'end': 358, 'text': 'Oakland County Health Division'}, {'type': 'Date', 'start': 364, 'end': 373, 'text': 'Wednesday'}, {'type': 'Way for Spreading', 'start': 1074, 'end': 1266, 'tex…
5c89b004d61c8715424ecd76	Disease Outbreaks	Health officials confirm case of travel-related measles in Oakland CountyHealth officials have confirmed a case of travel-related measles in Oakland County. Amid measles outbreaks, Senate hearing to discuss vaccines Locations with risk of exposure The person made multiple stops in Metro Detroit and health officials warn that people could have been exposed to measles at the following locations: Li…	[{'type': 'Disease Name', 'start': 130, 'end': 137, 'text': 'measles'}, {'type': 'Location of the outbreak', 'start': 141, 'end': 155, 'text': 'Oakland County'}, {'type': 'Date', 'start': 671, 'end': 700, 'text': 'between March 6 and Wednesday'}, {'type': 'Symptoms', 'start': 1492, 'end': 1582, 'text': 'Symptoms usually begin seven to 14 days after exposure but can appear up to 21 days later,'}, …
5c949f79d61c875514e00a90	Disease Outbreaks	Ebola spreads to second largest city in DRC By Ananya Mandal, MD Mar 22 2019 Bunia is the second largest city in the Democratic Republic of Congo (DRC). This week (20th of March 2019), the Health Ministry confirmed a case of the highly fatal Ebola virus infection at Bunia. Bunia has a population of nearly one million and this announcement has sparked fear. 3d illustration of a cross-section of an…	[{'type': 'Disease Name', 'start': 0, 'end': 5, 'text': 'Ebola'}, {'type': 'Location of the outbreak', 'start': 77, 'end': 82, 'text': 'Bunia'}, {'type': 'Date', 'start': 153, 'end': 184, 'text': 'This week (20th of March 2019),'}, {'type': 'Epidemic data issuing agency', 'start': 189, 'end': 204, 'text': 'Health Ministry'}, {'type': 'Way for Spreading', 'start': 697, 'end': 727, 'text': 'by bloo…
5c98540c9f2a1329b9be052b	Disease Outbreaks	12 fresh cases of swine flu reported 12 fresh cases of swine flu reported tnn | Mar 25, 2019, 04:35 IST Surat: Eleven fresh cases of swine flu were detected in the city and one in Surat district on Sunday. With this, the total number of swine flu patients in the city since January 1 has shot up to 339 with three deaths. There were three children among the 11 who tested positive for swine flu in t…	[{'type': 'Disease Name', 'start': 18, 'end': 27, 'text': 'swine flu'}, {'type': 'Date', 'start': 195, 'end': 204, 'text': 'on Sunday'}, {'type': 'Death cases', 'start': 308, 'end': 313, 'text': 'three'}, {'type': 'Confirmed/Infected cases', 'start': 299, 'end': 302, 'text': '339'}, {'type': 'Location of the outbreak', 'start': 157, 'end': 194, 'text': 'in the city and one in Surat district'}]
5c9a9dfcd61c8714ef35ddff	Disease Outbreaks	18 cases of measles confirmed in Oakland County Posted: 8:07 PM, Mar 25, 2019 Updated: 2019-03-26 16:54:57Z 18 measles cases confirmed in Oakland County OAKLAND CO., Mich. (WXYZ) — Oakland County health officials now say they have confirmed 18 cases of measles in that county. Case of travel-related measles confirmed in Oakland County This news comes more than a week after the Michigan Department …	[{'type': 'Confirmed/Infected cases', 'start': 241, 'end': 249, 'text': '18 cases'}, {'type': 'Disease Name', 'start': 253, 'end': 260, 'text': 'measles'}, {'type': 'Location of the outbreak', 'start': 138, 'end': 152, 'text': 'Oakland County'}, {'type': 'Epidemic data issuing agency', 'start': 379, 'end': 466, 'text': 'Michigan Department of Health and Human Services and the Oakland County Healt…
5c9c1c98d61c8714ef4bfc5e	Disease Outbreaks	Health workers said that in some areas, suspected or confirmed cases have jumped to 2,000 per week from 140. Middle East |Cholera, Lurking Symptom of Yemen’s War, Appears to Make Roaring Comeback Advertisement Cholera, Lurking Symptom of Yemen’s War, Appears to Make Roaring Comeback Image Yemeni health workers sprayed disinfectant in a neighborhood of Sana earlier this month amid a cholera outbre…	[{'type': 'Disease Name', 'start': 482, 'end': 489, 'text': 'Cholera'}, {'type': 'Location of the outbreak', 'start': 584, 'end': 589, 'text': 'Yemen'}, {'type': 'Suspected cases', 'start': 693, 'end': 737, 'text': '2,000 suspected or confirmed cases per week.'}, {'type': 'Epidemic data issuing agency', 'start': 992, 'end': 1021, 'text': 'The World Health Organization'}, {'type': 'Date', 'start':…
5ca30e98d61c8706f287015c	Disease Outbreaks	Measles count in United Sates this year already exceeds total count of 2018 Email AP NEW YORK -- The number of U.S. measles cases through the first three months of this year have surpassed the count for all of 2018, health officials say. There have been 387 cases through March, the Centers for Disease Control and Prevention reported Monday. There were 372 last year. The numbers are preliminary, a…	[{'type': 'Disease Name', 'start': 116, 'end': 123, 'text': 'measles'}, {'type': 'Confirmed/Infected cases', 'start': 254, 'end': 257, 'text': '387'}, {'type': 'Epidemic data issuing agency', 'start': 283, 'end': 325, 'text': 'Centers for Disease Control and Prevention'}, {'type': 'Date', 'start': 335, 'end': 341, 'text': 'Monday'}, {'type': 'Location of the outbreak', 'start': 572, 'end': 622, '…
5ca4155cd61c8706f298e31d	Disease Outbreaks	2019 Measles Cases Outpace 2018 Totals, Second Highest Since 2000The CDC reports more measles cases have been documented in the first three months of 2019 than in all of 2018. Measles Outbreaks in 2019 Outpace Total for 2018, 2nd Highest Since Disease Eliminated in U.S. Alejandro Ernestopicture alliance via Getty Images PENNY STARR 2 Apr 2019 The Centers for Disease Control and Prevention (CDC) i…	[{'type': 'Epidemic data issuing agency', 'start': 345, 'end': 397, 'text': 'The Centers for Disease Control and Prevention (CDC)'}, {'type': 'Disease Name', 'start': 421, 'end': 428, 'text': 'measles'}, {'type': 'Confirmed/Infected cases', 'start': 656, 'end': 659, 'text': '387'}, {'type': 'Date', 'start': 674, 'end': 708, 'text': 'between Jan. 1 and March 28, 2019.'}, {'type': 'Location of the …
5ca5729c9f2a137c4d436efc	Disease Outbreaks	Qld has recorded an ‘epidemic’ of flu cases as the season hits /display/newscorpaustralia.com/Web/NewsNetwork/Lifestyle - syndicated/Health/ Aussies are being urged to get their flu vaccination as soon as possible.Source:istock Queensland is experiencing one of its worst flu seasons, with thousands of patients flooding under-resourced hospitals as experts desperately work to identify the aggressi…	[{'type': 'Location of the outbreak', 'start': 228, 'end': 238, 'text': 'Queensland'}, {'type': 'Disease Name', 'start': 272, 'end': 275, 'text': 'flu'}, {'type': 'Confirmed/Infected cases', 'start': 585, 'end': 605, 'text': 'At least 6500 people'}, {'type': 'Date', 'start': 639, 'end': 670, 'text': 'since the beginning of the year'}, {'type': 'Causes', 'start': 2074, 'end': 2198, 'text': 'The ca…
5ca6928fd61c8706f2be9487	Disease Outbreaks	Dallas County reports confirmed case of measles, its first in 2 years Filed under Public Health at 7 min ago Get Daily Dallas News Headlines Sign Up Get Unlimited Digital Access Your first month is less than a dollar. $0.99 for first 4 weeks Subscribe Now A Dallas resident contracted measles after being exposed to the disease at work, officials reported Thursday. Dallas County Health and Human Se…	[{'type': 'Location of the outbreak', 'start': 0, 'end': 13, 'text': 'Dallas County'}, {'type': 'Disease Name', 'start': 40, 'end': 47, 'text': 'measles'}, {'type': 'Epidemic data issuing agency', 'start': 366, 'end': 405, 'text': 'Dallas County Health and Human Services'}, {'type': 'Date', 'start': 356, 'end': 364, 'text': 'Thursday'}, {'type': 'Confirmed/Infected cases', 'start': 32, 'end': 36,…
5ca6a1009f2a137c4d567c22	Disease Outbreaks	Japan detected its first case of active African swine fever (ASF) virus in sausages brought from China. Meanwhile, Cambodia reported its first ASF outbreak. Vendors sell preserved food at a market January 23, 2005 in Chengdu of Sichuan Province, China. China made pork products were detected African swine fever virus in several countries. (China Photos/Getty Images) First African Swine Fever Outbr…	[{'type': 'Location of the outbreak', 'start': 0, 'end': 5, 'text': 'Japan'}, {'type': 'Disease Name', 'start': 40, 'end': 71, 'text': 'African swine fever (ASF) virus'}, {'type': 'Causes', 'start': 585, 'end': 661, 'text': 'two sausages brought into the country by two travelers returning from China,'}, {'type': 'Susceptible population', 'start': 971, 'end': 990, 'text': 'pigs and wild boars'}, {…
5cab3c93d61c8706f2f6dbf1	Other	The Tuberculosis enigma - The Nation NigeriaA typical commercial bus ride in Lagos; a city adjudged as the third most stressful city in the world, by Zipjet is definitely an interesting case study... The Tuberculosis enigma Tuberculosis (TB) has over the years been on the increase despite the level of awareness and efforts by the government and other agencies to curb the disease. Moses Emorinken …	[]
5caa8b599f2a137c4d876b8b	Disease Outbreaks	Ottawa Public Health said Sunday it was investigating a new case of measles associated with international travel. The new case, it said, is not connected to the measles case announced by OPH on April 3. Ottawa Public Health reports second case of measles, unrelated to first case Share Adjust Comment Print Ottawa Public Health said Sunday it was investigating a new case of measles associated with …	[{'type': 'Date', 'start': 26, 'end': 32, 'text': 'Sunday'}, {'type': 'Epidemic data issuing agency', 'start': 0, 'end': 20, 'text': 'Ottawa Public Health'}, {'type': 'Disease Name', 'start': 68, 'end': 75, 'text': 'measles'}, {'type': 'Precautionary measure', 'start': 695, 'end': 803, 'text': 'contact individuals and families who might have been exposed to the most recently identified infectious…
5cabd4859f2a137c4d9a671d	Disease Outbreaks	Last Update 9 mins ago Yeshiva schools must exclude unvaccinated amid measles surge Email NEW YORK – The New York City Health Department ordered all ultra-Orthodox Jewish schools in a neighborhood of Brooklyn on Monday to exclude unvaccinated students from classes during the current measles outbreak. In issuing the order, the health department said that any yeshiva in Williamsburg that does not c…	[{'type': 'Disease Name', 'start': 284, 'end': 291, 'text': 'measles'}, {'type': 'Confirmed/Infected cases', 'start': 584, 'end': 587, 'text': '285'}, {'type': 'Location of the outbreak', 'start': 617, 'end': 630, 'text': 'New York City'}, {'type': 'Areas affected', 'start': 714, 'end': 743, 'text': 'Williamsburg and Borough Park'}, {'type': 'Epidemic data issuing agency', 'start': 1603, 'end': 1…
5cb120a1d61c8706f2527b9a	Disease Outbreaks	Increase in measles cases nationally has doctors, public health officials on alertCalifornia has seen 21 cases so far with one case reported in Los Angeles County. Click to print (Opens in new window) Doses of the MMR (measles, mumps rubella) vaccine and the Tdap for whooping cough at the Health Care Agency, Orange County in Santa Ana. ///ADDITIONAL INFO.01.vaccine.0306.mg- 02/27/2014 – MICHAEL G…	[{'type': 'Disease Name', 'start': 989, 'end': 996, 'text': 'measles'}, {'type': 'Date', 'start': 1291, 'end': 1310, 'text': 'Wednesday, April 10'}, {'type': 'Confirmed/Infected cases', 'start': 1312, 'end': 1314, 'text': '21'}, {'type': 'Areas affected', 'start': 1351, 'end': 1397, 'text': 'California including one in Los Angeles County'}, {'type': 'Location of the outbreak', 'start': 1413, 'end…
5cc163ee9f2a134105c7592d	Disease Outbreaks	The deadly disease wiping out pigsGlobal pork prices could rise sharply as African swine fever decimates China's pig population. Image copyright Getty Images Image caption China claims to have culled more than one million pigs, but analysts believe the figure may be under-reported Global pandemics that impact on food supplies are scary things. The latest threat comes from African swine fever, a h…	[{'type': 'Disease Name', 'start': 75, 'end': 94, 'text': 'African swine fever'}, {'type': 'Location of the outbreak', 'start': 172, 'end': 177, 'text': 'China'}, {'type': 'Special medicine', 'start': 427, 'end': 440, 'text': 'no known cure'}, {'type': 'Death Rate', 'start': 453, 'end': 490, 'text': 'zero survival rate for infected pigs.'}, {'type': 'Epidemic data issuing agency', 'start': 1387, …
5cc18189d61c87084dc1433b	Disease Outbreaks	The deadly disease wiping out pigsGlobal pork prices could rise sharply as African swine fever decimates China's pig population. Is China losing the battle against an incurable pig virus? By Leisha Santorelli BBC Business reporter 25 April 2019 These are external links and will open in a new window Close share panel Image copyright Getty Images Image caption China claims to have culled more than …	[{'type': 'Disease Name', 'start': 75, 'end': 94, 'text': 'African swine fever'}, {'type': 'Location of the outbreak', 'start': 132, 'end': 137, 'text': 'China'}, {'type': 'Special medicine', 'start': 616, 'end': 629, 'text': 'no known cure'}, {'type': 'Death Rate', 'start': 642, 'end': 678, 'text': 'zero survival rate for infected pigs'}, {'type': 'Epidemic data issuing agency', 'start': 1576, '…
5cc3af4d9f2a134105ecc2eb	Disease Outbreaks	The number of staff members and students who were under quarantine on Friday was up by about 400 from the day before, according to the authorities. U.S. |More Than 700 at 2 California Universities Under Quarantine Amid Measles Outbreak Advertisement More Than 700 at 2 California Universities Under Quarantine Amid Measles Outbreak Image The University of California, Los Angeles, has been working w…	[{'type': 'Date', 'start': 703, 'end': 712, 'text': 'on Friday'}, {'type': 'Disease Name', 'start': 823, 'end': 830, 'text': 'measles'}, {'type': 'Location of the outbreak', 'start': 865, 'end': 883, 'text': 'Los Angeles County'}, {'type': 'Precautionary measure', 'start': 1265, 'end': 1325, 'text': 'stay home and avoid contact with others as much as possible.'}, {'type': 'Symptoms', 'start': 138…
5cfd9a48d61c8739c4e7784e	Droughts	The Indians forced out of their homes by droughtSome 500 million Indians are hit by drought - and lack of water is forcing many to leave their villages. Image caption Hatkarwadi hasn't seen decent rains in three years Every morning Dagadu Beldar, 75, wakes up and cooks rice and lentils in his village home in India's western state of Maharashtra. After that, there's little else to do. For the past…	[{'type': 'Influenced People', 'start': 53, 'end': 72, 'text': '500 million Indians'}, {'type': 'The Worst-Hit Area', 'start': 167, 'end': 177, 'text': 'Hatkarwadi'}, {'type': 'Areas Affected', 'start': 335, 'end': 346, 'text': 'Maharashtra'}, {'type': 'Causes', 'start': 1965, 'end': 1977, 'text': 'lack of rain'}, {'type': 'Related rivers or lakes', 'start': 4598, 'end': 4606, 'text': 'Godavari'}]
5e17bc02d61c871cc40fdefa	Droughts	Pockets of the North Island could slide into drought if a big rainmaker doesn't come soon. NZ Herald NZME. Publishing Limited test test test Drying out: Parts of North Island could soon be in drought 10 Jan, 2020 12:00pm 3 minutes to read Pockets of the North Island could slide into drought if a big rainmaker doesn't arrive in the next few weeks, Niwa forecasters say. Photo / NZME Share on Reddit…	[{'type': 'Areas Affected', 'start': 599, 'end': 719, 'text': "upper North Island, stretching from Cape Reinga to Coromandel and Waikato, along with parts of Hawke's Bay and Wairarapa"}, {'type': 'Causes', 'start': 1156, 'end': 1183, 'text': 'an ongoing rainfall deficit'}, {'type': 'The Worst-Hit Area', 'start': 812, 'end': 846, 'text': 'the Far North and northern Waikato'}]
5f4d8adb9f2a13681010bad3	Other	Madagascar Food Security Outlook, August 2020 - MadagascarEnglish Situation Report on Madagascar about Agriculture, Food and Nutrition, Epidemic and more; published on 31 Aug 2020 by FEWS NET Madagascar Food Security Outlook, August 2020 Source Atypically severe lean season expected starting from October in southern Madagascar KEY MESSAGES • A near-normal main rice harvest wrapped up in July in m…	[]
5d057dd09f2a132219e2d6c7	Other	Advertising Govt has drought cover: a record stock of pulses The first is the stocks of wheat and rice with the Food Corporation of India (FCI) in the Central pool. Written by Harish Damodaran | New Delhi | Published: June 16, 2019 4:48:37 am Related News Govt-to-govt contract plan to import pulses, says Paswan It is also nearly twice the normative minimum operational-cum-strategic buffer of 411.…	[]
5d267d469f2a134256fef153	Other	World's major cities to face 'unknown' climate conditions by 2050A fifth of the world's major cities will face 'unknown' climate conditions by 2050, researchers warn, as rising temperatures heighten the risks of drought and flooding. World’s major cities to face ‘unknown’ climate conditions by 2050 By - July 11, 2019 7:31 AM A walks on the edge of Lake Michigan’s shoreline as temperatures in Janu…	[]
5c9190b3d61c875514acf998	Other	nan Coles, ALDI call off milk price wars but the battle for long-term relief for farmers remains Alexander Liddington-Cox Coles and ALDI are charging an extra 10 cents per litre on their home brand milk. Agriculture Minister welcomes the move and says farmers deserve a “fair reward for their effort”. Supermarkets say the dairy industry needs structural reform. Coles and Aldi have joined Woolworth…	[]
5ec316a39f2a13162709b5d9	Other	Complex dynamics of water shortages highlighted in study - Cornell ChronicleA mathematical model developed by Cornell engineers uses advanced methods to assess how water users in the Colorado River basin might be individually affected by changes in climate and demand, and how their water shortages might differ. Ezra Magazine Antonia Hadjimichael/Cornell University Map showing the portion of the C…	[]
5efc6d349f2a13208528d2db	Other	Kenya Price Bulletin, June 2020 - KenyaEnglish Situation Report on Kenya about Agriculture, Food and Nutrition and Drought; published on 30 Jun 2020 by FEWS NET Kenya Price Bulletin, June 2020 Source Download report (PDF | 952.56 KB) The Famine Early Warning Systems Network (FEWS NET) monitors trends in staple food prices in countries vulnerable to food insecurity. For each FEWS NET country and r…	[]
5da9002dd61c876890085e7e	Droughts	Harrowing images of a dried up river show reality of NSW droughtFarmer Johnnie McKeown was snapped walking through the bed of the Namoi River, on the outskirts of his property, near Walgett in northern New South Wales on October 6. Harrowing images of a dried-up river scattered with dead mussels have uncovered the glaring reality of drought-stricken communities across the country. Farmer Johnnie …	[{'type': 'Related rivers or lakes', 'start': 126, 'end': 141, 'text': 'the Namoi River'}, {'type': 'Areas Affected', 'start': 177, 'end': 217, 'text': 'near Walgett in northern New South Wales'}, {'type': 'Date', 'start': 221, 'end': 231, 'text': 'October 6.'}, {'type': 'Damaged Crops & Livestock', 'start': 284, 'end': 296, 'text': 'dead mussels'}, {'type': 'Causes', 'start': 624, 'end': 689, 't…
5f82671dd61c876cffcde809	Other	La Niña may signal scant relief from California's seemingly endless loop of hot, dry weatherTrends in the equatorial Pacific suggest little relief in the foreseeable future for California Print After a brief interlude of mild temperatures Saturday, a warm-up is forecast to begin Sunday as upper-level high pressure builds into California, the National Weather Service said. High temperatures will c…	[]
5e0775859f2a13114a8f918a	Other	Climate change drove series of billion-dollar disasters in 2019 - reportRead Climate change drove series of billion-dollar disasters in 2019 – report latest on ITV News. All the news 26 December 2019 at 11:02pm Climate change drove series of billion-dollar disasters in 2019 – report Wildfire rages through Paradise, California Photo: Noah Berger/AP Climate change-related extreme weather hit every …	[]
5d267bbd9f2a134256fee449	Other	: THE BUSINESS TIMES Government & Economy - [WASHINGTON] By the year 2050, London's climate will resemble Madrid's today; Paris will be more like Canberra; Stockholm like Budapest and Moscow like Sofia, according to a new analysis published Wednesday that relied on optimistic projections. . Read more at The Business Times. Dramatic warming projected in world's major cities by 2050 Thu, Jul 11, 20…	[]
5c82a056d61c871542e08d5e	Earthquakes	Magnitude 6.2 earthquake hits Surigao del Norte Magnitude 6.2 earthquake hits Surigao del Norte Phivolcs says no damage is expected after the earthquake Published 12:43 AM, March 09, 2019 Updated 12:48 AM, March 09, 2019 Image from Phivolcs MANILA, Philippines – A magnitude 6.2 earthquake jolted Surigao del Norte on Friday night, March 8, according to the Philippine Institute of Volcanology and S…	[{'type': 'Magnitude', 'start': 10, 'end': 13, 'text': '6.2'}, {'type': 'Area Affected', 'start': 30, 'end': 47, 'text': 'Surigao del Norte'}, {'type': 'Date', 'start': 318, 'end': 339, 'text': 'Friday night, March 8'}]
5cf4661d9f2a1322193de0ce	Earthquakes	A shallow magnitude 3.3 earthquake was reported Sunday afternoon three miles from Glen Avon and four miles from Fontana, according to the USGS. Earthquake: Magnitude 3.3 quake strikes near Fontana, Calif. By Quakebot Jun 02, 2019 | 4:40 PM A map showing the location of the epicenter of Sunday afternoon's quake near Glen Avon, Calif.. (Bing Maps) A shallow magnitude 3.3 earthquake was reported Sun…	[{'type': 'Date', 'start': 48, 'end': 64, 'text': 'Sunday afternoon'}, {'type': 'Epicenter', 'start': 603, 'end': 685, 'text': 'four miles from Jurupa Valley, four miles from Fontana and five miles from Pedley.'}, {'type': 'Area Affected', 'start': 184, 'end': 203, 'text': 'near Fontana, Calif'}, {'type': 'Magnitude', 'start': 20, 'end': 23, 'text': '3.3'}]
5d01b576d61c8739c40d8871	Earthquakes	A 3.4 magnitude earthquake struck 11 miles southwest of Mifflintown Wednesday evening. Small earthquake affects areas around Harrisburg Updated Jun 12, 10:30 PM ; By Bennett Leckrone | bleckrone@pennlive.com A 3.4 magnitude earthquake shook areas west of Harrisburg Wednesday evening, the United States Geological Survey reports. According to the USGS , the epicenter of the earthquake was around 11…	[{'type': 'Magnitude', 'start': 2, 'end': 5, 'text': '3.4'}, {'type': 'Date', 'start': 68, 'end': 85, 'text': 'Wednesday evening'}, {'type': 'Area Affected', 'start': 112, 'end': 135, 'text': 'areas around Harrisburg'}, {'type': 'Epicenter', 'start': 397, 'end': 467, 'text': '11 miles southwest of Mifflintown, more than 40 miles from Harrisburg.'}]
5d0ed1ab9f2a132219771261	Earthquakes	16 people were injured after a 5.4-magnitude earthquake rattled Gongxian County of Yibin City in southwest China's Sichuan Province, at 10:29 pm Saturday, local authorities said. 16 injured in Sichuan 5.4-magnitude quake Xinhua | Updated: 2019-06-23 01:12 CHENGDU -- Sixteen people were injured as of 0:30 am Sunday after a 5.4-magnitude earthquake rattled Gongxian County of Yibin City in southwest…	[{'type': 'Casualties and Losses', 'start': 0, 'end': 22, 'text': '16 people were injured'}, {'type': 'Magnitude', 'start': 31, 'end': 44, 'text': '5.4-magnitude'}, {'type': 'Area Affected', 'start': 64, 'end': 131, 'text': "Gongxian County of Yibin City in southwest China's Sichuan Province"}, {'type': 'Date', 'start': 136, 'end': 153, 'text': '10:29 pm Saturday'}, {'type': 'Epicenter', 'start':…
5d1ee59a9f2a13221930e4b6	Earthquakes	The 6.4 magnitude quake struck at 10:33 a.m. Thursday in the Mojave Desert, about 150 miles (240 kilometers) northeast of Los Angeles, near the town of... Strongest earthquake since 1999 strikes southern California Published: July 5, 2019 1:23 a.m. ET Share Print icon Reuters Fissures that opened up under a highway during a powerful earthquake that struck Southern California are seen near the cit…	[{'type': 'Area Affected', 'start': 531, 'end': 585, 'text': 'large swath of Southern California and parts of Nevada'}, {'type': 'Date', 'start': 593, 'end': 601, 'text': 'July 4th'}, {'type': 'Magnitude', 'start': 737, 'end': 740, 'text': '6.4'}, {'type': 'Epicenter', 'start': 794, 'end': 907, 'text': 'Mojave Desert, about 150 miles (240 kilometers) northeast of Los Angeles, near the town of Rid…
5d2052acd61c8737009a4398	Other	Quake Early-Warning System Coming Soon To Bay AreaThe Bay Area could be just months away from getting a ShakeAlert early-warning system which alerts users via a smartphone app after a quake strikes that shock waves are headed their way. Thursday’s 6.4 Kern County event showed the app is still on shaky ground with some users. Since users of the ShakeAlert Los Angeles system were about 170 miles fr…	[]
5d1eb2ed9f2a1322192f2f87	Earthquakes	Big Bear's famed eagle cam captures Ridgecrest earthquake Email ktrk How did Big Bear's famed eagles handle the strongest earthquake to hit Southern California in 20 years? Thankfully, they appeared to fare just fine. Friends of Big Bear Valley's eagle nest camera captured the moment the quake struck. In that footage, surviving eaglet Simba appeared to wake up as the nest starts shaking -- not fr…	[{'type': 'Area Affected', 'start': 607, 'end': 661, 'text': 'large swath of Southern California and parts of Nevada'}, {'type': 'Date', 'start': 665, 'end': 673, 'text': 'Thursday'}, {'type': 'Magnitude', 'start': 786, 'end': 789, 'text': '6.4'}, {'type': 'Epicenter', 'start': 834, 'end': 931, 'text': 'Mojave Desert, about 150 miles northeast of Los Angeles, near the town of Ridgecrest, Californ…
5d1eb7ff9f2a1322192f5860	Earthquakes	Big Bear's famed eagle cam captures Ridgecrest earthquake Email wpvi How did Big Bear's famed eagles handle the strongest earthquake to hit Southern California in 20 years? Thankfully, they appeared to fare just fine. Friends of Big Bear Valley's eagle nest camera captured the moment the quake struck. In that footage, surviving eaglet Simba appeared to wake up as the nest starts shaking -- not fr…	[{'type': 'Area Affected', 'start': 607, 'end': 661, 'text': 'large swath of Southern California and parts of Nevada'}, {'type': 'Date', 'start': 665, 'end': 673, 'text': 'Thursday'}, {'type': 'Magnitude', 'start': 786, 'end': 789, 'text': '6.4'}, {'type': 'Epicenter', 'start': 827, 'end': 931, 'text': 'in the Mojave Desert, about 150 miles northeast of Los Angeles, near the town of Ridgecrest, C…
5d205266d61c8737009a40c7	Earthquakes	Advertisement Repairs underway across southern Calif., Nevada after earthquake A damaged motorhome is seen red-taped after an earthquake, Thursday, July 4, 2019, in Ridgecrest, Calif. The strongest earthquake in 20 years shook a large swath of Southern California and parts of Nevada on Thursday, rattling nerves on the July 4th holiday and causing injuries and damage in a town near the epicenter, …	[{'type': 'Date', 'start': 138, 'end': 161, 'text': 'Thursday, July 4, 2019,'}, {'type': 'Area Affected', 'start': 229, 'end': 283, 'text': 'large swath of Southern California and parts of Nevada'}, {'type': 'Magnitude', 'start': 447, 'end': 450, 'text': '6.4'}, {'type': 'Epicenter', 'start': 488, 'end': 604, 'text': 'in the Mojave Desert, about 150 miles (240 kilometers) northeast of Los Angeles…
5d2049699f2a1322193f7b85	Earthquakes	Aftershocks kept rolling across Southern California on Friday morning, with one measuring 5.4 reported northeast of Ridgecrest, the US Geological Survey said. California may need to brace for another earthquake State hit by largest earthquake in two decades By Christina Maxouris, Steve Almasy and Paul Vercammen, CNN Posted: 6:55 AM, July 05, 2019 Updated: 6:55 AM, July 05, 2019 (CNN) - An earthqu…	[{'type': 'Area Affected', 'start': 417, 'end': 451, 'text': 'large swath of Southern California'}, {'type': 'Number of Aftershocks', 'start': 465, 'end': 480, 'text': 'more than 1,400'}, {'type': 'Date', 'start': 678, 'end': 686, 'text': 'Thursday'}, {'type': 'Magnitude', 'start': 689, 'end': 692, 'text': '6.4'}, {'type': 'Epicenter', 'start': 806, 'end': 853, 'text': 'near Ridgecrest, 150 miles…
5d20369c9f2a1322193e93d5	Earthquakes	Aftershocks kept rolling across Southern California on Friday morning, with one measuring 5.4 reported northeast of Ridgecrest, the US Geological Survey said. California may need to brace for another earthquake State hit by largest earthquake in two decades By Christina Maxouris, Steve Almasy and Paul Vercammen, CNN Posted: 7:55 AM, July 05, 2019 Updated: 11:43 AM, July 05, 2019 (CNN) - An earthq…	[{'type': 'Magnitude', 'start': 90, 'end': 93, 'text': '5.4'}, {'type': 'Number of Aftershocks', 'start': 466, 'end': 481, 'text': 'more than 1,400'}, {'type': 'Date', 'start': 679, 'end': 687, 'text': 'Thursday'}, {'type': 'Epicenter', 'start': 798, 'end': 854, 'text': 'centered near Ridgecrest, 150 miles north of Los Angeles'}, {'type': 'Area Affected', 'start': 418, 'end': 452, 'text': 'large …
5d204f1c9f2a1322193fc7c3	Earthquakes	A 7.1 earthquake just hit Southern California one day after 6.4 quake on July 4th. Jul 5, 2019 at 11:45 pm. Massive 7.1 Earthquake Hits California, Gas Leaks/Fires Reported A 7.1 earthquake just hit Southern California one day after the 6.4 quake on July 4th. Update (1145ET): Less than 12 hours after seisomologist Lucy Jones warned of another large quake, a massive 7.1 quake just hit 17km NNE of …	[{'type': 'Magnitude', 'start': 2, 'end': 5, 'text': '7.1'}, {'type': 'Area Affected', 'start': 26, 'end': 45, 'text': 'Southern California'}, {'type': 'Date', 'start': 83, 'end': 106, 'text': 'Jul 5, 2019 at 11:45 pm'}, {'type': 'Epicenter', 'start': 387, 'end': 409, 'text': '17km NNE of Ridgecrest'}, {'type': 'Number of Aftershocks', 'start': 676, 'end': 688, 'text': 'around 1,400'}]
5d200ae89f2a1322193d5a94	Earthquakes	Strong aftershock jolts same California desert region day after major quake Strong aftershock jolts same California desert region day after major quake David McNew, Reuters Posted at Jul 06 2019 09:51 AM Share LinkedIn Fissures that opened up under a highway during a powerful earthquake that struck Southern California are seen near the city of Ridgecrest, California, July 4, 2019. David McNew, Re…	[{'type': 'Date', 'start': 370, 'end': 383, 'text': 'July 4, 2019.'}, {'type': 'Magnitude', 'start': 655, 'end': 658, 'text': '5.4'}, {'type': 'Epicenter', 'start': 775, 'end': 817, 'text': 'about 18 kilometers west of Searles Valley'}, {'type': 'Area Affected', 'start': 887, 'end': 956, 'text': 'in Los Angeles, about 240 kms to the south, and the surrounding area,'}, {'type': 'Number of Aftersho…
5d228ea0d61c873700aaf09b	Earthquakes	When the powerful quake struck California, a rollercoaster in Las Vegas was seen swaying. NZ Herald Shocking video shows rollercoaster swaying as quake hits California 8 Jul, 2019 11:38am Las Vegas roller coaster swaying in quake. / Video / AP AP Share on Reddit reddit Video has emerged showing the terrifying moment that a rollercoaster swayed as last week's 7.1 magnitude earthquake hit the weste…	[{'type': 'Date', 'start': 168, 'end': 179, 'text': '8 Jul, 2019'}, {'type': 'Magnitude', 'start': 361, 'end': 364, 'text': '7.1'}, {'type': 'Area Affected', 'start': 394, 'end': 416, 'text': 'western United States.'}, {'type': 'Number of Aftershocks', 'start': 725, 'end': 763, 'text': 'series of large and small aftershocks.'}, {'type': 'Epicenter', 'start': 832, 'end': 852, 'text': '17km from Ri…
5d24df07d61c8779513794e4	Earthquakes	Quakes Push Californians to Prepare for the Next Big JoltShaken residents were cleaning up Sunday from two of the biggest earthquakes to rattle California in decades as scientists warn that both should serve as a wake-up call to be ready when the long-dreaded... Privacy policy | More Newsletters Marcio Jose Sanchez/AP Members of the National Guard load water onto an SUV in the aftermath of an ear…	[{'type': 'Area Affected', 'start': 144, 'end': 154, 'text': 'California'}, {'type': 'Aid supplies/amount', 'start': 727, 'end': 796, 'text': '$16 million to install thousands of quake-detecting sensors statewide'}, {'type': 'Magnitude', 'start': 1395, 'end': 1398, 'text': '6.4'}, {'type': 'Magnitude', 'start': 1435, 'end': 1438, 'text': '7.1'}, {'type': 'Date', 'start': 1410, 'end': 1418, 'text'…
5d2480e99f2a134256e258c4	Earthquakes	Ternate City, North Maluku has again struck by 5.7-magnitude earthquake at 01:52 Western Indonesian Time (WIB), Tuesday, July 9. Ternate Got Hit Again by Earthquake; No Tsunami Potential Translator: Font: Ukuran Font: - + TEMPO.CO, Jakarta - Ternate City, North Maluku has again got strucked by 5.7-magnitude earthquake at 01:52 Western Indonesian Time (WIB), Tuesday, July 9. The quake epicenter wa…	[{'type': 'Area Affected', 'start': 0, 'end': 26, 'text': 'Ternate City, North Maluku'}, {'type': 'Magnitude', 'start': 47, 'end': 60, 'text': '5.7-magnitude'}, {'type': 'Date', 'start': 72, 'end': 128, 'text': 'at 01:52 Western Indonesian Time (WIB), Tuesday, July 9.'}, {'type': 'Epicenter', 'start': 412, 'end': 472, 'text': '0.41 degrees north latitude and 126.3 degrees east longitude'}]
5d2e5cacd61c877951981ef8	Earthquakes	San Francisco Bay area rattled by magnitude 4.3 earthquakeAn magnitude 4.3 earthquake with a preliminary magnitude of rattled parts of the San Francisco Bay Area on Tuesday afternoon. A 3.5 magnitude aftershock occurred moments later. An earthquake struck the San Francisco Bay area with tremors recorded in a number of locations, officials said. The 4.3 magnitude earthquake was felt over a wide ar…	[{'type': 'Area Affected', 'start': 0, 'end': 22, 'text': 'San Francisco Bay area'}, {'type': 'Number of Destroyed building', 'start': 684, 'end': 693, 'text': 'No damage'}, {'type': 'Casualties and Losses', 'start': 694, 'end': 705, 'text': 'or injuries'}, {'type': 'Epicenter', 'start': 790, 'end': 840, 'text': 'on the Greenville fault, had a depth of 7.58 miles'}, {'type': 'Date', 'start': 165,…
5d6276789f2a13112529bff8	Earthquakes	Another day, another earthquake. This one's the strongest yet. Tremor measuring 2.23 on Richter scale recorded at UK fracking site 0 comments A tremor measuring 2.23 on the Richter scale has been recorded at the UK’s only active fracking site. Energy firm Cuadrilla said the “micro seismic event” at their site near Blackpool was detected at 11.01pm on Saturday. The movement was stronger than what …	[{'type': 'Magnitude', 'start': 80, 'end': 84, 'text': '2.23'}, {'type': 'Date', 'start': 339, 'end': 362, 'text': 'at 11.01pm on Saturday.'}, {'type': 'Epicenter', 'start': 1295, 'end': 1319, 'text': 'depth of 2km (1.2 miles)'}, {'type': 'Area Affected', 'start': 1349, 'end': 1411, 'text': 'areas including Great Plumpton, Blackpool and Lytham St Annes.'}]
5d6abc609f2a1369e341e81f	Earthquakes	6.0-magnitude quake jolts northwestern Myanmar, causes damages - English.news.cn 6.0-magnitude quake jolts northwestern Myanmar, causes damages Source: Xinhua| 2019-09-01 01:22:10|Editor: yan Video PlayerClose YANGON, Aug. 31 (Xinhua) -- An earthquake of 6.0 magnitude jolted Myanmar's Sagaing region late Saturday, with damages reported. According to a release from Meteorology and Hydrology Depart…	[{'type': 'Magnitude', 'start': 255, 'end': 257, 'text': '6.'}, {'type': 'Area Affected', 'start': 276, 'end': 300, 'text': "Myanmar's Sagaing region"}, {'type': 'Date', 'start': 301, 'end': 314, 'text': 'late Saturday'}, {'type': 'Epicenter', 'start': 495, 'end': 615, 'text': '22.5 kilometers northwest of Shwebo city and 53 kilometers south of Kanbalu seismological observatory in Sagaing region.…
5d929b399f2a1335b59f98d9	Earthquakes	4.0-magnitude earthquake hits edge of Texas Panhandle 6:00 pm CDT, Monday, September 30, 2019 A 4.0-magnitude earthquake hit the edge of the Texas Pandhandle on Monday afternoon. A 4.0-magnitude earthquake hit the edge of the Texas Pandhandle on Monday afternoon. Photo: U.S. Geological Survey A 4.0-magnitude earthquake hit the edge of the Texas Pandhandle on Monday afternoon. A 4.0-magnitude eart…	[{'type': 'Date', 'start': 54, 'end': 93, 'text': '6:00 pm CDT, Monday, September 30, 2019'}, {'type': 'Area Affected', 'start': 129, 'end': 157, 'text': 'edge of the Texas Pandhandle'}, {'type': 'Epicenter', 'start': 727, 'end': 796, 'text': 'about 85 miles southeast of Lubbock in a rural area of Scurry County.'}, {'type': 'Magnitude', 'start': 96, 'end': 109, 'text': '4.0-magnitude'}]
5dddb42dca8429c9b640c660	Earthquakes	Continue reading the main story Albania’s Deadly Quake: What We Know so Far Hundreds injured, buildings toppled and many trapped in the rubble as the small Balkan nation tried to assess the damage. Rescue workers searching for survivors in Thumane, Albania, on Tuesday.Credit...Valdrin Xhemaj/EPA, via Shutterstock Nov. 26, 2019 Updated 6:19 p.m. ET A powerful earthquake in Albania on Tuesday toppl…	[{'type': 'Area Affected', 'start': 240, 'end': 256, 'text': 'Thumane, Albania'}, {'type': 'Date', 'start': 386, 'end': 393, 'text': 'Tuesday'}, {'type': 'Casualties and Losses', 'start': 486, 'end': 500, 'text': '22 people dead'}, {'type': 'Magnitude', 'start': 523, 'end': 526, 'text': '6.4'}, {'type': 'Epicenter', 'start': 547, 'end': 586, 'text': 'just 19 miles from the capital, Tirana,'}, {'t…
5e2b8f7e4a5f8f7fcb4d514d	Earthquakes	breaking news Strong earthquake in Turkey, 14 dead Rescue teams have been dispatched to eastern Turkey where a 6.8-magnitude earthquake has killed at least 18 people and injured more than 500. By Associated Press Reporter ReutersJanuary 25, 202010:53am A 6.8-magnitude earthquake has rocked a sparsely-populated part of eastern Turkey, killing at least 18 people, injuring more than 500 and leaving …	[{'type': 'Magnitude', 'start': 111, 'end': 124, 'text': '6.8-magnitude'}, {'type': 'Casualties and Losses', 'start': 140, 'end': 192, 'text': 'killed at least 18 people and injured more than 500.'}, {'type': 'Area Affected', 'start': 320, 'end': 335, 'text': 'eastern Turkey,'}, {'type': 'Number of People Trapped', 'start': 399, 'end': 406, 'text': 'some 30'}, {'type': 'Number of Destroyed buildi…
5e2b7e464a5f8f7fcb4c21f2	Earthquakes	More than 330 people have been hurt following the quake in eastern Turkey. NZ Herald At least 18 dead, hundreds hurt as quake hits eastern Turkey 25 Jan, 2020 12:17pm 3 minutes to read Rescue workers search a collapsed building after a 6.8 earthquake struck Sivrice town in Elazig in eastern Turkey yesterday. Photo / AP Other Share on Reddit reddit A 6.8-magnitude earthquake rocked a sparsely-popu…	[{'type': 'Area Affected', 'start': 59, 'end': 73, 'text': 'eastern Turkey'}, {'type': 'Epicenter', 'start': 2073, 'end': 2123, 'text': 'depth of 6.7km near the town of Sivrice in Elazig,'}, {'type': 'Number of Aftershocks', 'start': 2208, 'end': 2228, 'text': 'several aftershocks,'}, {'type': 'Temporary settlement', 'start': 2402, 'end': 2453, 'text': 'being moved to student dormitories or sport…
5e2ccd619f2a131a4280e166	Earthquakes	President Recep Tayyip Erdogan promises to do everything he can to help those affected. Rescuers scramble to find survivors after Turkey quake kills 29 By January 26, 2020 7:12 AM Rescue workers carry a wounded person after they rescued him. (AP pic) ELAZIG: The death toll from a powerful earthquake in eastern Turkey rose to 29 as rescue workers raced against time Saturday to find survivors under…	[{'type': 'Area Affected', 'start': 304, 'end': 318, 'text': 'eastern Turkey'}, {'type': 'Casualties and Losses', 'start': 327, 'end': 329, 'text': '29'}, {'type': 'Magnitude', 'start': 426, 'end': 429, 'text': '6.8'}, {'type': 'Date', 'start': 446, 'end': 460, 'text': 'Friday evening'}, {'type': 'Aid agency', 'start': 583, 'end': 655, 'text': 'The Turkish government’s disaster and emergency mana…
5e2d5b209f2a131a428804f2	Earthquakes	Turkey earthquake's death toll hits 29 with more than 1,200 injured - CBC News World Turkey earthquake's death toll hits 29 with more than 1,200 injured The death toll from a strong earthquake that rocked eastern Turkey has climbed to 29 as rescue crews searched for people who remained trapped under the rubble of collapsed buildings, officials said. Social Sharing Erdogan warns against 'negative'…	[{'type': 'Casualties and Losses', 'start': 105, 'end': 152, 'text': 'death toll hits 29 with more than 1,200 injured'}, {'type': 'Area Affected', 'start': 728, 'end': 742, 'text': 'eastern Turkey'}, {'type': 'Date', 'start': 1830, 'end': 1860, 'text': 'Friday at 8:55 p.m. local time'}, {'type': 'Aid agency', 'start': 1903, 'end': 1966, 'text': 'the Turkish Disaster and Emergency Management Presi…
5e2cabc19f2a131a427eec07	Earthquakes	SHARE At least 29 dead after powerful earthquake hits Turkey More than 1,243 people were injured in the magnitude 6.9 quake, which was also felt in neighbouring countries Turkish officials and police work at the scene of a collapsed building following a 6.8 magnitude earthquake in Elazig, eastern Turkey. AFP Turkish rescue and police work at the scene of a collapsed building following a 6.8 magni…	[{'type': 'Magnitude', 'start': 114, 'end': 117, 'text': '6.9'}, {'type': 'Casualties and Losses', 'start': 6, 'end': 22, 'text': 'At least 29 dead'}, {'type': 'Casualties and Losses', 'start': 61, 'end': 96, 'text': 'More than 1,243 people were injured'}, {'type': 'Area Affected', 'start': 418, 'end': 440, 'text': 'Elazig, eastern Turkey'}, {'type': 'Date', 'start': 1609, 'end': 1631, 'text': 'l…
5e2ef7b29f2a134576fcbf80	Earthquakes	Turkey's disaster relief agency said Monday the death toll following last week's powerful earthquake has risen to 39. Nearly 4 Turkey Death Toll Rises to 39, Following Earthquake Voice of America 27 Jan 2020, 23:05 GMT+10 Turkey's disaster relief agency said Monday the death toll following last week's powerful earthquake has risen to 39. Nearly 4,000 people, helped by mechanical diggers, have wor…	[{'type': 'Number of Destroyed building', 'start': 584, 'end': 586, 'text': '76'}, {'type': 'Aid agency', 'start': 222, 'end': 253, 'text': "Turkey's disaster relief agency"}, {'type': 'Casualties and Losses', 'start': 336, 'end': 338, 'text': '39'}, {'type': 'Aid supplies/amount', 'start': 340, 'end': 390, 'text': 'Nearly 4,000 people, helped by mechanical diggers,'}, {'type': 'Area Affected', '…
5e789528d61c871575b0fad1	Earthquakes	A 5.3 magnitude quake shook the Balkan nation of 4 million early Sunday, injuring 17 people and sparking further panic after the government ordered citizens to shield themselves from coronavirus. Images from the capital Zagreb showed cars crushed under rubble, while Prime Minister Andrej Plenković claimed the quake was the strongest in 140 years. How Quaratined Croatia Rocked by Earthquake A 5.3 …	[{'type': 'Magnitude', 'start': 2, 'end': 5, 'text': '5.3'}, {'type': 'Date', 'start': 59, 'end': 71, 'text': 'early Sunday'}, {'type': 'Area Affected', 'start': 212, 'end': 226, 'text': 'capital Zagreb'}, {'type': 'Casualties and Losses', 'start': 73, 'end': 91, 'text': 'injuring 17 people'}]
5e83eb739f2a13208a773554	Earthquakes	A 6.5-magnitude earthquake has reportedly hit central Idaho. The quake was felt in Boise, around 100 miles from the epicenter, west of Challis, Idaho. Live Video | Magnitude 6.5 earthquake hits central Idaho File photo of a a seismic chart after a 6.4 magnitude earthquake (SAM YEH/AFP via Getty Images) Share By: Cox Media Group National Content Desk Updated: March 31, 2020 - 9:01 PM CHALLIS, ID —…	[{'type': 'Magnitude', 'start': 2, 'end': 15, 'text': '6.5-magnitude'}, {'type': 'Area Affected', 'start': 46, 'end': 60, 'text': 'central Idaho.'}, {'type': 'Epicenter', 'start': 667, 'end': 746, 'text': '73 miles northeast of Meridian, Idaho. The depth of the quake was 10 kilometers'}, {'type': 'Number of Aftershocks', 'start': 1065, 'end': 1079, 'text': '4.8 aftershock'}]
5e8a6ee0d61c877ca9424e16	Earthquakes	Trend News Agency is a leading news provider from the Caucasus, Caspian and Central Asian regions. Latest news from Azerbaijan, Georgia, Kazakhstan, Turkmenistan, Uzbekistan, Iran and Turkey. 6.1-magnitude quake hits eastern Indonesia, no tsunami alert issued Other News 6 April 2020 03:12 (UTC+04:00) An earthquake with a magnitude of 6.1 jolted North Maluku province in eastern Indonesia earlier M…	[{'type': 'Magnitude', 'start': 192, 'end': 205, 'text': '6.1-magnitude'}, {'type': 'Area Affected', 'start': 347, 'end': 389, 'text': 'North Maluku province in eastern Indonesia'}, {'type': 'Date', 'start': 517, 'end': 564, 'text': '1:37 a.m. Jakarta time Monday (1837 GMT Sunday)'}, {'type': 'Epicenter', 'start': 587, 'end': 669, 'text': '122 km northwest of Jailolo in the province and the shall…
5edec8529f2a1319defe6e17	Earthquakes	Explained: Why Delhi quakes aren’t a signal Explained: Why Delhi quakes aren’t a signal 11 mild earthquakes since May have raised speculation about a big one, but scientists say these are not unusual. A look at why predicting an earthquake is difficult, and how an area should stay prepared. Written by Amitabh Sinha | Pune | Published: June 9, 2020 4:30:41 am A mock drill for earthquake preparedne…	[{'type': 'Magnitude', 'start': 540, 'end': 547, 'text': '2.1 was'}, {'type': 'Date', 'start': 571, 'end': 577, 'text': 'Monday'}, {'type': 'Area Affected', 'start': 557, 'end': 567, 'text': 'near Delhi'}]
5ef3dfec9f2a13208594743f	Earthquakes	An earthquake measuring 5.9 in magnitude has hit New Zealand centred near Milford Sound in South Island, ac... NZ's South Island rattled by earthquake Mail A shallow earthquake at sea near New Zealand's Milford Sound has been felt by thousands on South Island. The 5.9-magnitude earthquake shook thousands of people in Queenstown, Wanaka, Te Anau and other settlements at 10.20am NZDT on Thursday. T…	[{'type': 'Magnitude', 'start': 24, 'end': 27, 'text': '5.9'}, {'type': 'Area Affected', 'start': 49, 'end': 104, 'text': 'New Zealand centred near Milford Sound in South Island,'}, {'type': 'Date', 'start': 388, 'end': 396, 'text': 'Thursday'}, {'type': 'Epicenter', 'start': 424, 'end': 516, 'text': "35 kilometres west of New Zealand's world famous sound, and just five kilometres underwater."}]
5ef3e1109f2a1320859488fe	Earthquakes	A magnitude 5.9 earthquake struck near Milford Sound in the southwest of New Zealand's South Island. Earthquake shakes New Zealnd's South Island overnight Mail A magnitude 5.9 earthquake struck near Milford Sound in the southwest of New Zealand's South Island, government seismic monitor Geonet said. Thousands of people in the area on Thursday reported on Geonet to have felt the earthquake, which …	[{'type': 'Magnitude', 'start': 12, 'end': 15, 'text': '5.9'}, {'type': 'Area Affected', 'start': 34, 'end': 100, 'text': "near Milford Sound in the southwest of New Zealand's South Island."}, {'type': 'Date', 'start': 336, 'end': 344, 'text': 'Thursday'}]
5f3c5e5f9f2a133063f24a2a	Earthquakes	Magnitude 6.8 quake strikes southern Sumatra, Indonesia - EMSC Wednesday, 19 Aug 2020 6:53 AM MYT (Reuters) - An earthquake of magnitude 6.8 struck Southern Sumatra in Indonesia on Wednesday, the European Mediterranean Seismological Centre (EMSC) said. The quake was at a depth of 15 km, EMSC said. (Reporting by Bhargav Acharya in Bengaluru; Editing by Chris Reese) Article type: metered	[{'type': 'Magnitude', 'start': 10, 'end': 13, 'text': '6.8'}, {'type': 'Area Affected', 'start': 28, 'end': 55, 'text': 'southern Sumatra, Indonesia'}, {'type': 'Date', 'start': 63, 'end': 90, 'text': 'Wednesday, 19 Aug 2020 6:53'}, {'type': 'Epicenter', 'start': 272, 'end': 283, 'text': 'depth of 15'}]
5d1ea858d61c8737008abfa5	Earthquakes	Bigger Quake Feared After 6.4 Shaker Hits Southern California‘This does not make [the Big One] less likely,’ Caltech seismologist Lucy Jones said after Thursday's quake. One aftershock even interrupted a live CNN interview about the original quake. “We're having another one right now,” one person, who experienced the first earthquake in it's epicenter of Ridgecrest, California, told CNN's Brooke …	[{'type': 'Magnitude', 'start': 26, 'end': 29, 'text': '6.4'}, {'type': 'Date', 'start': 152, 'end': 160, 'text': 'Thursday'}, {'type': 'Number of Aftershocks', 'start': 170, 'end': 184, 'text': 'One aftershock'}, {'type': 'Epicenter', 'start': 357, 'end': 379, 'text': 'Ridgecrest, California'}, {'type': 'Area Affected', 'start': 647, 'end': 788, 'text': 'Ridgecrest is located about 100 miles nor…
5d2384bcd61c873700b48464	Other	Fewer than 1 in 5 California residents have purchased earthquake insurance coverage, according to a recent study. How to earthquake-proof your finances Published: July 8, 2019 1:21 p.m. ET Share Fewer than 1 in 5 California residents have purchased earthquake insurance coverage, according to a recent study Getty Images An earthquake can destroy a home in a matter of seconds — and wreak havoc on y…	[]
5e1d0148d61c87405eb06431	Other	Haiti has dishonored the people who died in the earthquake 10 years ago - OpinionHaiti has desecrated the memory of the dead with political leaders’ lack of action to reduce the country’s pervasive inequality. Men in power since 2010 have not attended schools of morality and public service. ORDER REPRINT → The flag flies atop the Catholic Church in Haiti, rebuilt after it was destroyed in the 201…	[]
5cd5896a9f2a1356d8721f16	Other	Delivering water security in a changing world Social Media cou_01_19_water_web.jpg Work from the series Find a way or make one, by the Swiss-Russian photographer Anastasia Mityukova, made using only materials she could find at home: old photos, webcams, books, newspapers and ice. Eighty per cent of the world’s population is exposed to high levels of threats to water security and a severe water cr…	[]
5c75d4eb9f2a13375d4de0bb	Environment Pollution	A sperm whale encounters plastic waste. Photograph: Ullstein Bild/Getty Images Plastics 'leading to reproductive problems for wildlife' Scientists say some marine animals with high levels of pollutants are failing to calve Wed 27 Feb 2019 00.01 GMT Last modified on Wed 27 Feb 2019 00.03 GMT Share via Email Plastics are an increasing cause of concern due to potential sources of chemicals that disr…	[{'type': 'Pollution source', 'start': 25, 'end': 38, 'text': 'plastic waste'}, {'type': 'Date', 'start': 223, 'end': 238, 'text': 'Wed 27 Feb 2019'}, {'type': 'Causes', 'start': 359, 'end': 411, 'text': 'potential sources of chemicals that disrupt hormones'}, {'type': 'Solution', 'start': 2248, 'end': 2350, 'text': '“We are looking at the possible exposure [of marine life] and evidence of toxici…
5c75db7ed61c873acbc34f37	Environment Pollution	World's deepest waters becoming 'ultimate sink' for plastic waste Scientists say it is likely no marine ecosystems are left that are not affected by pollution Wed 27 Feb 2019 00.01 GMT Last modified on Wed 27 Feb 2019 00.03 GMT Share via Email A plastic bag floats over a reef in the ocean. Photograph: Matt Paul/Getty Images The world’s deepest ocean trenches are becoming “the ultimate sink” for p…	[{'type': 'Pollution source', 'start': 52, 'end': 65, 'text': 'plastic waste'}, {'type': 'Date', 'start': 159, 'end': 174, 'text': 'Wed 27 Feb 2019'}, {'type': 'Location', 'start': 602, 'end': 616, 'text': 'Mariana trench'}, {'type': 'Anti-pollution people/organizations', 'start': 835, 'end': 861, 'text': 'Royal Society Open Science'}, {'type': 'Causes', 'start': 902, 'end': 1092, 'text': 'non-bi…
5c805f60d61c876b26df2e4b	Environment Pollution	Britain's most majestic beauty spots contaminated with plasticPlastic pollution has been found in Britain’s most picturesque lakes and rivers, including poet William Wordsworth’s favourite spot in the Lake District. Share this article Share The Daily Mail has long campaigned to reduce the amount of plastic pollution and led the successful campaign to ban microbeads in cosmetics. It is now urging …	[{'type': 'Location', 'start': 0, 'end': 7, 'text': 'Britain'}, {'type': 'Pollution source', 'start': 300, 'end': 317, 'text': 'plastic pollution'}, {'type': 'Anti-pollution people/organizations', 'start': 241, 'end': 255, 'text': 'The Daily Mail'}, {'type': 'Causes', 'start': 978, 'end': 989, 'text': 'plastic use'}, {'type': 'Anti-pollution people/organizations', 'start': 2366, 'end': 2386, 'tex…
5c96c034d61c8765f64bce0f	Other	Nigeria wastes 200 billion litres of water annually - NIHSAOkechukwu Nnodim Over 200 billion litres of water leave Nigeria unutilised and empty into the Atlantic Ocean through rivers Niger and Benue every ... Kindly Share This Story Okechukwu Nnodim Over 200 billion litres of water leave Nigeria unutilised and empty into the Atlantic Ocean through rivers Niger and Benue every year. According to t…	[]
5cccba08d61c876fcbbd6cb3	Environment Pollution	Cocaine found in all wild shrimp living in rural Suffolk riversResearchers expressed surprise that cocaine was found so widely in the county Researchers found a total of 50 chemicals in Suffolk's waterways More research needed to determine how harmful these chemicals are for the environment Britain’s waterways are so polluted that shrimp in the rivers of rural Suffolk are contaminated with cocain…	[{'type': 'Pollution source', 'start': 0, 'end': 7, 'text': 'Cocaine'}, {'type': 'Location', 'start': 43, 'end': 56, 'text': 'rural Suffolk'}, {'type': 'Anti-pollution people/organizations', 'start': 141, 'end': 152, 'text': 'Researchers'}, {'type': 'Pollution source', 'start': 159, 'end': 182, 'text': 'a total of 50 chemicals'}, {'type': 'Anti-pollution people/organizations', 'start': 1435, 'end…
5cca25569f2a1356d8b25b99	Other	Wealth from waste: How pollution can be turned into something useful Environmental engineers are using their imagination to clean up the environment The Independent A new start: plants can be used to extract precious metals from contaminated soil ( Getty ) Solving environmental problems usually just means cleaning up the mess people have made. But scientists are increasingly interested in creatin…	[]
5cf48ee4d61c8739c498ef16	Environment Pollution	Severn finds: from cannon balls to a carBut one of the historic lave net fishermen says plastic is regularly polluting the estuary. Media playback is unsupported on your device Media captionAre these the last fishermen of their kind in Wales? Plastic pollution is regularly washing into the Severn estuary, according to a man who has fished its waters over four decades. Martin Morgan is the fourth …	[{'type': 'Pollution source', 'start': 88, 'end': 95, 'text': 'plastic'}, {'type': 'Location', 'start': 236, 'end': 241, 'text': 'Wales'}, {'type': 'Causes', 'start': 1269, 'end': 1396, 'text': 'all types of items discarded in the water or washed up on the river banks, including packaging, hygiene products and even a car'}]
5cf6fbacd61c8739c4b04c28	Environment Pollution	'Mission to eradicate' plastic in canalsEach year 14 million plastic items end up in canals and rivers in England and Wales, report says. Image copyright Canal and River Trust Image caption The Canal and River Trust is urging people to "take action" and "help tackle the global plastics crisis" Each year 14 million items of plastic end up in canals and rivers in England and Wales, according to a n…	[{'type': 'Pollution source', 'start': 61, 'end': 74, 'text': 'plastic items'}, {'type': 'Location', 'start': 106, 'end': 123, 'text': 'England and Wales'}, {'type': 'Anti-pollution people/organizations', 'start': 190, 'end': 215, 'text': 'The Canal and River Trust'}, {'type': 'Causes', 'start': 295, 'end': 381, 'text': 'Each year 14 million items of plastic end up in canals and rivers in England…
5cfcc4dd9f2a1322198d4fa7	Environment Pollution	nan Dublin Bay and pollution Sat, Jun 8, 2019, 00:04 Sir, – Dún Laoghaire-Rathdown County Council has imposed a seven-day ban on the swimming areas of most of Dublin Bay because of pollution from “septic tank discharges, birds, dog fouling and leaks, spills and overflows from sewers”, a litany of pollution which I, and other concerned people, have warned the council about both in correspondence a…	[{'type': 'Location', 'start': 4, 'end': 14, 'text': 'Dublin Bay'}, {'type': 'Date', 'start': 29, 'end': 45, 'text': 'Sat, Jun 8, 2019'}, {'type': 'Anti-pollution people/organizations', 'start': 60, 'end': 97, 'text': 'Dún Laoghaire-Rathdown County Council'}, {'type': 'Pollution source', 'start': 196, 'end': 284, 'text': '“septic tank discharges, birds, dog fouling and leaks, spills and overflows…
5d0970c7d61c8739c45b0338	Environment Pollution	Mersey has highest level of microplastic pollution of rivers in world The Mersey has more plastic floating in it than the infamous 'great Pacific garbage patch' and every river contains microplastic, research has found. Liverpool's famous river was one of 13 nationwide tested by environmental group Greenpeace - nearly all of which had high levels of microplastic junk. But the Mersey, which runs f…	[{'type': 'Location', 'start': 0, 'end': 6, 'text': 'Mersey'}, {'type': 'Pollution source', 'start': 28, 'end': 40, 'text': 'microplastic'}, {'type': 'Anti-pollution people/organizations', 'start': 300, 'end': 310, 'text': 'Greenpeace'}, {'type': 'Causes', 'start': 611, 'end': 627, 'text': 'plastics factory'}, {'type': 'Solution', 'start': 643, 'end': 796, 'text': "Greenpeace is calling for the G…
5d1e87279f2a1322192dd856	Environment Pollution	The Great White shark is being humbled by plastic pollution The Great White shark has no natural enemies but the mighty species is fighting a losing battle against humans and our plastic pollution. Scientists from the University of Exeter found evidence on Twitter of eight Great Whites being tangled in plastic waste from a host of sources, including 'ghost' fishing nets. In one example, a Great W…	[{'type': 'Number of victims', 'start': 268, 'end': 286, 'text': 'eight Great Whites'}, {'type': 'Pollution source', 'start': 304, 'end': 317, 'text': 'plastic waste'}, {'type': 'Location', 'start': 450, 'end': 476, 'text': 'off the coast of Australia'}, {'type': 'Causes', 'start': 1068, 'end': 1127, 'text': 'debris from land-based pollution and discarded fishing gear'}, {'type': 'Anti-pollution …
5d27579e9f2a134256097cac	Environment Pollution	nan Plastic waste and ocean life about 16 hours ago Sir, – Your report “ Build-up of plastics on Little Skellig ‘getting worse ’” (News, July 6th) referred to the adverse effects plastic pollution can have on marine life. Members of the fishing sector in Ireland have hauled up more than 360 tonnes of marine waste in their nets since 2015. Today, 12 of our busiest fishing ports are taking part in …	[{'type': 'Location', 'start': 255, 'end': 262, 'text': 'Ireland'}, {'type': 'Anti-pollution people/organizations', 'start': 399, 'end': 572, 'text': 'the Bord Iascaigh Mhara-led Fishing for Litter scheme that forms part of the Clean Oceans initiative, launched by Minister for Agriculture, Food and the Marine Michael Creed'}, {'type': 'Pollution source', 'start': 4, 'end': 17, 'text': 'Plastic wa…
5d7141409f2a13228b37bafa	Environment Pollution	Explosion in Plastic Pollution Post-World War II Seen in Marine Sediments Explosion in Plastic Pollution Post-World War II Seen in Marine Sediments Surge in microplastics could serve as marker for “the Great Acceleration” Sep 04, 2019 Embargoed By: Science Advances until 11 a.m. PDT Sept. 4 Seen under the microscope, varied bits of plastic begin to accumulate in sediment after World War II The am…	[{'type': 'Pollution source', 'start': 157, 'end': 170, 'text': 'microplastics'}, {'type': 'Date', 'start': 222, 'end': 234, 'text': 'Sep 04, 2019'}, {'type': 'Location', 'start': 428, 'end': 447, 'text': 'Santa Barbara Basin'}, {'type': 'Anti-pollution people/organizations', 'start': 564, 'end': 641, 'text': 'Scripps Institution of Oceanography at the University of California San Diego'}, {'type…
5dc211699f2a133202ca233a	Environment Pollution	Dumped fishing gear is biggest plastic polluter in ocean, finds report Greenpeace calls for global action over nets, lines and traps that are deadly for marine life Share via Email Fishing nets can continue killing for decades, entangling or suffocating marine life, Greenpeace says. Photograph: Sea Shepherd Lost and abandoned fishing gear which is deadly to marine life makes up the majority of la…	[{'type': 'Causes', 'start': 0, 'end': 19, 'text': 'Dumped fishing gear'}, {'type': 'Pollution source', 'start': 31, 'end': 38, 'text': 'plastic'}, {'type': 'Anti-pollution people/organizations', 'start': 71, 'end': 81, 'text': 'Greenpeace'}, {'type': 'Number of victims', 'start': 847, 'end': 884, 'text': 'About 300 sea turtles were found dead'}, {'type': 'Location', 'start': 927, 'end': 958, 'te…
5dcb8938d61c8754f871880d	Environment Pollution	Microplastics are showing up inside clams and oysters on the coast of the Pacific Northwest. New research out of Oregon suggests the majority of most of the pollution inside bivalves is comprised of microthreads. Nov. 12, 2019 / 6:28 PM Plastic threads found in oysters, clams along Oregon coast By Brooks Hays (0) Oysters and clams along the Pacific Coast are being found with significant amounts o…	[{'type': 'Pollution source', 'start': 0, 'end': 13, 'text': 'Microplastics'}, {'type': 'Location', 'start': 74, 'end': 91, 'text': 'Pacific Northwest'}, {'type': 'Date', 'start': 213, 'end': 236, 'text': 'Nov. 12, 2019 / 6:28 PM'}, {'type': 'Causes', 'start': 599, 'end': 869, 'text': "the majority of the pollution inside bivalves is comprised of microthreads. Synthetic threads are used in a vari…
5de59a319f2a132852b41ae6	Environment Pollution	Steps to save Kano from industrial wastes - The Nation NewspaperAs an ancient and traditional capital of Northern Nigeria, Kano City is phenomenal in trade and commerce. It is also a blend of old and new.. Steps to save Kano from industrial wastes Workers laying pipes to carry industrial effluents from tanneries at Sharada and Challawa industries to a central treatment plant The state of the envi…	[{'type': 'Location', 'start': 94, 'end': 132, 'text': 'capital of Northern Nigeria, Kano City'}, {'type': 'Pollution source', 'start': 230, 'end': 247, 'text': 'industrial wastes'}, {'type': 'Causes', 'start': 809, 'end': 912, 'text': 'avoidable environmental degradation, especially from uncontrolled discharge of effluents from tanneries'}, {'type': 'Anti-pollution people/organizations', 'start'…
5de84c9e9f2a132852d98b14	Environment Pollution	Plastic pollution kills half a million hermit crabs on remote islands Experts fear species decline after huge number of deaths on Henderson and Cocos Share via Email Hermit crabs trapped in plastic containers. The species is an important part of tropical environments. Photograph: NHM More than half a million hermit crabs have been killed after becoming trapped in plastic debris on two remote isla…	[{'type': 'Pollution source', 'start': 0, 'end': 7, 'text': 'Plastic'}, {'type': 'Number of victims', 'start': 24, 'end': 51, 'text': 'half a million hermit crabs'}, {'type': 'Location', 'start': 130, 'end': 149, 'text': 'Henderson and Cocos'}, {'type': 'Anti-pollution people/organizations', 'start': 760, 'end': 939, 'text': 'Institute for Marine and Antarctic Studies (Imas) at the University of …
5df1847c9f2a1327c5434618	Environment Pollution	Sydney beach contaminated with faecal matter Maroubra Beach in Sydney has been closed after health authorities discovered a 'high faecal count' in the water. The contamination originated from blockages caused by a resident 'flushing baby whites down the toilet,' a Sydney Water spokesperson said. 'Sydney Water takes this opportunity to remind customers to only flush the three Ps: poo, pee and pape…	[{'type': 'Pollution source', 'start': 31, 'end': 44, 'text': 'faecal matter'}, {'type': 'Location', 'start': 45, 'end': 69, 'text': 'Maroubra Beach in Sydney'}, {'type': 'Causes', 'start': 224, 'end': 260, 'text': 'flushing baby whites down the toilet'}, {'type': 'Solution', 'start': 337, 'end': 400, 'text': 'remind customers to only flush the three Ps: poo, pee and paper'}]
5e72ac9d9f2a133ca4a2d39b	Environment Pollution	Bayelsa communities worry over dead fishes washed ashoreDaniels Igoni, Yenagoa Many dead fishes have been reportedly washed up onto the shores in Foropa and Sangana in the Southern Ijaw and Brass lo... Kindly Share This Story Daniels Igoni, Yenagoa Many dead fishes have been reportedly washed up onto the shores in Foropa and Sangana in the Southern Ijaw and Brass local government areas of Bayelsa…	[{'type': 'Location', 'start': 146, 'end': 195, 'text': 'Foropa and Sangana in the Southern Ijaw and Brass'}, {'type': 'Pollution source', 'start': 418, 'end': 484, 'text': 'speculation there is a leak from one of the offshore oil platforms'}, {'type': 'Causes', 'start': 621, 'end': 674, 'text': 'the use of dispersants to clean up operational spills'}, {'type': 'Anti-pollution people/organization…
5eab5e669f2a1306adabd371	Environment Pollution	High plastic concentration found on ocean floorMediterranean sediments are shown to have up to 1.9 million tiny plastic pieces per square metre. Media playback is unsupported on your device Media captionWhat happens to microplastics in the ocean? Scientists have identified the highest levels of microplastics ever recorded on the seafloor. The contamination was found in sediments pulled from the b…	[{'type': 'Pollution source', 'start': 5, 'end': 12, 'text': 'plastic'}, {'type': 'Location', 'start': 389, 'end': 437, 'text': 'from the bottom of the Mediterranean, near Italy'}, {'type': 'Anti-pollution people/organizations', 'start': 464, 'end': 488, 'text': 'University of Manchester'}, {'type': 'Solution', 'start': 4581, 'end': 4688, 'text': '"We really should all be completely focused on st…
5ed7afcad61c87192caaa3fe	Environment Pollution	Read Particles from vehicle tyres found in marine environment latest on ITV News. All the news 27 May 2020 at 12:03am Particles from vehicle tyres found in marine environment The study was funded by Defra and led by the University of Plymouth Photo: PA Particles released from vehicle tyres could be a significant and previously largely unrecorded source of microplastics in the marine environment, …	[{'type': 'Pollution source', 'start': 5, 'end': 33, 'text': 'Particles from vehicle tyres'}, {'type': 'Date', 'start': 95, 'end': 106, 'text': '27 May 2020'}, {'type': 'Anti-pollution people/organizations', 'start': 220, 'end': 242, 'text': 'University of Plymouth'}, {'type': 'Causes', 'start': 475, 'end': 591, 'text': 'originating from microbeads in cosmetics and the degradation of large items …
5ee2df309f2a132085684ef7	Other	nan Contact Water Quality Challenges in Irrigation A group of researchers working with the University of Florida’s SmartPath Center of Excellence is developing a suite of mobile applications that will help farmers monitor the quality of irrigation water on their farms in near-real time to make smart irrigation decisions. With these apps and the associated hardware, researchers will be helping sol…	[]
5ee43356d61c873a52660afe	Environment Pollution	Is there no place on Earth safe from microplastics? Energy & Environment More Than 1000 Tons of Microplastic Particles and Fibers Rain Down from the Skies Every Year The study reveals that the pesky particles are in all our water sources and even in the atmosphere. pcess609/iStock We already knew that microplastic pollution can be found everywhere from our bottled water to the remotest corners of…	[{'type': 'Pollution source', 'start': 96, 'end': 129, 'text': 'Microplastic Particles and Fibers'}, {'type': 'Anti-pollution people/organizations', 'start': 651, 'end': 720, 'text': 'Utah State University Assistant Professor Janice Brahney and her team'}, {'type': 'Location', 'start': 811, 'end': 846, 'text': 'national parks and wilderness areas'}, {'type': 'Solution', 'start': 2512, 'end': 2634…
5ef28f7f9f2a1320857a8020	Environment Pollution	Microplastic pollution found in Antarctica for the first timeThe tiny pollutants were identified inside the guts of springtails clinging to a piece of polystyrene covered with algae, moss and lichens on King George island, Antarctica. comments Microplastics have been found in the digestive tract of one of the most isolated animals on Earth, a study has revealed. When scientists visited King Georg…	[{'type': 'Pollution source', 'start': 0, 'end': 22, 'text': 'Microplastic pollution'}, {'type': 'Location', 'start': 200, 'end': 233, 'text': 'on King George island, Antarctica'}, {'type': 'Solution', 'start': 2526, 'end': 2711, 'text': 'Further studies are needed to better understand the possible environmental consequences due to the presence of microplastics, which have already deeply penetrat…
5e0bd5069f2a13114acd9fa3	Famine	World Food Programme forecasts global hunger hotspots as new decade dawns - WorldEnglish News and Press Release on World and 10 other countries about Food and Nutrition, Drought, Flash Flood and more; published on 01 Jan 2020 by WFP World Food Programme forecasts global hunger hotspots as new decade dawns Report from World Food Programme Published on 01 Jan 2020 Rome – Escalating hunger needs in …	[{'type': 'Aid agency', 'start': 233, 'end': 253, 'text': 'World Food Programme'}, {'type': 'Areas affected', 'start': 582, 'end': 666, 'text': 'Zimbabwe, South Sudan, the Democratic Republic of Congo and the Central Sahel region'}, {'type': 'Date', 'start': 1103, 'end': 1107, 'text': '2020'}, {'type': 'Causes', 'start': 1191, 'end': 1245, 'text': 'conflict and instability combine with climate ex…
5ed5a1209f2a1375ddd286fa	Other	ANALYSIS : Why are South Africans hungry when there’s surplus food? Why are South Africans hungry when there’s surplus fo... Why are South Africans hungry when there’s surplus food? By Stephen Grootes• 2 June 2020 Homeless people sitting eating on Day 2 of National Lockdown at the Durban Exhibition Centre on March 28, 2020 in Durban, South Africa. (Photo: Darren Stewart/Gallo Images via Getty Ima…	[]
5d954fb3d61c8727d162ff4f	Other	Vassar College, Growing Food Security with Simple Technology - EPICS inAn innovative project that combines engineering and bio-intensive agriculture is now underway, and it could contribute to greater food supplies in the face of unprecedented lack of rainfall and limited resources. About EPICS in IEEE EPICS in IEEE is a program that organizes university and high-school students to work on engine…	[]
5e90fdd59f2a13744bdac047	Other	Matt Gurney: Canadians won’t starve but we aren’t spoiled for choice in our domestic food supplyCould Canadians farm for the country? Of course. But that would require mobilizing tens of thousands of people who'd demand higher wages LinkedIn When they ran out of boys, they turned to the Farmerettes. In 1944, with the Second World War grinding on, Ontario farms were desperately short of labour. On…	[]
5e94f1c8d61c876cbb8bc5b4	Other	'Without the deliveries my children would starve'About 1.5m homes in England are at least a half hour round trip from a food store, figures show Image caption Volunteers are providing food delivery services to people across large parts of rural England Families in parts of rural England say they have become totally dependent on volunteers delivering food to them during the coronavirus crisis. Abo…	[]
5f0a4cef9f2a131c7b17e9db	Other	Aid Agencies Deeply Concerned as Syria Aid Scaled Back - Syrian Arab RepublicEnglish News and Press Release on Syrian Arab Republic about Protection and Human Rights and Epidemic; published on 11 Jul 2020 by Mercy Corps, NGO Forum and 2 other organizations Aid Agencies Deeply Concerned as Syria Aid Scaled Back Sources Originally published 11 Jul 2020 We are deeply concerned that the United Nation…	[]
5eb5fe319f2a133c2d4dd357	Other	Editorial: Where our readers have led on food poverty, the government followsWhat did you do in the war? It is a question that people expected to be asked 75 years ago, when the Second World War ended, and it is a question we may well be asked in the future – even if comparing the coronavirus pandemic to a war is a flawed analogy. What many of our readers did during this crisis is that they donat…	[]
5f5961b0d61c873ab1ead8ce	Other	OP-ED: The world needs international cooperation to avert a catastrophic food crisis The world needs international cooperation to avert a ca... The world needs international cooperation to avert a catastrophic food crisis By Qu Dongyu• 10 September 2020 Farmers at a field school in Angola. (Photo supplied) The UN Food and Agriculture Organisation has elaborated a comprehensive Response and Recove…	[]
5d2d0f0d9f2a134256443e61	Other	Worsening World Hunger Affects 821 Million, Says United Nations After decades of decline, malnutrition began to increase in 2015, mainly because of climate change and war. World | Agence France-Presse | Updated: July 16, 2019 05:05 IST Share Around 149 million of the world's children currently suffer from hunger-related growth delays. United Nations, United States: More than 821 million people su…	[]
5d2d12e5d61c8779518b2f2a	Other	Worsening world hunger affects 821 million, aggravated by climate change and war, U.N. reports - The Worsening world hunger affects 821 million, aggravated by climate change and war, U.N. reports AFP-JIJI SHARE UNITED NATIONS - More than 821 million people suffered from hunger worldwide last year, the United Nations reported Monday — the third year in a row that the number has risen. After decade…	[]
5d4cebbdd61c8771ba15649c	Other	Nigerians are tired of poverty » Opinions » Tribune Online Nigerians are tired of poverty Nigerians are tired of poverty On Aug 9, 2019 Share IN 2018, reports indicated that the United Nations Sustainable Development Goal (SDG) to end extreme poverty by 2030 is unlikely to be met because of Nigeria. According to the World Poverty Clock, Nigeria overtook India as the country with the most extremel…	[]
5dc0eab99f2a133202b3a64b	Other	'One month I ate only rice - now I don't care about pride and use a food bank News 'One month I ate only rice - now I don't let my pride get in the way of using a food bank' As a landmark report on hunger in the UK is released, i speaks to the people who use food banks and the volunteers who run them Tuesday, 5th November 2019, 12:01 am Updated Tuesday, 5th November 2019, 12:02 am There was a mon…	[]
5f07bc4d9f2a131c7bea4a3c	Famine	Yemen: Tens of thousands of severely malnourished children are left without treatment since March - ReliefWeb MobileEnglish News and Press Release on Yemen about Food and Nutrition, Health and Children; published on July 9, 2020 by Save the Children Open training opportunities in the humanitarian field. Yemen: Tens of thousands of severely malnourished children are left without treatment since Ma…	[{'type': 'Areas affected', 'start': 0, 'end': 5, 'text': 'Yemen'}, {'type': 'Number of People Influenced', 'start': 7, 'end': 58, 'text': 'Tens of thousands of severely malnourished children'}, {'type': 'Date', 'start': 86, 'end': 97, 'text': 'since March'}, {'type': 'Causes', 'start': 655, 'end': 673, 'text': 'funding shortfalls'}, {'type': 'Aid agency', 'start': 675, 'end': 692, 'text': 'Save …
5c7717b09f2a13375d5e4a15	Other	As poverty grinds - The Nation NigeriaGood day Sir, please can you buy food for my family? Since yesterday we have not eaten anything. Nothing is too small, even one cup of garri. I am sorry to stress you, but have mercy on my wife and children. Account name… (Details withheld). You are our last hope now and we are looking … As poverty grinds 0 Good day Sir, please can you buy food for my family?…	[]
5eac865ed61c8747d4912bec	Other	It’s about food, nutrition and livelihood security May 02, 2020 00:02 IST Updated: May 02, 2020 01:03 IST Share Article May 02, 2020 00:02 IST Updated: May 02, 2020 01:03 IST Farmers’ cooperation, technological upgrading and favourable public policies can help India deal with the pandemic The current national lockdown to tackle the COVID-19 pandemic has highlighted the problems of food, nutrition…	[]
5d003ebd9f2a132219af0486	Other	The man who saved millions from starvationThe crops developed by Norman Borlaug have saved millions of people from starvation. Image copyright Getty Images Image caption Norman Borlaug is credited with saving millions of people from starvation In the early 1900s, newlyweds Cathy and Cappy Jones left Connecticut in the US to start a new life as farmers in north-west Mexico's Yaqui Valley, a little…	[]
5f1b686ed61c870c274083d9	Famine	COVID-19 versus hunger: The cruel choiceIn 2020, the Philippine hunger rate took a sudden, very sad, U-turn. After falling to only 8.8 percent of families in December 2019, its lowest proportion since 2004, it leaped to 16.7 percent last Philippine Daily Inquirer / 05:05 AM July 25, 2020 In 2020, the Philippine hunger rate took a sudden, very sad, U-turn. After falling to only 8.8 percent of fami…	[{'type': 'Areas affected', 'start': 53, 'end': 63, 'text': 'Philippine'}, {'type': 'Date', 'start': 292, 'end': 296, 'text': '2020'}, {'type': 'Number of People Influenced', 'start': 1923, 'end': 1933, 'text': '30 million'}, {'type': 'Causes', 'start': 2373, 'end': 2499, 'text': 'radical disruption in very many people’s livelihoods, and hence their general purchasing power, for food and other ba…
5f6fcd5ed61c8725b648eec0	Other	Nigerian children are dyingTARRED with the brush of underdevelopment, misfortunes are increasingly striking at the heart of Nigeria’s existence. In 2018, it expropriated the ... September 26, 2020 Kindly Share This Story TARRED with the brush of underdevelopment, misfortunes are increasingly striking at the heart of Nigeria’s existence. In 2018, it expropriated the ignominious title of the global…	[]
5f5ab5a9d61c873ab102d904	Famine	Coronavirus Increases Hunger: Food Banks In Hartford County - Manchester, CT - The coronavirus sent millions of Americans, including some in Hartford County, into an economic tailspin that's felt at the dinner table. Community Corner Coronavirus Increases Hunger: Food Banks In Hartford County The coronavirus sent millions of Americans, including some in Hartford County, into an economic tailspin …	[{'type': 'Causes', 'start': 298, 'end': 309, 'text': 'coronavirus'}, {'type': 'Number of People Influenced', 'start': 315, 'end': 336, 'text': 'millions of Americans'}, {'type': 'Areas affected', 'start': 485, 'end': 545, 'text': 'Manchester, Enfield, Windsor and the rest of Hartford County'}, {'type': 'Aid agency', 'start': 1057, 'end': 1072, 'text': 'Feeding America'}]
5ca8e8c3d61c8706f2dd2c6b	Other	Where rights and votes remain a distant dream Where rights and votes remain a distant dream Salim Joseph | TNN | Apr 6, 2019, 04:54 IST Chengara: There are no election campaigns or promises as they do not have voter identity cards. There’s no water, electricity, medicines, homes or toilets; but there’s poverty, malnutrition, misery and death in this neglected village. There’s no official record t…	[]
5f0ba07dd61c873a5204c443	Famine	The hunger crisis linked to coronavirus could kill more people than the disease itself, Oxfam warns By Francesca Giuliani-Hoffman, CNN Published Jul 13, 2020 7:38:28 AM enablePagination: false startIndex: endIndex: (CNN)— The coronavirus pandemic has already claimed over half a million lives across the world, with case numbers continuing to rise. A new report by Oxfam now warns that the hunger cr…	[{'type': 'Causes', 'start': 1112, 'end': 1405, 'text': 'lost income caused by unemployment or a reduction in remittance payments, the lack of social support for those who work in the informal economy, and disruptions to the supply chain and hurdles faced by producers. Also contributing to the crisis are the travel restrictions related to lockdowns'}, {'type': 'Causes', 'start': 1578, 'end': 1630…
5ec890a0d61c870419d370d3	Other	Singapore’s obsession with food goes far deeper than its world-famous chili crab and laksa. Bloomberg How Singapore Plans to Survive World’s Impending Food Crisis By How Singapore Plans to Survive World’s Impending Food Crisis By City-state is most food-secure but striving for self-reliance Investing to produce 30% of food needs locally by 2030 LISTEN TO ARTICLE subscribe to our Covid-19 podcast …	[]
5c3a851fd61c8770556fea31	Other	Relatives of Sandy Hook victims sued the show’s host, Alex Jones, for suggesting the shooting was a hoax. Now they will gain access to his business plans. Infowars Must Turn Over Internal Documents to Sandy Hook Families, Judge Rules Image Several families that are suing the conspiracy theorist Alex Jones will now have access to internal documents associated with his show, Infowars, a judge ruled…	[]
5c5ccaddd61c870ff6b88c67	Other	Gucci has withdrawn a turtleneck sweater and apologised after it was accused of designing a jumper that resembled the phenomenon known as blackface, a racist depiction of exaggerated African features.The Italian luxury brand said that it had withdrawn the $890 black “balaclava” jumper from all its Gucci pulls $890 ‘blackface’ jumper in racism row Philip Willan, Rome Gucci said the negative reacti…	[]
5c6df1259f2a137ee6d5e0a0	Other	Jean-Claude Juncker has waded into a war of rhetoric with Hungary’s populist prime minister, who is accused of peddling conspiracy theories about the EU’s migration policy.Viktor Orban’s party has focused on the European Commission president in adverts that portray him as leading a plot to flood Hun Jean-Claude Juncker clashes with Viktor Orban over ‘migration lies’ with his face on Oliver Moody,…	[]
5ca154d2d61c8706f2725ab5	Other	In the state of Florida, there is an ongoing lawsuit against Craig Wright, the self-proclaimed Satoshi Nakamoto for billions of dollars. 48 mins ago Kleiman Estate Says Satoshi Reveal 'Is Relevant' in Billion Dollar Bitcoin Lawsuit In the state of Florida, there’s an ongoing lawsuit against Craig Wright, the self-proclaimed Satoshi Nakamoto, for billions of dollars. Wright is being sued by the Kl…	[]
5cc634e3d61c87084dfecdd6	Other	Watch it, ICPC! - The Nation Newspaper• EFCC is in a better position to investigate the banks. But there can be collaboration CHAIRMAN of the Independent Corrupt Practices and Other Related Offences Commission (ICPC), Prof Bolaji Owasanoye, has restated the concerns of most Nigerians about the complicity of financial services sector operatives in the widespread financial crimes plaguing the count…	[]
5da50a5bd61c877b64b819a2	Other	Steele Dossier memos were delivered directly 'to President Obama,' he says Fusion GPS’s Glenn Simpson Reveals He Was Hired In ‘Fall of 2015’ to Investigate Trump Steele Dossier memos were delivered directly ‘to President Obama,’ he says Jamie White | Infowars.com - October 14, 2019 Comments Fusion GPS co-founder Glenn Simpson reveals in an upcoming book that he was first hired to investigate then…	[]
5dd7267eca8429c9b604f537	Other	Why Should Anyone Believe Gordon Sondland Didn't Connect Burisma To Biden? Why Should Anyone Believe Gordon Sondland Didn't Connect Burisma To Biden? Does the EU ambassador read the news? By Nick Robins-Early The Washington Post via Getty Images U.S. Ambassador to the European Union Gordon Sondland appears before the House Intelligence Committee during an impeachment hearing. The second week of H…	[]
5dd9c1649f2a1364bf46fe0b	Other	Commendable act - The Nation NewspaperPRESIDENT Muhammadu Buhari's directive to the Independent Corrupt Practices (and other related offences) Commission (ICPC) to probe the disbursement View All Result Commendable act 0 PRESIDENT Muhammadu Buhari’s directive to the Independent Corrupt Practices (and other related offences) Commission (ICPC) to probe the disbursement and expenditure of a whopping…	[]
5c3fb99cd61c87609c20166e	Other	Sorry Everyone, But Schapelle Corby Just Won The #10YearChallenge #turbulent Schapelle Corby/Instagram Except Schapelle Corby. The 41-year-old convicted drug smuggler participated in the social media craze on Wednesday night when she took to Instagram to post a picture of her behind bars in 2009 next to a carefree snap of her on a beach this year. Corby was arrested in 2004 when customs officials…	[]
5c3fbf831cce413eaec73267	Other	Schapelle Corby 'wins' #10YearChallenge with prison flashback photo comments Instagram users are uploading decade-old photos as part of a new craze known as the #10YearChallenge. And while thousands of Australians have joined in on the global phenomenon, it's been claimed that one local identity has 'won' the challenge by sharing a very famous flashback snap. On Wednesday, convicted drug smuggler…	[]
5c7d788cd61c873acb1d7398	Other	Another pilot, another release March 05, 2019 00:15 IST Updated: March 05, 2019 00:12 IST Share Article March 05, 2019 00:15 IST Updated: March 05, 2019 00:12 IST more-in The events that unfolded 20 years ago, when Pakistan captured Flt. Lt. Nachiketa It’s a vignette known only to family and a few friends. But now, with the country gripped by events surrounding the dramatic capture and release of…	[]
5c58d05909b1494b676988e3	Other	The federal judge overseeing Paul Manafort’s criminal case pushed back the sentencing of President Trump’s one-time campaign chairman from March 5 to March 13. Judge delays Manafort sentencing to March 13 By Lydia Wheeler - 02/04/19 06:24 PM EST Judge Amy Berman Jackson, an Obama appointee on the federal district court in D.C., heard arguments Monday in a sealed hearing over whether Manafort inte…	[]
5e535ae09f2a135e58f62569	Other	The partisan divide over Trump confidante Roger Stone’s sentencing for .02/24/2020 0:08:31AM EST. Whatever You Think About Roger Stone, America's Criminal Justice System Needs A Major Overhaul Share The opinions expressed by columnists are their own and do not necessarily represent the views of Townhall.com. Source: AP Photo/Jose Luis Magana Trending Stop It People! Democrats Deserve Bernie Sande…	[]
5c3681d4d61c875fa6d5110b	Other	Amazon CEO Jeff Bezos ‘has been seeing’ former TV anchor Lauren Sanchez Amazon CEO Jeff Bezos and his wife MacKenzie are divorcing after 25 years of marriage Amazon billionaire Jeff Bezos has been secretly having a relationship with Lauren Sanchez, a former TV anchor and the glamorous wife of Hollywood talent mogul Patrick Whitesell. The world’s richest man Bezos just announced his divorce from w…	[]
5c7f071ed61c87496cc94114	Other	Lindy Rama-Ellis attends same event as Michael Klim and Desiree Deravi comments They endured a bitter divorce after 10 years of marriage before both moving on with new partners. So it was no doubt awkward for Michael Klim and his ex-wife Lindy Rama-Ellis when they attended the same event in Melbourne on Tuesday. Lindy stepped out at the Melbourne Fashion Festival, which Michael also attended with…	[]
5c81acca9f2a1379dce33f23	Other	Bethenny Frankel Will Face Uphill Battle Gaining Sole Custody of Daughter - Lawyers ExplainGaining sole physical and legal custody of her daughter, Bryn, will be an uphill battle for Bethenny Frankel, say two lawyers. Talk Bethenny Frankel’s battle in court against ex-husband Jason Hoppy to gain primary physical and legal custody of daughter Bryn, 8, will be a tough one, believe two NYC divorce a…	[]
5c9c064e9f2a1329b9f79dda	Other	Libbie Mugrabi facing death threats, extortion amid divorceThe divorce of Libbie and David Mugrabi has become dangerous.The couple’s battle over their art collection and their $72 million townhouse has caught the notice of a would-be extortionist who made death threats and demanded a bitcoin payment of $50,000, sources say. The couple’s battle over their art collection and their $72 million townh…	[]
5ca3f4559f2a137c4d2c2404	Other	Louise Redknapp leaves 9 to 5 The MusicalLouise Redknapp, 44, joined Love Island's Amber Davies as the stars were spotted leaving 9 to 5 The Musical, in London on Tuesday. comments She admitted she felt like a 'failure' after her divorce from Jamie Redknapp. And Louise Redknapp joined Love Island's Amber Davies as the stars were spotted leaving 9 to 5 The Musical, in London on Tuesday. The Strict…	[]
5ca933f69f2a137c4d792a71	Other	‘The people we marry are not the people we divorce, because people change’ ( Shutterstock ) How to get divorced without hating your ex or tearing your family apart Jeff Bezos and his wife MacKenzie seem to be conducting their divorce with mutual respect and zero animosity – but what makes for a ‘healthy’ uncoupling, asks Lisa Bonos Click to follow Indy/Life Wendy Paris and her ex-husband David ha…	[]
5cad262b9f2a137c4db021b1	Other	Dogs were major bone of contention in QUARTER of divorces in past yearResearch in the UK found that many couples caught up in divorce are likely to put custody of a pet above their concerns about property, or even the children. comments The biggest bone of contention in a quarter of all divorces is the family pet, according to a report yesterday. Nearly 30,000 divorce cases in the courts in the p…	[]
5cb123789f2a137c4defc337	Other	AMANDA PLATELL: What Brangelina's reconciliation tells usAMANDA PLATELL: Yes, Brangelina are a silly Hollywood couple - they split in hysterical haste after Jolie accused Pitt of drunkenly yelling at their son Maddox aboard their private jet. comments The news that Angelina Jolie is seeking a reconciliation with estranged husband Brad Pitt could provide us with a salutary lesson (pictured: The co…	[]
5cbabc38d61c877213278186	Other	REVEALED: How William REALLY reacted when Charles and the Queen 'SNUBBED' DianaPRINCESS DIANA and Prince Charles’s acrimonious 1996 divorce made headlines, and the decision to strip Diana of her HRH title proved contentious – and a royal biographer reveals how Prince William reacted to the news. Ms Junor writes: “[Charles and Diana] retained equal access to William and Harry and equal responsibil…	[]
5cc291239f2a134105d9c660	Other	How To Tell If You Should Get A Divorce Or Try To Save The MarriageIf you are in an unhappy marriage, getting a divorce feels tempting but before you do that, you need to identify if your relationship is unhealthy and unfixable. Mary Ellen Goggin Jerry Duberstein April 26, 2019 Here's how to tell. If you've been wondering; "Should I get a divorce?" there's a few things you should know that will h…	[]
5d101330d61c8739c4bbf7c4	Other	Boris Johnson and Carrie Symonds 'almost split earlier this month'One spat was reportedly caused after the potential prime minister, 55, arrived back at their home in Camberwell, south east London, later than expected. Boris Johnson and Carrie Symonds reportedly almost split up at the start of this month - and have had four arguments in just six weeks. One spat was caused after the potential prim…	[]
5d40d3c0d61c872b4f571328	Other	Drama!Lady Gaga‘s new man’s ex-wife is already slamming the singer in a ruthless Instagram post, and RadarOnline.com can reveal the shocking jab.“Poker Face ❤️,” Autumn Guzzardi wrote as a play on Gaga’s hit song, alongside a photo of her posing like a model. Lady Gaga’s new man’s ex-wife takes jab at singer on social media American Media Inc. Share Adjust Comment Print Drama! Lady Gaga‘s new man…	[]
5d7803609f2a13228b9165c4	Other	Some attribute the Weeknd's new look to his breakup with Bella Hadid. COMPLEX participates in various affiliate marketing programs, which means COMPLEX gets paid commissions on purchases made through our links to retailer sites. Our editorial content is not influenced by any commissions we receive. © 2019 Complex Media, Inc. All Rights Reserved. The Weeknd Showed Off His New Look and People Broug…	[]
5e4489139f2a133714ca3da1	Other	DJ Ruckus posts a bizarre Instagram tribute on ex-wife Shanina ShaikThe 37-year-old musician shared a throwback photo of the pair at the Oscars in 2018 alongside a gushing caption Share 'God speed on all of life's new endeavors!' Fans praised the post, describing DJ Ruckus as a 'gentleman.' One follower even commented: 'This is so nice coming from you.' Feeling nostalgic? The 37-year-old musician…	[]
5e7942259f2a1327620f5966	Other	Teen Mom 2 Jenelle Evans and David Eason trying to 'work things out' Teen Mom 2 star Jenelle Evans and estranged husband David Eason are giving it another go. The Oak Island, North Carolina native, 28, made the revelation in an a Q&A session on her YouTube page Sunday, as she fielded questions from fans about her family and future. Evans was asked was if she and Eason, 31, have gotten back togeth…	[]
5c59be4009b1494b67738b9c	Other	Elaine Kamarck looks ahead to President Trump's 2019 State of the Union speech by comparing his situation now to two former presidents facing major legal problems: Nixon and Clinton. What to expect from the State of the Union Google Donald Trump will deliver his State of the Union address at perhaps the lowest point in his presidency so far. The midterm elections were the first solid evidence tha…	[]
5c5a848cd61c876dc63f7eb9	Other	Joshua Trump hailed for falling asleep during State of the UnionJoshua Trump, 11, won over anti-Trump Twitter on Tuesday after he was photographed sleeping in the gallery while during the President’s State of the Union speech. show ad 'A Trump I can get behind': Six-year-old Joshua who was a guest at the State of the Union because he was bullied for having the President's surname is a 'resistance…	[]
5ce0276fd61c87097f01048c	Other	Scott Morrison's walk to his victory speech Ben Fordham shows us the walk Scott Morrison will take to make his victory speech. Added2 hours ago	[]
5c673ed99f2a137ee6889a9e	Other	The best thing about memories…is making them. Maddie and Tyler agree. Maddie writes: “I had just moved to a new area and didn’t really know anyone. I kept seeing ads for Zoosk, so I decided to give it a try. After a day on Zoosk, I saw Tyler’s profile. I sent him a wink emoji, and then he Zoosk Couples - January 18, 2019 Congratulations to Maddie and Tyler from Georgia! The best thing about memor…	[]
5c667447d61c871476572f20	Other	Nana Ama Mcbrown's Romantic Message To Her Hubby On Vals Day - Ghafla! GhanaNana Ama McBrown news, Nana Ama McBrown husband, Nana Ama McBrown's manager, Nana Ama McBrown's romantic message to her hubby on vals day Powered by GDPR plugin Privacy Overview This website uses cookies so that we can provide you with the best user experience possible. Cookie information is stored in your browser and per…	[]
5c7f05b29f2a1351e28edf3a	Other	Joe Jonas jokes brother Nick had '18 weddings' with wife PriyankaWhen sitting down for James Corden's The Late Late Show , the Cake By The Ocean was asked what he has leaned from watching Kevin wed Danielle and Nick wed Priyanka Chopra. comments Joe Jonas was teasing her brother Nick on Monday evening when the subject of his summer wedding to Sophie Turner came up. When sitting down for James Cor…	[]
5c91c4da9f2a13144a2878d9	Other	It's date night for engaged couple Joe Jonas and Sophie Turner! The 29-year-old singer and the 23-year-old Game of Thrones ... Sophie Turner & Joe Jonas Enjoy Date Night at Rangers Game! It’s date night for engaged couple Joe Jonas and Sophie Turner ! The 29-year-old singer and the 23-year-old Game of Thrones went to a New York Rangers game on Tuesday night (March 19) at Madison Square Garden in …	[]
5c9ec847d61c8706f251ded1	Other	Priyanka Chopra and Nick Jonas Leaving their Hotel in Miami, Priyanka Chopra, Hotel, Miami, Nick Jonas, March 29, 2019 Priyanka Chopra – Nick Jonas Leaving their Hotel in Miami Priyanka Chopra seems to be on cloud nine these days! Her life looks like one big vacation as seen on her social media profile, especially after her marriage with American pop singer Nick Jonas. 52	[]
5cbcfb32d61c87084d8b57c8	Other	What it’s really like to be married to the country's most-boring manWhen Deborah West looks back over her marriage to retired banker Nick, she sees the writing was on the wall from the beginning after Nick took her to Middle Wallop, Hampshire, for their honeymoon. A £12,000 extension, a collection of 9,300 beer cans and one long-suffering wife who reveals what it’s really like to be married to Br…	[]
5cce2515d61c876fcbd25af0	Other	Tell Trinny: I don’t want his new wife to outshine meMy daughter is getting married next month. I'm happy for her but dreading the day itself, as my ex-husband - her father - has a new, younger wife who is very stylish Dress, £325, thefoldlondon.com First, while this woman might be your husband’s partner, you are your daughter’s mother – and when girls get married they look to their mums. This is…	[]
5cd9fac19f2a1356d8b24189	Other	Camila Mendes's Instagram Post About Loving Charles Melton Is Too Much For My Heart To Handle"His passion and tenacity are part of the reason I fell in love with him." In case you didn't know, Riverdale co-stars Camila Mendes and Charles Melton — who are love interests on the show — are dating IRL. Oh, and they're adorable as heck. Neilson Barnard / Getty Images Veggie is thriving ! Charles also …	[]
5d0585f5d61c8739c42edda6	Other	Take a look at Sunday’s “Good Witch” honeymoon with this exclusive clip! ‘Good Witch’ Season 5, Episode 3 Spoilers: Exclusive Clip, Synopsis, Trailer By Rachael Ellenbogen @TheRachaelE 06/15/19 AT 7:20 PM “Good Witch” is all new this Sunday, and International Business Times has an exclusive clip from the episode! With Cassie (Catherine Bell) and Sam (James Denton) officially married , episode 3 o…	[]
5d379f3c9f2a134256b0760b	Other	Chris Pratt & Katherine Schwarzenegger are enjoying 'honeymoon phase'Chris Pratt and Katherine Schwarzenegger are enjoying the 'honeymoon phase' of their marriage. They tied the knot at the beginning of June and can finally relax. Chris Pratt and Katherine Schwarzenegger are enjoying the 'honeymoon phase' of their marriage. The Jurassic World megastar, 40, and the 29-year-old author – who is the …	[]
5d4cab35d61c8771ba127911	Other	Priyanka Chopra's pink saree she wore to Sophie Turner's weddingThe Indian 37-year-old shared a Throwback Thursday post Bridesmaid Priyanka Chopra Jonas shared details about the pink saree she donned at her sister-in-law Sophie Turner's wedding to Joe Jonas in June. '#SareeNotSorry! Nuff said! Wearing the perfect drape for the perfect wedding,' the Indian 37-year-old - who boasts 109.2M social me…	[]
5d61c6a09f2a131125216153	Other	LIZ JONES'S DIARY: The dreaded Devon wedding, part 2It wasn't my best couple of days. Having had my face-lift outed over pre-wedding drinks at the Saunton Sands Wellness Spa, I got back to my little hotel on Friday night to find... It wasn’t my best couple of days. Having had my face-lift outed over pre-wedding drinks at the Saunton Sands Wellness Spa, I got back to my little hotel on Friday nigh…	[]
5d6affe8d61c872c5f03ffa7	Other	TALK OF THE TOWN: Has Kitty caught a husband?CHARLOTTE GRIFFITHS: Friends of Lady Kitty Spencer tell me she is expecting a proposal from Michael Lewis, the fashion tycoon more than twice her age who she began dating almost a year ago. Friends of Lady Kitty Spencer tell me she is expecting a proposal from Michael Lewis, the fashion tycoon more than twice her age who she began dating almost a year …	[]
5daec7909f2a1332029c5519	Other	Justin Bieber and Hailey Baldwin giving major couple goalsJustin Bieber recently posted a photo of his wife Hailey Baldwin and captioned, "😍😍😍😍 SEXY WIFEY ALERT 🚨 FAVORITE HUMAN EVER”. In the photo she is wearing her white wedding dress and glowing in the picture. Her legs and her beauty truly melts our hearts. Justin Bieber and Hailey Baldwin are giving major couple goals. They recently had a la…	[]
5da9abd2d61c8768901310f5	Other	Pic Inside: Karan Mehra, Wife Nisha Rawal Lock Lips During Karwa Chauth 2019 Celebrations Giving Major Couple Goals'Yeh Rishta Kya Kehlata Hai' fame TV actor Karan Mehra and his actress-wife Nisha Rawal seal their love with a kiss during their 7th Karwa Chauth celebrations on Thursday By: Shruti Srivastava Updated: 18 Oct 2019 04:45 PM Karan Mehra, popularly known as 'Naitik' from 'Yeh Rishta Kya…	[]
5dc326619f2a133202de8bd6	Other	A starry reception for All.OK and Nisha in Bengaluru - Bengaluru NewsA host of personalities from the Kannada film industry attended the reception A starry reception for All.OK and Nisha in Bengaluru Top Searches: A starry reception for All.OK and Nisha in Bengaluru TNN | Updated: Nov 7, 2019, 0:05 IST Kannada rapper-singer-actor Alok Babu, better known as All.OK, got married to his girlfriend of…	[]
5dc61f7f9f2a133202139e12	Other	Eric and Lara Trump celebrate five years of marriageLara, 37, took to Instagram on Friday to share two black and white photos of herself with Eric, 35, at their wedding reception on November 8, 2014. Lara Trump headed to Georgia with her father-in-law, President Donald Trump, on Friday to drum up support ahead of the 2020 election, but that didn't stop her from taking a moment to wish her husband…	[]
5dcde1a0d61c876ade4df3f3	Other	A leather jacket plus a sweatshirt equals love. Kaia Gerber and Pete Davidson Perfect the Upstate Couple’s Look Pinterest Photo: Splash News Congrats to Kaia Gerber and Pete Davidson who have taken their buzzy relationship to the next level: They are now upstate official. After being photographed canoodling at a New York City diner in late October, the pair has fled the hectic, grime-filled world…	[]
5c803cb09f2a1340f8a07c95	Other	Click here to support Help Pastor Keasha fully recover! organized by Keasha HawkinsKeasha Hawkins needs your help today! Help Pastor Keasha fully recover! - I was initially reluctant to create this page. However my younger sister encouraged me to do it saying "you've been through alot and could use the help". A week later another person mentioned it and I began to feel a little more at ease. My s…	[]
5cca2690d61c876fcb94e04c	Other	Love Island's Georgia Harrison cuts a sexy figure in a daring crop topDays after tearing her bottom, Georgia Harrison appeared to be on the road to recovery as she headed to the GHX Style launch party in London on Wednesday night. comments She tore her bottom during the London Marathon on Sunday. But all seemed well for Georgia Harrison as she headed to the GHX Style launch party in London on Wed…	[]
5f67e06e9f2a134b7007a608	Other	Charlottes recovery, organized by Raeanna ZapataOn 9/19/20 my sister Charlotte, who is a Frontline Covid nurse in Kentucky, was in a atv accident w… Raeanna Zapata needs your support for Charlottes recovery Accidents & Emergencies On 9/19/20 my sister Charlotte, who is a Frontline Covid nurse in Kentucky, was in a atv accident while riding with a friend. It’s not clear exactly what happen but the…	[]
5e4f20874a5f8f76ce24740a	Other	What happens to your muscles when you snooze, according to sleep expertsOver the past three years, the recovery industry has been booming. Between stretch studios, $300 percussive therapy devices, and wearables that track your every move, it’s easy to drop hundreds of d Pin It Photo: Getty Images/ undrey Over the past three years, the recovery industry has been booming. Between stretch studios , …	[]
5eafacd49f2a133b9f51c041	Other	A man recovering from a car accident in Louisiana was moved to tears when his son, a longtime EMS paramedic, surprised him in his hospital room on May 1. This video shows Will LaGrone of Brandon, Mississippi, reuniting with his father, Lamar LaGrone, for the first time since he was involved in a car accident… Search Son Surprises Father as He Recovers From Car Accident in Louisiana Hospital A man…	[]
5c774fb2d61c873acbd4e244	Other	Click here to support Assist Me With Life Changing Surgery Recovery organized by Viktor CullenViktor Cullen needs your help today! Assist Me With Life Changing Surgery Recovery - Hello! My name is Viktor and my pronouns are he/him/his. I am a transgender male in need of assistance with life changing surgery. Many of you may know the unfortunate gatekeeping and lack of resources for transgender in…	[]
5d46195a9f2a13053f4a61c5	Other	Click here to support DeAndre Brown's Recovery organized by Kendall SaulsKendall Sauls DeAndre Brown's Recovery DeAndre Brown is one of the best football players that I have ever seen, but that's not why I am creating this fundrai Medical, Illness & Healing DeAndre Brown is one of the best football players that I have ever seen, but that's not why I am creating this fundraiser. He is a childhood …	[]
5d4f5a7d9f2a136a902a084e	Other	Click here to support Recovering after accident organized by Rich Acquaah-HarrisonRich Acquaah-Harrison Recovering after accident I was on my way to work, and as the saying goes, "in a split second", I looked down and looked back up to a ca Accidents & Emergencies I was on my way to work, and as the saying goes, "in a split second", I looked down and looked back up to a car slamming on their brak…	[]
5ded8bd59f2a1327c50d7442	Other	Blakely: Where Hayward's return can help Celtics the mostWith Gordon Hayward set to return as soon as Monday, A. Sherrod Blakely identifies how he'll impact the Celtics the most. Gordon Hayward's return will help Celtics the most in these four areas Gordon Hayward's return will help Celtics the most in these four areas BOSTON — With Gordon Hayward set to return possibly as early as Monday night’s…	[]
5eae14f9d61c87113ed1c784	Other	Warriors star Klay Thompson teases documentary about ACL rehabGolden State Warriors superstar shooting guard Klay Thompson is giving fans a behind-the-scenes look at his ACL recovery. Thompson tweeted out a trailer for his documentary on Friday while noting in the caption that nothing is going to stop him from “coming back stronger.” Nothing’s stopping me from coming back stronger. Stay tuned for…	[]
5caa44bdd61c8706f2eb46b3	Other	Video: Mick Jagger recovering after 'treatment' for reported faulty heart valve Lara Spencer reports on the buzziest stories of the day in "GMA" Pop News. Now Playing: Mick Jagger to undergo heart surgery Now Playing: Mick Jagger postpones Rolling Stones tour because of medical condition Now Playing: Jagger's unknown medical condition postpones Stones' tour Now Playing: Meghan and Harry ask fans …	[]
5f169fa49f2a1344ec4ebb49	Other	Most nurses recovered from Covid-19 suffering post -viral fatigue65% of nurses who have recovered from Covid-19 are still fatigued. Most nurses recovered from Covid-19 suffering post-viral fatigue Ride-hailing company is in legal battle with ... Download our app 21/07/2020 - 00:01:00Back to INMO Ireland Home Evelyn Ring Nurse fatigue a safety risk, says INMO general secretary, Phil Ní Sheaghdha. …	[]
5c4cf12ad61c87609c2af775	Other	LeBron James Did Full-Contact Defensive Drills And Is Nearing ReturnLeBron James upped his workload in practice as he tries to return to the floor. He will not play on Sunday against the Suns. EMAIL Getty Image LeBron James hasn’t played basketball since Christmas. It’s rare to see James not on the court, but that’s something the Lakers have needed to deal with following a groin injury. Los Angel…	[]
5c3d261a1cce41757de943d7	Other	All her life, she'd been told the feelings she frequently experienced had a simple cause. NZ Herald Midair incident uncovers medical mystery of woman's lifelong condition 15 Jan, 2019 12:26pm 9 minutes to read Learning to live with her feelings, doctors diagnosed the woman with panic disorder. Everything changed when she took a flight home from a holiday. Photo / Getty Images. Photo / Getty Image…	[]
5c48ff37d61c87609cd5e924	Other	Low-risk cancers should be renamed 'indolent', oncologist urgesBirte Twisselmann (pictured) - an editor at The BMJ - was reassured following her basal cell carcinoma diagnosis when a colleague said 'well, it’s not really cancer - you won’t die from it'. comments An oncologist is urging for ultra-low risk cancers to be renamed 'indolent' to reduce anxiety for patients told they have the disease. T…	[]
5c523b8f09b1494b6714229e	Other	Barbara Windsor asked 'why did Alzheimer's happen to me?'Dame Barbara Windsor's former-EastEnders co-star Jake Wood has revealed what the actress asked him when was first diagnoses with Alzheimer's disease in 2014. Share this article Share Very sad: Speaking to the Daily Star, Jake revealed: 'I spoke to Barbara about it quite early on and she was asking - "Why did it happen to me?" And I didn't h…	[]
5c599dc309b1494b6771dc3e	Other	High Folks: Cancer, The Ghost of Nick D’Amelio’s PastNick D’Amelio’s passion for cannabis is how he pays tribute to the loved ones he’s lost to cancer. Tweet Editor’s Note: Welcome to our newest bi-weekly column, High Folks: the cannabis-infused version of Humans of New York, in which we take an intimate look at people’s relationships with our most beloved plant. The connection between humans and…	[]
5c5c8249d61c870ff6b1720c	Other	BYU chemists make a breakthrough with pancreatic cancer BYU researchers find new target for pancreatic cancer treatment Feb 6, 2019 | Todd Hollingshead One of the biggest challenges to cancer therapy is that cancer cells adapt to their environment and become resistant to treatment. New research by BYU professor John Price and grad student Monique Speirs found a way to slow this adaptation process…	[]
5c615fb2d61c870ff60c8fec	Other	Read Women at risk of hereditary breast cancer ‘should be screened in their thirties’ latest on ITV News. All the Health news 10 February 2019 at 11:59pm Women at risk of hereditary breast cancer ‘should be screened in their thirties’ Researchers say the study is an "enormous breakthrough," in cancer research. Credit: Rui Vieira/PA Up to 86,000 women in their thirties with a family history of bre…	[]
5c62054ed61c870ff61c0aea	Other	Dementia? These cousins reveal why they've decided not to be tested Carli Pirie’s, from Bedford, and her two cousins — Jack Bradshaw, 29, and his brother Tom, 32, from Stevenage, Hertfordshire - share their story. comments Most of us are curious about what may lie ahead — but would you really want to know if you had a high chance of inheriting an incurable disease? This is closer to becoming a re…	[]
5c923cc2d61c875514b7d664	Other	LONDON, January 21, 2019 /PRNewswire/ -- BTG plc (LSE: BTG), a global specialist healthcare company, today announced the treatment of an Australian patient... Australian Patient Treated With DC Bead LUMI™, the First Commercially Available Radiopaque Drug-Eluting Bead News provided by Jan 21, 2019, 16:00 ET Share this article LONDON, January 21, 2019 /PRNewswire/ -- BTG plc (LSE: BTG ), a global s…	[]
5c809f45d61c876b26e6f6e6	Other	Trametinib and Hydroxychloroquine in Treating Patients With Pancreatic Cancer - Full Text View. Study Description Go to Top of Page Study Description Study Design Arms and Interventions Outcome Measures Eligibility Criteria Contacts and Locations More Information Brief Summary: This phase I trial studies the sides effects and best dose of hydroxychloroquine when given together with trametinib in …	[]
5c670c8d9f2a137ee68608ed	Other	YouTuber Simone Giertz the "queen of bad robots" reveals why she sent her tumour to the ends of the earth. Simone Giertz: 'Why I sent my brain tumour to Antarctica' By Patrick Evans BBC News 15 February 2019 These are external links and will open in a new window Close share panel Image copyright Ariel Waldman Image caption Simone Giertz's brain tumour 'Brian' in Antarctica On 4 February, YouTuber…	[]
5cc295bfd61c87084dd12ad9	Other	It was difficult to break through the stigma of cancer, especially at work: actor Manisha Koirala on life after 8+ Shares Share on In an interview with YourStory, Manisha Koirala explains why she decided to speak about her experience dealing with cancer. She says patients need more voices of hope and reason to see them through the harrowing days after diagnosis. Manisha launched her memoir, 'Heal…	[]
5c67493c9f2a137ee689138c	Other	Linn Lowes' fitness transformation is inspiring people around the world. How Lifting Weights Taught This Cancer Survivor to Love Her Body Again "I hated my body so much, and the situation I was in." By Faith Brar | Feb 15, 2019 Topics: Photo: Instagram/@linnlowes Swedish fitness influencer Linn Lowes is known for inspiring her 1.8 million Instagram followers with her insane booty-sculpting workou…	[]
5c7090d69f2a1337baf2951a	Other	Kindergartner battling cancer gets a hero’s welcome from his classmates 01:06 copied! Derrick Schott, a Kentucky Kindergartner undergoing chemotherapy, was greeted by hugs and high-fives after he returned to class while taking a break from his treatment.Feb. 23, 2019 Read More	[]
5c747c649f2a1337ba1a54da	Other	NSIA-LUTH Centre rekindles hope for cancer patients in Nigeria - Vanguard News Nigeria NSIA-LUTH Centre rekindles hope for cancer patients in Nigeria On 12:14 amIn Health , News by Urowayino Warami Comments By Sola Ogundipe FOR decades, the scourge of cancer has swept through the Nigerian populace and a diagnosis of cancer means certain death. According to the World Health Organisation, WHO, more…	[]
5c9311acd61c875514c66311	Other	Can Curcumin Prevent or Treat Prostate Cancer? By Liji Thomas, MD Reviewed by Jennifer Logan, MD, MPH Aggressive prostate cancer cannot be treated effectively by current medical or surgical therapies of radical prostatectomy, chemotherapy, radiotherapy, or androgen deprivation therapy. Hormone-dependent prostate cancer responds well to androgen deprivation. In aggressive cancer, however, this the…	[]
5ca6a1199f2a137c4d56834a	Other	Perhaps you've heard of frozen shoulder, but have you been told about these other possible side effects? 5 Most Common Musculoskeletal Side Effects of Breast Cancer Treatment Katie Taylor By Katie Taylor Breast cancer treatment is one of the hardest ordeals a woman (or man) can go through. The drugs, radiation, and chemotherapy are designed to be tough on cancer, not easy on your body. The side e…	[]
5cb3c46dd61c8736585fbe56	Other	Barbara Windsor's husband says she's 'lost her confidence'In an interview with close friend and radio presenter Chris Evans, husband Scott, 56, described the emotional journey following his wife's Alzheimer's diagnosis and the heartbreaking result. Barbara Windsor's husband Scott Mitchell reveals the actress has 'lost her confidence and sense of fun' as she battles Alzheimer's Husband Scott Mitch…	[]
5c7801b69f2a13375d6a7f04	Other	All Opportunities - Wayne State University Scholarships All Opportunities Show Filters Welcome to Wayne State University’s Scholarship Opportunities Homepage! Below you will find a listing of scholarships available to students through their specific colleges and the Office of Student Ficial Aid. The deadline for all private scholarship applications is March 1, 2019 including all additional docume…	[]
5c68af5e9f2a137ee69a7eb6	Other	The percentage of Pell recipients among graduates of top public and private colleges is substantially less than the national average. These colleges need to boost their Pell payload. They can do so by taking five steps that will increase the number of Pell students earning degrees. Top Colleges And The Pell Student, Part II Opinions expressed by Forbes Contributors are their own. Education I am a…	[]
5c755fb69f2a133a4019801d	Other	Innovation Fund - Climate Action - European Commission Innovation Fund The Innovation Fund is one of the world's largest funding programmes for climate action, for: Innovative low-carbon technologies and processes in energy intensive industries, including products substituting carbon intensive ones Carbon capture and utilisation (CCU) Construction and operation of Carbon capture and storage (CCS)…	[]
5c81c019d61c871542cede88	Other	UCLA Study Abroad - International Education Office - Travel Study Financial Aid Info Session Ackerman Union: Viewpoint Lounge (located on A-Level) Contact Information At this event, you’ll learn about how UCLA Ficial Aid can apply to your UCLA Summer Travel Study program. Co-Hosts: UCLA International Education Office and Financial Aid & Scholarships Office This info session will assist all Travel…	[]
5c86ff3ad61c87154222a3a2	Other	Trump’s simple trick to getting budget past Democrats? Label everything ‘confronting Russia’US President Donald Trump may have found a way to get Democrats in the House to approve all of the State Department funding in his proposed $4.7 trillion budget for 2020: by labeling all sorts of things as “countering Russia.” Also on rt.com Trump cuts foreign aid spending, boosts border security, funds co…	[]
5c92f5e2d61c875514c4d58c	Other	Times Higher Education (THE) Sign up to our newsletters Higher education updates from the THE editorial team World University Rankings news Send me special offers and marketing info from THE and selected partners Join us Log in now × Failed Horizon 2020 bids ‘cost European universities £6 billion’ Average success rate for European Commission programme stands at 12 per cent March 21, 2019 Twitter:…	[]
5cb57b8d9f2a136c95cae8b5	Other	In the days following Malcolm Turnbull's dumping as prime minister last year, a dollar grant was awarded to a soccer club — but the funding was revealed not by the Government, but by a One Nation senator. Try to Download directly (1.66 MB) Play Space to play or pause, M to mute, left and right arrows to seek, up and down arrows for volume. Image: Soccer club fears it may not get Commonwealth gran…	[]
5ce584509f2a1379395bb716	Other	Vista Equity Partners founder and CEO Robert F. Smith, the billionaire who’s paying off the student loans for this year’s Morehouse graduating class, has... Why Robert F. Smith’s pledge to pay off Morehouse loans is a turning point for colleges and the billionaires that support them Published: May 22, 2019 1:15 p.m. ET Share Donors, including Oprah, tended to support access through scholarships, …	[]
5ce74c7ed61c873f8c3c1f2d	Other	Times Higher Education (THE) About Us × GO Retention challenges leave ‘debt-free’ promises sounding hollow Impact of massive gifts may be limited if high dropout rates among disadvantaged students cannot be reined in May 24, 2019 Twitter: @pbasken Major donations by Robert Smith to Morehouse College and by Michael Bloomberg to Johns Hopkins University both promised debt-free education to graduate…	[]
5cec75079f2a137939ba1170	Other	EU budget: Who pays most in and who gets most back?How much are the EU countries paying into and receiving from the EU? Image copyright Getty Images With the European elections concluded, one of the big challenges facing the European Union (EU) will be agreeing its next budget. Every seven years, the EU agrees a long-term spending plan. All EU leaders have to agree on it unanimously, so the negot…	[]
5d1ea01e9f2a1322192e98a9	Other	Click here to support Farley Family Charitable Donation Matching Grant organized by USS Cincinnati Commissioning FoundationUSS Cincinnati Commissioning Foundation needs your help today! Farley Family Charitable Donation Matching Grant - The Farley Family Charitable Foundation has generously awarded us a $50,000 matching grant. If you had thought about donating to the Foundation, now is the time! …	[]
5c2aa13ed61c87046439ca1b	Other	If stocks are truly going to mount a comeback, they are going to need some help in 2019. Read the analysis. Take a Hike, 2018 David Joy In fact, take four hikes. And with that, the Federal Reserve took its parting shot at 2018 and went home for the year, presumably not to be heard from at all in the new year, if markets are to be believed. We are not so sure. Expecting economic growth to remain a…	[]
5c2c0076d61c8704644885f4	Other	Away from political turmoil, the shift to a low-carbon economy is under way Andrew Sentance Periods of economic turmoil often conceal important longer-term changes taking place in the shape of our economy. The 1920s and 1930s were decades of recession, high unemployment and stock market volatility. Yet over these years there was a communications revolution as the radio came into the living rooms …	[]
5c2c017f1cce412bd70af63f	Other	Singapore preliminary data for October to December economic growth - +1.6% q/q (annualised & seasonally adjusted) - +2.2% y/y For whole of 2018 + 3.3% By Eamonn Sheridan Singapore Q4 GDP +1.6% q/q annualised (expected +3.6%) Wed 2 Jan 2019 00:05:26 GMT Author: Singapore preliminary data for October to December economic growth +1.6% q/q (annualised & seasonally adjusted) +2.2% y/y For whole of 201…	[]
5c2ea352d61c8704646dbbd8	Financial Crisis	The housing market starts the new year in a dispirited and uncertain mood, with the majority of forecasters expecting prices to remain flat or decline, despite the continued availability of cheap mortgages and record employment. Most of the experts are putting the blame on Brexit, which is making Start your free trial What 2019 has in store for house prices Brexit is casting a shadow on the marke…	[{'type': 'Affected industries', 'start': 0, 'end': 18, 'text': 'The housing market'}, {'type': 'Causes', 'start': 274, 'end': 280, 'text': 'Brexit'}, {'type': 'Affected Area', 'start': 1060, 'end': 1128, 'text': 'Midlands, the north and Scotland — and some outer boroughs of London'}, {'type': 'Economic Loss', 'start': 1145, 'end': 1218, 'text': 'house price is £231,095, which may be 2.7 per cent…
5c3148c51cce412bd754cfd8	Other	Taylor Wimpey is this week expected to point to more weakness in the housing market as the new year selling season kicks off.The FTSE 100 housebuilder, which gives its Christmas trading update on Wednesday, has been under pressure amid uncertainty over Brexit, with its shares falling by a thirdlast Cautious housebuyers add to Taylor Wimpey woes Sam Chambers Taylor Wimpey’s shares fell by a third …	[]
5c3148c31cce412bd754cfac	Other	Start your free trial Irish Property Price Guide 2019: Dublin housing market is at a cliffhanger and the end is a mystery Like the plot of a thriller movie, the course of the capital’s property market has seen surprising changes of direction — and there’s no telling where it’s leading Linda Daly January 6 2019, 12:01am, The Sunday Times Estate agents in Dublin, like economists around the world, a…	[]
5c3145aed61c8704648fa91a	Other	Nightmare RECESSION on its way within 2 years from a cyber attack? Cyber Attacks: Igniting The Next Recession? Opinions expressed by Forbes Contributors are their own. Cybersecurity I write about cyber security and artificial intelligence. Share to facebook The nightmare of a recession, Is a cyber attacker's obsession. Be wise, proactive and collaborate, Or face this truly unfortunate fate. I pre…	[]
5c37d0c5d61c873ab2ae071f	Other	Foundations of national productivity - The Nation NigeriaIt is a new year and it is not too early to fix our national gaze on the push for increased productivity in the national economy. This is the impetus for this piece today. National productivity is a prerequisite for national advancement. Worker productivity is the sine qua non of national productivity. Good education, fair … Foundations of …	[]
5c3e630cd61c87650d41be9b	Other	Trading your way out of a financial crisis requires an alignment of variables that no country can control, writes Khaya Sithole. Yet again, the taxpayer will bear the burden Khaya Sithole 44 minutes ago Related Links Trading your way out of a financial crisis requires an alignment of variables that no country can control, writes Khaya Sithole About nine years ago, the Irish government mastered th…	[]
5c3e6a0ad61c87650d422b0e	Other	Jan 15 2019, 11:15pm The Typical Black Family May Have Zero Wealth by the End of this Century Despite what Trump says about black unemployment, the inequality gap is approaching the point of no return, according to a new report. | Jan 15 2019, 11:15pm A protester is seen through a prop in front of the US Department of Justice during a rally against big banks and home foreclosures in Washington, D…	[]
5c410fc8d61c87609c353c36	Other	UPDATE 1-U.S. fund investors put most cash in 'junk' since late...U.S. fund investors charged into high-yield "junk" bonds during the latest week, pouring in $3.3 billion, the most cash flowing into that market since late 2016, Lipper said on Thursday, boosted by soothing words by Federal Reserve Chairman Jerome Powell. Underscoring investors' appetite for some risk-taking, investors pulled $15 b…	[]
5c42aea2d61c87609c548188	Other	Drop In Consumer Sentiment Shows U.S. Bracing For Recession. Are You Prepared? @themotleyfool #stocks Search: Drop In Consumer Sentiment Shows U.S. Bracing For Recession. Are You Prepared? Monthly report from the University of Michigan points to growing concerns about the economy going into 2019. Kris Kinkade ( TMFkriskinkade ) Jan 18, 2019 at 6:10PM The latest monthly report on consumers' econom…	[]
5c447137d61c87609c72ea52	Other	Malta - our growthOne of the more common ‘table topics’ of recent years has been Malta’s ‘economic boom’, whether the growth is sustainable and what part the real estate market plays in all of this. One of the main drivers over the years has always been our ability to attract foreign investment and tourism to the... Sunday, January 20, 2019, 00:01 by Michael Mercieca Malta – our growth Malta is a…	[]
5c43be44d61c87609c67ba05	Other	Households are enjoying their biggest rise in spending power for two years as wages continue to climb at a healthy pace, figures out this week are set to show.Average weekly pay rose at an annual rate of 3.3% in the three months to November as unemployment hovered close to a four-decade low, City ec Wages growth powers ahead Real pay is rising at its fastest rate since early 2017 SUZANNE PLUNKETT…	[]
5c450322d61c87609c7c96da	Other	January 20, 2019 / 11:22 PM / in 2 minutes Japan manufacturers' mood slips to two-year low - Reuters Tankan Tetsushi Kajimoto 3 Min Read TOKYO (Reuters) - Confidence among Japanese manufacturers dropped for a third straight month in January to a two-year low, a Reuters monthly poll showed, as worries over the health of the global economy and trade tensions take a toll on the corporate sector. FIL…	[]
5c4656bcd61c87609c9bc136	Other	South Korea quarter four GDP marks fastest growth in three quarters...South Korea's economy expanded at the fastest pace in three quarters in the last three months of 2018 thanks to a jump in government spending, though weakness in exports cast a cloud over the outlook for growth. January 21, 2019 / 11:12 PM / in 15 minutes South Korea quarter four GDP marks fastest growth in three quarters on go…	[]
5c4b9e5ad61c87609c134167	Financial Crisis	Venezuelan crisis buoys prospects for Canadian heavy crude oil producersProduction by the Venezuela’s state-owned Petroleos de Venezuela SA plunged in recent years and is expected to fall further in 2019 The Globe and Mail A +6 The subject who is truly loyal to the Chief Magistrate will neither advise nor submit to arbitrary measures. To view your reading history, you must be logged in. Venezuela…	[{'type': 'Affected Area', 'start': 559, 'end': 568, 'text': 'Venezuela'}, {'type': 'Affected industries', 'start': 90, 'end': 139, 'text': 'Venezuela’s state-owned Petroleos de Venezuela SA'}, {'type': 'Business failures', 'start': 140, 'end': 203, 'text': 'plunged in recent years and is expected to fall further in 2019'}, {'type': 'Causes', 'start': 609, 'end': 665, 'text': 'prospect that steep…
5c4e3c78d61c87609c420ab9	Other	'Fat finger' trades: How things go wrong thanks to human errorFrom ghost stocks to simple typos, things can go very wrong in markets due to human error. An 83 per cent plunge in storied Singapore-listed stock Jardine Matheson last Thursday has traders pointing to the most likely culprit: a fat finger. A fat finger trade can cause market chaos, albeit temporarily. Credit:Peter Morgan Shares of the…	[]
5c51023ed61c87609c8187f7	Other	Scott Morrison’s hint at a recession under Labor is part of the usual shtick before an election - Greg Jericho Scott Morrison’s hint at a recession under Labor is part of the usual shtick before an election We’re promised 1.25 million jobs in five years, but at the same time the picture of an utterly fragile economy is painted Contact author Wed 30 Jan 2019 00.15 GMT Last modified on Wed 30 Jan 2…	[]
5c53498ed61c876dc6f03896	Financial Crisis	Eurozone equities falter as Italy enters recession Business Eurozone equities falter as Italy enters recession In Italy, official data shows it shrank 0.2% in the final quarter of last year after a 0.1% drop in the third quarter. The technical definition of a recession is economic contraction for two quarters in a row. Published 12:03 AM, February 01, 2019 Updated 12:06 AM, February 01, 2019 LOND…	[{'type': 'Affected Area', 'start': 0, 'end': 8, 'text': 'Eurozone'}, {'type': 'Economists who predicted the crisis', 'start': 1436, 'end': 1461, 'text': 'Oanda analyst Craig Erlam'}, {'type': 'Economists who predicted the crisis', 'start': 2269, 'end': 2303, 'text': 'CMC Markets analyst Michael Hewson'}, {'type': 'Start time', 'start': 463, 'end': 483, 'text': 'Thursday, January 31'}, {'type': '…
5c53b19c09b1494b67349f35	Financial Crisis	The Chinese economy is experiencing another slowdown, but this time there won't be a quick way out. A worker cleans the promenade in Shanghai on July 24, 2014. (Johannes Eisele/AFP/Getty Images) Big Trouble in Little China The country’s economic problems are starting to escalate January 31, 2019 Updated: January 31, 2019 Share STUMBLEUPON China is a country of extremes, especially regarding econo…	[{'type': 'Affected Area', 'start': 341, 'end': 346, 'text': 'China'}, {'type': 'Causes', 'start': 4262, 'end': 4327, 'text': 'The main problem of the Chinese economy is debt and overcapacity.'}, {'type': 'Business failures', 'start': 1716, 'end': 1833, 'text': 'Retail sales growth is barely above 5 percent, the lowest level since 2003 with automobile sales crashing 13 percent.'}, {'type': 'Econo…
5c301f81d61c87046481f751	Fire	Australia weather Victoria fires rage on but temperature drop brings some relief Temperatures drop overnight but warnings remain in place for several parts of the state as well as in Tasmania Sat 5 Jan 2019 00.02 GMT Last modified on Sat 5 Jan 2019 01.05 GMT Firefighters continue to battle blazes burning in parts of Victoria and Tasmania. Photograph: Phillip Biggs/AAP The mercury plummeted in Vic…	[{'type': 'Date', 'start': 746, 'end': 752, 'text': 'Friday'}, {'type': 'Aid agency', 'start': 644, 'end': 674, 'text': 'CFA and Forest Fire Management'}, {'type': 'Location', 'start': 695, 'end': 742, 'text': 'eastern flank of the Rosedale fire in Gippsland'}, {'type': 'Number of Destroyed building', 'start': 2271, 'end': 2311, 'text': '22 incidents of buildings being damaged,'}]
5c2fe8c61cce412bd743f9a3	Fire	A blaze that erupted at an “Escape Room” game location in Poland claimed the lives of multiple teenagers, officials said Friday. Last Update 9 mins ago Fire in ‘Escape Room’ in Poland kills multiple teens, injures one, police say Email A blaze erupted at a Poland-based "Escape Room” location and claimed the lives of multiple teenagers, officials said Friday. (iStock) A blaze erupted at a Poland-b…	[{'type': 'Location', 'start': 27, 'end': 64, 'text': '“Escape Room” game location in Poland'}, {'type': 'Date', 'start': 121, 'end': 127, 'text': 'Friday'}, {'type': 'Casualties and Losses', 'start': 86, 'end': 105, 'text': 'multiple teenagers,'}, {'type': 'Date', 'start': 525, 'end': 540, 'text': 'roughly 5 p.m.,'}, {'type': 'Number of people rescued', 'start': 864, 'end': 882, 'text': 'a 25-ye…
5c5e0d1fd61c870ff6d32c47	Other	An Alabama man is thanking God after his grandfather's Bible was untouched in a fire that completely destroyed his Bon Secour home. Enlarge player → Live Alabama man says it was a sign from God when his grandfather's Bible survived a massive house fire powered by	[]
5c65b84a9f2a131dc3ea6cc5	Fire	Video posted online shows a US flight attendant using a fire extinguisher on a flaming bag. Vape pen causes fire as passengers board US plane 07:09, Feb 15 2019 A fire caused by an overheated vape pen battery has broken out on a US plane. The incident occurred during the boarding of a SkyWest flight from New York's LaGuardia Airport to Houston. Video posted online shows a flight attendant using a…	[{'type': 'Causes', 'start': 181, 'end': 208, 'text': 'overheated vape pen battery'}, {'type': 'Location', 'start': 294, 'end': 346, 'text': "flight from New York's LaGuardia Airport to Houston."}]
5c6af612d61c8714769073f0	Fire	Police treat a fire at a harbour in Aberdeen that destroyed several boats as wilful fire-raising. BBC News Boats destroyed in suspicious Cove Bay blaze 06 January 2019 Share this with Whatsapp Image copyright Aberdeen Harbour Tours Image caption Up to five boats were destroyed in the blaze, which police have described as "suspicious" Police have appealed for information following a blaze which de…	[{'type': 'Aid agency', 'start': 447, 'end': 457, 'text': 'Fire crews'}, {'type': 'Date', 'start': 497, 'end': 512, 'text': '03:00 on Sunday'}, {'type': 'Location', 'start': 534, 'end': 567, 'text': 'at sheds in the Colsea Road area.'}, {'type': 'Economic loss', 'start': 754, 'end': 782, 'text': 'tens of thousands of pounds.'}]
5c8698f7d61c8715421c1ec7	Other	Fire in Kincardine An early morning fire at 790 Queen Street has caused significant damage in downtown Kincardine, Ont. It was a complete lunar eclipse during a full wolf moon on Sunday, Jan. 20, 2019, and we have some amazing photos of the unusual event. Many of our viewers captured amazing images of the sun dog - when bright spots appear on either side of the sun - that appeared Sunday, Jan. 20…	[]
5c82e846d61c871542e5fd3d	Fire	US News is a recognized leader in college, grad school, hospital, mutual fund, and car rankings. Track elected officials, research health conditions, and find news you can use in politics, business, health, and education. Ocado Denies Robots Moving When Firefighters Tackled Warehouse Blaze Feb. 9, 2019 FILE PHOTO: Robots are seen on the grid of the "smart platform" at the Ocado warehouse at Andov…	[{'type': 'Location', 'start': 368, 'end': 411, 'text': 'at the Ocado warehouse at Andover, Britain,'}, {'type': 'Date', 'start': 656, 'end': 663, 'text': 'Tuesday'}, {'type': 'Economic loss', 'start': 675, 'end': 742, 'text': "1 billion pounds ($1.3 billion) off the group's stock market value."}, {'type': 'Causes', 'start': 1349, 'end': 1377, 'text': 'has not yet been established'}, {'type': 'Ai…
5c66100b9f2a137ee674216b	Fire	'A tough, hard slog' - inside the Nelson fires mop -upWith the Nelson fires knocked down, crews have a long, tough mop-up job ahead of them. 'A tough, hard slog' - inside the Nelson fires mop-up 15 Feb, 2019 12:22pm 6 minutes to read The operation has become one of finding and eliminating hot spots, as the 130-strong team on the ground sets about tightening a 35km perimeter around the 2331ha fire…	[{'type': 'Location', 'start': 473, 'end': 502, 'text': "across Nelson's Pigeon Valley"}, {'type': 'Aid supplies/amount', 'start': 3531, 'end': 3629, 'text': 'including 28 fire appliances, five tractors, five bulldozers, eight excavators and feller bunchers'}, {'type': 'Aid supplies/amount', 'start': 711, 'end': 726, 'text': '130-strong team'}, {'type': 'Magnitude', 'start': 388, 'end': 404, 'tex…
5c7f05d1d61c87496cc91daa	Fire	Fire crews are attending a house fire in Alma Rd NZ Herald Fire crews have been called to a house in Alma Rd, Whanganui 4 Mar, 2019 12:08pm Fire crews are at the scene of a house fire in Alma Rd. Whanganui Chronicle Share on Reddit reddit Some quick thinking by a neighbour armed with a garden hose helped keep an Alma Rd house fire under control until firefighters arrived. Firefighters were called…	[{'type': 'Location', 'start': 173, 'end': 195, 'text': 'house fire in Alma Rd.'}, {'type': 'Aid agency', 'start': 375, 'end': 387, 'text': 'Firefighters'}, {'type': 'Date', 'start': 413, 'end': 439, 'text': 'just before 12pm on Monday'}, {'type': 'Causes', 'start': 571, 'end': 590, 'text': 'under investigation'}]
5c8c4af29f2a1379dc9b1460	Fire	Mysuru: Officials and personnel of the forest department are yet to recover completely from the massive inferno that engulfed Bandipur Tiger Reserve (. Another fire reported in Bandipur Tiger Reserve Another fire reported in Bandipur Tiger Reserve Times News Network | Mar 16, 2019, 05:30 IST Mysuru: Officials and personnel of the forest department are yet to recover completely from the massive in…	[{'type': 'Location', 'start': 126, 'end': 148, 'text': 'Bandipur Tiger Reserve'}, {'type': 'Date', 'start': 531, 'end': 539, 'text': 'Thursday'}, {'type': 'Aid agency', 'start': 550, 'end': 567, 'text': 'forest department'}, {'type': 'Causes', 'start': 596, 'end': 609, 'text': 'man-made fire'}, {'type': 'Magnitude', 'start': 1097, 'end': 1128, 'text': 'across 30 acres of forest land.'}]
5ca30ebdd61c8706f28726ad	Fire	Firefighters are still putting out hot spots at a three-alarm business warehouse fire in Oakland that began Monday morning. The blaze impacted power lines and caused about 16,000 Comcast customers to lose service, according to Comcast spokeswoman Joan Hammel. Crews are working on running a temporary service line to affected areas to restore service by 6 p.m. The fire likely spread from a debris p…	[{'type': 'Location', 'start': 89, 'end': 96, 'text': 'Oakland'}, {'type': 'Date', 'start': 108, 'end': 122, 'text': 'Monday morning'}, {'type': 'Economic loss', 'start': 166, 'end': 212, 'text': 'about 16,000 Comcast customers to lose service'}, {'type': 'Causes', 'start': 377, 'end': 402, 'text': 'spread from a debris pile'}, {'type': 'Aid agency', 'start': 525, 'end': 547, 'text': 'Oakland Fir…
5ca696b59f2a137c4d5604c1	Fire	Up to 100 firefighters are battling a massive chemical factory fire burning out of control, sending thick black plumes of smoke across Melbourne's north, A massive chemical factory fire is burning out of control, sending thick black plumes across Melbourne's north. Massive Melbourne factory blaze in toxic waste factory sparks EPA warning Subscribe News State Victoria Massive Melbourne factory bla…	[{'type': 'Aid supplies/amount', 'start': 675, 'end': 697, 'text': 'Up to 100 firefighters'}, {'type': 'Number of Destroyed building', 'start': 721, 'end': 737, 'text': 'chemical factory'}, {'type': 'Location', 'start': 962, 'end': 1020, 'text': 'toxic waste factory in Thornycroft Street in Campbellfield'}, {'type': 'Date', 'start': 1027, 'end': 1043, 'text': '6.40am on Friday'}, {'type': 'Aid ag…
5cad28f09f2a137c4db0493f	Other	Kolkata: Three months since a midnight fire at Gurudas Mansion on Gariahat crossing gutted two iconic sari shops and left several residents of the bui. Iconic shops limp back to life at fire-ravaged Gariahat bldg Top Searches: Jhimli Mukherjee Pandey , Tamaghna Banerjee | tnn | Apr 10, 2019, 04:46 IST Kolkata: Three months since a midnight fire at Gurudas Mansion on Gariahat crossing gutted two i…	[]
5cb4d074d61c8736586da0b2	Fire	Thick, billowing smoke can be seen rising from Paris' iconic Notre Dame Cathedral in shocking footage snapped by witnesses on Monday. Notre Dame cathedral fire witnesses in Paris share shocking videos: 'It keeps getting bigger and bigger' Email Smokes ascends as flames rise during a fire at the landmark Notre-Dame Cathedral in central Paris on April 15, 2019 afternoon. (FRANCOIS GUILLOT/AFP/Getty…	[{'type': 'Date', 'start': 346, 'end': 370, 'text': 'April 15, 2019 afternoon'}, {'type': 'Location', 'start': 305, 'end': 342, 'text': 'Notre-Dame Cathedral in central Paris'}, {'type': 'Causes', 'start': 762, 'end': 813, 'text': 'unclear if the fire is related to the construction,'}]
5cb4d0cd9f2a134b73cc530b	Fire	Massive fire breaks out at historic Notre Dame Cathedral in ParisPARIS — A massive fire engulfed the roof of Notre Dame Cathedral in the heart of the French capital Monday, shooting up its long spire and sending thick plumes of smoke high into the blue sky as tourists and Parisians looked on aghast from the streets below. The cathedral is TribLIVE's Daily and Weekly email newsletters deliver the …	[{'type': 'Location', 'start': 36, 'end': 70, 'text': 'Notre Dame Cathedral in ParisPARIS'}, {'type': 'Date', 'start': 165, 'end': 171, 'text': 'Monday'}, {'type': 'Causes', 'start': 851, 'end': 883, 'text': 'cause of the blaze was not known'}, {'type': 'Number of Destroyed building', 'start': 1004, 'end': 1059, 'text': 'part of the spire of the 12-century monument collapsed.'}, {'type': 'Casualt…
5cb50d339f2a136c95c51a61	Fire	An inquiry has been launched into the cause of the fire. Fire guts Notre-Dame Cathedral in Paris, Macron pledges to rebuild By - April 16, 2019 7:00 AM The Notre-Dame Cathedral is widely considered to be a symbol of Paris and is a focal point for French Roman Catholics. (AFP pic) PARIS: A massive fire consumed Notre-Dame Cathedral on Monday, gutting the roof of the Paris landmark and stunning Fra…	[{'type': 'Location', 'start': 67, 'end': 96, 'text': 'Notre-Dame Cathedral in Paris'}, {'type': 'Date', 'start': 336, 'end': 342, 'text': 'Monday'}, {'type': 'Casualties and Losses', 'start': 878, 'end': 915, 'text': 'One firefighter was seriously injured'}]
5cb538919f2a136c95c75541	Fire	The Latest: Police say no deaths seen from Notre Dame fire - TheNotre Dame Cathedral was scarred by an extensive fire Monday evening that caused its delicate spire to collapse, bruised the Parisian skies with smoke, and further disheartened a city already back on its heels after weeks of violent protests. The Boston Globe By Adam Nossiter and Aurelien Breeden New York Times April 16, 2019 PARIS —…	[{'type': 'Location', 'start': 400, 'end': 468, 'text': 'Notre Dame Cathedral, the symbol of the beauty and history of Paris,'}, {'type': 'Date', 'start': 502, 'end': 516, 'text': 'Monday evening'}, {'type': 'Aid supplies/amount', 'start': 1199, 'end': 1215, 'text': '500 firefighters'}, {'type': 'Number of Destroyed building', 'start': 1461, 'end': 1498, 'text': 'two-thirds of the roof was destro…
5cb6d4a79f2a136c95e11dee	Other	Video: Parisians find comfort in song as they pray for beloved Notre Dame Cathedral A large fire broke out in the iconic Notre Dame cathedral in Paris, authorities said. Now Playing: Trump: Notre Dame Cathedral 'one of the greatest treasures of the world' Now Playing: Fire breaks out at Notre Dame cathedral Now Playing: Notre Dame Cathedral inferno: 'It was heartbreaking to watch' Now Playing: Re…	[]
5cb66e39d61c877213f00c8c	Fire	Shock, sadness, but no panic as human chain had 66 minutes to save Notre Dame's treasures - TheFueled by a lattice of centuries-old timbers, the fire moved hungrily across Notre Dame's rooftop toward the cathedral's iconic spire. It belched yellow sm Shock, sadness, but no panic as human chain had 66 minutes to save Notre Dame's treasures AP SHARE PARIS - Fueled by a lattice of centuries-old timb…	[{'type': 'Date', 'start': 828, 'end': 836, 'text': '6:20 p.m'}, {'type': 'Date', 'start': 1015, 'end': 1021, 'text': 'Monday'}, {'type': 'Location', 'start': 318, 'end': 328, 'text': 'Notre Dame'}]
5cbbafe1d61c87084d7e8e75	Fire	Wildfires spread across moorland on hottest day of the year Save Met Office Firefighters have been battling a large wildfire in West Yorkshire as temperatures soared on the hottest day of the year so far. Witnesses described the blaze whipped up on Ilkley Moor as "like something from a movie" as flames spread rapidly across 50 acres of moorland yesterday. Firefighters were called there just after…	[{'type': 'Location', 'start': 125, 'end': 142, 'text': 'in West Yorkshire'}, {'type': 'Causes', 'start': 146, 'end': 203, 'text': 'temperatures soared on the hottest day of the year so far'}, {'type': 'Magnitude', 'start': 326, 'end': 346, 'text': '50 acres of moorland'}, {'type': 'Date', 'start': 347, 'end': 356, 'text': 'yesterday'}, {'type': 'Aid agency', 'start': 697, 'end': 736, 'text': 'No…
5cbe4c619f2a1341059edb69	Fire	April 22, 2019 / 11:05 PM / Updated 16 minutes ago Fire services battle moorland fires in northern England 1 Min Read Firefighters tackle a fire on a patch of moorland above the village of Uppermill, Britain, April 22, 2019. REUTERS/Phil Noble UPPERMILL, England (Reuters) - Firefighters were battling fires on moorland in northern England on Monday, with one of the biggest blazes likely caused by …	[{'type': 'Causes', 'start': 403, 'end': 481, 'text': 'careless use of a barbecue during record-breaking hot weather over the weekend'}, {'type': 'Aid agency', 'start': 516, 'end': 556, 'text': 'Greater Manchester Fire & Rescue Service'}, {'type': 'Location', 'start': 601, 'end': 665, 'text': 'Saddleworth Moor on the border between Oldham and West Yorkshire'}, {'type': 'Date', 'start': 962, 'end'…
5cd25310d61c876fcb110a6b	Fire	The fatal house fire occurred in a house which did not have any smoke alarms NZ Herald First fatal house fire prompts warning 8 May, 2019 11:09am Share on Reddit reddit The first fatal house fire of the year has prompted a warning for people to ensure their smoke alarms are working and their chimneys are maintained. The warning comes after a man died in a house fire on May 1 in Ruatahuna, a small…	[{'type': 'Casualties and Losses', 'start': 342, 'end': 352, 'text': 'a man died'}, {'type': 'Date', 'start': 372, 'end': 377, 'text': 'May 1'}, {'type': 'Location', 'start': 381, 'end': 454, 'text': 'Ruatahuna, a small town in Te Urewera National Park in the Bay of Plenty.'}, {'type': 'Aid agency', 'start': 612, 'end': 630, 'text': 'Fire and Emergency'}, {'type': 'Number of Destroyed building', …
5cd9ac079f2a1356d8ab5009	Fire	Wildfire rages through swathes of Uttarakhand - India NewsIndia News: NAINITAL: Massive forest fires have broken out in the jungles of Almora and Nainital districts in the past 12 hours. Wildfire rages through swathes of Uttarakhand Wildfire rages through swathes of Uttarakhand Abhay Mohan Jha & Chandra Bhushan Pandey | TNN | Updated: May 13, 2019, 4:36 IST NAINITAL: Massive forest fires have bro…	[{'type': 'Location', 'start': 124, 'end': 164, 'text': 'jungles of Almora and Nainital districts'}, {'type': 'Date', 'start': 172, 'end': 185, 'text': 'past 12 hours'}, {'type': 'Magnitude', 'start': 772, 'end': 933, 'text': 'A total of 189.25 hectares of forest area was lost in Almora district which witnessed 76 fire incidents while 168.28 hectares of forests were gutted in Nainital,'}, {'type'…
5ceb4c11d61c873f8c6a277b	Fire	A fire broke out at the Starbucks at Eighth and Walnut Streets. Fire breaks out at a Center City Starbucks by Claudia Vargas , Updated: May 26, 2019- 9:32 PM The Starbucks at Eighth and Walnut Streets in Philadelphia is closed after a fire Sunday. Diane Mastrull A fire damaged a Starbucks in Philadelphia on Sunday evening. Firefighters were called to the Starbucks at Eighth and Walnut Streets jus…	[{'type': 'Location', 'start': 162, 'end': 216, 'text': 'Starbucks at Eighth and Walnut Streets in Philadelphia'}, {'type': 'Date', 'start': 396, 'end': 423, 'text': 'just after 7:30 p.m. Sunday'}, {'type': 'Economic loss', 'start': 634, 'end': 714, 'text': 'the power went out in their lobby, and only one of four elevators was operating.'}, {'type': 'Causes', 'start': 911, 'end': 930, 'text': 'un…
5c92cd4d9f2a13144a3bdabb	Floods	March 20, 2019 / 10:02 AM / Updated 5 minutes ago Missouri towns prepare for deluge as floods move downstream Humeyra Pamuk 5 Min Read VALLEY, Neb. (Reuters) - A string of small Missouri towns on Wednesday prepared for the next deluge along the snow-melt-swollen Missouri River after flooding wreaked nearly $1.5 billion in damage in Nebraska, killing at least four people and leaving another man mi…	[{'type': 'Date', 'start': 196, 'end': 205, 'text': 'Wednesday'}, {'type': 'Related rivers or lakes', 'start': 263, 'end': 277, 'text': 'Missouri River'}, {'type': 'Economic Loss', 'start': 301, 'end': 320, 'text': 'nearly $1.5 billion'}, {'type': 'Casualties and Losses', 'start': 344, 'end': 372, 'text': 'killing at least four people'}, {'type': 'Missings', 'start': 393, 'end': 404, 'text': 'man…
5cc39a6ad61c87084de20f1c	Floods	Minor seasonal flooding has always been a way of life in New Brunswick’s southern riverside communities, but this year has many wondering how much longer they can endure The Globe and Mail Canada Stay or go? Overwhelming flooding leaves many homeowners with tenuous holds on property Member Benefits A +6 The subject who is truly loyal to the Chief Magistrate will neither advise nor submit to arbit…	[{'type': 'Areas affected', 'start': 54, 'end': 103, 'text': 'in New Brunswick’s southern riverside communities'}, {'type': 'Date', 'start': 635, 'end': 652, 'text': 'on April 24, 2019'}, {'type': 'Related rivers or lakes', 'start': 1140, 'end': 1156, 'text': 'Saint John River'}, {'type': 'Aid agency', 'start': 1730, 'end': 1745, 'text': 'Canadian Forces'}, {'type': 'Number of evacuated', 'start'…
5dd87fb2d61c876adea1240c	Floods	Venice’s Flooding Has Become Another Tourist AttractionBut for the dwindling number of locals, it’s a catastrophe. The Week We Lived in a Climate Dystopia Venice is always a city full of water—canals and tides that occasionally cause several inches of ocean to seep into the streets. But on Nov. 13, Venice saw the highest water levels in decades, up to six feet in some places, a flood so destructi…	[{'type': 'Areas affected', 'start': 155, 'end': 161, 'text': 'Venice'}, {'type': 'Date', 'start': 288, 'end': 298, 'text': 'on Nov. 13'}, {'type': 'Water level', 'start': 348, 'end': 362, 'text': 'up to six feet'}, {'type': 'Causes', 'start': 571, 'end': 766, 'text': 'Climate change and sea level rise have made the tide-related floods more severe. And the city’s canals have been modified to acco…
5ecb1150d61c8775d42897bc	Floods	Both the Edenville and Sanford dams failed in Michigan last Tuesday, causing severe flooding that caused many to evacuate their homes. VIDEO: Michigan Dam Fails During Record Flooding, Draining Entire Lake Katherine Rodriguez 24 May 2020 Both the Edenville and Sanford dams failed in Michigan last Tuesday, causing severe flooding in the state that caused many to evacuate their homes. A video shows…	[{'type': 'Casualties and Losses', 'start': 831, 'end': 873, 'text': 'No injuries or deaths have occurred so far'}, {'type': 'Casualties and Losses', 'start': 509, 'end': 606, 'text': 'boats stranded, surrounded by a big expanse of sand, flooded homes, and flopping carp left behind'}, {'type': 'Related rivers or lakes', 'start': 437, 'end': 447, 'text': 'Wixom Lake'}, {'type': 'Causes', 'start': …
5f0a52b69f2a131c7b183884	Floods	From the Archives, 1952: Elwood, Eltham, Dandenong, Hawthorn, Glen Iris, Clayton, Noble Park and Springvale awash as heavy rains flood Melbourne and...In the wettest July weekend in over 60 years, over four inches of rain flooded Melbourne. Bridges collapsed and families were forced to flee their homes as a general flood warning was issued for the entire state. First published in The Age on July …	[{'type': 'Maximum rainfall in the Affected Area', 'start': 197, 'end': 221, 'text': 'over four inches of rain'}, {'type': 'Areas affected', 'start': 230, 'end': 239, 'text': 'Melbourne'}, {'type': 'Casualties and Losses', 'start': 241, 'end': 303, 'text': 'Bridges collapsed and families were forced to flee their homes'}, {'type': 'Date', 'start': 766, 'end': 789, 'text': 'at 9 o’clock last night…
5e488b7d4a5f8f098e1058b6	Floods	Continue reading the main story Mississippi Governor Declares Emergency Amid Rising Floodwaters Officials urged thousands to evacuate as the Pearl River threatened central Mississippi with the worst flooding in decades. Utility workers traveling by boat to turn off power in flooded houses in Jackson, Miss., on Saturday.Credit...Cam Bonelli/The Hattiesburg American, via Associated Press By Rick Ro…	[{'type': 'Number of evacuated', 'start': 112, 'end': 121, 'text': 'thousands'}, {'type': 'Related rivers or lakes', 'start': 137, 'end': 152, 'text': 'the Pearl River'}, {'type': 'Areas affected', 'start': 164, 'end': 183, 'text': 'central Mississippi'}, {'type': 'Date', 'start': 467, 'end': 478, 'text': 'on Saturday'}, {'type': 'Water level', 'start': 1552, 'end': 1559, 'text': '38 feet'}, {'ty…
5e5710b09f2a132c7a0a490c	Floods	Dozens of people have been evacuated from a world heritage site after its flood barriers were overcome by the River Severn.Officers told visitors to stay away from Ironbridge, Shropshire, and Residents flee as flood barriers fail along Severn in Ironbridge Neil Johnston, Midlands Correspondent Thursday February 27 2020, 12.01am, The Times Thursday February 27 2020, 12.01am, The Times Dozens of pe…	[{'type': 'Number of evacuated', 'start': 0, 'end': 16, 'text': 'Dozens of people'}, {'type': 'Related rivers or lakes', 'start': 106, 'end': 122, 'text': 'the River Severn'}, {'type': 'Areas affected', 'start': 164, 'end': 186, 'text': 'Ironbridge, Shropshire'}, {'type': 'Areas affected', 'start': 785, 'end': 808, 'text': 'Bewdley, Worcestershire'}, {'type': 'Causes', 'start': 633, 'end': 688, '…
5ea6c0b89f2a1379e21bf8c0	Floods	Pakistani peacekeepers have rescued more than 2,000 people affected by heavy floods in the Democratic Republic of Congo's Uvira region, the military's... 2,000 rescued from floods in Congo by Pakistani peacekeepers: ISPR Country: Location: Pakistani peacekeepers have rescued more than 2,000 people affected by heavy floods in the Democratic Republic of Congo's Uvira region, the military's media wi…	[{'type': 'Number of people rescued', 'start': 36, 'end': 58, 'text': 'more than 2,000 people'}, {'type': 'Areas affected', 'start': 87, 'end': 134, 'text': "the Democratic Republic of Congo's Uvira region"}, {'type': 'Date', 'start': 407, 'end': 416, 'text': 'on Sunday'}, {'type': 'Number of damaged houses', 'start': 573, 'end': 592, 'text': 'thousands of houses'}, {'type': 'Aid agency', 'start'…
5efd1b0ed61c873a520d07c1	Floods	Why floods laid waste to so much of UkraineThree hundred towns and villages were hit by flooding, and climate change and logging are blamed. Media playback is unsupported on your device Media captionFloods washed away homes and roads in western Ukraine in late June When flooding hit almost 300 towns and villages in western Ukraine last week, Prime Minister Denis Shmygal said they were the biggest…	[{'type': 'Causes', 'start': 102, 'end': 128, 'text': 'climate change and logging'}, {'type': 'Areas affected', 'start': 237, 'end': 252, 'text': 'western Ukraine'}, {'type': 'Date', 'start': 333, 'end': 342, 'text': 'last week'}, {'type': 'Water level', 'start': 763, 'end': 772, 'text': '3m (10ft)'}, {'type': 'Casualties and Losses', 'start': 967, 'end': 1032, 'text': '500km (310 miles) of roads…
5f5ab2b9d61c873ab102b105	Floods	THE RAVAGES OF FLOODSThe authorities must do more to mitigate the impact of floods Last week heavy floods pounded Kebbi State, submerged hectares of farmlands, destroyed houses and claimed six lives. President Muhammadu Buhari was touched. “I am particularly sad over this incident because it’s a setback to our efforts to boost local rice production as part of … THISDAYLIVE Viber The authorities m…	[{'type': 'Areas affected', 'start': 114, 'end': 125, 'text': 'Kebbi State'}, {'type': 'Disaster-stricken farmland', 'start': 137, 'end': 158, 'text': 'hectares of farmlands'}, {'type': 'Casualties and Losses', 'start': 181, 'end': 198, 'text': 'claimed six lives'}, {'type': 'Date', 'start': 83, 'end': 92, 'text': 'Last week'}, {'type': 'Number of damaged houses', 'start': 1829, 'end': 1847, 'tex…
5ded91f49f2a1327c50dab59	Floods	New Zealand New Zealand floods: essentials run out for tourists stranded in Franz Josef Roads into holiday town likely to be blocked until Friday with expensive private helicopter flights the only way out Mon 9 Dec 2019 00.09 GMT Last modified on Mon 9 Dec 2019 00.11 GMT Share via Email Bad weather and flooding has stranded nearly a thousand tourists in the New Zealand town of Franz Josef. Photog…	[{'type': 'Maximum rainfall in the Affected Area', 'start': 5356, 'end': 5361, 'text': '608mm'}, {'type': 'Causes', 'start': 288, 'end': 299, 'text': 'Bad weather'}, {'type': 'Areas affected', 'start': 356, 'end': 391, 'text': 'the New Zealand town of Franz Josef'}, {'type': 'Date', 'start': 509, 'end': 515, 'text': 'Monday'}]
5cc92de29f2a1356d8a39b1f	Floods	Iowa flooding: Mississippi River surges into DavenportMississippi River floods Iowa's 3rd-largest city 1:06 AM EDT May 1, 2019 Davenport, Iowa's 3rd-largest city, floods after temporary barrier fails to hold back Mississippi River Daniel P. Finney Des Moines Register Published 1:06 AM EDT May 1, 2019 The third-largest city in Iowa abruptly joined the ranks of the state's regions ravaged by muddy …	[{'type': 'Related rivers or lakes', 'start': 15, 'end': 32, 'text': 'Mississippi River'}, {'type': 'Areas affected', 'start': 127, 'end': 136, 'text': 'Davenport'}, {'type': 'Causes', 'start': 176, 'end': 230, 'text': 'temporary barrier fails to hold back Mississippi River'}, {'type': 'Date', 'start': 484, 'end': 501, 'text': 'Tuesday afternoon'}, {'type': 'Date', 'start': 1542, 'end': 1572, 'te…
5d6c4ff6d61c872c5f10cda2	Other	Flood management: Looking beyond defence strategies The simultaneous implementation of diversified strategies can help make flood-prone areas more resilient By Nirmalya Choudhury and Abdul Hamid Published 2.09.19, 1:43 AM 2 mins read A man carries a cooking gas cylinder and other items through flood water in Jania village in Barpeta, Assam, in this July 12, 2019 picture. Flood management needs to…	[]
5d9c80699f2a1335b518b1ca	Other	Towards a flood free Lagos - The Nation Newspaper Towards a flood free Lagos in Letters SIR: Lagos’ population has so grown in leaps and bounds in the past few years that it has taken its toll on infrastructure across the state. As it is with other major cities like New York, London, New Delhi, and Jakarta and so on, Lagos huge population has its peculiar challenges, especially as regards the env…	[]
5d59b43cd61c8771bac8a71c	Floods	Bihar village struggles in flood aftermath with no relief in sight - india news Search Bihar village struggles in flood aftermath with no relief in sight Over 221 people died in the two worst affected states of Assam and Bihar— 130 in Bihar alone, as 13 of the state’s 30 districts were flooded by six rivers in spate, displacing 8.84 million people. india Updated: Aug 19, 2019 01:04 IST B Vijay Mu…	[{'type': 'Casualties and Losses', 'start': 154, 'end': 174, 'text': 'Over 221 people died'}, {'type': 'Areas affected', 'start': 211, 'end': 227, 'text': 'Assam and Bihar—'}, {'type': 'Casualties and Losses', 'start': 319, 'end': 349, 'text': 'displacing 8.84 million people'}, {'type': 'Causes', 'start': 535, 'end': 549, 'text': 'heavy rainfall'}, {'type': 'Areas affected', 'start': 846, 'end': …
5dfff90ad61c8719306c1f6a	Other	Festive forecasts on front pagesTorrential rain and flood warnings make headlines with fears of a very wet Christmas. Image caption The festive weather forecast makes headlines, with the Daily Star pointing out it's likely to be a wet Christmas, rather than a white one. Some 91 flood warnings are in place as torrential rain batters Great Britain, it says. Image caption The situation has prompted …	[]
5f337dd09f2a136b12caec94	Other	Karachi: flood management and governance - The Express Syed Akhtar Ali Shah August 12, 2020 The writer is a practising lawyer. He holds PHD in Political Science and heads a think-tank ‘Good Governance Forum’. He can be reached at [email protected] A new debate has erupted over managing floods in Karachi and the directions of the Prime Minister of Pakistan to the Frontier Works Organization (FWO) …	[]
5d43847c9f2a13053f1fec0c	Other	Eyewitness Tired, upset and confused - Whaley Bridge residents fear 'epic' flood With the town already on edge after the collapse of a dam wall, police officers suddenly urged people to run on Thursday night. By Tom Parmenter, news correspondent Fill 2 Copy 11 Created with Sketch. Friday 2 August 2019 01:08, UK Image: A primary school, pubs, homes and shops would be directly hit if the wall colla…	[]
5ef13ea3d61c873a5240fc95	Floods	Emergency calls for flooded homes and damaged roofs as the rain continues in Tasmania - ABC NewsThe SES says sandbags are in place in inundated homes and water is leaking through ceilings as rain continues to drench Tasmania's south. Emergency calls for flooded homes and damaged roofs as the rain continues in Tasmania Posted 26 m minutes ago Mon Monday 22 Jun June 2020 at 11:01pm , updated 16 m m…	[{'type': 'Causes', 'start': 625, 'end': 635, 'text': 'heavy rain'}, {'type': 'Areas affected', 'start': 654, 'end': 683, 'text': "Tasmania's south and midlands"}, {'type': 'Date', 'start': 712, 'end': 735, 'text': 'on Monday and overnight'}, {'type': 'Maximum rainfall in the Affected Area', 'start': 785, 'end': 790, 'text': '156mm'}, {'type': 'Related rivers or lakes', 'start': 1973, 'end': 1987…
5df977729f2a136ac52085bc	Floods	Teen is Johor’s first flood casualty By MOHD FARHAAN SHAH , JOHN BARRY , STEPHEN THEN and REMAR NORDIN Waterlogged: An aerial view showing the extent of flooding at an agricultural area in Mersing taken during a survey with the Fire and Rescue Department. (Inset) Senior citizen Abu Seman Awang, 64, trying to get about in Kampung Pianggu, Rompin. — Bernama KLUANG: Johor has recorded its first floo…	[{'type': 'Disaster-stricken farmland', 'start': 168, 'end': 196, 'text': 'agricultural area in Mersing'}, {'type': 'Aid agency', 'start': 224, 'end': 254, 'text': 'the Fire and Rescue Department'}, {'type': 'Areas affected', 'start': 366, 'end': 371, 'text': 'Johor'}, {'type': 'Areas affected', 'start': 488, 'end': 525, 'text': 'Sungai Haji Salman in Simpang Renggam'}, {'type': 'Casualties and L…
5ce33480d61c873f8c00ee15	Floods	Floods: Lagos urges calm as heavy rains pound city - The Nation NewspaperFlooded streets, grinding traffic jam, homes with roofs blown off, uprooted trees and stuck vehicles. Lagosians were struggling all yesterday... Floods: Lagos urges calm as heavy rains pound city Traffic jam, stranded commuters as rains disrupt business Flooded streets, grinding traffic jam, homes with roofs blown off, uproo…	[{'type': 'Areas affected', 'start': 8, 'end': 13, 'text': 'Lagos'}, {'type': 'Causes', 'start': 28, 'end': 39, 'text': 'heavy rains'}, {'type': 'Date', 'start': 205, 'end': 214, 'text': 'yesterday'}, {'type': 'Aid agency', 'start': 1132, 'end': 1285, 'text': 'the Federal Road Safety Commission (FRSC), the Lagos State Traffic Management Authority (LASTMA) and the Lagos State Emergency Management …
5f7ae4f9d61c873cbaf4baf8	Floods	World Death toll from France floods rises The death toll from Storm Alex has now risen to nine, including an Italian firefighter, as severe rains and flooding continues to lash France and Italy. Addedan hour ago	[{'type': 'Causes', 'start': 62, 'end': 72, 'text': 'Storm Alex'}, {'type': 'Casualties and Losses', 'start': 90, 'end': 94, 'text': 'nine'}, {'type': 'Areas affected', 'start': 177, 'end': 193, 'text': 'France and Italy'}]
5c8c4c01d61c8715427b5fee	Floods	Flooding triggers emergency, disaster declarations in MidwestSevere weather, flooding triggers emergency declarations in parts of Wisconsin and Kansas. Parts of Iowa and Nebraska were also dealing with problems set off by weater. U.S. news Flooding triggers emergency, disaster declarations throughout the Midwest Wisconsin Gov. Tony Evers blamed "warm temperatures and rain" for melting snow and ic…	[{'type': 'Aid agency', 'start': 121, 'end': 178, 'text': 'parts of Wisconsin and Kansas. Parts of Iowa and Nebraska'}, {'type': 'Causes', 'start': 347, 'end': 375, 'text': '"warm temperatures and rain"'}, {'type': 'Date', 'start': 933, 'end': 939, 'text': 'Friday'}, {'type': 'Related rivers or lakes', 'start': 1020, 'end': 1044, 'text': 'Mississippi and Missouri'}, {'type': 'Number of evacuated'…
5e7366a44a5f8f3b949f30a1	Other	Politics We May Never Be the Same Once This Virus is Through With Us The Great Mississippi Flood of '27 and the Depression led to a massive political realignment in America. This could too. Coast Guardsman transports radio reporters detailing the 1927 flood’s devastation. (U.S. Coast Guard photo). March 19, 2020 Robert Merry In 1927, the mighty Mississippi River escaped its banks and rose to its …	[]
5d42a5ce9f2a13053f0bb85e	Gas explosion	Pennsylvania home is reduced to rubble in huge 'gas leak' explosionAn explosion believed to have been caused by a gas leak reduced a western Pennsylvania home to a pile of rubble and injured five people. An explosion believed to have been caused by a gas leak reduced a western Pennsylvania home to a pile of rubble and injured five people, authorities said. The blast just before 4 p.m. Wednesday n…	[{'type': 'Causes', 'start': 114, 'end': 122, 'text': 'gas leak'}, {'type': 'Date', 'start': 369, 'end': 397, 'text': 'just before 4 p.m. Wednesday'}, {'type': 'Location', 'start': 398, 'end': 443, 'text': 'near a high school in North Franklin Township'}, {'type': 'Investigator of the accident', 'start': 520, 'end': 563, 'text': 'Washington County Director of Public Safety'}, {'type': 'Casualties…
5d96e24cd61c8727d1754b34	Other	Woman Reunites With Dog Lost After Merrimack Valley ExplosionsAltagracia Baldera was in disbelief as she held her 14-year-old Pekingese mix that had been missing for a year. Filed Under: Jim Smith , Lawrence News , Merrimack Valley Explosions , North Andover News NORTH ANDOVER (CBS) – Altagracia Baldera was in disbelief as she held her 14-year-old Pekingese mix in her arms. Virgo had been missing…	[]
5e72ab2e9f2a133ca4a2ba06	Gas explosion	The Lagos explosion and matters arisingGreg Odogwu “The fire started with smoke. The smoke was coming up and later we heard a sound… and some houses collapsed, even the roofs!” — An ey... Greg Odogwu Greg Odogwu “The fire started with smoke. The smoke was coming up and later we heard a sound… and some houses collapsed, even the roofs!” — An eyewitness. In a country that is used to pipeline explos…	[{'type': 'Location', 'start': 521, 'end': 571, 'text': 'in Abulo Ado, in AmuwoOdofin local government area'}, {'type': 'Investigator of the accident', 'start': 814, 'end': 853, 'text': 'Nigerian National Petroleum Corporation'}, {'type': 'Causes', 'start': 888, 'end': 951, 'text': 'truck that hit some cylinders stacked in a gas processing plant'}, {'type': 'Casualties and Losses', 'start': 1196,…
5c2d46d4d61c87046459dfe6	Other	A Florida Family's Whirlpool Refrigerator Exploded at HomeMost home kitchen appliances don't end their run with a bang but a Florida family feels lucky to be alive after their four-month-old Whirlpool refrigerator exploded in the middle of the night, throwing debris all over the kitchen and damaging other appliances but luckily no one was injured in the blast. Posted on January 2, 2019 3:07PM PST…	[]
5dc637a1d61c876890b6520c	Other	‘Cooperation, understanding’ behind Mississauga Miracle Raptors superfan Nav Bhatia turns racist tweet into a positive: "That's what I like to ... Tank car "bomb" was lead story in The Sun the day after the disaster. Mississauga train derailment. Tank car "bomb" of deadly chlorine gas forces evacuation of Mississauga area. It’s an understatement to say that Hazel McCallion’s first term as Mississ…	[]
5ca55a6ad61c8706f2ac5945	Gas explosion	Explosion-damaged Wisconsin refinery will keep using toxic chemicalSUPERIOR, Wis. — Husky Energy said Wednesday that it will invest more than $400 million to rebuild its oil refinery in Superior and will continue its use of a highly toxic chemical that raised fear… ‘The day the dinosaurs died’: Fossilized snapshot of mass death found on North Dakota ranch SUPERIOR, Wis. — Husky Energy said Wednes…	[{'type': 'Compensation', 'start': 132, 'end': 154, 'text': 'more than $400 million'}, {'type': 'Date', 'start': 609, 'end': 619, 'text': 'last April'}, {'type': 'Casualties and Losses', 'start': 625, 'end': 648, 'text': 'blast injured 36 people'}, {'type': 'Causes', 'start': 879, 'end': 894, 'text': 'hole in a valve'}, {'type': 'Location', 'start': 1158, 'end': 1191, 'text': 'Husky Energy refine…
5cd22e02d61c876fcb0ef70d	Gas explosion	Two killed in Illinois plant explosion identified; 3 dead, 1 still unaccounted forTwo workers killed in a explosion at an industrial site in Waukegan have been identified, and the search for one person unaccounted for continues. U.S. news Two victims killed in Illinois plant explosion identified; 3 dead, 1 still unaccounted for The family of one worker who was killed, Byron H. Biehn, called him a…	[{'type': 'Casualties and Losses', 'start': 51, 'end': 78, 'text': '3 dead, 1 still unaccounted'}, {'type': 'Investigator of the accident', 'start': 853, 'end': 868, 'text': 'The Lake County'}, {'type': 'Location', 'start': 1002, 'end': 1063, 'text': 'AB Specialty Silicones factory in Waukegan, north of Chicago.'}, {'type': 'The hospital where the wounded was taken', 'start': 1218, 'end': 1250, '…
5ddf08ab9f2a1364bf79aef7	Gas explosion	Towns are ordered to evacuate after SECOND blast at a chemical plantOfficials have ordered that residents in three Texas towns, including Port Neches, Groves and Nederlands, evacuate after a series of explosions happened at the TPC Group petrochemical plant Officials have ordered that all residents evacuate their homes following a second explosion at the TPC Group plant in Port Neches, Texas. The…	[{'type': 'Location', 'start': 357, 'end': 394, 'text': 'TPC Group plant in Port Neches, Texas'}, {'type': 'Date', 'start': 485, 'end': 507, 'text': 'since 1am on Wednesday'}, {'type': 'Temporary Security Zone', 'start': 1397, 'end': 1475, 'text': 'mandatory half-mile evacuation zone was put in place around the burning plant,'}, {'type': 'Investigator of the accident', 'start': 1352, 'end': 1389,…
5ebb3dfc9f2a136dd68661db	Mass Poisoning	LG gas leak: FIR blames ‘some smoke with bad smell,’ names no company staff LG gas leak: FIR blames ‘some smoke with bad smell,’ names no company staff The FIR does not mention Styrene despite the fact that police officials had confirmed the presence of this gas by then. The FIR also does not name anyone from the company. Written by Sreenivas Janyala | Hyderabad | Published: May 13, 2020 4:33:51 …	[{'type': 'Responsibility determination', 'start': 272, 'end': 322, 'text': 'The FIR also does not name anyone from the company'}, {'type': 'Casualties and Losses', 'start': 532, 'end': 558, 'text': 'ELEVEN PERSONS were killed'}, {'type': 'Type of the poisoning', 'start': 564, 'end': 582, 'text': 'Styrene gas leaked'}, {'type': 'Location', 'start': 588, 'end': 628, 'text': 'the LG Polymers factor…
5c4569c5d61c87609c827d0e	Gas explosion	Battle against fuel theft under scrutiny as Mexico pipeline blast death toll rises - CBC News Battle against fuel theft under scrutiny as Mexico pipeline blast death toll rises Battle against fuel theft under scrutiny as Mexico pipeline blast death toll rises A blast at a gasoline pipeline in Mexico that killed at least 85 people has put renewed attention on the government's strategy to stop fuel…	[{'type': 'Casualties and Losses', 'start': 504, 'end': 522, 'text': 'At least 85 killed'}, {'type': 'Survivors', 'start': 544, 'end': 566, 'text': '58 others hospitalized'}, {'type': 'Location', 'start': 765, 'end': 803, 'text': 'in Tlahuelilpan, Hidalgo state, Mexico'}, {'type': 'Date', 'start': 1184, 'end': 1190, 'text': 'Friday'}, {'type': 'Causes', 'start': 750, 'end': 764, 'text': 'leaky pi…
5d3514a1d61c877951d4dba4	Other	Gas blow out sparks concerns over oil wells throughout Southern California Los Angeles County officials meet with community about Marina del Rey gas blowout By Brittny Mejia Staff Writer July 21, 2019 Print Several months after an oil well on a construction site in Marina del Rey blew open, sending natural gas about 100 feet in the air, Los Angeles County officials met with angry residents to dis…	[]
5c31490c1cce412bd754d2c6	Fire	Pictured: Four 'classmates' killed in blaze in 'Escape Room' comments Five teenage girls have been killed in a horrific blaze that broke out in an escape room. The games – where participants are locked in a room and undergo various challenges and puzzles to get out – have become a global phenomenon in recent years. The girls, all 15, were believed to have been celebrating a birthday when the inci…	[{'type': 'Casualties and Losses', 'start': 70, 'end': 88, 'text': 'Five teenage girls'}, {'type': 'Date', 'start': 449, 'end': 473, 'text': '5pm local time on Friday'}, {'type': 'Location', 'start': 658, 'end': 695, 'text': 'Escape Room in Koszalin, north Poland'}, {'type': 'Causes', 'start': 1376, 'end': 1515, 'text': 'gas leak in a heating system for the fire, with firefighters claiming the tr…
5d6c50d8d61c872c5f10d821	Other	Beware electrical bargains that catch fire, cause shocks or meltThe tests on dozens of USB chargers, travel adaptors and power banks showed many had potentially lethal faults, finds consumer group Which? Nearly three quarters of cheap electrical devices bought online are unsafe, research shows. The tests on dozens of USB chargers, travel adaptors and power banks showed many had potentially lethal…	[]
5f2dfcbd9f2a136b1282641d	Gas explosion	Lebanon: Beirut Port Explosions Situation Report No. 2 (As of 7 August 2020) - ReliefWeb MobileEnglish Situation Report on Lebanon about Coordination, Food and Nutrition, Epidemic, Technological Disaster and more; published on August 7, 2020 by OCHA Open training opportunities in the humanitarian field. Lebanon: Beirut Port Explosions Situation Report No. 2 (As of 7 August 2020) Countries Publica…	[{'type': 'Casualties and Losses', 'start': 568, 'end': 712, 'text': 'More than 157 people were killed, and an estimated 5,000 people were injured in the Beirut Port explosions. More than 150 people remain missing.'}, {'type': 'Economic loss', 'start': 715, 'end': 842, 'text': 'At least three hospitals and 12 primary health care centres have been severely damaged, rendered partially or fully inop…
5e151521d61c8744733b5119	Other	Gas flare conundrum - The Nation NewspaperPerhaps nothing illustrates the utter levity with which successive Nigerian governments approach the urgent issue of attaining rapid economic development.. Gas flare conundrum 0 Perhaps nothing illustrates the utter levity with which successive Nigerian governments approach the urgent issue of attaining rapid economic development than the fact that large …	[]
5ca4375dd61c8706f29ad00a	Other	Video: Firefighters help service member surprise young son in emotional reunion Now Playing: Man rushes past firefighters to save dog Now Playing: Refugees seek transportation after release from detention facility Now Playing: Chemical plant fire in Texas kills 1, injures 2 Now Playing: Woman arrested in major security breach at Mar-a-Lago Now Playing: 81 women file lawsuit against hospital alleg…	[]
5f0fb3f19f2a130d1214c841	Gas explosion	Child, 3, critical after alleged gas incidentA man and a three-year-old girl are fighting for their lives in hospital after an alleged gas canister incident left both in a critical condition. Adelaide ‘gas canister incident’ leaves girl, 3, in critical condition Natalie Wolfe, news.com.au social-email_circle A three-year-old girl and a man are in a critical condition in hospital after they were f…	[{'type': 'Investigator of the accident', 'start': 453, 'end': 476, 'text': 'South Australian Police'}, {'type': 'Casualties and Losses', 'start': 47, 'end': 105, 'text': 'man and a three-year-old girl are fighting for their lives'}, {'type': 'Causes', 'start': 135, 'end': 147, 'text': 'gas canister'}, {'type': 'Location', 'start': 491, 'end': 553, 'text': 'Eden Hills home on Kinedana St, in the …
5d6da49cd61c872c5f207cde	Other	Kate will become Queen Consort whenever Prince William becomes King. You are using an older browser version. Please use a supported version for the best MSN experience. How Kate Middleton has subtly been preparing herself for being Queen Cosmopolitan (UK) 9 hrs ago Abigail Malbon © Getty Images The Duchess of Cambridge has been prepping to be Queen consort for some time. From taking on more patro…	[]
5d8965b0d61c876d789a717e	Other	Natalie Coughlin is named Team Captain of the DC Trident team By Markos Papadatos 51 mins ago in Sports 12-time Olympic medalist swimmer Natalie Coughlin has been named Team Captain of the DC Trident, which will be competing in the inaugural International Swimming League (ISL). This announcement was made today by the General Manager of DC Trident, Kaitlin Sandeno . Fellow Olympic gold medalist br…	[]
5dabaa7bd61c876890299907	Other	The press release: After five years of preparation, 17 men will be ordained by Bishop Kevin Vann as deacons in the Catholic Church at 10 a.m. on Saturday, October 19 in Christ Cathedral. This is the first diaconate class to be ordained inside the new Christ Cathedral. The last class of this size was in 1979 with a History: 17 new deacons for Orange, first diaconate ordination at Christ Cathedral …	[]
5c2f1369d61c87046472b296	Other	Looking beyond 2019 elections - The Nation NigeriaThis year, the general elections will be contested by deceptive personae: all the contenders are driven by delusions of sainthood and inflamed ego.... Looking beyond 2019 elections 0 This year, the general elections will be contested by deceptive personae: all the contenders are driven by delusions of sainthood and inflamed ego. The career contend…	[]
5c337c51d61c8725721d38e9	Other	The warming political season January 8, 2019, 12:05 AM FINDING ANSWERS By JOHN TRIA John Tria As the political season warms up leading to the start of the 2019 campaign period in a month’s time, thoughts recall the last elections and how this exercise has changed the way we do politics. While the rest of the Philippines moved on, it seems that the opposition has not. Their incessant hammering at …	[]
5c3bd81ed61c877055812a33	Other	Reports that a group of Democrats used online disinformation in the Alabama Senate race in 2017 raise the question of how low will the next presidential campaign go. Chilling Notion for 2020: Disinformation Will Be Homegrown Image Roy Moore, the Republican candidate for Senate in Alabama at a campaign stop in 2017. According to new reports, a group of Democrats used online disinformation against …	[]
5c3e630bd61c87650d41be71	Other	The recent compilation of the candidate lists for ANC parliamentarians leaves much to be desired. President Cyril Ramaphosa is trying to consolidate unity with the Jacob Zuma slate, which has the sole intention to loot South Africa. The ANC’s sludge can be smelt as far away as Dubai. Can Cyril clean it? Omry Makgoale 44 minutes ago Will President Cyril Ramaphosa be able to save the ANC? Picture: …	[]
5c4f2bcdd61c87609c575a4d	Other	It's a long way off to closely watch a likely predictable election, but here are some key things to keep tabs on. Image Credit: Facebook Tajikistan 2020: What to Watch as Tajikistan Approaches an Election Year It’s a long way off to closely watch a likely predictable election, but here are some key things to keep tabs on. By Catherine Putz for The Diplomat January 29, 2019 Tajikistan is scheduled…	[]
5c5bde5ed61c870ff6a218a7	Other	APC Cross River and INEC’s pick - The Nation Nigeria APC Cross River and INEC’s pick 0 It must be a hard time to be the chairman of the National Electoral Commission,especially now, a few days to the first round of polls. Most recently, when many thought the saga of the Rivers State All Progressives Congress had reached the end of the tether, the court came with a twist. But it is not clear somet…	[]
5c6310ac9f2a131dc3ad5a5a	Other	Why vote the same people and expect different results? February 13, 2019, 12:13 AM UNRAVELING By GETSY TIGLAO Getsy Tiglao Remember that old adage about doing the same thing over and over again and expecting a different result? Well, this supposedly defines insanity, and if we follow this logic, then many Filipino voters are going bonkers. Based on the latest surveys, the leading candidates in th…	[]
5c4118c5d61c87609c359e67	Other	Some in Rep. Steve King's district are questioning their support of the longtime congressman after GOP leaders in Congress removed him from his committees. Politics News Steve King's Iowa constituents split on support after racist comments Some voters in his district are questioning whether to continue to support the longtime congressman, others are standing behind him. Rep. Steve King outside of…	[]
5c6b52c1d61c87147694cd9d	Other	Jeremy Corbyn’s most vocal supporters rounded on the seven MPs resigning from Labour while questioning their claims that he had failed to tackle antisemitism.The Labour leader said only that he was “disappointed” at their decision but John McDonnell, the shadow chancellor and his closest ally, insis Labour split: Jeremy Corbyn loyalists mock motives of ‘Tony Blair tribute act’ February 19 2019, 1…	[]
5c9ea790d61c8706f2508ebe	Other	British Prime Minister Theresa May should step down immediately after negotiating a temporary extension to Britain's European Union membership, the Daily Telegraph newspaper said in its Saturday edition. March 29, 2019 / 10:42 PM / Updated 2 minutes ago May should quit as prime minister soon - Telegraph 2 Min Read LONDON (Reuters) - British Prime Minister Theresa May should step down immediately …	[]
5cd234dad61c876fcb0f60fc	Other	The front pages speculate over the prime minister's future, as pressure grows on her to resign. Newspaper headlines: May 'defiant' in face of Tory 'meltdown' By BBC News Staff These are external links and will open in a new window Close share panel Image caption Several of the front pages focus on Brexit, after the government confirmed that the UK would have to hold European elections this month …	[]
5ce8135f9f2a13793983ba60	Other	Who is in the running to replace Theresa May?With Theresa May's resignation announced, the race for her replacement is hotting up. Here are the potentia... Mail The announcement of British Prime Minister Theresa May's resignation next month has triggered a contest that will bring a new leader to power who is likely to push for a cleaner break with the European Union. Below are the Conservative MP…	[]
5c5a2c6c09b1494b6778248e	Other	Fully driverless cars are expected to take to Britain’s roads by the end of the year under government plans to scrap the requirement for a dedicated safety driver.A system will be introduced to allow the first advanced trials on any public road of self-driving vehicles without a steering wheel or h Driverless cars on UK roads by end of the year Ministers plan full trials with no human control Gra…	[]
5cd0e1669f2a1356d81e11fc	Other	Couples from the LDS church who get married in civil ceremonies will no longer have to wait one year to do a temple wedding ceremony that only members in good standing with the church can attend. Religion Mormon church changes rules for weddings that excluded some from attending The change made by the Church of Jesus Christ of Latter-day Saints president is the latest in a series of revisions he'…	[]
5cd2333cd61c876fcb0f4805	Other	Under guidelines that came into force on April 1, online ads for gambling products must not target individuals likely to be under 18 in the UK. Watchdog bans three gambling ads including one for William Hill featuring young Spurs footballers because it appealed to children Online gambling products ads must not target individuals likely to be under 18 A tweet from Tottenham Hotspur featured a pict…	[]
5d1e13b4d61c8737008586c0	Other	Three drugmakers on Monday urged a federal judge to block a new Trump administration rule that requires them to disclose drugs' list prices in television advertisements from taking effect, saying it would "confuse and intimidate" consumers. July 1, 2019 / 11:22 PM / in 3 days Drug price TV ad rule will cause consumer confusion, drugmakers argue Nate Raymond 1 Min Read Three drugmakers on Monday u…	[]
5c621827d61c870ff61d446e	Hurricanes_Tornado_Storm_Blizzard	Hawaii sees 'very unusual' snow as US storms wreak havoc Series of powerful storms brings Arctic air and bizarre weather from Alaska to Maui Associated Press Tue 12 Feb 2019 00.18 GMT First published on Mon 11 Feb 2019 23.32 GMT Share via Email Snow in the Polipoli Spring state recreation area in Kula, Hawaii, on the island of Maui. Photograph: Lance Endo/AP An unusually large weather system is w…	[{'type': 'Storm Formation Location', 'start': 126, 'end': 140, 'text': 'Alaska to Maui'}, {'type': 'Storm Hit Location', 'start': 416, 'end': 436, 'text': 'America’s north-west'}, {'type': 'People/Organization who predicted the disaster', 'start': 689, 'end': 713, 'text': 'National Weather Service'}, {'type': 'Storm Formation Time', 'start': 930, 'end': 936, 'text': 'Sunday'}, {'type': 'Amount o…
5c6ca4089f2a137ee6c934b6	Hurricanes_Tornado_Storm_Blizzard	Winter storm bears down on East Coast with 200 million in its path Heavy flooding rains falling on much of the Deep South on Tuesday night are expected to change over to ice and snow as the system hits the mid-Atlantic and Northeast on Wednesday. Winter Storm Petra bears down on East Coast with 200 million people in parts of 39 states in its path Massive storm system will affect more than 200 mil…	[{'type': 'Storm Hit Location', 'start': 27, 'end': 37, 'text': 'East Coast'}, {'type': 'Storm Hit Time', 'start': 125, 'end': 138, 'text': 'Tuesday night'}, {'type': 'Storm Name', 'start': 247, 'end': 265, 'text': 'Winter Storm Petra'}]
5c70ba599f2a1337baf3eb30	Other	Tornadoes in February: Yes, They Happen. Don't Underestimate the Threat - The Weather ChannelFebruary may be a winter month, but that doesn't mean you can't see tornadoes. Tornadoes in February: Yes, They Happen. Don't Underestimate the Threat 01:11 Serious Threat of Tornadoes Saturday Meteorologist Ari Sarsalari takes a look at the areas in the South that could see strong thunderstorms and torna…	[]
5c883f78d61c87154237d362	Hurricanes_Tornado_Storm_Blizzard	Storm Gareth will continue to batter the UK tomorrow, hitting the morning rush hour with gusts of wind and wintry showers. The Met Office has issued yellow wind warnings as... Storm Gareth to batter rush hour commuters with 80mph winds Joe Roberts Tuesday 12 Mar 2019 11:00 pm Share this article via email Share this article via flipboard Copy link Storm Gareth will continue to batter the UK tomorr…	[{'type': 'Storm Name', 'start': 0, 'end': 12, 'text': 'Storm Gareth'}, {'type': 'People/Organization who predicted the disaster', 'start': 123, 'end': 137, 'text': 'The Met Office'}, {'type': 'Tsunami Warning Level', 'start': 149, 'end': 169, 'text': 'yellow wind warnings'}, {'type': 'Maximum wind speed', 'start': 224, 'end': 235, 'text': '80mph winds'}, {'type': 'Storm Hit Location', 'start': 6…
5c8ed31f9f2a1379dcbeaab0	Hurricanes_Tornado_Storm_Blizzard	Cyclone Idai kills nearly 150 people in Malawi, Mozambique and Zimbabwe, says report Officials said hundreds have been reported missing after the storm cut off roads and disrupted power supply. Published 15 hours ago A car makes its way through the storm in Mozambique on March 15. | AFP Cyclone Idai, which made landfall in Mozambique’s Beira on Thursday, has killed almost 150 people after hitting…	[{'type': 'Storm Name', 'start': 0, 'end': 12, 'text': 'Cyclone Idai'}, {'type': 'Storm Hit Location', 'start': 40, 'end': 71, 'text': 'Malawi, Mozambique and Zimbabwe'}]
5c8e7b539f2a1379dcb9d9c1	Hurricanes_Tornado_Storm_Blizzard	HARARE: More than 100 people have died and many more are missing in Mozambique and neighbouring Zimbabwe on Sunday (Mar 17) after tropical cyclone ... More than 100 dead after cyclone hits Mozambique, Zimbabwe Toggle share menu More than 100 dead after cyclone hits Mozambique, Zimbabwe close breaking news World More than 100 dead after cyclone hits Mozambique, Zimbabwe This picture taken on Mar 1…	[{'type': 'Storm Hit Location', 'start': 68, 'end': 104, 'text': 'Mozambique and neighbouring Zimbabwe'}, {'type': 'Storm Hit Time', 'start': 108, 'end': 123, 'text': 'Sunday (Mar 17)'}, {'type': 'Storm Name', 'start': 782, 'end': 803, 'text': 'tropical cyclone Idai'}]
5c905086d61c871542b52788	Hurricanes_Tornado_Storm_Blizzard	New tornado confirmed in Calhoun County. Alabama tornado total climbs again following Thursday’s storms Today 7:00 PM The National Weather Service has confirmed a 16th tornado in Alabama following a round of severe weather last Thursday. By Leigh Morgan Add one more tornado to the total from Thursday’s severe weather. The National Weather Service in Birmingham said on Monday that it had confirmed…	[{'type': 'Storm Hit Location', 'start': 25, 'end': 39, 'text': 'Calhoun County'}, {'type': 'People/Organization who predicted the disaster', 'start': 118, 'end': 146, 'text': 'The National Weather Service'}, {'type': 'Maximum wind speed', 'start': 669, 'end': 675, 'text': '65 mph'}]
5c9195d0d61c875514ad4077	Hurricanes_Tornado_Storm_Blizzard	News Alerts Number Of Dead In Mozambique Cyclone Over 200, Says President The confirmed death toll stood at 202, he said, adding that the government had declared a national emergency as well as three days of national mourning starting on Friday. World | Agence France-Presse | Updated: March 20, 2019 04:48 IST 5 Shares Cyclone Idai struck the southern African nation last week. Beira: The death tol…	[{'type': 'Storm Hit Location', 'start': 30, 'end': 40, 'text': 'Mozambique'}, {'type': 'Influence people', 'start': 621, 'end': 680, 'text': 'more than 200 dead, and nearly 350,000 people are at risk,"'}, {'type': 'Storm Name', 'start': 320, 'end': 332, 'text': 'Cyclone Idai'}]
5c917d189f2a13144a24aeef	Hurricanes_Tornado_Storm_Blizzard	Cyclone Idai Poised to Become Southern Hemisphere’s Deadliest Tropical Storm, With More Than 1,000 Feared Dead This family lost a relative to Cyclone Idai. Here they stand next to the grave in Chimanimani, Zimbabwe. Photo: AP Cyclone Idai is on track to becoming the deadliest tropical cyclone on record for the Southern Hemisphere. The storm, which struck the southeastern coast of Africa with the …	[{'type': 'Storm Name', 'start': 0, 'end': 12, 'text': 'Cyclone Idai'}, {'type': 'Tsunami Warning Level', 'start': 413, 'end': 433, 'text': 'Category 2 hurricane'}, {'type': 'Storm Hit Location', 'start': 468, 'end': 495, 'text': 'city of Beira in Mozambique'}]
5cc555bbd61c87084df2da8a	Hurricanes_Tornado_Storm_Blizzard	Storm Hannah blows across Britain with 82mph winds and 24ft wavesThe colder weather comes a week after Britain basked in sunshine. Weather warnings were issued for Wales, Central and Southern England and more than 4,000 homes were left without power. comments Britain was buffeted by 82mph winds yesterday as Storm Hannah brought travel chaos and power cuts – just a week after the country basked in…	[{'type': 'Storm Name', 'start': 0, 'end': 12, 'text': 'Storm Hannah'}, {'type': 'Maximum wind speed', 'start': 39, 'end': 50, 'text': '82mph winds'}, {'type': 'Storm Hit Location', 'start': 164, 'end': 199, 'text': 'Wales, Central and Southern England'}, {'type': 'The direction of the storm', 'start': 1469, 'end': 1528, 'text': 'Storm Hannah was last night heading out over the North Sea.'}]
5cccd00cd61c876fcbbea2d4	Hurricanes_Tornado_Storm_Blizzard	A National Hurricane Center report says Hurricane Florence killed 22 people across three states, was the ninth most destructive storm in terms of property damage in U.S. history and spawned 44 tornadoes. Last Update 7 mins ago Report: Hurricane Florence killed 22, caused $24B in damage Email MIAMI – Hurricane Florence killed 22 people across three Southeastern states, was the ninth most destructi…	[{'type': 'People/Organization who predicted the disaster', 'start': 2, 'end': 27, 'text': 'National Hurricane Center'}, {'type': 'Storm Name', 'start': 40, 'end': 58, 'text': 'Hurricane Florence'}, {'type': 'Storm Hit Location', 'start': 344, 'end': 369, 'text': 'three Southeastern states'}, {'type': 'Storm Hit Time', 'start': 621, 'end': 660, 'text': 'on Aug. 31 and lingered until Sept. 17.'}, …
5cce7226d61c876fcbd61659	Hurricanes_Tornado_Storm_Blizzard	National Weather Service confirms tornado on Whitemarsh-Wilmington Island area (Source: Allison Mol) May 4, 2019 at 6:56 PM EDT - Updated May 5 at 12:06 AM WHITEMARSH ISLAND, GA (WTOC) -The National Weather Service has confirmed that a tornado has passed through the Whitemarsh to Wilmington Island area on Saturday. Yes. — NWS Charleston, SC (@NWSCharlestonSC) May 4, 2019 Yes, based on the video a…	[{'type': 'People/Organization who predicted the disaster', 'start': 0, 'end': 24, 'text': 'National Weather Service'}, {'type': 'Storm Hit Location', 'start': 45, 'end': 78, 'text': 'Whitemarsh-Wilmington Island area'}, {'type': 'Storm Hit Time', 'start': 307, 'end': 315, 'text': 'Saturday'}, {'type': 'The direction of the storm', 'start': 255, 'end': 303, 'text': 'through the Whitemarsh to Wilm…
5cce4dde9f2a1356d8f4b8b2	Hurricanes_Tornado_Storm_Blizzard	Fani leaves trail of devastation; India, Bangladesh count losses - india news Search Fani leaves trail of devastation; India, Bangladesh count losses Eight people were killed in the storm on Friday and the death toll increased to 16 on Saturday, and the authorities said the number could go up. india Updated: May 05, 2019 07:46 IST Debabrata Mohanty and Snigdhendu Bhattacharya Hindustan Times, Pur…	[{'type': 'Storm Hit Location', 'start': 34, 'end': 51, 'text': 'India, Bangladesh'}, {'type': 'Storm Hit Time', 'start': 191, 'end': 197, 'text': 'Friday'}, {'type': 'Storm Name', 'start': 0, 'end': 4, 'text': 'Fani'}, {'type': 'The direction of the storm', 'start': 441, 'end': 508, 'text': 'crossed over into West Bengal and moved northeast toward Bangladesh'}, {'type': 'Tsunami Warning Level', …
5cfeb3c49f2a1322199ede6d	Hurricanes_Tornado_Storm_Blizzard	Cyclone Vayu set to turn 'severe', may delay rains - India NewsIndia News: Since Vayu is moving north from close to India's southern coast, it is expected to draw moisture away from the monsoon, which is likely remain stalled Cyclone Vayu set to turn 'severe', may delay rains Cyclone Vayu set to turn 'severe', may delay rains Amit Bhattacharya | TNN | Updated: Jun 11, 2019, 1:17 IST Highlights Va…	[{'type': 'Storm Name', 'start': 0, 'end': 12, 'text': 'Cyclone Vayu'}, {'type': 'Storm Formation Time', 'start': 423, 'end': 454, 'text': "close to India's southern coast"}, {'type': 'The direction of the storm', 'start': 833, 'end': 869, 'text': 'north-northwestwards towards Gujarat'}, {'type': 'Storm Formation Location', 'start': 651, 'end': 678, 'text': 'formed over the Arabian Sea'}, {'type'…
5d181c27d61c8737004b33e3	Hurricanes_Tornado_Storm_Blizzard	As many as two dozen people were injured in the Saturday storm, but none of their injuries were life-threatening, according to a National Weather Service meteorologist. Severe storm ‘obliterated’ tents, sent 3 to hospital at Creation Fest Updated Jun 29, 9:57 PM ; By Sean Sauro | ssauro@pennlive.com Severe weather dealt destruction on Saturday, the last day of this year’s Creation Festival Northe…	[{'type': 'Storm Hit Time', 'start': 48, 'end': 56, 'text': 'Saturday'}, {'type': 'People/Organization who predicted the disaster', 'start': 129, 'end': 153, 'text': 'National Weather Service'}]
5d2a6c749f2a1342562af2cf	Hurricanes_Tornado_Storm_Blizzard	afsa NZ Herald Barry crawls ashore in Louisiana, weakens to tropical storm 14 Jul, 2019 11:07am 5 minutes to read Tyler Holland guides his bike through the water as winds from Tropical Storm Barry push water from Lake Pontchartrain over the seawall in Mandeville, Louisiana yesterday. Photo / AP Other Share on Reddit reddit Barry rolled into the Louisiana coast, flooding highways, forcing people t…	[{'type': 'People/Organization who predicted the disaster', 'start': 759, 'end': 784, 'text': 'National Hurricane Center'}, {'type': 'Amount of Precipitation', 'start': 1185, 'end': 1198, 'text': '50 cm of rain'}, {'type': 'Storm Name', 'start': 176, 'end': 196, 'text': 'Tropical Storm Barry'}, {'type': 'Storm Hit Time', 'start': 274, 'end': 283, 'text': 'yesterday'}, {'type': 'Storm Hit Location…
5d420914d61c872b4f6cc13b	Other	Atlantic Tropical Disturbance Could Develop East of the Lesser Antilles Next Week - The Weather ChannelAs we turn to August, a system well east of the Windward Islands has our attention. Atlantic Tropical Disturbance Could Develop East of the Lesser Antilles Next Week 01:04 Atlantic Getting Busy as August Gets Underway Meteorologist Danielle Banks says August is usually the start of a very busy t…	[]
5d633a5c9f2a13112532d598	Hurricanes_Tornado_Storm_Blizzard	Puerto Rico faces hurricane threat from Dorian Print this article Puerto Rico could be hit by a hurricane this week. Less than two years after Hurricanes Irma and Maria ravaged the island, Tropical Storm Dorian, the fourth named storm of the Atlantic hurricane season, is moving in its direction. Some models show Dorian, which currently boasts maximum sustained winds of 50 mph, reaching hurricane …	[{'type': 'Storm Hit Location', 'start': 0, 'end': 11, 'text': 'Puerto Rico'}, {'type': 'Storm Name', 'start': 189, 'end': 210, 'text': 'Tropical Storm Dorian'}, {'type': 'Maximum wind speed', 'start': 372, 'end': 378, 'text': '50 mph'}, {'type': 'Storm movement speed', 'start': 719, 'end': 725, 'text': '14 mph'}, {'type': 'People/Organization who predicted the disaster', 'start': 781, 'end': 810…
5d69cef4d61c872c5ff86a50	Hurricanes_Tornado_Storm_Blizzard	Trump’s Florida Mar-a -Lago resort in Hurricane Dorian’s pathPALM BEACH, Fla. (AP) — President Donald Trump’s prized Mar-a-Lago resort in Florida could be directly in the path of Hurricane Dorian , which is... Associated Press PALM BEACH, Fla. (AP) — President Donald Trump’s prized Mar-a-Lago resort in Florida could be directly in the path of Hurricane Dorian , which is forecast to become an extr…	[{'type': 'Storm Name', 'start': 38, 'end': 56, 'text': 'Hurricane Dorian’s'}, {'type': 'People/Organization who predicted the disaster', 'start': 428, 'end': 455, 'text': 'National Hurricane Center’s'}, {'type': 'Tsunami Warning Level', 'start': 535, 'end': 545, 'text': 'Category 4'}, {'type': 'Maximum wind speed', 'start': 566, 'end': 590, 'text': 'almost 140 mph (225 kph)'}, {'type': 'Storm Hi…
5d69b1f59f2a1369e334fdbd	Other	On today's episode, 'The Five' updates the country on the latest with Hurricane Dorian, while examining the scrutiny towards former Vice President Joe Biden and his war story. The Five The Five - Friday, August 30 powered by	[]
5d6b6017d61c872c5f071f03	Hurricanes_Tornado_Storm_Blizzard	Northern Bahamas hunkers down as Hurricane Dorian closes in By RAMON ESPINOSA Associated Press September 1, 2019 — 1:05am Purchase: Order Reprint McLEAN'S TOWN CAY, Bahamas — A dangerous Hurricane Dorian closed in on the northern Bahamas early Sunday, threatening to batter islands with 150 mph (240 kph) winds, pounding waves and torrential rain as people hunkered down in schools, churches and oth…	[{'type': 'Storm Name', 'start': 33, 'end': 49, 'text': 'Hurricane Dorian'}, {'type': 'Storm Hit Location', 'start': 0, 'end': 16, 'text': 'Northern Bahamas'}, {'type': 'Storm Hit Time', 'start': 238, 'end': 250, 'text': 'early Sunday'}, {'type': 'Maximum wind speed', 'start': 287, 'end': 304, 'text': '150 mph (240 kph)'}, {'type': 'Tsunami Warning Level', 'start': 709, 'end': 719, 'text': 'Categ…
5d6dcdce9f2a1369e365ad72	Hurricanes_Tornado_Storm_Blizzard	STORM-DORIAN/ (UPDATE 8, PIX, TV):UPDATE 8-Hurricane Dorian kills at least five in Bahamas, turn to Florida expected (Updates with at least five confirmed dead in Bahamas, Bahamian prime minister) By Dante Carrer MARSH HARBOUR, Bahamas, Sept 2 (Reuters) - Hurricane Dorian pounded the Bahamas on Monday, killing at least five people and inundating homes with floodwater ahead of its expected advance…	[{'type': 'Storm Name', 'start': 41, 'end': 59, 'text': '8-Hurricane Dorian'}, {'type': 'The direction of the storm', 'start': 92, 'end': 107, 'text': 'turn to Florida'}, {'type': 'Storm Hit Location', 'start': 83, 'end': 90, 'text': 'Bahamas'}, {'type': 'People/Organization who predicted the disaster', 'start': 685, 'end': 728, 'text': 'Miami-based National Hurricane Center (NHC)'}, {'type': 'Ma…
5d6da4609f2a1369e3639602	Hurricanes_Tornado_Storm_Blizzard	Hurricane Dorian kills at least five in Bahamas, turn to Florida... September 2, 2019 / 10:12 AM / Updated 5 minutes ago Hurricane Dorian kills at least five in Bahamas, turn to Florida expected Dante Carrer 6 Min Read MARSH HARBOUR, Bahamas (Reuters) - Hurricane Dorian pounded the Bahamas on Monday, killing at least five people and inundating homes with floodwater ahead of its expected advance o…	[{'type': 'Storm Name', 'start': 0, 'end': 16, 'text': 'Hurricane Dorian'}, {'type': 'The direction of the storm', 'start': 49, 'end': 64, 'text': 'turn to Florida'}, {'type': 'Storm Hit Location', 'start': 40, 'end': 47, 'text': 'Bahamas'}, {'type': 'Storm Hit Time', 'start': 294, 'end': 300, 'text': 'Monday'}, {'type': 'Maximum wind speed', 'start': 2424, 'end': 2453, 'text': '145 miles per hou…
5d7042799f2a13382e8898a0	Hurricanes_Tornado_Storm_Blizzard	Official site of The Week Magazine, offering commentary and analysis of the day's breaking news and current events as well as arts, entertainment, people and gossip, and political cartoons. Dorian expected to bring dangerous winds, flooding rain to Georgia and the Carolinas Hurricane Dorian continues to skirt the southeastern coast of the U.S., and is moving from northeastern Florida toward Georg…	[{'type': 'Storm Name', 'start': 190, 'end': 196, 'text': 'Dorian'}, {'type': 'Storm Hit Location', 'start': 315, 'end': 345, 'text': 'southeastern coast of the U.S.'}, {'type': 'The direction of the storm', 'start': 361, 'end': 420, 'text': 'from northeastern Florida toward Georgia and the Carolinas.'}, {'type': 'Tsunami Warning Level', 'start': 427, 'end': 437, 'text': 'Category 2'}, {'type': '…
5d70451ad61c877f68a6bbd9	Hurricanes_Tornado_Storm_Blizzard	Nearly 8,000 troops across four states are preparing for relief efforts as Hurricane Dorian ominously makes its way toward the Southeast coast, U.S. National Guard officials said Wednesday. Some 8,000 National Guard troops in 4 states ready for Hurricane Dorian relief efforts Hurricane Hunter Jack Parrish says Dorian is shaping up to be a nightmare for the Carolinas As Hurricane Dorian expands, c…	[{'type': 'The direction of the storm', 'start': 116, 'end': 147, 'text': 'toward the Southeast coast, U.S'}, {'type': 'People/Organization who predicted the disaster', 'start': 446, 'end': 471, 'text': "NOASS's Hurricane Hunters"}, {'type': 'Tsunami Warning Level', 'start': 1557, 'end': 1567, 'text': 'Category 2'}, {'type': 'Maximum wind speed', 'start': 1594, 'end': 1601, 'text': '105 mph'}, {'…
5c85a709d61c8715420d1132	Other	5 / 5 Honey farmers bring in foreign bees as other B.C. apiarists wait to learn winter losses Problem pests, hungry wasps and 'two winters' in one has been hard on B.C.'s bee hives Matt Robinson Updated: March 10, 2019 Jeff Lee and Amanda Goodman Lee (right) are the owners of Creston-based Honey Bee Zen Apiaries, a mid-size commercial beekeeping operation. They discovered last fall that about 70 …	[]
5d213bc8d61c873700a1754a	Insect Disaster	Pests in homes spark thousands of call-outsCouncils dealt with more than 60,000 cases of infestations in local authority homes in the last three years. Image copyright Getty Images Image caption Rats caused some of the issues Councils dealt with more than 61,000 cases of infestations in local authority homes in the last three years. Figures obtained by the Liberal Democrats using Freedom of Infor…	[{'type': 'Pests', 'start': 574, 'end': 630, 'text': 'wasps, bats, beetles, cockroaches, slugs, mice and rats.'}, {'type': 'Pests', 'start': 685, 'end': 723, 'text': 'seagulls, squirrels, pigeons and foxes'}, {'type': 'Areas affected', 'start': 1906, 'end': 1914, 'text': 'Scotland'}, {'type': 'Aid agency', 'start': 2454, 'end': 2480, 'text': '"The Scottish government\'s'}, {'type': 'Aid supplies/…
5f088ea79f2a131c7bfa7084	Other	How to get rid of flies in the house - effective ways to get rid of fliesThe know-how you need to make insects buzz off For more pest control advice, go to goodhousekeeping.com/uk 12/07/2019 Getty Images It's not just us humans who are enjoying the warm weather. As the temperature rises, insects thrive. If you need to get rid of an infestation of fruit flies, remove maggots from your wheelie bin …	[]
5d3cda789f2a133411cfbfdf	Insect Disaster	Unseasonably wet weather has caused swarms of grasshoppers to descend upon Las Vegas up and down the strip. The Daily Mail reported that all over social media, people in Las Vegas have been taking ... Grasshoppers Swarm On Las Vegas Strip Caused By Wet Weather Chris Livingston / Getty Images Amy Feinstein Unseasonably wet weather has caused swarms of grasshoppers to descend upon Las Vegas up and …	[{'type': 'Pests', 'start': 46, 'end': 58, 'text': 'grasshoppers'}, {'type': 'Areas affected', 'start': 75, 'end': 84, 'text': 'Las Vegas'}, {'type': 'Causes', 'start': 307, 'end': 331, 'text': 'Unseasonably wet weather'}]
5d6862409f2a1369e321ddd8	Insect Disaster	New York Times: Karachi had heavy rains, bad drainage, a rubbish problem - and now, bugs. NZ Herald A plague of flies descends on Pakistan: 'They're hounding people' 30 Aug, 2019 11:14am 5 minutes to read A butcher's stall in Karachi, Pakistan. A doctor said she had never seen a fly infestation like the one that has stricken the city. Photo / Mustafa Hussain, The New York Times New York Times Sha…	[{'type': 'Areas affected', 'start': 16, 'end': 23, 'text': 'Karachi'}, {'type': 'Pests', 'start': 688, 'end': 704, 'text': 'swarms of flies.'}, {'type': 'Response Measures', 'start': 1672, 'end': 1707, 'text': 'The city started a fumigation drive'}, {'type': 'Causes', 'start': 2048, 'end': 2241, 'text': 'combination of stagnant rainwater, which stood in the city for days, with garbage on the str…
5d7ad106d61c87509bb9cb32	Insect Disaster	Subscribe Vaughn Palmer: Giant hornets! Plucky columnist vows to hide indoors OPINION: A little prayer may be what is needed, columnist Vaughn Palmer opines in tract on invasive stingers Vaughn Palmer Share Adjust Comment Print VICTORIA — On a day when most of Canada was transfixed by the start of the federal election campaign, the B.C. Ministry of Agriculture chose to put out one of the scarier …	[{'type': 'Areas affected', 'start': 464, 'end': 476, 'text': 'Nanaimo area'}, {'type': 'Date', 'start': 480, 'end': 486, 'text': 'August'}, {'type': 'Pests', 'start': 521, 'end': 560, 'text': 'Asian giant hornets (vespa mandarinia),'}]
5d7d76139f2a131f5c1ebf94	Other	Wasps: If you can't love them, at least admire themThey get a bad press compared with bees and beetles, but wasps are truly remarkable creatures. Image copyright NATURAL HISTORY MUSEUM Image caption Wasps, bees, sawflies and ants all belong to a grouping of insects known as Hymenoptera - and Gavin Broad is an enormous fan Want to know the best way to kill a cockroach? Well, first inject some powe…	[]
5e2398d39f2a137708af2c63	Insect Disaster	Kenya Kenya: Munya Upbeat About Locust Elimination Despite Setbacks 18 January 2020 The Nation (Nairobi) By Waweru Wairimu Agriculture Cabinet Secretary Peter Munya has reiterated the government's commitment to containing the desert locusts invasion amid challenges in aerial spraying. So far, swarms have spread to Isiolo, Samburu, Wajir, Garissa, Marsabit, Laikipia and Mandera counties. The CS, w…	[{'type': 'Pests', 'start': 226, 'end': 240, 'text': 'desert locusts'}, {'type': 'Areas affected', 'start': 316, 'end': 389, 'text': 'Isiolo, Samburu, Wajir, Garissa, Marsabit, Laikipia and Mandera counties.'}, {'type': 'Response Measures', 'start': 269, 'end': 284, 'text': 'aerial spraying'}, {'type': 'Date', 'start': 1720, 'end': 1728, 'text': 'Thursday'}, {'type': 'Aid agency', 'start': 2697, …
5e4644964a5f8f098ee93869	Insect Disaster	Millions of virus-carrying insects swarming huge areas of Sydney Eastern Australia welcomed a deluge of rain which put out bushfires and filled dams, but the wet weather could boost mosquito numbers as the pernicious insects flock to floodwaters to breed. Huge rainfall and thunderstorms have created the perfect storm for a mosquito epidemic, say experts. Eastern Australia welcomed a deluge of rai…	[{'type': 'Causes', 'start': 256, 'end': 287, 'text': 'Huge rainfall and thunderstorms'}, {'type': 'Pests', 'start': 325, 'end': 342, 'text': 'mosquito epidemic'}, {'type': 'Areas affected', 'start': 635, 'end': 830, 'text': "in Sydney's western suburbs, including Parramatta, and in the Georges River at Bankstown and Illawong. Large numbers were also recorded on the coast at Port Macquarie and on…
5e4f22b94a5f8f76ce248faf	Insect Disaster	Paris Paris launches emergency bed bugs hotline New campaign includes advice on how to prevent and treat an infestation, and a number to call for expert help Agence France-Presse Share via Email In Paris, extermination experts say 400,000 addresses including hotels, apartments and houses were treated in 2018. Photograph: Alamy The French government launched a campaign Thursday, complete with an e…	[{'type': 'Areas affected', 'start': 6, 'end': 11, 'text': 'Paris'}, {'type': 'Pests', 'start': 31, 'end': 39, 'text': 'bed bugs'}, {'type': 'Response Measures', 'start': 127, 'end': 157, 'text': 'number to call for expert help'}, {'type': 'Date', 'start': 371, 'end': 379, 'text': 'Thursday'}, {'type': 'Causes', 'start': 708, 'end': 766, 'text': 'international travel and growing resistance to ins…
5e5102e89f2a135e58d92617	Insect Disaster	Billions of desert locusts have descended again on East Africa. .02/22/2020 5:30:57AM EST. Keeping Africa On the Brink of Starvation Share Tweet The opinions expressed by columnists are their own and do not necessarily represent the views of Townhall.com. Source: AP Photo/Niranjan Shrestha, File Trending Keeping Africa On the Brink of Starvation Billions of desert locusts have descended again on …	[{'type': 'Pests', 'start': 12, 'end': 26, 'text': 'desert locusts'}, {'type': 'Areas affected', 'start': 51, 'end': 62, 'text': 'East Africa'}, {'type': 'Influenced Crops and Livelihood', 'start': 513, 'end': 611, 'text': 'devastating crops and threatening tens of millions of people with lost livelihoods and starvation.'}, {'type': 'Response Measures', 'start': 1762, 'end': 1904, 'text': 'whistl…
5e6b0ba79f2a1344185c8d68	Insect Disaster	A British-funded computer is joining the battle against east Africa’s worst locust swarms in generations.The infestation has destroyed hundreds of thousands of hectares of crops across the region New weapon to track Africa’s locust swarms Jeremy Kelly Friday March 13 2020, 12.01am, The Times Scientists believe that an outbreak of locust swarms was linked to two cyclones in the Arabian desert in 2…	[{'type': 'Areas affected', 'start': 519, 'end': 532, 'text': 'east Africa’s'}, {'type': 'Pests', 'start': 539, 'end': 545, 'text': 'locust'}, {'type': 'Influenced Crops and Livelihood', 'start': 599, 'end': 641, 'text': 'hundreds of thousands of hectares of crops'}, {'type': 'Causes', 'start': 670, 'end': 711, 'text': 'longer rainy seasons and extreme weather.'}, {'type': 'Aid agency', 'start': …
5e9109c19f2a13744bdb58e9	Insect Disaster	A second wave of a huge locust outbreak is arriving in parts of East Africa. NZ Herald New, larger wave of locusts threatens millions in Africa 11 Apr, 2020 11:11am 4 minutes to read Desert locusts sit on vegetation in Kipsing, near Oldonyiro, in Isiolo county in Kenya. Parts of Africa are experiencing the biggest locust outbreak in 70 years. Photo / AP Other Share on Reddit reddit Weeks before t…	[{'type': 'Pests', 'start': 24, 'end': 30, 'text': 'locust'}, {'type': 'Areas affected', 'start': 64, 'end': 75, 'text': 'East Africa'}, {'type': 'Response Measures', 'start': 1599, 'end': 1673, 'text': 'bang metal pans, whistle or throw stones to try to drive the locusts away.'}, {'type': 'Causes', 'start': 2161, 'end': 2175, 'text': 'climate change'}, {'type': 'Aid supplies/amount', 'start': 28…
5e921af8d61c87542c260f43	Insect Disaster	2 new generations of locusts set to descend on East Africa again - 400 times stronger(QUARTZ) The locust WhatsApp hotline has been pinging nonstop as farmers and herders across large swathes of rural Kenya send in video clips of massive swarms flying overhead, blocking the light of the sun like a Biblical plague. This infestation of desert locusts first arrived in East Africa last June, feeding o…	[{'type': 'Causes', 'start': 1215, 'end': 1271, 'text': 'wet conditions due to above average rainfall this season'}, {'type': 'Pests', 'start': 860, 'end': 874, 'text': 'desert locusts'}, {'type': 'Date', 'start': 904, 'end': 913, 'text': 'last June'}, {'type': 'Influenced Crops and Livelihood', 'start': 926, 'end': 984, 'text': 'hundreds of thousands of hectares of crops and pastureland'}, {'typ…
5e9255b9d61c870ca63cb093	Other	Your pictures on the theme of 'insects' 12 April 2020 These are external links and will open in a new window Close share panel Each week, we publish a gallery of readers' pictures on a set theme. This week it is "insects". Paul Granahan Paul Granahan: "While on holiday on Corfu, I went to a pond-hopping to photograph kingfishers but ended up shooting insects, which were much more abundant." Dave …	[]
5ea37294d61c870fc2b0991f	Insect Disaster	How do you fight a locust invasion amid coronavirus?A second locust invasion hits East Africa, raising fears of more hunger amid the Covid-19 pandemic. Image copyright EPA A second invasion by desert locusts has hit East Africa in just a few months, as younger and more aggressive swarms hatch and spread across a region already battling hunger and coronavirus, which has made it more difficult to g…	[{'type': 'Pests', 'start': 193, 'end': 207, 'text': 'desert locusts'}, {'type': 'Areas affected', 'start': 216, 'end': 227, 'text': 'East Africa'}, {'type': 'Influenced Crops and Livelihood', 'start': 977, 'end': 1037, 'text': 'The staple grain teff - along with vegetables such as onions'}, {'type': 'Response Measures', 'start': 1868, 'end': 1975, 'text': 'pesticides, protective clothes, fumigat…
5eb2b947d61c8759b1e3a0ea	Other	Nuclear Technique Opens New Markets for Ecuador's Fruits International Atomic Energy Agency 06 May 2020, 23:07 GMT+10 Ecuador, one of the largest producers of tropical fruit in the Western Hemisphere, is adding non-traditional fruits to its export portfolio as a result of successfully fighting off the Mediterranean fruit fly with the help of nuclear techniques. After receiving technical assistanc…	[]
5eb9b148d61c8751fb704632	Insect Disaster	Ashok Gehlot draws PM’s attention to locust attack in Rajasthan May 12, 2020 01:07 IST Updated: May 12, 2020 01:08 IST Share Article May 12, 2020 01:07 IST Updated: May 12, 2020 01:08 IST Seeks Centre’s assistance in dealing with the menace Rajasthan Chief Minister Ashok Gehlot on Monday drew Prime Minister Narendra Modi ’s attention to the massive attack of locusts, starting from border with Pak…	[{'type': 'Pests', 'start': 361, 'end': 368, 'text': 'locusts'}, {'type': 'Date', 'start': 931, 'end': 939, 'text': 'April 11'}, {'type': 'Aid agency', 'start': 1352, 'end': 1367, 'text': 'Sate government'}, {'type': 'Aid supplies/amount', 'start': 1396, 'end': 1406, 'text': '₹200 crore'}, {'type': 'Areas affected', 'start': 1280, 'end': 1301, 'text': 'Rajasthan and Gujarat'}, {'type': 'Aid agenc…
5ebc7d24d61c870fb84c0ae2	Insect Disaster	As if 2020 needed to become more like a Hollywood disaster film, giant Asian gypsy moths are now something to be worried about. Giant gypsy moths could bring 'serious, widespread' damage to US, officials warn Fox News Flash top headlines for May 13 Fox News Flash top headlines are here. Check out what's clicking on Foxnews.com. As if 2020 needed to become more like a Hollywood disaster film, gian…	[{'type': 'Pests', 'start': 401, 'end': 418, 'text': 'Asian gypsy moths'}, {'type': 'Areas affected', 'start': 537, 'end': 553, 'text': 'Washington state'}, {'type': 'Pests', 'start': 1007, 'end': 1040, 'text': 'Asian-European hybrid gypsy moths'}]
5ebf20ced61c872758a43147	Insect Disaster	Iran may use military against locusts threatening crops Locust swarms have scoured orchards and farmland in seven of Iran’s 31 provinces Desert locusts have already brought devastation to crops in neighbouring Pakistan. AFP facebook shares SHARE Iran may use its military for a second year to help fight locusts that have invaded the south of the country, an Agricultural Ministry official was quote…	[{'type': 'Areas affected', 'start': 246, 'end': 250, 'text': 'Iran'}, {'type': 'Response Measures', 'start': 263, 'end': 271, 'text': 'military'}, {'type': 'Pests', 'start': 304, 'end': 311, 'text': 'locusts'}, {'type': 'Areas affected', 'start': 334, 'end': 354, 'text': 'south of the country'}, {'type': 'Aid agency', 'start': 359, 'end': 380, 'text': 'Agricultural Ministry'}, {'type': 'Date', '…
5ec290b59f2a131627035f24	Other	10 Best Insect Repellents for Summer 2020 - Top -Rated Bug SpraysLearn how to choose the best insect repellent from an entomologist. Then, steer clear of mosquitoes, ticks, and other pests with EPA-approved bug sprays. May 18, 2020 RealPeopleGroupGetty Images Spending time outdoors is more important than ever these days. But as summer approaches, there’s a new threat to worry about: bugs. On top …	[]
5ecdae7d9f2a1362da5d3206	Insect Disaster	Explained: Why locusts are being sighted in urban areas, what it can mean for crops Explained: Why locusts are being sighted in urban areas, what it can mean for crops The first swarms were sighted along the India-Pakistan border on April 11, months ahead of the usual time of arrival. Written by Parthasarathi Biswas | Pune | Published: May 27, 2020 4:31:20 am In India, locusts are normally sighte…	[{'type': 'Areas affected', 'start': 642, 'end': 666, 'text': 'urban areas of Rajasthan'}, {'type': 'Date', 'start': 233, 'end': 242, 'text': 'April 11,'}, {'type': 'Pests', 'start': 962, 'end': 999, 'text': 'desert locust (Schistocerca gregaria)'}, {'type': 'Aid agency', 'start': 1909, 'end': 1966, 'text': 'Agriculture Ministry’s Locust Warning Organization (LWO),'}, {'type': 'Causes', 'start': …
5ed2e8c49f2a136a80c782cd	Insect Disaster	Saudi Arabia says ‘invasion’ of locusts almost over, threat from neighbors remains Saudi Arabia says ‘invasion’ of locusts almost over, threat from neighbors remains Dead locusts in Saudi Arabia after intensive pest control operations, February 21, 2020. (SPA) Tuqa Khalid, Al Arabiya English Sunday 31 May 2020 Text size A A A Saudi Arabia cleared locusts from 369,391 hectares of land in the Kingd…	[{'type': 'Pests', 'start': 32, 'end': 39, 'text': 'locusts'}, {'type': 'Date', 'start': 402, 'end': 431, 'text': 'between February 1 and May 28'}, {'type': 'Response Measures', 'start': 673, 'end': 716, 'text': 'performed intensive pest control operations'}, {'type': 'Areas affected', 'start': 748, 'end': 791, 'text': 'Riyadh , Qassim, Hail, and Eastern Province'}]
5eeec7a1d61c873a521a1a03	Insect Disaster	Locusts now entering from Afghanistan Share: Our Staff Reporter June 21, 2020 ISLAMABAD - The locust swarms have been plaguing Pakistan have found a new corridor to enter the region as they are now coming from Afghanistan — to DI Khan and Waziristan. The federal government will spend Rs 14 billion and provincial governments will contribute Rs 12 billion to counter the locust threat. This was reve…	[{'type': 'Pests', 'start': 0, 'end': 7, 'text': 'Locusts'}, {'type': 'Areas affected', 'start': 205, 'end': 249, 'text': 'from Afghanistan — to DI Khan and Waziristan'}, {'type': 'Aid supplies/amount', 'start': 285, 'end': 298, 'text': 'Rs 14 billion'}, {'type': 'Aid agency', 'start': 251, 'end': 273, 'text': 'The federal government'}, {'type': 'Aid agency', 'start': 303, 'end': 325, 'text': 'pr…
5efa99739f2a13208506209b	Other	5 Mosquito-Repelling Plants That'll Make Your Garden An Actual OasisThere are a handful of plants that are not only great mosquito repellers—but are pretty easy to take care of, too. Here are five you'll want to have around. mindbodygreen Editorial Assistant By Sarah Regan mindbodygreen Editorial Assistant Sarah Regan is a writer, registered yoga instructor, and Editorial Assistant at mindbodygre…	[]
5f0b9d0c9f2a131c7b2b63e6	Insect Disaster	Locust invasion in Yemen stokes food insecurity fears Locust invasion in Yemen stokes food insecurity fears Locust invasion in Yemen stokes food insecurity fears /node/1703916/middle-east Locust invasion in Yemen stokes food insecurity fears A Yemeni tries to catch locusts on the rooftop of his house as they swarm several parts of the country bringing in devastations and destruction of major seas…	[{'type': 'Pests', 'start': 610, 'end': 623, 'text': 'Locust swarms'}, {'type': 'Areas affected', 'start': 649, 'end': 693, 'text': 'central, southern and eastern parts of Yemen'}, {'type': 'Areas affected', 'start': 777, 'end': 823, 'text': 'provinces of Marib, Hadramout, Mahra and Abyan'}, {'type': 'Influenced Crops and Livelihood', 'start': 894, 'end': 968, 'text': 'devouring important seasona…
5c5d9dc1d61c870ff6c93ed9	Insect Disaster	LA City Hall infested with rats and fleasOfficials at Los Angeles' City Hall are considering ripping out all of the building's carpets up, as a cascade of rats and fleas are said to be running riot in its halls - and a number of workers have fallen ill. comments Officials at Los Angeles' City Hall are considering ripping out all of the building's carpets up, as a cascade of rats and fleas are sai…	[{'type': 'Areas affected', 'start': 276, 'end': 298, 'text': "Los Angeles' City Hall"}, {'type': 'Pests', 'start': 377, 'end': 391, 'text': 'rats and fleas'}, {'type': 'Response Measures', 'start': 315, 'end': 360, 'text': "ripping out all of the building's carpets up,"}]
5dfac6629f2a136ac545cbb9	Other	One of the world's deadliest snakes found slithering around Bunnings A deadly copperhead snake was found at Bunnings in Melbourne on Tuesday. Snake catcher Raymond Hoser said he is often called to places such as Bunnings to wrangle snakes. A deadly snake was found slithering around a Bunnings Warehouse as staff prepared to close for the evening. 'Snake Man' Raymond Hoser was called to the Pakenha…	[]
5c946db6d61c875514dd572d	Other	Brazil Does Not Need to Join NATO - The American - Politics is too important to be taken seriously.During their recent meeting in the White House, Brazil’s new right-wing leader, Jair Balsanaro, and President Donald J. Trump discussed the possibility of Brazil joining the NATO alliance. While I am an unapologetic fan of both Trump and Balsanaro, this... Brazil Does Not Need to Join NATO by Larry …	[]
5e26434c9f2a137708da5040	Other	Could Gibraltar join the EU's borderless Schengen area after Brexit?Gibraltar’s chief minister Fabian Picardo has said the territory could join the EU’s borderless Schengen area after Brexit, arguing that it does not “make sense” for the micro-state to be cut off. Here are the factors that need to be taken into consideration. Independent Premium > Politics explained Could Gibraltar join the EU’s …	[]
5da51e24d61c877b64b8a728	Other	October 14, 2019 7:19PM EDT Don’t Let Venezuela Join the United Nations Human Rights Council Print The corrupt and oppressive government of Nicolás Maduro in Venezuela has detained and tortured political opponents, shot demonstrators, and left the country so economically devastated that more than 4 million people—some 10 percent of the population—have fled the country to escape the humanitarian c…	[]
5e1693eb9f2a1306878ec90f	Other	BYU AD: Plans are still to join a Power Five conference in footballThe Cougars won't stop trying to find a home for currently independent BYU football in a Power Five league like the Big 12 anytime soon. Click to share on Reddit (Opens in new window) We’re a full week into the new year but the retrospectives from the past decade are still flowing in college football. One of the more monumental sh…	[]
5e41f2d09f2a133714a06569	Other	Optimists have the right view about Scotland in the EU Kirsty Hughes Tuesday February 11 2020, 12.01am, The Times Is an independent Scotland in the European Union really a task so Herculean that the goal should be abandoned? The debate offers sharply contrasting views. Spain, some in the pro-UK camp say, could veto Scotland’s application, and Scotland would struggle to get its deficit down to the…	[]
5c6717f0d61c87147662a582	Other	Southwest May Be Days Away From Receiving Certification for Hawaii FlightsAs Southwest moves to the final phase in achieving FAA certification, we are likely in the final days before the airline sells tickets to Hawaii. See All This post contains references to products from one or more of our advertisers. We may receive compensation when you click on links to those products. For an explanation of…	[]
5dfd23aad61c8755952a19de	Other	Home World US re-designates Pakistan, China as countries of particular concern on religious freedom Pakistan, China, Myanmar, North Korea, Saudi Arabia, Tajikistan and other countries were placed in the list for having engaged in 'systematic, ongoing religious freedom violations.' Share Via Email Published: 21st December 2019 12:02 AM | Last Updated: 21st December 2019 12:02 AM | A+A A- US Secret…	[]
5db38e2cd61c8768909b9c2a	Other	Architecture firm becomes first in Sask. to achieve platinum building status Published Friday, October 25, 2019 5:39PM CST SASKATOON -- The work of Saskatchewan architects has brought a Saskatoon building to a world recognized status. “I hope more people aspire to get there because it’s only going to lead to better places, better environments to work and live in and that's good for human well-bei…	[]
5cae85bd9f2a137c4dc3b43f	Other	It is unfortunate that at a time when NATO is celebrating its 70st anniversary, Turkey’s membership to the Alliance is being put into question both inside and outside. Turkey and allies need to decouple NATO and the US By BARÇIN YİNANÇ barcin.yinanc@hurriyet.com.tr Turkey and allies need to decouple NATO and the US It is unfortunate that at a time when NATO is celebrating its 70st anniversary, Tu…	[]
5c38c916d61c872ca5c977b6	Other	China a global leader in hi-tech development By Li Qiaoyi Source:Global Times Published: 2019/1/12 0:08:29 After having taken the global lead in the digitalization of the consumer sector at large, it's time for China to up the ante in incorporating emerging internet technologies into its manufacturing sector, according to the findings of a Chinese internet trends report released on Friday. When i…	[]
5d33aff2d61c877951cbe774	Other	This last week was my first transatlantic flight on United Basic Economy as a Star Alliance Gold member through Aegean Miles+Bonus frequent flyer program. I purchased my United Airlines Stockholm-S… Flying United Basic Economy transatlantic as Star Alliance Gold by Ric Garrido Leave A Comment This last week was my first transatlantic flight on United Basic Economy as a Star Alliance Gold member t…	[]
5e5d9f8a9f2a133394168343	Other	Even global pandemics have their upsides... Tuesday March 03 2020, 12.01am, The Times It was reported a couple of days ago that Emma Thompson and her husband, that actor who is married to Emma Thompson, have become citizens of Venice. It’s on account of Brexit, you see, which for some reason Emma Thompson was unable to stop from happening despite being in two Nanny McPhee films and having an Osca…	[]
5dae487fd61c87689047aa69	Other	Coronation Street spoilers: Emma Brooker’s life hangs in the balance after mis-diagnosis from Dr AliEMMA Brooker will be found collapsed in Coronation Street next week after Dr Ali Neeson brushes her off with food poisoning. Maria Connor asks her ex, Ali to take a look at Emma who arrives at work… 22 Oct 2019, 0:09 Updated: 22 Oct 2019, 0:19 EMMA Brooker will be found collapsed in Coronation Stre…	[]
5e5066fd4a5f8f76ce392d2b	Other	Chris Smalling 'devastated after his dog dies of suspected poisoning'Chris Smalling has been left devastated after his pet dog died suddenly with the England defender suspecting his pet had eaten rat poison while roaming his property in Italy. Chris Smalling has been left devastated after his pet dog died suddenly with the England defender suspecting his pet had eaten rat poison. The Manchester U…	[]
5edc2fb69f2a1319ded6c0c2	Other	Salisbury poisoning: Victims of Novichok poisoning are explored in new BBC dramaWhether it's costume drama Downton Abbey or teen hit The Twilight Saga, MyAnna Buring constantly shows her versatility. Her new role is very much of our time, as David Stephenson learns... PUBLISHED: PUBLISHED: 00:01, Sun, Jun 7, 2020 0 MyAnna Buring stars in new BBC drama about the Salisbury poisoning (Image: Dancing…	[]
5f28fc71d61c87697f814a9a	Other	Woman horrified when her cat nearly died because she bought lilies home pets Woman’s ‘stupid’ flower purchase nearly kills beloved cat A pet owner was left with “intense guilt” after her cat was left fighting for life after having contact with a common household item. Image Uber launches new Uber Pet service Uber has launched its new service allowing pet owners to transport their furry friends fr…	[]
5c54eae409b1494b6744f126	Other	Death toll from polar plunge tops 25, including Chaska womanThe dangerous cold and heavy snow that hobbled the northern U.S. this week has retreated, but not before exacting a human toll: more than two dozen weather-related deaths in eight states and hundre… Cold weather, hot water trick lands two in hospital. Viral experiment is notoriously risky. The dangerous cold and heavy snow that hobbled t…	[]
5f5819a7d61c873ab1d2b7ce	Other	nan Oregon Poison Center Our Poison Center provides 24/7, fast and free emergency help for poisonings. Please call 1-800-222-1222 to speak with an expert. Our nurses, pharmacists and doctors serve the residents of Oregon, Alaska and Guam. Call the Oregon Poison Center Experiencing a poisoning? Call the Poison Help Line at 1-800-222-1222 Poison Help Online Not in a rush? Visit PoisonHelp.org our i…	[]
5f598d80d61c873ab1ed40f7	Other	nan Alexei Navalny and a German dilemma about 3 hours ago Sir, – Apparently Germany faces a dilemma with regards to the recent poisoning of Alexei Navalny and its continued involvement with the Russian Nord Stream 2 gas pipeline. The only dilemma, as I see it, is the one Germany, or rather Gerhard Schröder (former German chancellor, and current chairman of the board of Nord Stream AG and the Russ…	[]
5d50b0729f2a136a9038480c	Other	nan NSW WeedWise How does this weed affect you? Fireweed can: take over pastures make grazing animals sick or die. Fireweed is hard to get rid of. Each plant produces up to 30,000 seeds in a season. Livestock poisoning Fireweed contains chemicals called pyrrolizidine alkaloids. Livestock that eat it get liver damage. The damage is irreversible and gets worse the more fireweed an animal eats. Hay,…	[]
5e3a0a6d9f2a134576d3bfef	Other	Addiction specialists call for support for local innovative work such as peer-to-peer naloxone project Reduce UK drug deaths by funding treatment services, experts urge Addiction specialists call for support for innovative work such as peer-to-peer naloxone project Share via Email Naloxone reverses the effects of an overdose of an opioid, such as heroin. Photograph: Christopher Thomond/The Guardi…	[]
5ce882849f2a1379398a1265	Other	How long are cookout leftovers safe? Memorial Day weekend kicks off cookout, barbeque season Posted: 7:36 PM, May 24, 2019 Updated: 7:36 PM, May 24, 2019 DETROIT - Memorial Day weekend is the unofficial start of summer and the beginning of cookout and barbeque season. Sometimes we cook up more food that we actually need for our get-togethers. But how long do those leftovers really last? It's prob…	[]
5d3ce3c2d61c870ba1a98503	Other	Eight Of These Berries Will Poison You. Can You Pick The One That Won't? Good luck! Can you pick the one berry that won't poison you? Answer Image	[]
5e77ef6ed61c873c772a7e14	Mass Poisoning	Nigeria reports poisonings from possible coronavirus drug chloroquineNigeria has warned about cases of chloroquine poisoning after the anti-Malaria drug hailed as a possible cure for coronavirus. Florida coronavirus proposal would leave Yankees lost Nigeria on Sunday warned about cases of chloroquine poisoning after the anti-Malaria drug was hailed as a possible cure for coronavirus , according t…	[{'type': 'Type of the poisoning', 'start': 103, 'end': 124, 'text': 'chloroquine poisoning'}, {'type': 'Causes', 'start': 318, 'end': 385, 'text': 'the anti-Malaria drug was hailed as a possible cure for coronavirus'}, {'type': 'Date', 'start': 261, 'end': 267, 'text': 'Sunday'}, {'type': 'Casualties and Losses', 'start': 479, 'end': 507, 'text': 'two people were hospitalized'}, {'type': 'Locati…
5ee6b2239f2a132085a49d06	Other	The Salisbury Poisonings review: The horror of a Kremlin killingCHRISTOPHER STEVENS: Every night on the news, as reporters investigate a stabbing or a suburban drugs bust, you will hear a bystander say: 'That sort of thing just doesn't happen here.' The Salisbury Poisonings Every night on the news, as reporters investigate a stabbing or a suburban drugs bust, you will hear a bystander say: ‘That …	[]
5dad3fca9f2a133202846c55	Mass Poisoning	Get breaking national and world news, broadcast video coverage, and exclusive interviews. Find the top news online at ABC news. ABC News Network | © 2019 ABC News Internet Ventures. All rights reserved. Illegal vapes traced to California woman who was CBD pioneer Byholbrook mohr, associated press CARLSBAD, Calif.  Oct 21, 2019, 1:05 AM ET 0 Shares Star The Associated Press FILE - In this May 8, …	[{'type': 'Casualties and Losses', 'start': 540, 'end': 559, 'text': 'More than 50 people'}, {'type': 'Location', 'start': 560, 'end': 581, 'text': 'around Salt Lake City'}, {'type': 'Causes', 'start': 658, 'end': 674, 'text': 'vape called Yolo'}, {'type': 'Causes', 'start': 951, 'end': 970, 'text': 'synthetic marijuana'}, {'type': 'Investigator of the accident', 'start': 1419, 'end': 1469, 'text…
5f5185c79f2a13681058410a	Other	The president himself, however, has said almost nothing about the poisoning of Putin’s fiercest critic. Politics Trump administration denounces attack on Russian dissident, hints at sanctions Russian opposition activist Alexei Navalny is under treatment in Germany after being poisoned in Siberia a few weeks ago. (Pavel Golovkin/AP) By Follow September 3, 2020 at 7:02 PM EDT The White House on Thu…	[]
5dc979199f2a133202436c12	Other	Umeboshi Is the Japanese Superfood You Need - Eat This Not ThatLooking for the perfect hangover cure? Prepare to learn all about the health benefits of the Japanese superfood umeboshi. Healthy Eating Why Umeboshi Are the Umami Product You Need In Your Pantry Here is everything you need to know about the ancient samurai superfood with healing properties that happens to be a hangover cure. By Jessi…	[]
5c3f49fb1cce4174c5209665	Military Exercise	Singapore-New Zealand Defense Ties in Focus With Military Exercise The drills highlighted an aspect of their military relationship amid ongoing challenges. By Prashanth Parameswaran for The Diplomat January 16, 2019 Earlier this month, Singapore and New Zealand kicked off the latest iteration of a key military exercise that dates back over two decades. The interaction spotlighted the ongoing defe…	[{'type': 'Countries participating in the military exercise', 'start': 0, 'end': 21, 'text': 'Singapore-New Zealand'}, {'type': 'The name of the military exercise', 'start': 1485, 'end': 1509, 'text': 'Exercise Thunder Warrior'}, {'type': 'Army Participated', 'start': 1647, 'end': 1716, 'text': 'Singapore Armed Forces (SAF) and the New Zealand Defense Force (NZDF)'}, {'type': 'Location', 'start':…
5c6ab2bd9f2a137ee6b2b096	Military Exercise	A sign of a disciplined unit is what junior leaders decide to do with the white space during field exercises - the down time between missions. Leading by example, Sgt. Adam Lee, tactical command post non-commissioned officer in charge, Regimental Eng... Search news, photos and videos on Army.mil Field Leadership: Rehearsals and Junior Leader Empowerment By 1st Lt. Dave TruongFebruary 12, 2019 Sha…	[{'type': 'Commanders and their position', 'start': 448, 'end': 520, 'text': 'Sgt. Adam Lee, tactical command post non-commissioned officer in charge,'}, {'type': 'The name of the military exercise', 'start': 652, 'end': 665, 'text': 'Dragoon Ready'}, {'type': 'The purpose of the military exercise', 'start': 754, 'end': 817, 'text': 'to enhance readiness and qualify 2CR in Unified Land Operations…
5cd0cf689f2a1356d81d1642	Military Exercise	India, France set to conduct submarine drills off Djibouti - Goa NewsVasco: As part of Varuna 2019 maritime exercise, the Indian Navy and the French Navy will conduct submarine warfare drills off the coast of Djibouti-A. India, France set to conduct submarine drills off Djibouti India, France set to conduct submarine drills off Djibouti Newton Sequeira | TNN | Updated: May 7, 2019, 4:46 IST Vasco…	[{'type': 'Countries participating in the military exercise', 'start': 0, 'end': 13, 'text': 'India, France'}, {'type': 'The name of the military exercise', 'start': 87, 'end': 98, 'text': 'Varuna 2019'}, {'type': 'Military Exercise Items', 'start': 99, 'end': 116, 'text': 'maritime exercise'}, {'type': 'Army Participated', 'start': 118, 'end': 153, 'text': 'the Indian Navy and the French Navy'},…
5cdca291d61c876fcbae3fe4	Military Exercise	Series of nine exercises occurring in Summer 2019. 2019 Summer Exercises Contact Us Summer 2019 Series of Exercises U.S. Army Europe is conducting and/or participating in a series of nine exercises in May and June 2019 in the Black Sea and Balkan regions. Each exercises is a separate entity, but many utilize a common scenario focused on furthering partner capacity while improving interoperability…	[{'type': 'The purpose of the military exercise', 'start': 339, 'end': 413, 'text': 'furthering partner capacity while improving interoperability and readiness'}, {'type': 'Date', 'start': 616, 'end': 631, 'text': 'May 10 – June 7'}, {'type': 'Location', 'start': 653, 'end': 706, 'text': 'throughout host nations Croatia, Hungary and Slovenia'}, {'type': 'The purpose of the military exercise', 'st…
5d9bcd269f2a1335b511ac36	Military Exercise	Advertising Indo-Maldives joint military exercise kicks off in Pune The 14-day joint exercise will be on till October 20, where armies of both countries will practice counter-terrorism drills. By Express News Service |Pune | Published: October 8, 2019 4:33:44 am Related News Pakistani intruder held in Jammu; BSF responds to Pak firing along LoC, IB The participating contingents, comprising 45 mem…	[{'type': 'Location', 'start': 454, 'end': 501, 'text': 'Shivneri Drill Ground of Aundh Military Station'}, {'type': 'Countries participating in the military exercise', 'start': 551, 'end': 564, 'text': 'Indo-Maldives'}, {'type': 'The name of the military exercise', 'start': 596, 'end': 620, 'text': '‘Exercise Ekuverin 2019’'}, {'type': 'Date', 'start': 633, 'end': 639, 'text': 'Monday'}, {'type'…
5da7d4d3d61c87262d986eb5	Other	Nigerian Army renames 'Operation Python Dance' to 'Atilogwu Udo' : Miss Petite Nigeria BlogThe Nigerian Army says it has changed the name of one of its ongoing internal security exercises, Operation Python Dance otherwise called Egwu Eke in the South-East region to Atilogwu Udo. The Nigerian Army Operations Media Coordinator, Col Aminu Iliyasu, stated this in a press release saying, ‘the exercise…	[]
5db62379d61c876890bb580c	Military Exercise	The ASEAN-U.S. Maritime Exercises Are More Important Than Ever October 27, 2019 Topic: Security Region: Asia Tags: Asia Maritime Exercises Allies ASEAN The ASEAN-U.S. Maritime Exercises Are More Important Than Ever Washington, in turn, has been stepping up cooperation, including with regional maritime law enforcement agencies, some of which are relatively new, ill-trained and under-equipped to co…	[{'type': 'Countries participating in the military exercise', 'start': 491, 'end': 527, 'text': 'ASEAN-U.S. maritime exercises (AUMX)'}, {'type': 'Countries participating in the military exercise', 'start': 578, 'end': 591, 'text': 'China (ACMX),'}, {'type': 'Location', 'start': 2485, 'end': 2535, 'text': 'waters of the Gulf of Thailand and South China Sea'}, {'type': 'Military Exercise Items', '…
5f349ac1d61c873f1dbebda1	Military Exercise	Marine MV-22 Ospreys Flew In An RQ -21 Drone Unit During An Exercise For The First Time Marine MV-22 Ospreys Flew In An RQ-21 Drone Unit During An Exercise For The First Time The exercise highlights the growing importance of drones in the Marine Corps' expeditionary operations plans. USMC SHARE In a first for the service, U.S. Marines from Combat Logistics Battalion 3 slung components of an RQ-21…	[{'type': 'Army Participated', 'start': 325, 'end': 370, 'text': '.S. Marines from Combat Logistics Battalion 3'}, {'type': 'Weapons used in military exercises', 'start': 377, 'end': 470, 'text': 'components of an RQ-21 Blackjack unmanned aerial vehicle system under MV-22 Osprey tiltrotors'}, {'type': 'Location', 'start': 577, 'end': 601, 'text': 'Marine Corps Base Hawaii'}, {'type': 'Date', 'sta…
5c4e41a1d61c87609c4262be	Military Exercise	As nations turn on Maduro, Venezuela leader parades with military By Vivian Sequera Venezuelas President Nicolas Maduro takes part in a military exercise in Valencia, Venezuela January 27, 2019. Miraflores Palace/Handout via REUTERS CARACAS (Reuters) - Venezuelan President Nicolas Maduro oversaw ... As nations turn on Maduro, Venezuela leader parades with military As nations turn on Maduro, Venez…	[{'type': 'Location', 'start': 154, 'end': 176, 'text': 'in Valencia, Venezuela'}, {'type': 'Date', 'start': 177, 'end': 193, 'text': 'January 27, 2019'}, {'type': 'Weapons used in military exercises', 'start': 717, 'end': 756, 'text': 'with anti-aircraft flak and tank rounds'}, {'type': 'Military Exercise Items', 'start': 689, 'end': 705, 'text': 'Russian hardware'}, {'type': 'The purpose of the…
5c60985ad61c870ff6fefd19	Military Exercise	Sputnik International President Maduro Officially Launches Venezuela's Largest Ever Military Exercises © REUTERS / Marco Bello TPX 1 171 Venezuelan president Nicolás Maduro has officially launched largest military drills in the history of the country. CARACAS (Sputnik) — Venezuelan President Nicolas Maduro officially launched on Sunday the country's most large-scale military drills ever, accordin…	[{'type': 'Date', 'start': 331, 'end': 337, 'text': 'Sunday'}, {'type': 'Location', 'start': 563, 'end': 570, 'text': 'Caracas'}, {'type': 'Countries participating in the military exercise', 'start': 59, 'end': 68, 'text': 'Venezuela'}]
5c6ddf8ad61c871476acbbda	Other	Why Russia covets hypersonic weapons By Stephen Blank, opinion contributor — 02/20/19 06:00 PM EST The views expressed by contributors are their own and not the view of The Hill Russia’s ongoing development of hypersonic weapons proves nuclear weapons are in fact warfighting weapons — contrary to conventional wisdom in the West. In December 2018, Moscow successfully tested the Avangard and Tsirko…	[]
5c6de6359f2a137ee6d588f9	Other	You are using an older browser version. Please use a supported version for the best MSN experience. Researchers used fake social media accounts to influence NATO troops during military exercise CNN 14 mins ago By Ryan Browne, CNN © JANEK SKARZYNSKI/AFP/Getty Images Researchers were able to use fake Facebook and Instagram accounts to "instill undesirable behavior" among NATO troops participating i…	[]
5c738773d61c870269b6324a	Military Exercise	Watch Deep-Sea Iranian Sub Carry Out First Cruise Missile Test -LaunchThe drill was interpreted as a warning to the US following the return of US aircraft carriers to the region after a long absence... Watch Deep-Sea Iranian Sub Carry Out First Cruise Missile Test-Launch 0 SHARES Yesterday, we published some commentary written by author Steven Metz where he argued that a US-orchestrated military …	[{'type': 'Army Participated', 'start': 889, 'end': 906, 'text': 'Iranian submarine'}, {'type': 'Weapons used in military exercises', 'start': 942, 'end': 956, 'text': 'cruise missile'}, {'type': 'Commanders and their position', 'start': 1272, 'end': 1324, 'text': 'Iranian Navy commander Rear Admiral Hossein Khanzadi'}, {'type': 'Location', 'start': 1225, 'end': 1270, 'text': 'in the Gulf, Strait…
5c8d3272d61c871542883241	Military Exercise	Morocco, U.S. start annual military drills in southern Morocco - English.news.cn Morocco, U.S. start annual military drills in southern Morocco Source: Xinhua| 2019-03-17 00:25:03|Editor: yan Video PlayerClose RABAT, March 16 (Xinhua) -- Morocco and the United States launched Saturday the 2019 edition of their annual military exercises named "African Lion" in southern Morocco. The drills will be …	[{'type': 'The purpose of the military exercise', 'start': 1276, 'end': 1380, 'text': "to improve interoperability and mutual understanding of each nation's tactics, techniques and procedures"}, {'type': 'Location', 'start': 46, 'end': 62, 'text': 'southern Morocco'}, {'type': 'Countries participating in the military exercise', 'start': 238, 'end': 267, 'text': 'Morocco and the United States'}, {…
5cb8dfc99f2a136c9501a95f	Military Exercise	Navy seeks access to French base in Djibouti for refuelling April 19, 2019 01:52 IST Updated: April 19, 2019 01:54 IST Share Article April 19, 2019 01:52 IST Updated: April 19, 2019 01:54 IST more-in The two countries’ fighters will join Varuna bilateral exercise off Goa coast next month After operationalising the Mutual Logistics Support Agreement (MLSA) signed with France, the Indian Navy is lo…	[{'type': 'The name of the military exercise', 'start': 238, 'end': 244, 'text': 'Varuna'}, {'type': 'Date', 'start': 278, 'end': 288, 'text': 'next month'}, {'type': 'Location', 'start': 264, 'end': 277, 'text': 'off Goa coast'}, {'type': 'Countries participating in the military exercise', 'start': 370, 'end': 376, 'text': 'France'}, {'type': 'Army Participated', 'start': 526, 'end': 588, 'text'…
5cbe1eb59f2a1341059c63d2	Other	Down to earth on the ASAT test April 23, 2019 00:02 IST Updated: April 23, 2019 01:27 IST Share Article April 23, 2019 00:02 IST Updated: April 23, 2019 01:27 IST more-in India has neither achieved a higher level of deterrence nor enabled a more stable strategic security environment Shortly before noon on March 27, India carried out a successful test of an Anti-Satellite (ASAT) weapon, launching …	[]
5cc551bcd61c87084df2403f	Other	UK installation remembers American soldiers killed by NazisBootprints of 749 GIs have been laid out on Slapton Sands, in Devon, to mark the 75th anniversary of Exercise Tiger, the secret mission to prepare for the Allied invasion of Normandy. show ad American soldiers killed by Nazis during top secret D-Day rehearsal on a British beach are remembered 75 years on with poignant footprints in the sa…	[]
5cd775a0d61c876fcb631b4c	Military Exercise	U.S. and allied warships were slated to begin live-fire drills off the coast of Scotland on Friday as part of an exercise designed to test NATO's ability to Featured VIDEO: US and allies deploy missile defense off Scotland in high-end sea battle drill The Arleigh Burke-class guided-missile destroyer USS Roosevelt (DDG 80) is moored at Her Majesty’s Naval Base Clyde in Faslane, Scotland, prior to …	[{'type': 'Countries participating in the military exercise', 'start': 0, 'end': 3, 'text': 'U.S'}, {'type': 'Location', 'start': 63, 'end': 88, 'text': 'off the coast of Scotland'}, {'type': 'Weapons used in military exercises', 'start': 252, 'end': 323, 'text': 'The Arleigh Burke-class guided-missile destroyer USS Roosevelt (DDG 80)'}, {'type': 'Military Exercise Items', 'start': 782, 'end': 79…
5d1704a69f2a132219df547b	Military Exercise	The UK on Friday pledged to boost defence of the Baltic states to deter a "more assertive" Russia as the British navy held its largest drills in ... UK holds largest Baltic naval drills in century to deter Russia Toggle share menu UK holds largest Baltic naval drills in century to deter Russia close breaking news World UK holds largest Baltic naval drills in century to deter Russia Britain Defenc…	[{'type': 'Countries participating in the military exercise', 'start': 644, 'end': 650, 'text': 'The UK'}, {'type': 'Date', 'start': 654, 'end': 669, 'text': 'Friday (Jun 28)'}, {'type': 'Army Participated', 'start': 758, 'end': 770, 'text': 'British navy'}, {'type': 'Location', 'start': 795, 'end': 851, 'text': 'in the Baltic region, which includes a Russian territory'}, {'type': 'Army Participa…
5d23b3819f2a1322195f6a84	Military Exercise	Two Indian navy ships joined ships from the navies of Japan, the Philippines and the US to sail through the South China Sea on May 2-8, 2019, while conducting joint training exercises. A few days... Edit Page Blogs » Moving towards cooperative security in the Indo-Pacific: India must work with the Quad and pull in more members Write for TOI Blogs Interested in blogging for timesofindia.com? We wi…	[{'type': 'Countries participating in the military exercise', 'start': 54, 'end': 87, 'text': 'Japan, the Philippines and the US'}, {'type': 'Date', 'start': 127, 'end': 141, 'text': 'May 2-8, 2019,'}, {'type': 'Location', 'start': 104, 'end': 123, 'text': 'the South China Sea'}, {'type': 'Countries participating in the military exercise', 'start': 1004, 'end': 1010, 'text': 'Indian'}, {'type': '…
5d3a3fb69f2a132c37498553	Military Exercise	N Korea missile launch a 'sombre warning' to SouthKim Jong-un says a new tactical guided weapons system was tested on Thursday. Image copyright EPA Image caption The test involved new short-range missiles North Korea has said the test of two new missiles on Thursday is a "solemn warning" against what it described as "South Korean warmongers". The short-range missiles were fired into the Sea of Ja…	[{'type': 'Countries participating in the military exercise', 'start': 205, 'end': 216, 'text': 'North Korea'}, {'type': 'Date', 'start': 258, 'end': 266, 'text': 'Thursday'}, {'type': 'Weapons used in military exercises', 'start': 349, 'end': 369, 'text': 'short-range missiles'}, {'type': 'Location', 'start': 390, 'end': 471, 'text': "Sea of Japan, also known as the East Sea, from Wonsan on Nort…
5d5ec7229f2a1369123d2563	Military Exercise	US and ASEAN to hold first joint naval drills near South China Sea Southeast Asian bloc walks tightrope between Washington and Beijing MARIMI KISHIMOTO, Nikkei staff writer August 23, 2019 01:36 JST Vietnamese honor guards in naval uniform. Vietnam is in a dispute with China over territory in the South China Sea. © Reuters BANGKOK -- The Association of Southeast Asian Nations is holding its first…	[{'type': 'Countries participating in the military exercise', 'start': 0, 'end': 12, 'text': 'US and ASEAN'}, {'type': 'Army Participated', 'start': 433, 'end': 442, 'text': 'U.S. Navy'}, {'type': 'Location', 'start': 446, 'end': 466, 'text': 'the Gulf of Thailand'}, {'type': 'Date', 'start': 693, 'end': 700, 'text': 'Sept. 2'}]
5d8da928d61c8727d108bcb6	Military Exercise	U.S. and Republic of Singapore Navies Strengthen Partnership During PaThe U.S. and Republic of Singapore navies will come together in Guam beginning Sept. 27 for Pacific Griffin 2019, the most advanced naval training between the two nations in their longstanding maritime partnership.Pacific Griffin is a two-week maritime, Download | The U.S. and Republic of Singapore navies will come together in …	[{'type': 'Date', 'start': 149, 'end': 157, 'text': 'Sept. 27'}, {'type': 'Location', 'start': 134, 'end': 138, 'text': 'Guam'}, {'type': 'Countries participating in the military exercise', 'start': 335, 'end': 369, 'text': 'The U.S. and Republic of Singapore'}, {'type': 'The purpose of the military exercise', 'start': 645, 'end': 739, 'text': 'enhancing combined proficiency at sea while strength…
5d953a309f2a1335b5c767c9	Military Exercise	N Korea confirms it fired missile from submarineIt is a significant escalation from the short-range missiles the country has tested this year. Image copyright KCNA via REUTERS Image caption A picture released by North Korea's news agency said to be of the missile North Korea has confirmed it test-fired a new type of a submarine-launched ballistic missile, a significant escalation from the short-r…	[{'type': 'Countries participating in the military exercise', 'start': 264, 'end': 275, 'text': 'North Korea'}, {'type': 'Weapons used in military exercises', 'start': 304, 'end': 356, 'text': 'a new type of a submarine-launched ballistic missile'}, {'type': 'Date', 'start': 465, 'end': 474, 'text': 'Wednesday'}, {'type': 'Location', 'start': 519, 'end': 571, 'text': 'landed in the Sea of Japan, …
5d953dac9f2a1335b5c795f5	Military Exercise	N Korea confirms it fired missile from submarineIt is a significant escalation from the short-range missiles the country has tested this year. North Korea confirms it fired missile from submarine 3 October 2019 These are external links and will open in a new window Close share panel Image copyright KCNA via REUTERS Image caption A picture released by North Korea's news agency said to be of the mi…	[{'type': 'Countries participating in the military exercise', 'start': 143, 'end': 154, 'text': 'North Korea'}, {'type': 'Date', 'start': 196, 'end': 210, 'text': '3 October 2019'}, {'type': 'Weapons used in military exercises', 'start': 445, 'end': 497, 'text': 'a new type of a submarine-launched ballistic missile'}, {'type': 'Location', 'start': 667, 'end': 712, 'text': 'in the Sea of Japan, al…
5d9537d8d61c8727d16224a8	Military Exercise	N. Korea says it test-fired submarine -launched ballistic missile N. Korea says it test-fired submarine-launched ballistic missile October 3, 2019 (Mainichi Japan) This supplied photo shows the test-firing of the new-type SLBM Pukguksong-3 missile by North Korea. (Korea Media/Kyodo) BEIJING (Kyodo) -- North Korea successfully test-fired a new type of submarine-launched ballistic missile on Wednes…	[{'type': 'Date', 'start': 131, 'end': 146, 'text': 'October 3, 2019'}, {'type': 'Countries participating in the military exercise', 'start': 251, 'end': 262, 'text': 'North Korea'}, {'type': 'Weapons used in military exercises', 'start': 339, 'end': 389, 'text': 'a new type of submarine-launched ballistic missile'}, {'type': 'Location', 'start': 659, 'end': 696, 'text': 'off Wonsan in the east o…
5d9dd09c9f2a1335b5269806	Military Exercise	Irans army has launched unannounced military drills in the northwest of the country bordering Turkey Iranian state media reported The semiofficial Republicans turn on Trump over north Syrian withdrawal Iran Holds Surprise Military Drills Near Turkish Border Iran's army has launched unannounced military drills in the northwest of the country bordering Turkey, Iranian state media reported. The semi…	[{'type': 'Army Participated', 'start': 0, 'end': 10, 'text': 'Irans army'}, {'type': 'Date', 'start': 437, 'end': 446, 'text': 'October 9'}, {'type': 'Weapons used in military exercises', 'start': 475, 'end': 541, 'text': 'rapid reaction units, mobile and offense brigades, and helicopters'}, {'type': 'Location', 'start': 560, 'end': 594, 'text': "Iran's Western Azerbaijan Province"}, {'type': 'C…
5c53e0d509b1494b67374542	Other	Mining companies can no longer be trusted to regulate the safety of their own dams after the Brumadinho disaster in Brazil, the Church of England and other leading funds with £1 trillion under management have said.The Church, an influential voice on ethical investing, told The Times its own funds ha Miners ‘can’t be trusted on safety’ About 360 people are feared dead after the Brumadinho disaster…	[]
5c68a5a9d61c87147674e9ae	Floods	HARARE: Rescue workers retrieved 24 bodies and eight survivors Saturday from two flooded gold mines in Zimbabwe where officials fear dozens more illegal miners are still trapped, state television reported. “Eight of the trapped minors have been rescued ... while 24 bodies have been retrieved to date as rescue efforts continue at Battlefields Mine,” the Zimbabwe Broadcasting 24 bodies retrieved fr…	[{'type': 'Casualties and Losses', 'start': 33, 'end': 42, 'text': '24 bodies'}, {'type': 'Number of people rescued', 'start': 47, 'end': 62, 'text': 'eight survivors'}, {'type': 'Date', 'start': 63, 'end': 71, 'text': 'Saturday'}, {'type': 'Causes', 'start': 694, 'end': 717, 'text': 'rains flooded the mines'}, {'type': 'Areas affected', 'start': 1730, 'end': 1847, 'text': 'The two disused mines …
5c2fe7541cce412bd743e769	Mine Collapses	Advertising Miners trapped in Meghalaya: Lack of blueprint, seepage hampering rescue, Centre tells Supreme Court Hearing a petition by advocate Aditya N Prasad seeking the court’s intervention in the matter, a bench of Justices A K Sikri and S Abdul Nazeer also directed the Centre to update it about the progress of the operations. By Express News Service |New Delhi | Published: January 5, 2019 4:…	[{'type': 'Location', 'start': 30, 'end': 39, 'text': 'Meghalaya'}, {'type': 'Date', 'start': 381, 'end': 396, 'text': 'January 5, 2019'}, {'type': 'Investigator of the accident', 'start': 472, 'end': 488, 'text': 'Meghalaya govt’s'}, {'type': 'Rescue start time', 'start': 525, 'end': 533, 'text': 'Thursday'}, {'type': 'Causes', 'start': 740, 'end': 793, 'text': 'constant seepage of water from th…
5c552cfd09b1494b6746d482	Other	Get breaking national and world news, broadcast video coverage, and exclusive interviews. Find the top news online at ABC news. Yahoo!-ABC News Network | © 2019 ABC News Internet Ventures. All rights reserved. Deadly Brazil dam collapse was disaster waiting to happen By anna jean kaiser the associated press SAO PAULO  Feb 2, 2019, 12:03 AM ET 0 Shares Star The Associated Press This combo of sate…	[]
5e2a6ea19f2a131a425381b9	Mine Collapses	Tasmania miner ‘highly unlikely’ to have survived Henty gold mine collapse, police say Tasmanian miner has been missing since early Thursday morning when colleagues were unable to contact him Australian Associated Press Share via Email Police say it is highly unlikely that a Tasmania miner missing in Henty gold mine since early Thursday morning could have survived. Photograph: Unity Mining Police…	[{'type': 'Number for trapped people', 'start': 0, 'end': 14, 'text': 'Tasmania miner'}, {'type': 'Casualties and Losses', 'start': 87, 'end': 119, 'text': 'Tasmanian miner has been missing'}, {'type': 'Location', 'start': 476, 'end': 516, 'text': 'Henty gold mine on Tasmania’s west coast'}, {'type': 'Rescue start time', 'start': 883, 'end': 915, 'text': 'shortly after midday on Thursday'}, {'typ…
5e2bf2a64a5f8f7fcb53100b	Other	The rupture of mining company Vale’s dam remains raw in a town of 40,000 people that’s trying to lift itself up after the blow The Americas One year on, Brazilian city haunted by deadly dam collapse FILE - In this Jan. 25, 2019 file photo, a structure lays in ruins after a dam collapsed near Brumadinho, Brazil. The wave of mud and debris that on Jan. 25, 2019 buried the equivalent of 300 soccer p…	[]
5e5c420b9f2a133394ffe6b2	Other	Kangaroo survived after falling down an abandoned mineshaftThe prospector heard a sound coming from the mine in the Victorian town of Vaughn, north-west of Melbourne, on Sunday. comments A kind gold prospector raised the alarm when he discovered a kangaroo with a joey in its pouch down an abandoned mineshaft. The prospector heard a sound coming from the mine in the Victorian town of Vaughn, north…	[]
5e1bd06b9f2a136c74fee336	Other	To understand what led to recent changes in the tanzanite market, one must consider both the unique characteristics of this popular gem and its history prior to 2010. A combination of four key factors has set the stage for an industry that continues to experience a great deal of fluctuation. Tanzanite Tanzanite - Background Story and Market Report Tanzanite Background Story and Market Report Publ…	[]
5f73d4b89f2a131274a88fa8	Other	- The COVID-19 pandemic brings dynamic shifts in the risk rankings - Increased geopolitical risks are likely to impact operations in key mining re... License to operate remains top mining risk, with high-impact risks a close second Sep. 30, 2020, 01:01 AM - The COVID-19 pandemic brings dynamic shifts in the risk rankings - Increased geopolitical risks are likely to impact operations in key mining…	[]
5d61edf0d61c87411383dfb5	Mine Collapses	Northern Territory mine worker buried under collapsing wall Major operation under way at Bootu Creek to find 59-year-old man from Darwin Australian Associated Press The Bootu Creek manganese mine in the Northern Territory, where a worker has been buried under collapsing wall. Photograph: Aboriginal Areas Protection Authority A worker has been buried under a collapsing wall at a mine in the Northe…	[{'type': 'Location', 'start': 89, 'end': 100, 'text': 'Bootu Creek'}, {'type': 'Number for trapped people', 'start': 19, 'end': 37, 'text': 'mine worker buried'}, {'type': 'Date', 'start': 531, 'end': 549, 'text': 'Saturday afternoon'}, {'type': 'Investigator of the accident', 'start': 729, 'end': 749, 'text': 'Tennant Creek police'}]
5f73c267d61c8757a367bc27	Other	/PRNewswire/ -- Global mining executives rank license to operate (LTO), high-impact risks1, productivity and rising costs as the top three risks facing their... License to operate remains top mining risk, with high-impact risks a close second - The COVID-19 pandemic brings dynamic shifts in the risk rankings - Increased geopolitical risks are likely to impact operations in key mining regions - Gr…	[]
5f169f0dd61c8758eb031f61	Other	BHP lifts Australian iron ore shipments as prices soarMining giant BHP has reported its biggest-ever quarterly output of iron ore from its Western Australian mines, while its oil and gas division fell short. Larger text size Very large text size Mining giant BHP has reported its biggest-ever quarterly output of iron ore from its Western Australian mines, while its oil and gas division fell short …	[]
5f1a240fd61c870c2728aa36	Other	Illawarra Metallurgical Coal honours Appin Mine explosion victims with memorial 41 year on - ABC NewsA new memorial is being unveiled today to honour 14 men who were killed in an underground explosion at the Appin Mine 41 years ago, but some relatives say they are still seeking answers. Illawarra Metallurgical Coal honours Appin Mine explosion victims with memorial 41 year on Posted 26 m minutes …	[]
5f42f7ae9f2a13681066991a	Other	FG’s gold rush, right step in mining resurgenceAN ambitious programme by the Federal Government to make Nigeria a sub-regional hub for gold production is a right step that has been too long dela... August 23, 2020 Kindly Share This Story AN ambitious programme by the Federal Government to make Nigeria a sub-regional hub for gold production is a right step that has been too long delayed. The plan,…	[]
5cc396149f2a134105ebaec3	Protest_Online Condemnation	Anti-Adani convoy rides into hornet's nestThe convoy of about 400 mine opponents, led by Bob Brown, plans to arrive in the Queensland mining town of Clermont on Saturday. Larger text size Very large text size A protest convoy aimed at stopping the Adani's Bowen Basin mine will get "a very, very hostile reception" from hundreds of counter-protesters as it rolls into the coal-rich Queensland region…	[{'type': 'Location', 'start': 116, 'end': 157, 'text': 'in the Queensland mining town of Clermont'}, {'type': 'Date', 'start': 161, 'end': 169, 'text': 'Saturday'}, {'type': 'Method', 'start': 209, 'end': 272, 'text': "A protest convoy aimed at stopping the Adani's Bowen Basin mine"}, {'type': 'Protesters', 'start': 421, 'end': 439, 'text': '400 mine opponents'}, {'type': 'Reason for protest', '…
5f5c388a9f2a134b7041255e	Other	Nigeria: PSWG Protection - Monthly Update, January - July 2020 - ReliefWeb MobileEnglish Infographic on Nigeria about Mine Action, Protection and Human Rights, Epidemic and more; published on August 31, 2020 by IRC, NRC and 6 other organizations Open training opportunities in the humanitarian field. Nigeria: PSWG Protection - Monthly Update, January - July 2020 Countries View original The conflic…	[]
5d0ec0a6d61c8739c4aeb3cc	Other	The women fighting for LaplandAs climate change affects the livelihoods of Finland's indigenous Sami people, a proposed new Arctic railway, forestry and mining could change Lapland forever.	[]
5d4f52c9d61c8771ba33a3e2	Other	How 'blue gold' lost its lustreDespite mine closures, human rights abuses and price crashes, cobalt may still have an electrifying future. Image copyright Getty Images Image caption A conveyor belt carries chunks of raw cobalt at a plant in Lubumbashi in the Democratic Republic of Congo Cobalt is one of those metals that define the modern world. Historically it was used to colour glass or ceramic…	[]
5c4011efd61c87609c2480e6	Other	Video Canadian mining employee kidnapped during raid in northern Burkina Faso: local officials A spokesman for Burkina Faso's security ministry identified the man as Kirk Woodman, who works for B.C.-based Progress Mineral Mining Company Undated photo of Kirk Woodman, who has been kidnapped in Burkina Faso.LinkedIn LinkedIn A Canadian national has been kidnapped in Burkina Faso’s northern Sahel re…	[]
5d5add18d61c870b704da4bf	Other	The role of Canadian mining in the plight of Central American migrantsCanada is playing a role in the life-and-death struggle for migrant justice in the United States -- from our foreign economic policies to the actions of our mining companies and domestic asylum laws. In this April 2019 photo, migrants planning to join a caravan of several hundred people hoping to reach the United States wait at…	[]
5c660ba19f2a137ee6739ba5	Other	Mining rights ride roughshod over property rights Toggle navigation Opinionista • Ramabina Mahapa • 15 February 2019 Mining rights ride roughshod over property rights It is not just the government that has failed. Mining companies have usurped land belonging to rural communities without due regard for their property rights. Save Mineral Resources minister Gwede Mantashe seems perplexed as to why …	[]
5e6186909f2a132f448df0fe	Other	'Business as usual' on WA mine sites as Bali threat downplayedThe WA resources sector has reassured the wider industry operations and production would not be affected as WA recorded its third case of coronavirus. Larger text size Very large text size The WA resources sector reassured the wider industry it was taking the coronavirus threat extremely seriously but operations and production would no…	[]
5e3f4b699f2a133714778053	Other	37 NHL-sized arenas.That’s what the proposed Teck mine in Alberta is roughly equal to in terms of cost. It’s an absolutely enormous project for our country, and it has passed all of the government’s regulatory hurdles. CRAIG: Teck mine is an enormous opportunity for Canada CRAIG: Teck mine is an enormous opportunity for Canada Colin Craig February 8, 2020 6:00 PM EST Filed Under: Calgary Police w…	[]
5ed1b393d61c875264019363	Other	Illegal miners are destroying our crops, lands - Osun villagersThe people of Ariyelepe, Oke-Owena, Dairo and Itagunmodi in Atakumosa West Local Government Area of Osun State do not have any official record of when mining activities started in their communities… Dear valued readers, subscribe to the Daily Trust e-paper to continue enjoying our diet of authoritative news. Kindly subscribe here When…	[]
5c8f03d49f2a1379dcc0f0b0	Other	One of the last untamed areas on earth is being plundered in a gold rush propelled by President Maduro of Venezuela as he struggles to keep his regime afloat.Pictures show the river running through Canaima National Park, which inspired Sir Arthur Conan Doyle’s 1912 novel The Lost World, pock Miners plunder Venezuelan forests for gold Stephen Gibbs, Caracas Foreigners and people driven from cities…	[]
5d2f1cd4d61c8779519f1bf4	Other	Forget mining! There are new ways to farm crypto - Video Forget mining! There are new ways to farm crypto Bram Cohen, founder and CEO of Chia Network, talks to ZDNet's Tonya Hall about building the developer community and new ways to farm, instead of mine, crypto. Forget mining! There are new ways to farm crypto About	[]
5f1f6a2e9f2a132db2bf981e	Other	Rio strikes gold near likely new copper mine in WA or Subscribe to save article Share Rio Tinto has given the strongest indication yet that it is ready to push ahead with a new copper-gold mine in Western Australia after releasing long-awaited details of the size of the resource. The mining giant has also discovered a new zone of gold dominant mineralisation about two kilometres east of the Winu …	[]
5c8ee0f89f2a1379dcbf5b8f	Mudslides	Mudslides and rocks killed people, 1.5 million affected - Information MinisterBy Staff Reporter/Agencies MOST of the victims of cyclone Idai were killed by mudslides, falling rocks and trees a Cabinet Minister has said. Acting Information Minister Sekai Nzenza told journalists in Mutare that government is now grappling with making sure the dead have a decent burial. “The reasons for most of the d…	[{'type': 'Causes', 'start': 128, 'end': 140, 'text': 'cyclone Idai'}, {'type': 'Influence People', 'start': 227, 'end': 260, 'text': 'Information Minister Sekai Nzenza'}, {'type': 'Casualties and Losses', 'start': 1265, 'end': 1278, 'text': 'more than 150'}, {'type': 'Areas affected', 'start': 1366, 'end': 1400, 'text': 'Mozambique , Malawi and Zimbabwe ,'}, {'type': 'Aid agency', 'start': 1425,…
5cbcfd8fd61c87084d8b6099	Mudslides	CARACAS, Venezuela: Heavy rains unleashed a landslide in a remote mountain town in southwestern Colombia on Sunday, killing at least 15 people and injuring five more. The National Disaster Risk Management agency said the early morning landslide hit at least eight homes and blocked a stretch of the Pan-American Highway in the community of Rosas, roughly 400 miles (630 Landslide kills at least 15 i…	[{'type': 'Date', 'start': 108, 'end': 114, 'text': 'Sunday'}, {'type': 'Aid agency', 'start': 167, 'end': 211, 'text': 'The National Disaster Risk Management agency'}, {'type': 'Number of Destroyed building', 'start': 249, 'end': 263, 'text': 'at least eight'}, {'type': 'Influence People', 'start': 1450, 'end': 1470, 'text': 'President Iván Duque'}, {'type': 'Areas affected', 'start': 59, 'end':…
5eb1c5269f2a132266b1b78d	Mudslides	Evacuated New York Homes Dangerously Close to Cliff's Edge After Landslide - The Weather ChannelA landslide in New York left several homes in danger of slipping away. Evacuated New York Homes Dangerously Close to Cliff's Edge After Landslide By Jan Wesner Childs 01:06 New York Homes Threatened by Landslide No one was hurt in the slide Sunday. But several homes are dangerously close to falling int…	[{'type': 'Date', 'start': 337, 'end': 343, 'text': 'Sunday'}, {'type': 'Number of evacuated', 'start': 484, 'end': 510, 'text': 'Seven homes were evacuated'}, {'type': 'Areas affected', 'start': 716, 'end': 792, 'text': 'in the town of Waterford, on the Hudson River about 12 miles north of Albany'}, {'type': 'Number of Destroyed building', 'start': 794, 'end': 805, 'text': 'Seven homes'}]
5cbcfb1fd61c87084d8b4528	Mudslides	Deadly landslide hits Colombian townThe disaster in the south-western region of Cauca follows days of torrential rain. Image copyright AFP At least 14 people have been killed by a landslide on Sunday in south-western Colombia, officials say. Five others were injured and several houses destroyed in the town of Rosas in the Cauca region. The landslide happened after days of torrential rains hit the…	[{'type': 'Causes', 'start': 94, 'end': 117, 'text': 'days of torrential rain'}, {'type': 'Casualties and Losses', 'start': 139, 'end': 157, 'text': 'At least 14 people'}, {'type': 'Date', 'start': 190, 'end': 199, 'text': 'on Sunday'}, {'type': 'Areas affected', 'start': 203, 'end': 225, 'text': 'south-western Colombia'}, {'type': 'Casualties and Losses', 'start': 242, 'end': 266, 'text': 'Five …
5ca6985ad61c8706f2bede11	Other	Africa's top shots: Spring muses and muddy 'Dumbo'A selection of the week's best photos from across the continent and beyond. A selection of photos from across Africa and of Africans elsewhere this week: Image copyright AFP Image caption Models walk the runway on the first day of South Africa Fashion Week, on Wednesday, in designs by Amanda Laird Cherry... Image copyright Getty Images Image capti…	[]
5ce33cd6d61c873f8c014d12	Other	nan manhole A hole in the ground used to access the sewers or other underground vaults and installations . A hole providing access to the inside of a boiler , tank etc. ( informal ) A man 's anus , in a sexual context. For quotations of use of this term, see Citations:manhole .	[]
5d8fec2d9f2a1335b57eaf1b	Other	For the third time in just over a week, public works crews hoisted large rocks back onto the Clinton Park sidewalk in San Francisco on Saturday — after a days-long conversation weighing the morality of using rocks to block drug dealers and homeless people from the sidewalk. City crews lift boulders back onto S.F. sidewalk, homeless dispute continues Comments 8 1of8City workers return boulders to …	[]
5c2bf45e1cce412bd70a7505	Other	Experts who met in London have noted that personality clashes, jetlag and even ugly interior design could all affect astronauts on their long journey to Mars. Beyond building the right spacecraft to ... January 1, 2019 Scientists State That Jetlag And Personality Clashes Will Be The Biggest Difficulties In Traveling To Mars Experts who met in London have noted that personality clashes, jetlag and…	[]
5c66b7489f2a137ee67fd0d6	Other	Featured Post Opportunity lost The little spacecraft that could may have died, but the lessons it inspired for how we persevere lives on Feb 15, 2019, 2:25 PM 0 Comments Please note that the posts on The Blogs are contributed by third parties. The opinions, facts and any media content in them are presented solely by the authors, and neither The Times of Israel nor its partners assume any responsi…	[]
5c7f10199f2a1351e28f7cd1	Other	A heat probe on NASA's Mars InSight lander was supposed to dig 16 feet below the surface, but it hit an obstacle just as it was getting started. Key instrument on NASA's InSight lander is stuck. A Martian rock may be to blame By Julia Rosen Mar 05, 2019 | 3:05 PM This illustration of NASA's InSight lander shows how the lander's heat probe was designed to dig 16 feet below the Martian surface to t…	[]
5cae8929d61c8706f2287b94	Other	CNET SpaceX delays Falcon Heavy's historic first commercial launch The monster spacecraft was scheduled to blast off Wednesday but high winds have forced SpaceX to postpone. By April 10, 2019 4:29 PM PDT No lift off for now. SpaceX It seems we're only getting one incredible space story today . SpaceX 's most powerful rocket -- the Falcon Heavy -- was ready to send Saudi Arabia's Arabsat-6A teleco…	[]
5cd646bc9f2a1356d87ef2ec	Other	Billionaire Richard Branson is moving Virgin Galactic's winged passenger rocket and more than 100 employees from California to a remote commercial launch and landing ... Space-tourism enters 'home stretch' toward commercial flight Sci/Tech News Space-tourism enters 'home stretch' toward commercial flight SANTA FE, N.M. (AP) — Billionaire Richard Branson is moving Virgin Galactic's winged passenge…	[]
5d101cd19f2a132219859cfd	Other	Selling a Mission to SpaceTo launch its lunar landing project, NASA had to find ways to convince the American public that the costly, audacious pursuit was essential. One lasting result: Tang breakfast drink. Cameras in the spacecraft, consumer products, details in a fat press kit: NASA worked tirelessly to market its moon project to Americans. Obituaries Recent Videos In bold documentary style, …	[]
5d7409fc9f2a13228b5fddd6	Other	Home Opinions Focus on developing domestic space industry: Nambi Narayanan One look at the mission map and you will realise that as per the plan, the lander should have taken a parabolic path to land. Share Via Email Published: 08th September 2019 01:07 AM | Last Updated: 08th September 2019 01:10 AM | A+A A- The 2,379 kg Chandrayaan-2 orbiter continues to fly around the moon (Photo | PTI) By Nam…	[]
5c7cbc999f2a13375da2f187	Other	Veii Edited by Jacopo Tabolli with Orlando CerasuoloWith essays by multiple generations of Etruscan scholars, this volume offers the most complete English-language overview of Veii, an ancient Etruscan city that was the ally and rival of Rome for over three hundred years. Introduction: Exploring Veii (Gilda Bartoloni, Jacopo Tabolli, and Orlando Cerasuolo) Part I. Archaeology of the City 1. Veii,…	[]
5c84881e9f2a1379dc14642a	Other	Spectrum » Society Posted at: Mar 10, 2019, 12:06 AM; last updated: Mar 10, 2019, 12:06 AM (IST)GRUB GAB Peppered with history The pungent peppercorn didn’t just lure Arab and European traders, but was also lorded over by the Pandya, Chola and Chera dynasties Also in this section A green spread Puneetinder Kaur Sidhu Routinely used in ancient Egyptian funerary traditions and much sought after by …	[]
5ca2b7649f2a137c4d1976cf	Other	A history of April Fool’s and some great hoaxes of the pastCHARLOTTE, NC, April 1, 2019 – April First may just be the happiest day of the year thanks to its designation as "April Fool's Day." Which naturally leads to a discussion about its origins.As wi Myth Trivia uncovers a plethora of little known facts about the US In December of that year, the Geological Society of London hosted a ceremony w…	[]
5d2680dd9f2a134256ff1503	Other	Mini model of Stonehenge could reveal how the ancient monument SOUNDEDThe 1:12 scale model Stonehenge was created by researchers from the University of Salford in collaboration with Historic England, who oversee the famous Wiltshire-based archaeological site. The first-ever scale model of Stonehenge that lets researchers explore how the monument would have sounded in its heyday has been created b…	[]
5d17f17ed61c8737004a3d6a	Other	HOROSCOPES: Don't worry what others say and do, CancerTuesday's Solar Eclipse in your sign will give you the energy and enthusiasm to sweep away petty restrictions which you don't feel comfortable with Cancer 22 JUNE-23 JULY Tuesday’s Solar Eclipse in your sign will give you the energy and enthusiasm to sweep away petty restrictions which you don’t feel comfortable with. Don’t worry what others s…	[]
5d544d539f2a136a907b7cd0	Other	Travel Operators are Building Once-in -Lifetime Trips Tied to Otherworldly EventsLuxury adventures are being curated for total solar eclipses, the Northern Lights, and wildlife migrations Travel Operators are Building Once-in-a-Lifetime Trips Tied to Otherworldly Events Updated Aug. 14, 2019 at 1:57 p.m. ET By Jake Emen Upscape Travel organized a trip to Elqui Valley in Chile for the total solar …	[]
5e8d15849f2a135c017dad06	Other	A supermoon occurs when the moon at perigee, which is when the moon is near its closest point to the earth in its elliptical orbit. Soon, social media Vicky Kaushal, Ananya Panday, Parineeti Chopra and other Bollywood celebs share pictures of Supermoon! All Bombay Times print stories are available on × Powered by Delhi Times, Aurangabad Times, Maharashtra Times + You can change your city from her…	[]
5c2aa9251cce412bd7fbec07	Other	Wondering what the day has in store for your star sign? Here's a quick glance at horoscopes for 1 January 2019 - completely free! Home Lifestyle Free daily horoscope, celeb gossip and lucky numbers for 1 January, 2019 Wondering what the day has in store for your star sign? Here's a quick glance at horoscopes and more for today - completely free! in Lifestyle CELEBRITIES BORN ON THIS DAY: Don Nove…	[]
5c2bf82cd61c87046448395f	Other	Wondering what the day has in store for your star sign? Here's a quick glance at horoscopes for 2 January 2019 - completely free! Home Lifestyle Free daily horoscope, celeb gossip and lucky numbers for 2 January, 2019 Wondering what the day has in store for your star sign? Here's a quick glance at horoscopes and more for today - completely free! in Lifestyle CELEBRITIES BORN ON THIS DAY: Taye Dig…	[]
5c77c836d61c873acbda49d8	Other	Your horoscope for March 2019 has lots of surprises! Your March 2019 Horoscope: Mercury Goes Retrograde, Uranus Moves into Taurus, and More! Read your sign below, and when you’re done, check out your March sex and love horoscope and your March Numeroscope! Aries (March 21–April 19) You might be feeling super social earlier in the month, but a retrograde Mercury and new moon in Pisces are drawing …	[]
5c6605d39f2a137ee672e17f	Other	Wondering what the day has in store for your star sign? Here's a quick glance at horoscopes for 15 February 2019 - completely free! Home Lifestyle Free daily horoscope, celeb gossip and lucky numbers for 15 February, 2019 Wondering what the day has in store for your star sign? Here's a quick glance at horoscopes and more for today - completely free! in Lifestyle CELEBRITIES BORN ON THIS DAY: Jane…	[]
5c71d4579f2a1337bafe3e37	Other	Wondering what the day has in store for your star sign? Here's a quick glance at horoscopes for 24 February 2019 - completely free! Home Lifestyle Free daily horoscope, celeb gossip and lucky numbers for 24 February, 2019 Wondering what the day has in store for your star sign? Here's a quick glance at horoscopes and more for today - completely free! in Lifestyle CELEBRITIES BORN ON THIS DAY: Edwa…	[]
5c7aaf96d61c873acbfd30be	Other	The blood moon Biblical prophecy March 3, 2019, 12:05 AM GENTLE BREEZE By NELLY FAVIS VILLAFUERTE Nelly Favis Villafuerte There is a Biblical prophecy which is very popular among Bible-believing Christians. But as to whether this Biblical prophecy I am talking about has any prophetic importance, there are opposing views. I am referring to the Blood Red Moon prophecy mentioned in the following Bib…	[]
5c957037d61c875514ecf9b2	Other	Wondering what the day has in store for your star sign? Here's a quick glance at horoscopes for 23 March 2019 - completely free! Home Lifestyle Free daily horoscope, celeb gossip and lucky numbers for 23 March, 2019 Wondering what the day has in store for your star sign? Here's a quick glance at horoscopes and more for today - completely free! in Lifestyle CELEBRITIES BORN ON THIS DAY: Joan Crawf…	[]
5ca154109f2a137c4d0462d8	Other	Wondering what the day has in store for your star sign? Here's a quick glance at horoscopes for 1 April 2019 - completely free! Home Lifestyle Free daily horoscope, celeb gossip and lucky numbers for 1 April, 2019 Wondering what the day has in store for your star sign? Here's a quick glance at horoscopes and more for today - completely free! in Lifestyle CELEBRITIES BORN ON THIS DAY: Ali MacGraw,…	[]
5ca148629f2a137c4d03ced6	Other	Daily horoscope for Monday April 1 - here’s what the stars have in store today♈ ARIES March 21 to April 20 THE strong-minded side of you will take over now Mars, your personal planet, is in the part of your chart that helps you think. So instead of being swept along, you ma… MYSTIC MEG Daily horoscope for Monday April 1 – here’s what the stars have in store for you today Your horoscopes for Monda…	[]
5cdcab8fd61c876fcbaea8b5	Other	Wondering what the day has in store for your star sign? Here's a quick glance at horoscopes for 16 May 2019 - completely free! Home Lifestyle Horoscopes Free daily horoscope, celeb gossip and lucky numbers for 16 May, 2019 Wondering what the day has in store for your star sign? Here's a quick glance at horoscopes and more for today - completely free! in Horoscopes , Lifestyle CELEBRITIES BORN ON …	[]
5cdfb11d9f2a1331f01dc0aa	Other	Blue Moon 2019 horoscope: How will the May Flower Moon affect YOU and your zodiac?A BLUE MOON in the sign of Scorpio will rise tonight to oppose the Sun in Taurus the Bull – but what sort effect will this have on your horoscope today? But what does all of this mean for you? Mr Venables said there might be a sense today of being very “solid, stable and practical” thanks to Taurus. The Full Moon is…	[]
5cedd4249f2a137939c7f24f	Other	Wondering what the day has in store for your star sign? Here's a quick glance at horoscopes for 29 May 2019 - completely free! Home Lifestyle Horoscopes Free daily horoscope, celeb gossip and lucky numbers for 29 May, 2019 Wondering what the day has in store for your star sign? Here's a quick glance at horoscopes and more for today - completely free! in Horoscopes , Lifestyle CELEBRITIES BORN ON …	[]
5d098e73d61c8739c45da538	Other	Wondering what the day has in store for your star sign? Here's a quick glance at horoscopes for 19 June 2019 - completely free! Home Lifestyle Horoscopes Free daily horoscope, celeb gossip and lucky numbers for 19 June, 2019 Wondering what the day has in store for your star sign? Here's a quick glance at horoscopes and more for today - completely free! in Horoscopes , Lifestyle CELEBRITIES BORN O…	[]
5d54973ad61c8771ba84bc73	Other	Wondering what the day has in store for your star sign? Here's a quick glance at horoscopes for 15 August 2019 - completely free! Home Horoscopes Free daily horoscope, celeb gossip and lucky numbers for 15 August, 2019 Wondering what the day has in store for your star sign? Here's a quick glance at horoscopes and more for today - completely free! in Horoscopes CELEBRITIES BORN ON THIS DAY: Jimmy …	[]
5d5963019f2a136a90c46ac5	Other	When Is Mars in Virgo? - Mars in Virgo MeaningYour astrology forecast for Mars entering Virgo and what it means for your sign and horoscope. Aug 18, 2019 Getty/Sanchi Oberoi Mars in Leo gave you the summer turnt up energy you needed to survive through all the astro-drama, but you’re probs feeling a little burned out by now, right? It’s like when you throw the party of the century—when you wake up…	[]
5d7e09979f2a131f5c241888	Other	Warrior Moon Insights by Holiday Mathishhd@get.creators.com (Holiday Mathis) Fearlessness is nothing to commend, as it’s akin to oblivion and ignorance. Courage is the highly commendable quality that produces similar results, but with conscience. Fearlessness produces zero soul growth. Courage is an essential ingredient to the soul’s development. These distinctions are highlighted by the warrior …	[]
5d992c91d61c8727d18d2f10	Other	Wondering what the day has in store for your star sign? Here's a quick glance at horoscopes for 6 October 2019 - completely free! Home Horoscopes Free daily horoscope, celeb gossip and lucky numbers for 6 October, 2019 Wondering what the day has in store for your star sign? Here's a quick glance at horoscopes and more for today - completely free! in Horoscopes CELEBRITIES BORN ON THIS DAY: Shana …	[]
5d9a93f9d61c8727d196aa88	Other	Wondering what the day has in store for your star sign? Here's a quick glance at horoscopes for 7 October 2019 - completely free! Home Horoscopes Free daily horoscope, celeb gossip and lucky numbers for 7 October, 2019 Wondering what the day has in store for your star sign? Here's a quick glance at horoscopes and more for today - completely free! in Horoscopes CELEBRITIES BORN ON THIS DAY: Shana …	[]
5c3d2cc1d61c87705596c74e	Other	All sales final - Sears may soon join the ranks of these departed retail outlets - The All sales final - Sears may soon join the ranks of these departed retail outlets david l. ryan/globe staff/file 2009 The Filene’s Basement Running of the Brides was an annual event. By Larry Edelman Globe Staff January 15, 2019 The first toy I remember begging my parents to buy me were Hot Wheels: a handful of …	[]
5c428162d61c87609c51d38d	Other	Public relation specialist Lori De Waal confirmed that Saturday’s scheduled “Animaniacs in Concert!” charity fundraiser has been postponed due to technical issues. ‘Animaniacs’ concert postponed due to malfunction at Luther Burbank By Andrew J. Campa Jan 18, 2019 | 3:15 PM Rob Paulsen, left, famous for voice acting in "Pinky and the Brain" and "Teenage Mutant Ninja Turtles," was set to join "Anim…	[]
5c52731809b1494b67193486	Other	Edcon closing in on rescue package, says upbeat Pattison 20 January 2019 - 00:03 By ADELE SHEVEL About 7% of space within the group has been closed over the past year This article is reserved for Sunday Times subscribers. A subscription gives you full digital access to all Sunday Times content. Already subscribed? Simply sign in below. Registered on the BusinessLIVE, Business Day, Financial Mail …	[]
5c434c95d61c87609c6015d0	Other	Should you shut down Facebook? - The Manila Times OnlineFACEBOOK officially went mobile in 2007 with m.facebook.com. At first it was thought to be some virus or Trojan affecting the desktop version of Facebook, the mobile redirect eventually created the Facebook app we know today. Publicly available Facebook data shows that it was about this time whe Should you shut down Facebook? / Should you sh…	[]
5c50e352d61c87609c7f2ab3	Other	Here's a list of closures and cancellations Tuesday and Wednesday due to extreme cold and windchills hitting the area. LIST: Closures, cancellations due to extreme cold Posted: Jan 29, 2019 06:34 AM CST Updated: Jan 29, 2019 05:27 PM CST Courtesy Susan Post More Headlines Here's a list of snow emergencies . Madison GE Healthcare Production will be closed Wednesday Bethel Lutheran Church is closed…	[]
5c5b86dfd61c870ff69c6d61	Other	MA School Closings, Delays For Thursday, Jan. 31 - Boston, MA - Here are the schools that are starting late, or not at all, Thursday, as snow squalls hit the region. schools MA School Closings, Delays For Thursday, Jan. 31 Here are the schools that are starting late, or not at all, Thursday, as snow squalls hit the region. Jan 30, 2019 6:24 pm ET | Updated 0 After snow squalls and promises of nea…	[]
5c5c861ed61c870ff6b2055c	Other	Facebook closes 732 fake accounts named after Hasina Senior Correspondent, bdnews24.com Published: 08 Feb 2019 12:37 AM BdST Updated: 08 Feb 2019 12:37 AM BdST Facebook has closed 732 fake accounts that were opened using Prime Minister Sheikh Hasina’s name. Related Stories Putul is not on Facebook Following requests by National Telecommunication Monitoring Cell or NTMC, Facebook removed up to 1,3…	[]
5c65926dd61c870ff660fcba	Other	Hanjin's Subic shipyard to close, in blow to white knight search Duterte under pressure to save jobs as massive layoff looms CLIFF VENZON, Nikkei staff writer February 15, 2019 00:28 JST Hanjin Heavy Industries' Subic shipyard in the Philippines faces imminent closure unless a buyer can be found. (Photo courtesy of HHIC Philippines) MANILA -- The Philippines' largest shipyard is set to close with…	[]
5c7263e69f2a1337ba01fc50	Other	People living in the Calder Valley are now without a bank from Todmorden to Brighouse. BBC News Lloyds shuts in Hebden Bridge leaving 'no banks for 15 miles' 21 January 2019 Share this with Whatsapp Image copyright Google Image caption Lloyds will be operating a mobile banking service in the town twice a week The closure of a high street branch of Lloyds means there are now no banks in a 15-mile …	[]
5c6b4744d61c871476947436	Other	Retail industry Did you work for a UK high street chain that has closed? For an upcoming project, we would like to hear from former workers of chain shops that shut about how it affected their lives Thu 24 Jan 2019 11.13 GMT Last modified on Thu 24 Jan 2019 11.17 GMT Share via Email Did you work for Woolworths or any other high street chain shop no longer open? Photograph: Christopher Thomond for…	[]
5c7403efd61c870269bc5c9b	Other	Fifth Avenue’s pricey retail rents have prompted luxury retailers to flee the tony stretch. The rent was too damn high Fifth Avenue’s pricey retail rents have prompted luxury retailers to flee the tony stretch By Erin Hudson | February 01, 2019 09:00AM Henri Bendel closed its 712 Fifth Avenue flagship last month. Fifth Avenue is in a liquidation mode of sorts — at least when it comes to mega reta…	[]
5c680a269f2a137ee691e326	Other	The Topeka, Kansas-based chain said Friday it will hold liquidation sales starting Sunday and wind down its e-commerce operations.The majority of the stores will stay open until May. show ad Payless ShoeSource to shutter all of its remaining 2100 US stores but plans to still keep its 1400 in Latin America open The Topeka, Kansas-based chain said Friday it will hold liquidation sales starting Sund…	[]
5c6e7cb79f2a1337bad78c20	Other	Not All McDonald's Are Open 24 Hours-Here's Why - Eat This Not ThatContrary to popular belief, McDonald's hours vary and not all of the fast-food chain's restaurants are open 24 hours. Here's the reason why. By Meghan De Maria February 20, 2019 We’ve all been there: You’re out late, and all you want is some greasy fast food. You decide to make a pit stop for some fries and McNuggets. However, as …	[]
5c7779769f2a13375d621040	Other	Business pushed to brink after RV maker closesFrom CTV Kitchener's Max Wark: While 850 people are out of work, there has also been a ripple effect in the region. Use of this Website assumes acceptance of Terms & Conditions and Privacy Policy © 2019	[]
5c786e7e9f2a13375d70e0ea	Other	In addition to today’s announcement of the standard $35,000 Model 3, Tesla has also described a significant shift in their sales strategy. Tesla will now focus primarily on online sales, with only a few physical locations in high-traffic areas, functioning as “Tesla information centers.” This will be accompanied by the closing of “many” stores and […] Tesla changes entire sales strategy, makes sa…	[]
5c8995929f2a1379dc6a8004	Other	Cash machine closures 'will hit elderly and vulnerable the hardest'The Financial Conduct Authority warned bank and ATM closures hit the poor hardest - the comments suggest the watchdog may step in. Around 2.2m people still use cash for all day-to-say spending. comments The closure of bank branches hurts the most vulnerable and hammers small businesses, the head of the City watchdog said yesterday…	[]
5c903af29f2a1379dcd6e208	Other	Pasifika Festival and Waitākere Holi among events that have been called off. NZ Herald Christchurch mosque shootings: Major events cancelled 19 Mar, 2019 12:25pm Share on Reddit reddit Major events in Auckland are being cancelled this weekend as a result of the Christchurch terror attack. Organisers of Auckland's Pasifika Festival, which was set to take place at Western Springs Stadium on March 2…	[]
5c957626d61c875514ed3e11	Other	LGBT Center Cancels #WalkAway Event After Pressure From Activists Photo by Azhar Khan/SOPA Images/LightRocket via Getty Images March 22, 2019 views On Friday, the LGBT Center in New York City cancelled Brandon Straka’s #WalkAway town hall, which was to take place on March 28. Now, let’s rewind a bit. Shortly after it was announced that Straka and his team had set up a #WalkAway town hall with the…	[]
5c3924a2d61c872ca5d02b92	Other	Nvidia today opened a research lab for robots that are good at collaboration with humans. The lab will house 50 roboticists and machine learning experts. Nvidia opens robotics research lab in Seattle January 11, 2019 3:00 PM Above: Nvidia CEO Jensen Huang at the new robotics research lab in Seattle, Washington Image Credit: Nvidia GamesBeat Summit: Apr. 23 - 24 Transform: Jul. 10 - 11 Nvidia toda…	[]
5c4a6603d61c87609cf6aa78	Other	Ladies first: when new Hong Kong Country Club welcomed women South China Morning Post From our archives When new Hong Kong Country Club welcomed women and men, unlike male-only London establishments At the inauguration ceremony in 1962, Hong Kong chief justice Michael Hogan praised the move to establish a club that would serve both sexes at a time when the UK was fiercely resisting attempts to op…	[]
5c54d20309b1494b6743de6c	Other	Bitcoin Advocate Plans to Launch Designer Baby Business Rick D. | February 1, 2019 | 11:00 pm Bitcoin Advocate Plans to Launch Designer Baby Business Rick D. | February 1, 2019 | 11:00 pm A computer programmer and Bitcoin investor is reportedly exploring the possibilities of improving humans by way of technology. The transhumanist, Bryan Bishop, has created a business plan for the venture with pa…	[]
5ce3ab079f2a1379393d17cf	Other	SAN FRANCISCO, Jan. 16, 2019 /PRNewswire/ -- Storr, a new digital marketplace that empowers anyone to open a store from their phone in three clicks, officially ... Sverige Storr Launches New Marketplace To Democratize Retail Alex Rodriguez, Elyse Walker, former Neiman Marcus CEO, former Macys.com CEO, David Sacks' Craft Ventures, and Abstract Ventures Invest in $4M Seed Round News provided by Jan…	[]
5c7f784b9f2a1351e2946f03	Other	Third-Party Vendors: Set Up A Branded Online Store Of Your OwnAre you worried that your days as an Amazon third-party vendor are numbered? Chad Keller is a serial entrepreneur, COO/Co-Founder of Growth Stackers in Pittsburgh, PA. Share to facebook Share to linkedin Getty The writing on the wall for many of the third-party vendors that sell their wares through Amazon is as clear as a boldfaced hea…	[]
5c8457b69f2a1379dc11f23d	Other	A married couple who persuaded savers to plough millions into high-risk products that went wrong have set up a claims management service for mis-sold investments, Money can reveal. Brendan Quinn, 56, and his wife Nicola, 45, promoted investments including car parks and offices in Dubai and re Start your free trial First they flogged risky investments. Now they drum up mis-selling claims A couple …	[]
5c8fd70cd61c871542ad5df2	Other	INDORE: A bench of National Company Law Tribunal (NCLT) will be set up in Indore and issues related to companies in Indore and nearby districts will b. Company law tribunal bench to be set up in Indore Company law tribunal bench to be set up in Indore TNN | Updated: Mar 18, 2019, 09:11 IST INDORE: A bench of National Company Law Tribunal (NCLT) will be set up in Indore and issues related to compa…	[]
5cbfefe19f2a134105b66110	Other	FRSC to establish 12 new unit commands nationwide - Oyeyemi FRSC to establish 12 new unit commands nationwide — Oyeyemi Today at 12:23 AM Tell your friends The Corps Marshal, Federal Road Safety Corps (FRSC), Dr. Boboye Oyeyemi says the corps will soon set up 12 new unit commands nationwide to strengthen the coverage of the nation’s massive road network. Corps Marshal of the FRSC, Boboye Oyeyemi …	[]
5d6da1e5d61c872c5f205e32	Other	Here comes Transportation varsity - The Nation NewspaperThe Federal Government’s plan to establish a Transportation University has generated mixed reactions among teachers, experts and industry .... Here comes Transportation varsity 0 The Federal Government’s plan to establish a Transportation University has generated mixed reactions among teachers, experts and industry stakeholders, ADEYINKA ADE…	[]
5cca3f559f2a1356d8b3a520	Other	Wynn Resorts has 30 days to pay $35M fine, can fight it in courtThe Massachusetts Gaming Commission took 25 days to decide that Wynn Resorts Ltd. remained suitable to hold a gaming license in that state. Business Videos Las Vegas home prices Las Vegas home prices grew fastest among major markets in February for the ninth straight month. But amid affordability concerns, the growth rate has slowed …	[]
5cf1e0cb9f2a13221929f110	Other	One in five car hire customers hit with unexpected charges - Which? NewsWhich? Travel reveals that one in five is hit with unexpected car hire charges. And nearly half are not notified until after the payment has been taken. Share on Facebook Share on Twitter Share by email New research from Which? Travel has found that one in five car hire customers have been slapped with an unexpected charge. A…	[]
5c76ccadd61c873acbce93f2	Other	Much like the broader story of global markets, 2018 proved a rollercoaster ride of a year for corporate consolidation. What Business Leaders Can Learn From 2018's Top Mergers And Acquisitions Post written by Peter Daisyme Special adviser to Calendar , a technology solution that helps business owners and teams improve their time management and productivity. Share to facebook Share to linkedin Gett…	[]
5c89b439d61c8715424f04b7	Other	Why Microsoft Should Buy Valve Software @themotleyfool #stocks MSFT Why Microsoft Should Buy Valve Software Such a move could strengthen the company's position in PC gaming. Ashraf Eassa ( TMFAshrafEassa ) Mar 13, 2019 at 8:00PM If you're a PC gamer, the odds are good that you're using Microsoft ( NASDAQ:MSFT ) Windows as your operating system of choice. PC game makers primarily target Windows, w…	[]
5ce9b3a59f2a137939986321	Other	How Bank of Baroda addressed consumer anxiety Published: May 26, 2019 1:39:27 AM The ad shows three children dressed in the colours of each bank creating a symphony on stage for an audience comprising parents and grandparents — the bank’s core target. As the bank’s merger progresses, it will develop and launch multiple fintech products and equip the website with a chatbot that will assist users. …	[]
5ced96089f2a137939c4afbe	Other	The proposed merger between Fiat Chrysler Automobiles NV and Renault SA would drive a “much needed” wave of consolidation among auto makers, analysts at... Fiat Chrysler, Renault merger could herald more auto-industry consolidation Published: May 28, 2019 1:20 p.m. ET Share ‘Dawn of consolidation’ possible for auto makers Bloomberg News/Landov A worker polishes the body shell panel of a Renault S…	[]
5cedcd709f2a137939c7b292	Other	We should certainly expect more mergers and more alliances between global automakers over the next few years. The Fiat Chrysler/Renault Merger Is Almost Certainly Only the First of Many The automakers are preparing for a shrinking auto market. By: Todd Lassa May 28, 2019 General Motors CEO Mary Barra famously rejected “Capital Junkie” Sergio Marchionne’s merger advances in 2015, but that didn’t s…	[]
5d7dbfe59f2a131f5c2138f1	Other	Is history repeating itself? Are we likely to see a merger between Jubilee and ODM? Raila-Uhuru merger would be second rebirth LESSONS FROM MOI Raila-Uhuru merger would be second rebirth Ahead of 2022 polls, the ever-crafty Moi approached Raila and his National Development Party and enticed him to merge with Kanu. In Summary • It is more accurate to describe the emerging situation as a merger bet…	[]
5db62945d61c876890bb9332	Other	Tiffany & Co. could be a crown jewel for French luxury powerhouse that owns Louis Vuitton, Dior, Givenchy and more LVMH reportedly wants to buy jeweler Tiffany's for $14.5 billion October 27, 2019 / 7:15 PM / CBS/AP Luxury conglomerate LVMH Moët Hennessy Louis Vuitton has made an offer to purchase U.S. jeweler Tiffany & Co., according to news reports. LVMH has offered $120 a share, or $14.5 billi…	[]
5c2c02c71cce412bd70b04fa	Protest_Online Condemnation	Indian women form 620km human chain in support of lifting of temple ban Five million women were expected at the protest about the Sabarimala temple lifting its ban on women Guardian staff and agencies Share via Email Indian women take part in a ‘women’s wall’ protest in Kochi in southern Kerala state. Photograph: -/AFP/Getty Images Hundreds of thousands of women have formed a 620km-long human cha…	[{'type': 'Method', 'start': 13, 'end': 35, 'text': 'form 620km human chain'}, {'type': 'Protesters', 'start': 72, 'end': 90, 'text': 'Five million women'}, {'type': 'Location', 'start': 271, 'end': 301, 'text': 'Kochi in southern Kerala state'}, {'type': 'Reason for protest', 'start': 433, 'end': 538, 'text': 'in support of a court order overturning a partial ban on women entering one of Hinduis…
5c313ea21cce412bd754675d	Protest_Online Condemnation	Thousands march against Serbian presidentDemonstrators rally for the fifth week across Serbia to protest against President Aleksandar Vucic. Image copyright Reuters Image caption Several thousand gathered in the capital Belgrade, with smaller numbers in the cities of Novi Sad and Kragujevac Thousands of demonstrators in Serbia have rallied for the fifth week against President Aleksandar Vucic. Pr…	[{'type': 'Location', 'start': 205, 'end': 291, 'text': 'in the capital Belgrade, with smaller numbers in the cities of Novi Sad and Kragujevac'}, {'type': 'Protesters', 'start': 179, 'end': 195, 'text': 'Several thousand'}, {'type': 'Reason for protest', 'start': 514, 'end': 599, 'text': 'An attack on opposition politician Borko Stefanovic by unknown assailants in November'}, {'type': 'Governmen…
5c37d2ed1cce4106fbf1e2a7	Protest_Online Condemnation	Thousands of Argentines marched through downtown Buenos Aires on Thursday in the first of a series of demonstrations to protest the soaring costs of public utilities and transportation under President Mauricio Macri's austerity program. January 10, 2019 / 11:11 PM / Updated 7 minutes ago Thousands march against Macri's austerity measures in Argentina 2 Min Read A man holds a sign that reads “IMF …	[{'type': 'Protesters', 'start': 0, 'end': 23, 'text': 'Thousands of Argentines'}, {'type': 'Method', 'start': 24, 'end': 31, 'text': 'marched'}, {'type': 'Location', 'start': 40, 'end': 61, 'text': 'downtown Buenos Aires'}, {'type': 'Date', 'start': 62, 'end': 73, 'text': 'on Thursday'}, {'type': 'Reason for protest', 'start': 128, 'end': 235, 'text': "the soaring costs of public utilities and t…
5c416e23d61c87609c382dc1	Other	The March for Life is, at its core, a women's march. .01/18/2019 1:06:14AM EST. The March for Life Is Also a Women’s March Share The opinions expressed by columnists are their own and do not represent the views of Townhall.com. Source: AP Photo/J. Scott Applewhite Trending Trump's Border Wall Is a MacGuffin The March for Life is, at its core, a women’s march. January 18 marks the 46th annual Marc…	[]
5c434f42d61c87609c604329	Protest_Online Condemnation	Several thousand Hungarians demonstrated in Budapest on Saturday against Prime Minister Viktor Orban and a new overtime law that has drawn workers ... 'We have had enough' say Hungarians rallying against PM Orban Toggle share menu 'We have had enough' say Hungarians rallying against PM Orban close breaking news World 'We have had enough' say Hungarians rallying against PM Orban Several thousand H…	[{'type': 'Protesters', 'start': 0, 'end': 27, 'text': 'Several thousand Hungarians'}, {'type': 'Location', 'start': 44, 'end': 52, 'text': 'Budapest'}, {'type': 'Date', 'start': 53, 'end': 64, 'text': 'on Saturday'}, {'type': 'Protest Slogan', 'start': 152, 'end': 170, 'text': 'We have had enough'}, {'type': 'Reason for protest', 'start': 615, 'end': 666, 'text': 'a proposed new labor law, bille…
5c48f9a8d61c87609cd58ef7	Protest_Online Condemnation	Hundreds converge on Houston intersection protest Venezuelan president's policies Hundreds converge on Houston intersection protest Venezuelan president's policies Stephen Tucker Paulsen, Staff Writer Jan. 23, 2019 Local Houstonians gather supporting Venezuelan opposition leader Juan Guaido Video: Houston Chronicle Hundreds of people gathered in a Houston parking lot Wednesday afternoon to voice …	[{'type': 'Location', 'start': 21, 'end': 28, 'text': 'Houston'}, {'type': 'Reason for protest', 'start': 132, 'end': 163, 'text': "Venezuelan president's policies"}, {'type': 'Protesters', 'start': 317, 'end': 335, 'text': 'Hundreds of people'}, {'type': 'Method', 'start': 336, 'end': 369, 'text': 'gathered in a Houston parking lot'}, {'type': 'Date', 'start': 370, 'end': 389, 'text': 'Wednesday…
5c4cede4d61c87609c2abd0a	Protest_Online Condemnation	It was the 11th straight weekend of demonstrations across the country, including on the streets of Paris. Yellow vest protests keep pressure on French president 26/01/2019 - 23:14:00Back to Paris World Home France’s yellow vest movement has kept up the pressure on President Emmanuel Macron with mainly peaceful marches and scattered skirmishes on its 11th straight weekend of action. The rallies an…	[{'type': 'Protesters', 'start': 216, 'end': 236, 'text': 'yellow vest movement'}, {'type': 'Reason for protest', 'start': 588, 'end': 642, 'text': 'Macron policies which are viewed as favouring the rich'}, {'type': 'Location', 'start': 550, 'end': 575, 'text': 'in Paris and other cities'}, {'type': 'Method', 'start': 296, 'end': 344, 'text': 'mainly peaceful marches and scattered skirmishes'}, {…
5c526afe09b1494b671889fa	Protest_Online Condemnation	Venezuelans took to the streets in protest on Wednesday at Guaido’s behest, calling for President Nicolas Maduro to step down. Meanwhile, a bipartisan group of US senators has called on the... South China Morning Post Print Email Now Reading As Venezuelans protest, Mexico and Spain call for talks and US senators ask EU to join them in backing Juan Guaido Venezuela As Venezuelans protest, Mexico a…	[{'type': 'Protesters', 'start': 0, 'end': 11, 'text': 'Venezuelans'}, {'type': 'Date', 'start': 46, 'end': 55, 'text': 'Wednesday'}, {'type': 'Reason for protest', 'start': 76, 'end': 125, 'text': 'calling for President Nicolas Maduro to step down'}]
5c55f24bd61c876dc61134db	Protest_Online Condemnation	“Tens of thousands of people are affected and can't afford to buy a new car”,” says one organiser. 'Yellow vests' hit German streets to protest ban against older diesel cars 0 Protesters wearing yellow vests hold up a banner reading "Diesel drivers resist!" during a demonstration against Germany's first comprehensive driving ban for older diesels, in Stuttgart, southwestern Germany, on February 2…	[{'type': 'Protesters', 'start': 100, 'end': 112, 'text': 'Yellow vests'}, {'type': 'Reason for protest', 'start': 289, 'end': 348, 'text': "Germany's first comprehensive driving ban for older diesels"}, {'type': 'Location', 'start': 353, 'end': 384, 'text': 'Stuttgart, southwestern Germany'}, {'type': 'Date', 'start': 389, 'end': 405, 'text': 'February 2, 2019'}, {'type': 'Protesters', 'start': …
5c5785d609b1494b675b69c9	Protest_Online Condemnation	‘Bang on Those Windows if You’re Hungry in Those Cells.’ Protesters Rally Outside Brooklyn Jail By BARBARA MARCOLINI | Feb. 3, 2019 | 1:16 The Metropolitan Detention Center had been largely without power and heat for more than a week. Power was restored Sunday evening. Inmates have been banging on the windows of their cells to call attention to the conditions, and protesters have been rallying ou…	[{'type': 'Protest Slogan', 'start': 0, 'end': 54, 'text': '‘Bang on Those Windows if You’re Hungry in Those Cells'}, {'type': 'Location', 'start': 74, 'end': 95, 'text': 'Outside Brooklyn Jail'}, {'type': 'Reason for protest', 'start': 139, 'end': 233, 'text': 'The Metropolitan Detention Center had been largely without power and heat for more than a week'}, {'type': 'Protesters', 'start': 270, '…
5c62070bd61c870ff61c2477	Other	DUBAI (REUTERS) - Hundreds of thousands of Iranians marched and some burned US flags to mark the revolution's 40th anniversary on Monday (Feb 11) as Teheran showed off ballistic missiles in defiance of US efforts to curb its military power.. Read more at straitstimes.com. The Straits Times ST Index Teheran taunts US as it marks Iran revolution's 40th anniversary Soldiers, students, clerics and bl…	[]
5c637408d61c870ff6369ecd	Protest_Online Condemnation	In Venezuela, protests over aid mount amid humanitarian and political crises Feb 12, 2019 6:30 PM EST By — Transcript Audio In Venezuela, tens of thousands took to the streets demanding that President Nicolas Maduro allow emergency aid into the stricken country, where inflation has made basic necessities unaffordable. Many Venezuelans are urging Maduro to step down and let opposition leader Juan …	[{'type': 'Location', 'start': 516, 'end': 523, 'text': 'Caracas'}, {'type': 'Protesters', 'start': 138, 'end': 155, 'text': 'tens of thousands'}, {'type': 'Method', 'start': 156, 'end': 175, 'text': 'took to the streets'}, {'type': 'Reason for protest', 'start': 176, 'end': 318, 'text': 'demanding that President Nicolas Maduro allow emergency aid into the stricken country, where inflation has ma…
5c64e22cd61c870ff653f929	Protest_Online Condemnation	Venezuelan Priests Protest Against Maduro RegimeCatholic priests in Venezuela took to the streets on Tuesday to demonstrate against Nicolás Maduro's socialist dictatorship. AFP/Andreas SOLARO 13 Feb 2019 Catholic priests in Venezuela took to the streets on Tuesday to demonstrate against Nicolás Maduro’s socialist dictatorship joining millions of Venezuelans rallying for Maduro to allow interim Pr…	[{'type': 'Protesters', 'start': 0, 'end': 18, 'text': 'Venezuelan Priests'}, {'type': 'Date', 'start': 101, 'end': 108, 'text': 'Tuesday'}, {'type': 'Reason for protest', 'start': 132, 'end': 171, 'text': "Nicolás Maduro's socialist dictatorship"}, {'type': 'Method', 'start': 447, 'end': 474, 'text': 'marched through the streets'}, {'type': 'Location', 'start': 478, 'end': 490, 'text': 'Barquisi…
5c71b65e9f2a1337bafd4c0f	Protest_Online Condemnation	France: 15th yellow vest protests see thousands on the streets - 23.02.2019The 15th consecutive yellow vest protests were relatively peaceful compared to previous weeks. Some 46,000 people nationwide joined the protests, a figure slightly higher than last weekend. Read more: France to investigate anti-Semitic insults at 'yellow vest' protest The protests — named after the fluorescent jackets Fren…	[{'type': 'Location', 'start': 0, 'end': 6, 'text': 'France'}, {'type': 'Protesters', 'start': 170, 'end': 188, 'text': 'Some 46,000 people'}, {'type': 'Reason for protest', 'start': 818, 'end': 989, 'text': "against rising fuel prices and the cost of living, the yellow vest protests have since expanded to a broader movement against President Emmanuel Macron's economic policies"}, {'type': 'Gover…
5c69f7da9f2a137ee6a9182d	Protest_Online Condemnation	Protesters have taken to the streets to demand the resignation of President Jovenel Moise, spurred by anger about skyrocketing inflation and other issues The Globe and Mail A +6 The subject who is truly loyal to the Chief Magistrate will neither advise nor submit to arbitrary measures. To view your reading history, you must be logged in. Missionaries, high school students among Canadians heading …	[{'type': 'Reason for protest', 'start': 1830, 'end': 1988, 'text': 'skyrocketing inflation and the government’s failure to prosecute embezzlement from a multi-billion-dollar Venezuelan program that sent discounted oil to Haiti'}, {'type': 'Method', 'start': 16, 'end': 36, 'text': 'taken to the streets'}, {'type': 'Location', 'start': 423, 'end': 428, 'text': 'Haiti'}, {'type': 'Method', 'start':…
5c6c9509d61c871476a0fa32	Protest_Online Condemnation	Thousands protest anti-Semitism in France after hate crimes spikeFormer presidents Francois Hollande and Nicolas Sarkozy joined the Paris protest, while President Emmanuel Macron visited a Holocaust museum and earlier a Jewish cemetery. comments Thousands rallied against anti-Semitism in Paris and other French cities today following a series of aggressive hate-crimes targeting Jewish sites. In th…	[{'type': 'Protesters', 'start': 0, 'end': 9, 'text': 'Thousands'}, {'type': 'Method', 'start': 256, 'end': 263, 'text': 'rallied'}, {'type': 'Location', 'start': 286, 'end': 318, 'text': 'in Paris and other French cities'}, {'type': 'Date', 'start': 319, 'end': 324, 'text': 'today'}, {'type': 'Reason for protest', 'start': 335, 'end': 392, 'text': 'a series of aggressive hate-crimes targeting Je…
5c7c6c48d61c873acb0fc170	Protest_Online Condemnation	Thousands of people protested in Algeria yesterday against President Bouteflika standing for a fifth term.Students and professionals joined mass demonstrations to demand that the ailing Mr Bouteflika, 82, who has ruled since 1999, does not stand in elections next month. The police used water cannon Thousands of Algerians protest against fifth term for Bouteflika, 82 Protesters gathered in French …	[{'type': 'Protesters', 'start': 0, 'end': 19, 'text': 'Thousands of people'}, {'type': 'Location', 'start': 33, 'end': 40, 'text': 'Algeria'}, {'type': 'Date', 'start': 41, 'end': 50, 'text': 'yesterday'}, {'type': 'Reason for protest', 'start': 160, 'end': 269, 'text': 'to demand that the ailing Mr Bouteflika, 82, who has ruled since 1999, does not stand in elections next month'}, {'type': 'Met…
5c7c6da1d61c873acb0fcf09	Protest_Online Condemnation	Thousands of protesters had been rallying throughout the day in cities around Algeria, calling on Bouteflika not to submit election papers for the April 18 polls, the deadline for which was Sunday The Globe and Mail A +6 The subject who is truly loyal to the Chief Magistrate will neither advise nor submit to arbitrary measures. To view your reading history, you must be logged in. Amid mass protes…	[{'type': 'Location', 'start': 71, 'end': 85, 'text': 'around Algeria'}, {'type': 'Reason for protest', 'start': 87, 'end': 161, 'text': 'calling on Bouteflika not to submit election papers for the April 18 polls'}, {'type': 'Protest Slogan', 'start': 571, 'end': 587, 'text': 'no to a 5th term'}, {'type': 'Government Reaction', 'start': 854, 'end': 999, 'text': 'will run in April’s elections, his…
5c81abfdd61c871542ce581e	Protest_Online Condemnation	Women bang pots and pans in Madrid to kick off International...Loudly banging pots and pans, a few hundred women protesters gathered in Madrid in the early hours of Friday to mark the start of International Women's Day. March 7, 2019 / 11:32 PM / Updated 2 minutes ago Women bang pots and pans in Madrid to kick off International Women's Day 2 Min Read Women bang pots and pans during a protest at t…	[{'type': 'Location', 'start': 28, 'end': 34, 'text': 'Madrid'}, {'type': 'Protesters', 'start': 95, 'end': 112, 'text': 'few hundred women'}, {'type': 'Date', 'start': 143, 'end': 171, 'text': 'in the early hours of Friday'}, {'type': 'Reason for protest', 'start': 172, 'end': 218, 'text': "to mark the start of International Women's Day"}, {'type': 'Location', 'start': 469, 'end': 510, 'text': '…
5c844dd7d61c871542f98e34	Protest_Online Condemnation	Venezuela braces for rival protests amid power cuts 16 minutes ago Rival demonstrations are taking place in Venezuela in response to calls by opposition leader Juan Guaidó and President Nicolás Maduro. Supportes of Venezuela's President Nicolas Maduro and Venezuelan Bolivarian militia Photo: AFP In the capital Caracas, some supporters of Mr Guaidó clashed with police who responded with pepper spr…	[{'type': 'Location', 'start': 312, 'end': 319, 'text': 'Caracas'}, {'type': 'Protesters', 'start': 326, 'end': 349, 'text': 'supporters of Mr Guaidó'}, {'type': 'Casualties and Losses', 'start': 350, 'end': 401, 'text': 'clashed with police who responded with pepper spray'}, {'type': 'Date', 'start': 517, 'end': 525, 'text': 'Saturday'}, {'type': 'Reason for protest', 'start': 544, 'end': 565, '…
5c859fc6d61c8715420cb0ae	Protest_Online Condemnation	CARACAS, Venezuela - The Venezuelan opposition and government loyalists held rival demonstrations in Caracas on Saturday, as both sides prepared for what some fear could be a protracted power struggle. The rallies unfolded as power and communications failures continued to hit Venezuela, intensifying the hardship of a country paralyzed by economic and political crisis. The blackouts heightened ten…	[{'type': 'Location', 'start': 0, 'end': 18, 'text': 'CARACAS, Venezuela'}, {'type': 'Protesters', 'start': 21, 'end': 71, 'text': 'The Venezuelan opposition and government loyalists'}, {'type': 'Date', 'start': 112, 'end': 120, 'text': 'Saturday'}, {'type': 'Reason for protest', 'start': 396, 'end': 523, 'text': 'tension between the bitterly divided factions, which accused each other of being re…
5c85ca899f2a1379dc27939b	Protest_Online Condemnation	Lucknow: Students, professors and littérateurs staged a protest near GPO park on Sunday pledging support to Lucknow University Dalit Professor Ravi Ka. LU students, faculty back Dalit prof in award row LU students, faculty back Dalit prof in award row TNN | Mar 11, 2019, 04:58 IST LU students and teachers during a protest near GPO park on Sunday Lucknow: Students, professors and littérateurs stag…	[{'type': 'Location', 'start': 0, 'end': 7, 'text': 'Lucknow'}, {'type': 'Protesters', 'start': 9, 'end': 46, 'text': 'Students, professors and littérateurs'}, {'type': 'Date', 'start': 81, 'end': 87, 'text': 'Sunday'}, {'type': 'Reason for protest', 'start': 436, 'end': 634, 'text': 'pledging support to Lucknow University Dalit Professor Ravi Kant whose was deprived of a literary award over his …
5c85a0619f2a1379dc2564f6	Protest_Online Condemnation	AMMAN (REUTERS) - Hundreds of Syrians in the southern city of Deraa protested on Sunday (March 10) at the erection of a new statue of President Bashar al-Assad's late father, nearly eight years after the original was toppled at the outbreak of Syria's civil war.. Read more at straitstimes.com. The Straits Times New Assad statue triggers protest in cradle of Syrian revolt Published http://str.sg/o…	[{'type': 'Protesters', 'start': 18, 'end': 37, 'text': 'Hundreds of Syrians'}, {'type': 'Location', 'start': 45, 'end': 67, 'text': 'southern city of Deraa'}, {'type': 'Date', 'start': 81, 'end': 98, 'text': 'Sunday (March 10)'}, {'type': 'Reason for protest', 'start': 106, 'end': 173, 'text': "erection of a new statue of President Bashar al-Assad's late father"}, {'type': 'Method', 'start': 704…
5c8b35989f2a1379dc87b64f	Protest_Online Condemnation	Students in more than 1,000 cities worldwide are planning to skip class Friday in protest over their governments' failure to act against global warming. Students worldwide skip class to demand action on climate | Charlotte Observer Students worldwide skip class to demand action on climate By FRANK JORDANS Associated Press ORDER REPRINT → March 15, 2019 12:37 AM Several thousand schoolchildren tak…	[{'type': 'Protesters', 'start': 0, 'end': 44, 'text': 'Students in more than 1,000 cities worldwide'}, {'type': 'Method', 'start': 61, 'end': 71, 'text': 'skip class'}, {'type': 'Date', 'start': 72, 'end': 78, 'text': 'Friday'}, {'type': 'Reason for protest', 'start': 90, 'end': 151, 'text': "over their governments' failure to act against global warming"}, {'type': 'Government Reaction', 'start'…
5c96c7649f2a1335cf0bed4e	Protest_Online Condemnation	Hundreds Of Thousands Protest In London To Demand New Brexit Vote Protesters swamped London demanding another vote on EU membership amid political paralysis over Brexit. London: Hundreds of thousands of protesters swamped London on Saturday demanding another referendum on EU membership amid political paralysis over Brexit, in one of the country's biggest protests in decades. Organisers said about…	[{'type': 'Protesters', 'start': 394, 'end': 416, 'text': 'about a million people'}, {'type': 'Location', 'start': 33, 'end': 39, 'text': 'London'}, {'type': 'Date', 'start': 229, 'end': 240, 'text': 'on Saturday'}, {'type': 'Reason for protest', 'start': 241, 'end': 323, 'text': 'demanding another referendum on EU membership amid political paralysis over Brexit'}, {'type': 'Method', 'start': 642…
5c989a399f2a1329b9c06bb7	Protest_Online Condemnation	As expected, people took to the streets in the EU this week to protest the EU Copyright Directive and the censorship filters of Article 13 and the snippet tax in Article 11. Most of the protests took place in Germany, where reports are that over... Huge Protests Across Europe Protest Article 13; Politician Lies And Claims They Were Paid To Be There from the not-bots dept Mon, Mar 25th 2019 12:28a…	[{'type': 'Reason for protest', 'start': 71, 'end': 172, 'text': 'the EU Copyright Directive and the censorship filters of Article 13 and the snippet tax in Article 11'}, {'type': 'Location', 'start': 263, 'end': 276, 'text': 'Across Europe'}, {'type': 'Location', 'start': 625, 'end': 632, 'text': 'Germany'}, {'type': 'Protesters', 'start': 657, 'end': 680, 'text': 'over 150,000 protesters'}, {'t…
5c9ea80d9f2a137c4de14636	Protest_Online Condemnation	Angry over Brexit delay, Leave supporters march through London By Andrew MacAskill and Andrew R.C. Marshall Pro-Brexit protesters take part in the March to Leave demonstration, in London, Britain March 29, 2019. REUTERS/Toby Melville LONDON (Reuters) - Thousands of people opposed to Britain delay... Angry over Brexit delay, 'Leave' supporters march through London Angry over Brexit delay, 'Leave' …	[{'type': 'Reason for protest', 'start': 11, 'end': 23, 'text': 'Brexit delay'}, {'type': 'Location', 'start': 56, 'end': 62, 'text': 'London'}, {'type': 'Protesters', 'start': 253, 'end': 272, 'text': 'Thousands of people'}, {'type': 'Method', 'start': 410, 'end': 430, 'text': 'march through London'}, {'type': 'Date', 'start': 741, 'end': 747, 'text': 'Friday'}, {'type': 'Reason for protest', 's…
5ca231339f2a137c4d11a5fa	Protest_Online Condemnation	Anti-Brexit campaigners protested at six different points of the border between Northern Ireland and Ireland, fearing a return of customs checks could risk peace, jobs and their way of life. Rough cut (no reporter narration).} Mock customs point set up at anti-Brexit Ireland border protest Sunday, March 31, 2019 - 00:52 Anti-Brexit campaigners protested at six different points of the border betwe…	[{'type': 'Protesters', 'start': 0, 'end': 23, 'text': 'Anti-Brexit campaigners'}, {'type': 'Location', 'start': 34, 'end': 108, 'text': 'at six different points of the border between Northern Ireland and Ireland'}, {'type': 'Reason for protest', 'start': 110, 'end': 189, 'text': 'fearing a return of customs checks could risk peace, jobs and their way of life'}, {'type': 'Date', 'start': 291, 'en…
5ca2bdd4d61c8706f2867c2a	Protest_Online Condemnation	A coalition of progressive grassroots groups is planning nationwide protests to raise awareness of Mueller report information that might not be made public. Politics News Progressive groups plan nationwide protests over Mueller report release A coalition of grassroots groups are organizing activists to raise awareness over information that might be kept out of any eventual release. Attorney Gener…	[{'type': 'Protesters', 'start': 2, 'end': 44, 'text': 'coalition of progressive grassroots groups'}, {'type': 'Date', 'start': 1172, 'end': 1179, 'text': 'April 4'}, {'type': 'Reason for protest', 'start': 844, 'end': 1018, 'text': 'Attorney General William Barr’s expected failure to meet an April 2 deadline set by House Democrats to release Special Counsel Robert Mueller’s full Russia report to…
5ca939add61c8706f2e07f83	Protest_Online Condemnation	Venezuelans protest as Guaido declares 'definitive' escalation Today at 1:01 AM Tell your friends Venezuelan opposition leader Juan Guaido on Saturday launched what he promises will be a "definitive" escalation of pressure to force the country's embattled leftist leader from office. 6 See gallery Addressing a giant anti-government rally in Caracas, Guaido -- whose claim to be interim president is…	[{'type': 'Protesters', 'start': 0, 'end': 11, 'text': 'Venezuelans'}, {'type': 'Reason for protest', 'start': 23, 'end': 62, 'text': "Guaido declares 'definitive' escalation"}, {'type': 'Date', 'start': 63, 'end': 68, 'text': 'Today'}, {'type': 'Reason for protest', 'start': 223, 'end': 282, 'text': "to force the country's embattled leftist leader from office"}]
5ca979b29f2a137c4d7b8d33	Protest_Online Condemnation	Anti -government protests continue to rock Serbia Download Several thousand people took to the streets of Belgrade on Saturday in an ongoing protest against Serbian President Aleksandar Vucic and his government. The protest started in front of the Serbian parliament. From there, protesters marched to the City Assembly. On their way, opposition leaders together with protesters removed the construc…	[{'type': 'Method', 'start': 83, 'end': 102, 'text': 'took to the streets'}, {'type': 'Location', 'start': 106, 'end': 114, 'text': 'Belgrade'}, {'type': 'Date', 'start': 118, 'end': 126, 'text': 'Saturday'}, {'type': 'Reason for protest', 'start': 149, 'end': 210, 'text': 'against Serbian President Aleksandar Vucic and his government'}, {'type': 'Method', 'start': 212, 'end': 467, 'text': 'The p…
5cb189ae9f2a137c4df48f00	Protest_Online Condemnation	A grassroots group is protesting against AB 700, a bill introduced by Assemblywoman Laura Friedman that would, the group states, block information on taxpayer-funded animal research and make it more difficult to conduct records requests. Protesters brave windy conditions to protest Laura Friedman’s bill about animal research By Anthony Clark Carpio Apr 12, 2019 | 4:45 PM Emek Echo, of Los Angeles…	[{'type': 'Reason for protest', 'start': 33, 'end': 236, 'text': 'against AB 700, a bill introduced by Assemblywoman Laura Friedman that would, the group states, block information on taxpayer-funded animal research and make it more difficult to conduct records requests'}, {'type': 'Date', 'start': 548, 'end': 573, 'text': 'Wednesday, April 10, 2019'}, {'type': 'Protesters', 'start': 605, 'end': 6…
5cb38c81d61c8736585d5d35	Protest_Online Condemnation	Thousands of anti-government protesters gathered in Belgrade on Saturday to press demands for an end to the rule of President Aleksandar Vucic and ... Thousands rally in Belgrade to protest against Serbian president Toggle share menu Thousands rally in Belgrade to protest against Serbian president close breaking news World Thousands rally in Belgrade to protest against Serbian president Demonstra…	[{'type': 'Protesters', 'start': 0, 'end': 39, 'text': 'Thousands of anti-government protesters'}, {'type': 'Location', 'start': 52, 'end': 60, 'text': 'Belgrade'}, {'type': 'Date', 'start': 569, 'end': 583, 'text': 'April 13, 2019'}, {'type': 'Reason for protest', 'start': 823, 'end': 969, 'text': 'to press demands for an end to the rule of President Aleksandar Vucic and his Progressive Party, g…
5d5b013e9f2a13691205a9ae	Other	All along the watchtower and the follies of historyThe ultimate American imperial dream is to engineer a Chinese vassal state There must be some kind of way outta here Said the joker to the thief There's too much confusion I can't get no relief Business men, they drink my wine Plowmen dig my... © Bruno Morandi, Robert Harding Heritage/AFP Bayon temple, Angkor World Heritage site in Siem Reap, nor…	[]
[truncated: 1,632 more rows]
