# Supplementary material for: Closed-domain event extraction for hard news event monitoring: a systematic study
Source: PeerJ Comput Sci. 2024 Oct 10;10:e2355. doi: 10.7717/peerj-cs.2355 (PMC11623237; doi:10.7717/peerj-cs.2355)
Supplement: Supplemental Information 2 [file peerj-cs-10-2355-s002.zip › ashnee/ashnee_url.csv]

document_id	url
5c2aa9251cce412bd7fbec07	https://www.thesouthafrican.com/free-daily-horoscope-celeb-gossip-and-lucky-numbers-for-1-january-2019/
5c2d38661cce412bd71c0ca9	https://www.thrillist.com/news/nation/how-to-stream-college-football-bowl-games-rose-bowl-2019
5c2aa13ed61c87046439ca1b	http://newsroom.ameriprise.com/commentary/take-hike-2018.htm
5c2bf82cd61c87046448395f	https://www.thesouthafrican.com/free-daily-horoscope-celeb-gossip-and-lucky-numbers-for-2-january-2019/
5c2c0076d61c8704644885f4	https://www.thetimes.co.uk/article/away-from-political-turmoil-the-shift-to-a-low-carbon-economy-is-under-way-rfgpmvlnr
5c2bf45e1cce412bd70a7505	https://www.inquisitr.com/5230984/scientists-state-that-jetlag-and-personality-clashes-will-be-the-biggest-difficulties-in-traveling-to-mars/
5c2c017f1cce412bd70af63f	https://www.forexlive.com/news/!/singapore-q4-gdp-16-qq-annualised-expected-36-20190102
5c2c02c71cce412bd70b04fa	https://www.theguardian.com/world/2019/jan/02/indian-women-form-620km-human-chain-in-support-of-lifting-of-temple-ban
5c2d44ea1cce412bd71cb17e	https://www.dailymail.co.uk/tvshowbiz/article-6549889/Jersey-Shores-Ronnie-Ortiz-Magro-Jen-Harley-break-huge-New-Years-Eve-blow-out.html
5c2d4bdc1cce412bd71d110d	https://www.almasdarnews.com/article/hts-storms-strategic-rebel-held-city-in-northeast-idlib/
5c2d44e7d61c87046459c422	https://www.dailymail.co.uk/sport/football/article-6549977/Crystal-Palace-boss-Roy-Hodgson-lookout-striker-collapse-Dominic-Solanke-loan-deal.html
5c2d46d4d61c87046459dfe6	https://www.digitaltrends.com/home/florida-whirlpool-refrigerator-exploson/
5c2f1369d61c87046472b296	http://thenationonlineng.net/looking-beyond-2019-elections/
5c2ea352d61c8704646dbbd8	https://www.thetimes.co.uk/article/what-2019-has-in-store-for-house-prices-l78d8wd7h
5c316612d61c87046490db8e	https://www.latimes.com/socal/daily-pilot/tn-dpt-me-hb-boat-rescue-20190103-story.html
5c2e9d20d61c8704646d7725	https://nypost.com/2019/01/03/survivors-furious-netflix-film-used-real-footage-from-deadly-train-crash/
5c304d4dd61c87046483c0ec	http://thenationonlineng.net/and-the-beat-goes-on-4/
5c300c2c1cce412bd745a270	https://www.operationsports.com/college-football-mod-19-for-madden-nfl-19-pc-interview/
5c301f81d61c87046481f751	https://www.theguardian.com/australia-news/2019/jan/05/victoria-fires-rage-on-but-temperature-drop-brings-some-relief
5c2fe7541cce412bd743e769	https://indianexpress.com/article/north-east-india/meghalaya/miners-trapped-in-meghalaya-lack-of-blueprint-seepage-hampering-rescue-centre-tells-supreme-court-5524065/
5c31cc8b1cce412bd75a86fb	https://timesofindia.indiatimes.com/city/navi-mumbai/truck-falls-on-3-cars-on-pune-expressway-3-women-among-4-dead/articleshow/67390558.cms
5c2fe8c61cce412bd743f9a3	https://www.foxnews.com/world/fire-in-escape-room-in-poland-kills-multiple-teens-injures-one-police-say
5c2ff2e41cce412bd74476fc	https://www.dailymail.co.uk/news/article-6559333/PICTURED-Five-children-killed-church-van-crash-way-Disney-World.html
5c3148c51cce412bd754cfd8	https://www.thetimes.co.uk/article/cautious-housebuyers-add-to-taylor-wimpey-woes-xgktd59dc
5c3148c31cce412bd754cfac	https://www.thetimes.co.uk/article/irish-property-price-guide-2019-dublin-housing-market-is-at-a-cliffhanger-and-the-end-is-a-mystery-dkx20k83d
5c313ea21cce412bd754675d	https://www.bbc.com/news/world-europe-46772500
5c31484e1cce412bd754cb10	http://volcano.oregonstate.edu/book/export/html/385
5c31490c1cce412bd754d2c6	https://www.dailymail.co.uk/news/article-6561287/Pictured-Four-teenage-classmates-killed-horrific-blaze-broke-Escape-Room.html
5c3145aed61c8704648fa91a	https://www.forbes.com/sites/rajindertumber/2019/01/05/cyber-attacks-igniting-the-next-recession/
5c33ec57d61c872572256b7d	//www.mmafighting.com/2019/1/7/18172547/mike-winkeljohn-harder-kicks-were-key-to-jon-jones-win-over-alexander-gustafsson
5c33de72d61c8725722483d3	https://heavy.com/streaming/2019/01/alabama-clemson-national-championship-live-stream/
5c337c51d61c8725721d38e9	https://news.mb.com.ph/2019/01/08/the-warming-political-season/
5c3537e61cce417f7bd41d20	https://www.dailymail.co.uk/sport/othersports/article-6571057/The-Ian-Wooldridge-Award-Sportsmail-reporters-picks.html
5c4926bed61c87609cd8f77a	http://theconversation.com/the-oscars-what-you-may-have-missed-in-roma-109330
5c3681d4d61c875fa6d5110b	https://www.foxnews.com/us/amazon-ceo-jeff-bezos-has-been-seeing-former-tv-anchor-lauren-sanchez
5c368a321cce417f7be9b906	https://www.dailymail.co.uk/tvshowbiz/article-6575075/Bailee-Madison-splits-YouTube-star-boyfriend-Alex-Lange-two-years.html
5c363fb6d61c875fa6d105cd	https://www.bloomberg.com/news/articles/2019-01-09/vegan-sausage-roll-maker-is-rare-bright-spot-in-u-k-retail
5c37d0c5d61c873ab2ae071f	http://thenationonlineng.net/foundations-national-productivity/
5c37d2ed1cce4106fbf1e2a7	https://www.reuters.com/article/us-argentina-protests-idUSKCN1P42VE
5c37d590d61c873ab2ae51a5	https://www.dailymail.co.uk/health/article-6579409/Drug-overdose-deaths-rocketing-middle-aged-women-Rate-shot-500-2000.html
5c37ea62d61c873ab2af8537	https://electrek.co/2019/01/10/best-of-ces-harley-davidson-livewire-swagtron-swagcycle-2/
5c3924a2d61c872ca5d02b92	https://venturebeat.com/2019/01/11/nvidia-opens-robotics-research-lab-in-seattle/
5c39364b1cce41102d41ae90	https://www.thetimes.co.uk/article/teachers-to-face-ballot-on-national-strike-action-as-pay-offer-is-rejected-07g9mtxcv
5c38c916d61c872ca5c977b6	http://www.globaltimes.cn/content/1135472.shtml
5c39243c1cce41102d40a149	https://www.dailymail.co.uk/news/article-6583357/Seven-people-taken-hospital-Stagecoach-bus-crashes-bridge-Highlands.html
5c3a851fd61c8770556fea31	https://www.nytimes.com/2019/01/12/us/alex-jones-infowars-lawsuit.html
5c3a76661cce41757dc1e258	https://www.nzherald.co.nz/nz/news/article.cfm?c_id=1&objectid=12189550
5c3a83381cce41757dc28342	https://www.thesun.co.uk/sport/football/8181371/arsenal-denis-suarez-barcelona-talks-monday/
5c3cce031cce41757de39852	https://www.sott.net/article/404919-Trump-threatens-to-economically-devastate-Turkey-if-it-attacks-Kurds-amid-US-withdrawal-from-Syria
5c3bc829d61c8770558071e9	https://www.dailymail.co.uk/tvshowbiz/article-6587637/Critics-Choice-2019-Best-dressed-stars-arrive-red-carpet.html
5c3bd81ed61c877055812a33	https://www.nytimes.com/2019/01/13/business/media/democrats-disinformation-election-interference.html
5c3bcbf6d61c877055809f61	https://www.bbc.com/news/blogs-the-papers-46859020
5c3d261a1cce41757de943d7	https://www.nzherald.co.nz/lifestyle/news/article.cfm?c_id=6&objectid=12190602
5c3d2cc1d61c87705596c74e	https://www.bostonglobe.com/business/2019/01/14/all-sales-final-sears-may-soon-join-ranks-these-departed-retail-outlets/7pC7pKgoMST4FVNSm2zkGN/story.html
5c3d1f91d61c877055961cab	https://www.change.org/p/australian-minister-of-the-environment-save-moreton-bay-stop-toondah-harbour-development
5c3e630bd61c87650d41be71	https://city-press.news24.com/Voices/the-ancs-sludge-can-be-smelt-as-far-away-as-dubai-can-cyril-clean-it-20190115
5c3e630cd61c87650d41be9b	https://city-press.news24.com/Business/yet-again-the-taxpayer-will-bear-the-burden-20190116
5c3e6d421cce417f32046edf	https://www.pymnts.com/news/international/2019/brexit-vote-uk-parliament-fintech/
5c3e6a0ad61c87650d422b0e	https://www.vice.com/en_us/article/8xpwxa/the-typical-black-family-may-have-zero-wealth-by-the-end-of-this-century
5c3fb99cd61c87609c20166e	https://www.buzzfeed.com/ginarushton/schapelle-corby-10-year-challenge-instagram
5c4011efd61c87609c2480e6	https://nationalpost.com/news/canada/canadian-mining-employee-kidnapped-in-northern-burkina-faso-local-officials
5c3f49fb1cce4174c5209665	https://thediplomat.com/2019/01/singapore-new-zealand-defense-ties-in-focus-with-military-exercise/
5c3fbf831cce413eaec73267	https://www.dailymail.co.uk/tvshowbiz/article-6600511/Schapelle-Corby-wins-10YearChallenge-shares-flashback-photo-prison.html
5c416e23d61c87609c382dc1	https://townhall.com/columnists/katieyoder/2019/01/18/the-march-for-life-is-also-a-womens-march-n2539246
5c4118c5d61c87609c359e67	https://www.nbcnews.com/politics/politics-news/steve-king-s-iowa-constituents-split-support-after-racist-comments-n960026
5c410fc8d61c87609c353c36	https://www.reuters.com/article/investment-mutualfunds-lipper-idUSL1N1ZH1Y8
5c42aea2d61c87609c548188	https://www.fool.com/news/2019/01/18/drop-in-consumer-sentiment-shows-us-bracing-for-re.aspx
5c428162d61c87609c51d38d	https://www.latimes.com/socal/burbank-leader/news/tn-blr-me-animaniacs-burbank-cancel-20190118-story.html
5c426a50d61c87609c503174	https://www.almasdarnews.com/article/turkish-army-attacks-syrian-kurds-in-northern-aleppo/
5c447137d61c87609c72ea52	https://www.timesofmalta.com/articles/view/20190120/business-news/malta-our-growth.699717
5c43be44d61c87609c67ba05	https://www.thetimes.co.uk/article/wages-growth-powers-ahead-cz39mbxkj
5c52731809b1494b67193486	https://www.timeslive.co.za/sunday-times/business/2019-01-20-edcon-closing-in-on-rescue-package-says-upbeat-pattison/
5c43ad2cd61c87609c66c25f	https://www.smh.com.au/world/europe/more-than-100-migrants-missing-after-dinghy-sinks-in-mediterranean-20190120-p50sgr.html
5c43af8fd61c87609c66e549	https://www.independent.co.uk/news/world/africa/mediterranean-sea-deaths-libya-refugees-italy-people-smugglers-morocco-missing-a8736776.html
5c434f42d61c87609c604329	https://www.channelnewsasia.com/news/world/-we-have-had-enough--say-hungarians-rallying-against-pm-orban-11144150
5c434c95d61c87609c6015d0	https://www.manilatimes.net/should-you-shut-down-facebook/498775/
5c4500c4d61c87609c7c77cc	https://www.theglobeandmail.com/world/article-private-rescue-boat-with-migrants-rescued-off-libya-looks-for-port-to/
5c450322d61c87609c7c96da	https://uk.reuters.com/article/uk-japan-economy-tankan/japan-manufacturers-mood-slips-to-two-year-low-reuters-tankan-idUKKCN1PE0X2
5c4508b3d61c87609c7ce6d7	https://www.businesswire.com/news/home/20190120005024/en/Nations-Acquires-Sector-Apparel-Leading-Esports-Apparel
5c4569c5d61c87609c827d0e	https://www.cbc.ca/news/world/mexico-pipeline-explosion-1.4985817
5c4cc219d61c87609c280d74	http://vk.ovg.ox.ac.uk/pcv
5c4656bcd61c87609c9bc136	https://uk.reuters.com/article/uk-southkorea-economy-gdp/south-korea-quarter-four-gdp-marks-fastest-growth-in-three-quarters-on-government-spending-lift-idUKKCN1PF28L
5c466220d61c87609c9c7a3e	https://deadline.com/2019/01/mayor-eric-garcetti-teacher-strike-lausd-utla-negotiatons-1202538923/
5c4658e9d61c87609c9beac4	https://www.dailymail.co.uk/news/article-6617307/Air-sea-search-launched-light-aircraft-two-board-goes-missing-Channel-Islands.html
5c47a9c0d61c87609cb85ace	https://www.indiewire.com/2019/01/roma-could-be-first-foreign-language-oscar-winner-best-picture-1202029190/
5c48f4a0d61c87609cd52b32	https://www.dailymail.co.uk/sciencetech/article-6625253/Sea-cucumbers-bodies-water-sucking-anus.html
5c48f9a8d61c87609cd58ef7	https://www.chron.com/news/houston-texas/texas/article/Hundreds-converge-on-Houston-intersection-protest-13556477.php
5c48ff37d61c87609cd5e924	https://www.dailymail.co.uk/health/article-6624081/Low-risk-cancers-renamed-indolent-oncologist-urges.html
5c4a6603d61c87609cf6aa78	https://www.scmp.com/magazines/post-magazine/short-reads/article/2183474/when-new-hong-kong-country-club-welcomed-women
5c4bdafad61c87609c1717c3	https://slate.com/news-and-politics/2019/01/venezuela-maduro-survives-guaido.html
5c4b9e5ad61c87609c134167	https://www.theglobeandmail.com/business/article-venezuelan-crisis-buoys-prospects-for-canadian-heavy-crude-oil/
5c4cede4d61c87609c2abd0a	https://www.breakingnews.ie/world/yellow-vest-protests-keep-pressure-on-french-president-900355.html
5c4cef4ed61c87609c2ad96e	https://www.dailymail.co.uk/news/article-6636051/Shocking-moment-Russian-nuclear-capable-bomber-crashes-fireball.html
5c4cf12ad61c87609c2af775	https://uproxx.com/dimemag/lebron-james-lakers-injury-update-practice-groin/
5c52456209b1494b67151842	https://www.timeslive.co.za/sunday-times/sport/2019-01-27-athletics-bombshell/
5c4e3c78d61c87609c420ab9	https://www.smh.com.au/business/markets/no-one-has-a-clue-except-the-person-who-pressed-the-wrong-button-a-history-of-some-of-the-worst-fat-finger-trades-20190128-p50u0t.html
5c4e41a1d61c87609c4262be	https://forum.thaivisa.com/topic/1080999-as-nations-turn-on-maduro%C2%A0venezuela%C2%A0leader-parades-with-military/
5c4e489ad61c87609c42d02b	https://www.bbc.com/news/blogs-the-papers-47024068
5c4e4634d61c87609c42a73d	https://indianexpress.com/article/cities/mumbai/two-children-dead-in-road-accident-in-palghar-5557418/
5c4fb8ebd61c87609c635866	https://www.oregonlive.com/health/2019/01/measles-outbreak-tips-how-to-protect-infants.html
5c4f8e9ed61c87609c6050dd	https://www.dailymail.co.uk/news/article-6641865/Motor-scooter-rider-passenger-killed-horror-crash-hit-bus-car.html
5c54883cd61c876dc602a2b0	https://www.thermofisher.com/blog/microscopy/cryo-em-helps-researchers-study-the-ebola-virus-at-near-atomic-resolution/
5c4f2bcdd61c87609c575a4d	https://thediplomat.com/2019/01/tajikistan-2020-what-to-watch-as-tajikistan-approaches-an-election-year/
5c521f6609b1494b671180ff	https://townhall.com/columnists/rachelmarsden/2019/01/30/after-middle-east-defeats-neocon-retreads-look-to-venezuela-for-an-easy-win-n2540437
5c51023ed61c87609c8187f7	https://www.theguardian.com/business/grogonomics/2019/jan/30/scott-morrisons-hint-at-a-recession-under-labor-is-part-of-the-usual-shtick-before-an-election
5c50e352d61c87609c7f2ab3	https://www.channel3000.com/news/list-closures-cancellations-due-to-extreme-cold/994236003
5c52e55dd61c876dc6e7e8ed	https://www.kentonline.co.uk/whitstable/news/bones-of-six-bodies-buried-in-black-bags-197962/
5c526afe09b1494b671889fa	https://www.scmp.com/news/world/americas/article/2184397/venezuelans-protest-mexico-and-spain-call-talks-and-us-senators
5c523b8f09b1494b6714229e	https://www.dailymail.co.uk/tvshowbiz/article-6650809/Jake-Wood-reveals-Barbara-Windsor-asked-did-happen-diagnosed-Alzheimers.html
5c5b86dfd61c870ff69c6d61	https://patch.com/massachusetts/boston/ma-school-closings-delays-thursday-jan-31
5c539addd61c876dc6f51667	https://www.thetruthaboutguns.com/2019/01/josh-wayner/shot-show-sigs-champion-shooters-and-their-guns/
5c53e0d509b1494b67374542	https://www.thetimes.co.uk/article/miners-can-t-be-trusted-on-safety-37sh0sd9p
5c53498ed61c876dc6f03896	https://www.rappler.com/business/222418-italy-enters-recession-eurozone-equities-falter
5c53b19c09b1494b67349f35	https://www.theepochtimes.com/big-trouble-in-little-china_2785977.html
5c54d20309b1494b6743de6c	https://www.newsbtc.com/2019/02/01/bitcoin-designer-baby/
5c54fda5d61c876dc607c8fb	https://www.theguardian.com/society/2019/feb/02/dickensian-diseases-gout-whooping-cough-and-scarlet-fever-on-rise
5c54d6ebd61c876dc6065e4e	https://finance.nine.com.au/2019/02/02/04/09/brexit-uk-european-union-theresa-may-business-finance-economy-firms
5c552cfd09b1494b6746d482	https://abcnews.go.com/International/wireStory/deadly-brazil-dam-collapse-disaster-waiting-happen-60797060
5c54eae409b1494b6744f126	https://www.twincities.com/2019/02/01/death-toll-from-polar-plunge-tops-25-including-chaska-woman/
5c56220a09b1494b674ff851	https://mashable.com/article/usain-bolt-ties-nfl-record-in-sweatpants/
5c562b00d61c876dc6132010	https://allafrica.com/stories/201902020209.html
5c55de1cd61c876dc610764d	http://www.xinhuanet.com/english/2019-02/03/c_137795628.htm
5c55f24bd61c876dc61134db	https://www.dawn.com/news/1461409
5c562c9b09b1494b67505282	https://www.dailymail.co.uk/sport/article-6661763/American-football-Usain-Sprint-king-Bolt-ties-quickest-NFL-40-yard-dash.html
5c579050d61c876dc61f50e1	https://www.nbcnews.com/news/us-news/two-dead-two-injured-after-plane-crashes-home-california-n966421
5c57805209b1494b675b3c07	https://www.huffingtonpost.com/entry/yorba-linda-california-plane-crash_us_5c576ca0e4b00187b55205b5
5c5785d609b1494b675b69c9	https://www.nytimes.com/video/nyregion/100000006339801/brooklyn-jail-no-heat-video.html
5c599dc309b1494b6771dc3e	https://hightimes.com/health/medical-marijuana/high-folks-cancer-ghost-nick-damelios-past/
5c58d936d61c876dc62e0516	https://www.nbcnews.com/news/us-news/pilot-whose-plane-crashed-california-home-killing-5-was-retired-n966846
5c58d05909b1494b676988e3	https://thehill.com/homenews/administration/428436-judge-delays-manafort-sentencing-to-march-13
5c59be4009b1494b67738b9c	https://www.brookings.edu/blog/fixgov/2019/02/04/what-to-expect-from-the-state-of-the-union/
5c5a2ef809b1494b677826dd	https://www.thetimes.co.uk/article/better-pay-for-nurses-won-t-solve-recruitment-crisis-says-taoiseach-phtpm7btz
5c5a2c6c09b1494b6778248e	https://www.thetimes.co.uk/article/driverless-cars-on-uk-roads-by-end-of-the-year-xnpd5bzs8
5c5a1c1809b1494b67779494	https://www.dallasnews.com/news/haltom-city/2019/02/05/amtrak-train-kills-pedestrian-trinity-railway-express-tracks-haltom-city
5c5a848cd61c876dc63f7eb9	https://www.dailymail.co.uk/news/article-6671773/Sixth-grader-named-Trump-face-White-House-anti-bullying-campaign.html
5c5bde5ed61c870ff6a218a7	http://thenationonlineng.net/apc-cross-river-and-inecs-pick/
5c5b6d6fd61c870ff69aba9d	https://www.dailymail.co.uk/news/article-6675881/Disgusting-moment-commuter-takes-trims-TOE-NAILS-train-Melbourne.html
5c5c8249d61c870ff6b1720c	http://news.byu.edu/news/byu-researchers-find-new-target-pancreatic-cancer-treatment
5c5ccaddd61c870ff6b88c67	https://www.thetimes.co.uk/article/gucci-pulls-890-blackface-jumper-w93pg0qq3
5c5cc74ed61c870ff6b8539a	https://www.thesun.co.uk/sport/8380297/british-racing-flu-outbreak-version-brexit/
5c5d9dc1d61c870ff6c93ed9	https://www.dailymail.co.uk/news/article-6680695/LA-City-Hall-considers-removing-rugs-rat-fleas.html
5c5c861ed61c870ff6b2055c	https://bdnews24.com/bangladesh/2019/02/08/facebook-closes-732-fake-accounts-named-after-hasina
5c5e0d1fd61c870ff6d32c47	http://video.foxnews.com/v/6000113209001/
5c5f5fcbd61c870ff6eb0521	https://www.abc.net.au/news/2019-02-10/us-backed-syrian-force-to-start-final-battle-against-is/10797420
5c5f8923d61c870ff6ed1838	https://abc7news.com/traffic/2-killed-in-wrong-way-crash-on-highway-1-in-pacifica-/5129725/
5c5fdde5d61c870ff6f1c9a8	https://www.mercurynews.com/2019/02/09/musk-visits-europe-as-model-3-teslas-are-readied-for-buyers/
5c60d40cd61c870ff60265b9	https://en.trend.az/world/other/3017451.html
5c60b9c2d61c870ff601067e	https://www.bbc.com/news/uk-politics-47192233
5c60985ad61c870ff6fefd19	https://sputniknews.com/latam/201902101072296736-venezuela-military-exercise-launched/
5c615fb2d61c870ff60c8fec	https://www.itv.com/news/2019-02-10/women-at-risk-of-breast-cancer-should-be-screened-in-their-thirties/
5c633e529f2a131dc3b257cd	https://www.sott.net/article/407096-Soros-to-Europe-Please-wake-up
5c60c094d61c870ff601638d	https://www.dailystar.co.uk/news/world-news/758643/mh370-news-malaysia-airlines-flight-eyewitness-cover-up-indonesia-crash
5c620f33d61c870ff61c9fdc	https://www.thetimes.co.uk/article/nurses-suspend-three-further-days-of-strikes-kdqs8v70d
5c62070bd61c870ff61c2477	https://www.straitstimes.com/world/middle-east/teheran-taunts-us-as-it-marks-iran-revolutions-40th-anniversary
5c62054ed61c870ff61c0aea	https://www.dailymail.co.uk/health/article-6693131/Dementia-Wed-not-know-cousins-reveal-theyve-decided-not-tested.html
5c621827d61c870ff61d446e	https://www.theguardian.com/us-news/2019/feb/11/snow-hawaii-maui-seattle-winter-storm
5c620a3dd61c870ff61c5b55	https://www.dailymail.co.uk/news/article-6693333/The-real-reason-plane-denied-landing-permission-China.html
5c6310ac9f2a131dc3ad5a5a	https://news.mb.com.ph/2019/02/13/why-vote-the-same-people-and-expect-different-results/
5c637408d61c870ff6369ecd	https://www.pbs.org/newshour/show/in-venezuela-protests-over-aid-mount-amid-humanitarian-and-political-crises
5c636b2ad61c870ff63568ce	https://www.dailymail.co.uk/news/article-6697311/MH370-conspiracy-theory-challenged-cousin-pilot-admits-mysterious-phone-call.html
5c653a299f2a131dc3e1a517	https://apnews.com/fbc53924ea124d688a7d41d112be758b
5c64b7149f2a131dc3d6dfa8	https://www.sfgate.com/news/world/article/Bus-overturns-in-North-Macedonia-killing-13-13613918.php
5c64b2459f2a131dc3d67c87	https://www.chron.com/news/world/article/Bus-overturns-in-North-Macedonia-killing-13-13613918.php
5c64ac1b9f2a131dc3d615e2	https://www.dailymail.co.uk/news/article-6701791/Dashcam-footage-shows-horror-crash-Warburton-Highway-Launching-Place-east-Melbourne.html
5c64d3ef9f2a131dc3d8d0d1	https://www.pulse.com.gh/news/world/13-killed-in-bus-accident-in-north-macedonia-minister/nrv2rew
5c64e22cd61c870ff653f929	https://www.breitbart.com/national-security/2019/02/13/venezuelan-priests-protest-against-maduro-regime-while-pope-remains-neutral/
5c65cc689f2a131dc3eb8974	https://news.mb.com.ph/2019/02/15/dengue-cases-spike-amid-measles-outbreak/
5c65b84a9f2a131dc3ea6cc5	https://www.stuff.co.nz/travel/travel-troubles/110612531/vape-pen-causes-fire-as-passengers-board-us-plane
5c65926dd61c870ff660fcba	https://asia.nikkei.com/Business/Companies/Hanjin-s-Subic-shipyard-to-close-in-blow-to-white-knight-search
5c77c836d61c873acbda49d8	https://www.horoscope.com/article/march-2019-horoscope/
5c7801b69f2a13375d6a7f04	https://wayne.academicworks.com
5c796ba9d61c873acbefc492	https://www.hollywoodreporter.com/news/jussie-smollett-case-brothers-involved-have-tremendous-regret-1191684
5c7958a39f2a13375d7cabaf	https://content.govdelivery.com/accounts/FLFFWCC/bulletins/2336424
5c7963e5d61c873acbef2133	https://fineartamerica.com/featured/aldeyjarfoss-waterfall-iceland-joan-carroll.html
5c71b65e9f2a1337bafd4c0f	https://www.dw.com/en/france-15th-yellow-vest-protests-see-thousands-on-the-streets/a-47660782
5c6af612d61c8714769073f0	https://www.bbc.com/news/uk-scotland-north-east-orkney-shetland-46776566
5c6bcd789f2a137ee6bfd440	https://www.cnet.com/news/golden-globes-2019-macaulay-culkin-live-tweets-seeing-brother-on-show/
5cd5896a9f2a1356d8721f16	//en.unesco.org/courier/2019-1/delivering-water-security-changing-world
5ce3ab079f2a1379393d17cf	https://www.prnewswire.com/news-releases/storr-launches-new-marketplace-to-democratize-retail-300779096.html
5c673ed99f2a137ee6889a9e	https://about.zoosk.com/en/blog/success-stories/congratulations-maddie-tyler-georgia/
5c8698f7d61c8715421c1ec7	https://london.ctvnews.ca/photo-galleries/fire-in-kincardine-1.4331005
5c7263e69f2a1337ba01fc50	https://www.bbc.com/news/uk-england-46946333
5c923cc2d61c875514b7d664	https://www.prnewswire.com/news-releases/australian-patient-treated-with-dc-bead-lumi-tm-the-first-commercially-available-radiopaque-drug-eluting-bead-817642477.html
5c7f784b9f2a1351e2946f03	https://www.forbes.com/sites/theyec/2019/01/22/third-party-vendors-set-up-a-branded-online-store-of-your-own/
5c6f0a83d61c8702698b98d2	https://www.bbc.com/news/uk-england-south-yorkshire-46958696
5c68af5e9f2a137ee69a7eb6	https://www.forbes.com/sites/michaeltnietzel/2019/01/24/top-colleges-and-the-pell-student-part-ii/
5c6b4744d61c871476947436	https://www.theguardian.com/business/2019/jan/24/did-you-work-for-a-uk-high-street-chain-that-has-closed
5c7c318ed61c873acb0d14dc	https://www.huffpost.com/entry/measles-emergency-washington-state_l_5c506e7fe4b0f43e410b319d
5c809f45d61c876b26e6f6e6	https://clinicaltrials.gov/ct2/show/NCT03825289
5c7403efd61c870269bc5c9b	https://therealdeal.com/issues_articles/the-rent-was-too-damn-high/
5c9c67c9d61c8714ef4f9006	https://www.globalresearch.ca/france-germany-uk-launch-a-new-non-dollar-mechanism-to-trade-with-iran-but-will-it-work/5667156
5c7cbc999f2a13375da2f187	https://utpress.utexas.edu/books/tabolli-cerasuolo-veii
5c6f0a33d61c8702698b9531	https://rtd.rt.com/trailers/where-childhood-died/
5c670c8d9f2a137ee68608ed	https://www.bbc.co.uk/news/blogs-trending-47204326
5c6717f0d61c87147662a582	https://thepointsguy.com/news/southwest-certification-hawaii-flights/
5cc295bfd61c87084dd12ad9	https://yourstory.com/2019/02/actor-manisha-koirala-cancer-bollywood
5cca6abed61c876fcb97f5b5	https://www.daijiworld.com/news/newsDisplay.aspx?newsID=584236
5c774fb2d61c873acbd4e244	https://www.gofundme.com/life-changing-recovery-assist
5c7535739f2a133a4017287c	https://www.imperial.ac.uk/business-school/intelligence/student-blog/my-experience-on-the-imperial-full-time-mba-trip-to-copenhagen/
5c6e70739f2a1337bad6db17	https://jewishnews.timesofisrael.com/labour-qc-involved-in-antisemitism-twitter-dispute/
5c7e2bec9f2a13375db55558	//en.unesco.org/events/international-conference-artificial-intelligence-and-education
5c82e846d61c871542e5fd3d	https://money.usnews.com/investing/news/articles/2019-02-09/ocado-denies-robots-moving-when-firefighters-tackled-warehouse-blaze
5c803cb09f2a1340f8a07c95	https://www.gofundme.com/help-pastor-keasha-fully-recover
5c6a690ed61c871476878c44	https://www.foxnews.com/us/oakland-teachers-announce-strike-over-pay-class-sizes
5c76ccadd61c873acbce93f2	https://www.forbes.com/sites/theyec/2019/02/11/what-business-leaders-can-learn-from-2018s-top-mergers-and-acquisitions/
5c66b7489f2a137ee67fd0d6	https://blogs.timesofisrael.com/opportunity-lost/
5c6ab2bd9f2a137ee6b2b096	https://www.army.mil/article/217321/field_leadership_rehearsals_and_junior_leader_empowerment
5c755fb69f2a133a4019801d	https://ec.europa.eu/clima/policies/innovation-fund_en
5c660ba19f2a137ee6739ba5	https://www.dailymaverick.co.za/opinionista/2019-02-15-mining-rights-ride-roughshod-over-property-rights/
5c7d24e79f2a13375da9141b	https://www.vogue.co.uk/article/lily-rose-depp-armie-hammer-sister-dreamland
5c6880689f2a137ee69868e8	https://qz.com/1549489/the-mars-opportunity-rover-has-officially-ghosted-earth/
5ca4cb8b9f2a137c4d39a4e7	https://www.thehealthsite.com/diseases-conditions/what-is-hiv-and-hcv-co-infection/
5c662a34d61c871476528178	https://www.wsws.org/en/articles/2019/02/14/berl-f14.html
5c667447d61c871476572f20	http://www.ghafla.com/gh/nana-ama-mcbrowns-romantic-message-to-her-hubby-valentines-day/
5c6605d39f2a137ee672e17f	https://www.thesouthafrican.com/free-daily-horoscope-celeb-gossip-and-lucky-numbers-for-15-february-2019/
5c6609869f2a137ee673587f	https://www.dailymail.co.uk/tvshowbiz/article-6706719/Adam-Collard-spent-drunken-night-two-women-hotel-room-dumping-Zara-McDermott.html
5c66100b9f2a137ee674216b	https://www.nzherald.co.nz/nz/news/article.cfm?c_id=1&objectid=12204183
5c6611459f2a137ee674305d	https://www.theguardian.com/society/2019/feb/15/measles-who-warns-cases-have-jumped-50
5c67493c9f2a137ee689138c	https://www.shape.com/lifestyle/mind-and-body/how-lifting-weights-taught-cancer-survivor-love-her-body-again
5c680a269f2a137ee691e326	https://www.dailymail.co.uk/news/article-6711013/Payless-ShoeSource-shutter-remaining-US-stores.html
5c678ab6d61c871476675a1c	https://www.ctvnews.ca/health/measles-outbreak-in-vancouver-with-9-cases-most-linked-to-french-school-1.4299613
5c68b2579f2a137ee69a9dd2	https://www.thetimes.co.uk/article/traveller-targets-lowered-to-let-scotrail-off-the-hook-59c8md03f
5c685dcbd61c87147671b91b	https://www.financialexpress.com/infrastructure/railways/vande-bharat-express-train-number-schedule-fare-timings-menu-delhi-varanasi-train-18/1489885/
5c686c3e9f2a137ee6976c5f	http://www.newindianexpress.com/nation/2019/feb/17/train-18-ready-for-commercial-run-on-sunday-railways-1939720.html
5c68a5a9d61c87147674e9ae	http://www.arabnews.com/node/1453381/world
5c69ed27d61c87147682a1a3	https://www.sfgate.com/news/bayarea/article/Former-President-Obama-Visits-This-Week-For-My-13623939.php
5c69eb1dd61c8714768289f1	https://www.dailymail.co.uk/news/article-6715065/Driver-slams-kangaroo-rear-ended-hit-brakes-avoid-animal.html
5c69f7da9f2a137ee6a9182d	https://www.theglobeandmail.com/canada/article-missionaries-among-the-canadians-heading-home-from-riot-stricken-haiti/
5c6b52c1d61c87147694cd9d	https://www.thetimes.co.uk/article/labour-split-jeremy-corbyn-loyalists-mock-motives-of-tony-blair-tribute-act-xl0zbxrs9
5c6bbf4dd61c87147697c6f3	https://www.bbc.com/news/world-middle-east-47286935
5c6c95249f2a137ee6c8d022	https://www.dailymail.co.uk/news/article-6722861/Tory-Leavers-insist-Plan-C-Brexit-alive-kicking.html
5c6c9509d61c871476a0fa32	https://www.dailymail.co.uk/news/article-6722665/Thousands-demonstrate-against-anti-Semitism-France-following-spike-hate-crimes.html
5c6ca4089f2a137ee6c934b6	https://www.dailymail.co.uk/news/article-6722813/Winter-Storm-Petra-bears-East-Coast-200-million-path.html
5c6ddf8ad61c871476acbbda	https://thehill.com/opinion/international/430854-why-russia-covets-hypersonic-weapons
5c6df1259f2a137ee6d5e0a0	https://www.thetimes.co.uk/article/juncker-accuses-orban-of-using-poster-to-push-migration-lies-jj572rx99
5c6e7cb79f2a1337bad78c20	https://www.eatthis.com/mcdonalds-hours/
5c6de6359f2a137ee6d588f9	https://www.cnn.com/2019/02/20/politics/nato-social-media-influence-report/index.html
5c7097ded61c8702699d1859	https://www.cbc.ca/news/canada/british-columbia/vancouver-coastal-health-confirms-2-new-cases-of-measles-1.5030831
5c7067cd9f2a1337baf0de60	https://sputniknews.com/middleeast/201902221072668639-turkey-moscow-afghan-format/
5c70ba599f2a1337baf3eb30	https://weather.com/storms/tornado/news/2019-02-22-tornado-threat-february
5c7090d69f2a1337baf2951a	https://www.nbcnews.com/nightly-news/video/kindergartner-battling-cancer-gets-a-hero-s-welcome-from-his-classmates-1447056451830
5c71d4579f2a1337bafe3e37	https://www.thesouthafrican.com/free-daily-horoscope-celeb-gossip-and-lucky-numbers-for-24-february-2019/
5c738773d61c870269b6324a	https://www.zerohedge.com/news/2019-02-24/watch-deep-sea-iranian-sub-carry-out-first-cruise-missile-test-launch
5c73235e9f2a1337ba0aa7cd	https://earther.gizmodo.com/huge-storms-sweep-the-south-resulting-in-at-least-thre-1832856382
5c7333e3d61c870269b3b5a2	https://www.nbcnews.com/news/us-news/powerful-winter-storm-leaves-one-dead-dozens-stranded-midwest-n975201
5c748074d61c870269c2245b	https://www.dailymail.co.uk/sciencetech/article-6743707/Low-level-clouds-cover-oceans-disappear-result-rising-CO2.html
5c747c649f2a1337ba1a54da	https://www.vanguardngr.com/2019/02/nsia-luth-centre-rekindles-hope-for-cancer-patients-in-nigeria/
5c747d589f2a1337ba1a5e95	https://www.dailymail.co.uk/news/article-6744489/I-thought-going-killed-Stampedes-McDonalds-KFC-open-school.html
5c75d4eb9f2a13375d4de0bb	https://www.theguardian.com/environment/2019/feb/27/plastics-leading-to-reproductive-problems-for-wildlife
5c75db7ed61c873acbc34f37	https://www.theguardian.com/environment/2019/feb/27/worlds-deepest-waters-ultimate-sink-plastic-waste
5c75cf29d61c873acbc2d6ee	https://www.buzzfeed.com/shylawatson/khloe-kardashian-tristan-thompson-breakup-first-tweet
5c7717b09f2a13375d5e4a15	http://thenationonlineng.net/as-poverty-grinds/
5c76f2ff9f2a13375d5c4753	https://gulfnews.com/world/mena/egypt-says-fight-between-conductors-led-to-train-crash-killing-25-1.1551299173565
5c7779769f2a13375d621040	https://kitchener.ctvnews.ca/video?clipId=1622398
5c7963f4d61c873acbef2d73	https://www.sacbee.com/opinion/op-ed/bill-whalen/article226933884.html
5c7878789f2a13375d71549e	https://www.news.com.au/sport/football/chilling-details-deepen-emiliano-sala-saga/news-story/48d2ff8e78ae74cbcd8201536eadff9d
5c786d329f2a13375d70c6fc	https://www.utahrealestate.com/1583414
5c7884af9f2a13375d71f38e	https://www.gmanetwork.com/news/news/metro/686557/12-hurt-in-makati-elevator-accident/story/
5c786e7e9f2a13375d70e0ea	https://electrek.co/2019/02/28/tesla-is-changes-entire-sales-strategy-makes-sales-online-only-closes-stores-w-layoffs/
5c7aaf96d61c873acbfd30be	https://news.mb.com.ph/2019/03/03/the-blood-moon-biblical-prophecy/
5c80f0e7d61c876b26eda71a	https://timesofindia.indiatimes.com/city/rajkot/3-h1n1-deaths-in-a-day-toll-at-61-in-city/articleshow/68237542.cms
5c7c6c48d61c873acb0fc170	https://www.thetimes.co.uk/article/thousands-of-algerians-protest-against-fifth-term-for-bouteflika-82-dx8hdgdjh
5c7c6dca9f2a13375d9fa44b	https://www.news.com.au/world/middle-east/isis-fighters-put-up-fierce-resistance-to-defend-last-pocket/news-story/dc257ca5499cf4a5c86ebdf24c8f9ac8
5c7c6da1d61c873acb0fcf09	https://www.theglobeandmail.com/world/article-after-decades-of-protests-algerias-president-bouteflika-offers-to/
5c7f05d1d61c87496cc91daa	https://www.nzherald.co.nz/wanganui-chronicle/news/article.cfm?c_id=1503426&objectid=12209253
5c7dbed99f2a13375db11607	https://www.thetimes.co.uk/article/isis-hardcore-surrenders-in-syria-after-pounding-from-above-5jsks8p8f
5c7d788cd61c873acb1d7398	https://www.thehindu.com/opinion/op-ed/another-pilot-another-release/article26431965.ece
5c7dbe08d61c873acb207965	https://patch.com/california/ranchobernardo-4sranch/driver-killed-after-2-vehicles-collide-north-co-intersection
5c7f05b29f2a1351e28edf3a	https://www.dailymail.co.uk/tvshowbiz/article-6775273/Joe-Jonas-jokes-brother-Nick-18-weddings-wife-Priyanka-adding-wont-that.html
5c7f071ed61c87496cc94114	https://www.dailymail.co.uk/tvshowbiz/article-6775071/Lindy-Rama-Ellis-attends-event-ex-husband-Michael-Klim-Desiree-Deravi.html
5c7f134ad61c87496cc9efaa	https://www.thetimes.co.uk/article/brexit-turmoil-is-putting-carmakers-on-death-row-7wbpgrk9w
5c7f10199f2a1351e28f7cd1	https://www.latimes.com/science/sciencenow/la-sci-sn-mars-insight-heat-probe-stuck-20190305-story.html
5c7f070f9f2a1351e28efbd1	https://www.bbc.com/sport/cricket/47463133
5c805f60d61c876b26df2e4b	https://www.dailymail.co.uk/news/article-6779855/Britains-majestic-beauty-spots-contaminated-plastic.html
5c807c729f2a1340f8a71c74	https://youtu.be/6iYlBiGMJyU
5c81c019d61c871542cede88	https://ieo.ucla.edu/events/travel-study-financial-aid-orientation-2/
5c8261eb9f2a1379dcf11017	https://timesofindia.indiatimes.com/city/visakhapatnam/close-shave-for-many-as-bus-hits-van-after-jumping-divider/articleshow/68310005.cms
5c81acca9f2a1379dce33f23	https://hollywoodlife.com/2019/03/07/bethenny-frankel-jason-hoppy-custody-fight-sole-physical-legal/
5c81abfdd61c871542ce581e	https://www.reuters.com/article/us-womens-day-idUSKCN1QO2TP
5c82a056d61c871542e08d5e	https://www.rappler.com/nation/225297-surigao-del-norte-earthquake-march-8-2019
5c8457b69f2a1379dc11f23d	https://www.thetimes.co.uk/article/first-they-flogged-risky-investments-now-they-drum-up-mis-selling-claims-t7pnnpv6r
5c844dd7d61c871542f98e34	https://www.radionz.co.nz/news/world/384368/venezuela-braces-for-rival-protests-amid-power-cuts
5c84881e9f2a1379dc14642a	https://www.tribuneindia.com/news/society/peppered-with-history/740557.html
5c859fc6d61c8715420cb0ae	https://www.sfgate.com/world/article/More-blackouts-hit-Venezuela-as-opposition-13676368.php
5c9f701d9f2a137c4dec2fc9	https://www.act.nato.int/tide-sprint
5c85ac88d61c8715420d59f1	https://www.thetimes.co.uk/article/plastic-found-in-starfish-on-scottish-reef-gxb3rv8ps
5c856262d61c871542093f47	https://www.hindustantimes.com/mumbai-news/pollution-destroys-21-wheat-6-rice-crop-every-year-iit-m-study/story-FfsjiUstkx62FL7ALe5uxI.html
5c85ca899f2a1379dc27939b	https://timesofindia.indiatimes.com/city/lucknow/lu-students-faculty-back-dalit-prof-in-award-row/articleshow/68350043.cms
5c85a0619f2a1379dc2564f6	https://www.straitstimes.com/world/middle-east/new-assad-statue-triggers-protest-in-cradle-of-syrian-revolt
5c85a2d19f2a1379dc2585bb	https://www.malaysiakini.com/news/467371
5c85a709d61c8715420d1132	https://vancouversun.com/news/local-news/honey-farmers-bring-in-foreign-bees-as-other-b-c-apiarists-wait-to-learn-winter-losses
5c8736ac9f2a1379dc3fc0a2	https://www.breitbart.com/national-security/2019/03/11/egyptian-military-kills-dozens-of-very-dangerous-islamists-in-sinai/
5c86f72c9f2a1379dc3c3af2	https://patch.com/north-carolina/charlotte/police-hunt-charlotte-bank-robbery-suspect
5c86ff3ad61c87154222a3a2	https://www.rt.com/usa/453571-state-department-budget-russia/
5c883f78d61c87154237d362	https://metro.co.uk/2019/03/12/storm-gareth-batter-rush-hour-commuters-80mph-winds-8893161/
5c8840fcd61c87154237ec56	https://www.dailymail.co.uk/news/article-6801435/Terrifying-moment-speeding-car-slams-multiple-vehicles-busy-Auckland-motorway.html
5c8995929f2a1379dc6a8004	https://www.dailymail.co.uk/news/article-6806469/Cash-machine-closures-banks-hit-elderly-vulnerable-hardest.html
5c89db9c9f2a1379dc6e4173	https://eu.detroitnews.com/story/news/local/oakland-county/2019/03/14/measles-case-oakland-county/3157777002/
5c89b004d61c8715424ecd76	https://www.clickondetroit.com/news/health-officials-confirm-case-of-travel-related-measles-in-oakland-county
5c89b439d61c8715424f04b7	https://www.fool.com/investing/2019/03/13/why-microsoft-should-buy-valve-software.aspx
5c8b05fed61c87154266b3d1	https://www.presstv.com/Detail/2019/03/14/591070/Israel-Gaza-missile-Iron-Dome-Tel-Aviv
5c8b35989f2a1379dc87b64f	https://www.charlotteobserver.com/news/business/national-business/article227835914.html
5c8c4c01d61c8715427b5fee	https://www.nbcnews.com/news/us-news/flooding-triggers-emergency-disaster-declarations-throughout-midwest-n983951
5c8c4af29f2a1379dc9b1460	https://timesofindia.indiatimes.com/city/mysuru/another-fire-reported-in-bandipur-tiger-reserve/articleshow/68432868.cms
5c8d3272d61c871542883241	http://www.xinhuanet.com/english/2019-03/17/c_137900687.htm
5c8f03d49f2a1379dcc0f0b0	https://www.thetimes.co.uk/article/venezuelan-miners-plunder-national-park-7jv3tb60h
5c8ed31f9f2a1379dcbeaab0	https://scroll.in/latest/916901/cyclone-idai-kills-nearly-150-people-in-malawi-mozambique-and-zimbabwe-says-report
5c8e7b539f2a1379dcb9d9c1	https://www.channelnewsasia.com/news/world/more-than-100-dead-after-cyclone-hits-mozambique-zimbabwe-11353058
5c8fd70cd61c871542ad5df2	https://timesofindia.indiatimes.com/city/indore/company-law-tribunal-bench-to-be-set-up-in-indore/articleshow/68455870.cms
5c8ee2a7d61c8715429d5f0b	https://www.carscoops.com/2019/03/impatient-and-speeding-impreza-driver-causes-rush-hour-wreck/
5c8ee0f89f2a1379dcbf5b8f	https://www.newzimbabwe.com/mudslides-and-rocks-killed-people-1-5-million-affected-information-minister/
5c905086d61c871542b52788	https://www.al.com/news/2019/03/alabama-tornado-total-climbs-again-following-thursdays-storms.html
5c903224d61c871542b376d4	https://www.straitstimes.com/singapore/top-stories-from-the-straits-times-on-tuesday-march-19
5c903af29f2a1379dcd6e208	https://www.nzherald.co.nz/nz/news/article.cfm?c_id=1&objectid=12214202
5c9032dad61c871542b3805c	https://www.dailymail.co.uk/tvshowbiz/article-6824119/EastEnders-star-Dean-Gaffney-41-dumped-model-girlfriend-Rebekah-Ward-25.html
5c9195d0d61c875514ad4077	https://www.ndtv.com/world-news/number-of-dead-in-mozambique-cyclone-over-200-says-president-2010119
5c91c4da9f2a13144a2878d9	http://www.justjaredjr.com/2019/03/20/sophie-turner-joe-jonas-enjoy-date-night-at-rangers-game/
5c917d189f2a13144a24aeef	https://earther.gizmodo.com/cyclone-idai-poised-to-become-southern-hemisphere-s-dea-1833406709
5c9190b3d61c875514acf998	https://www.businessinsider.com.au/coles-and-aldi-call-off-milk-price-wars-after-punishing-farmers-for-years-2019-3
5c9311acd61c875514c66311	https://www.news-medical.net/health/Can-Curcumin-Prevent-or-Treat-Prostate-Cancer.aspx
5c92cd4d9f2a13144a3bdabb	https://www.reuters.com/article/us-usa-weather/missouri-towns-prepare-for-deluge-as-floods-move-downstream-idUSKCN1R110T
5c92f5e2d61c875514c4d58c	https://www.timeshighereducation.com/news/failed-horizon-2020-bids-cost-european-universities-ps6-billion
5c946db6d61c875514dd572d	https://spectator.org/brazil-does-not-need-to-join-nato/
5c93b8fd9f2a13144a4ce07d	https://www.rappler.com/world/regions/middle-east/226358-death-toll-ferry-sinks-north-iraq-march-21-2019
5c949f79d61c875514e00a90	https://www.news-medical.net/news/20190322/Ebola-spreads-to-second-largest-city-in-DRC.aspx
5c957037d61c875514ecf9b2	https://www.thesouthafrican.com/free-daily-horoscope-celeb-gossip-and-lucky-numbers-for-23-march-2019/
5c957626d61c875514ed3e11	https://www.dailywire.com/news/45007/lgbt-center-cancels-walkaway-event-after-pressure-frank-camp
5c96c7649f2a1335cf0bed4e	https://www.ndtv.com/world-news/hundreds-of-thousands-protest-in-london-to-demand-new-brexit-referendum-2011931
5c96c034d61c8765f64bce0f	https://punchng.com/nigeria-wastes-200-billion-litres-of-water-annually-nihsa/
5c989b4ed61c8714ef16ae48	https://www.dailysabah.com/war-on-terror/2019/03/25/defense-ministry-turkey-only-country-targeting-daesh-with-ground-forces
5c98540c9f2a1329b9be052b	https://timesofindia.indiatimes.com/city/surat/12-fresh-cases-of-swine-flu-reported/articleshow/68552917.cms
5c989a399f2a1329b9c06bb7	https://www.techdirt.com/articles/20190323/23460741858/huge-protests-across-europe-protest-article-13-politician-lies-claims-they-were-paid-to-be-there.shtml
5c9a9dfcd61c8714ef35ddff	https://www.wxyz.com/news/18-cases-of-measles-confirmed-in-oakland-county
5c9c064e9f2a1329b9f79dda	https://pagesix.com/2019/03/27/libbie-mugrabi-facing-death-threats-extortion-amid-divorce/
5c9c1c98d61c8714ef4bfc5e	https://www.nytimes.com/2019/03/27/world/middleeast/cholera-yemen.html
5c9c0f499f2a1329b9f822d3	https://www.nzherald.co.nz/nz/news/article.cfm?c_id=1&objectid=12217141
5c9c14fd9f2a1329b9f868f2	https://www.japantimes.co.jp/news/2019/03/28/world/global-warming-blamed-wildfires-blaze-across-unseasonably-hot-dry-portugal/
5c9d723b9f2a137c4dca76e7	https://www.thetimes.co.uk/article/brexit-stokes-desire-for-independence-spwzn3brn
5c9ea790d61c8706f2508ebe	https://www.reuters.com/article/uk-britain-eu-may-telegraph-idUSKCN1RA2OP
5c9ec847d61c8706f251ded1	https://www.sawfirst.com/priyanka-chopra-and-nick-jonas-leaving-their-hotel-in-miami-2019-03-29.html
5c9ea80d9f2a137c4de14636	https://forum.thaivisa.com/topic/1092454-angry-over-brexit-delay-leave-supporters-march-through-london/
5c9ebaa2d61c8706f2515bdd	https://www.cnn.com/videos/tv/2019/03/29/exp-gps-0331-abrams-on-path-forward-in-vz.cnn
5c9e20a0d61c8706f24763c1	https://www.9news.com.au/world/brexit-news-theresa-may-mps-voting-third-time-withdrawal-agreement/8ce5ae8c-c3ea-4dfb-9f15-1c91a58fde6a
5ca00ad2d61c8706f2633e35	https://www.thetimes.co.uk/article/michael-glackin-theres-no-fast-track-eu-exit-route-out-of-westminsters-brexit-fiasco-h06k7tr92
5ca02e08d61c8706f264b785	https://www.al.com/news/mobile/2019/03/two-killed-in-saturday-morning-baldwin-county-wreck.html
5ca231339f2a137c4d11a5fa	https://www.reuters.com/video/2019/03/31/mock-customs-point-set-up-at-anti-brexit?videoId=532244320
5ca154109f2a137c4d0462d8	https://www.thesouthafrican.com/free-daily-horoscope-celeb-gossip-and-lucky-numbers-for-1-april-2019/
5ca148629f2a137c4d03ced6	https://www.thesun.co.uk/fabulous/horoscopes/8758000/daily-horoscope-today-monday-april-1-2019-star-sign/
5ca154d2d61c8706f2725ab5	https://news.bitcoin.com/kleiman-estate-says-satoshi-reveal-is-relevant-in-billion-dollar-bitcoin-lawsuit/
5ca30ebdd61c8706f28726ad	https://www.sfgate.com/news/bayarea/article/Monday-News-Roundup-13733432.php
5ca30e98d61c8706f287015c	https://abc7ny.com/health/measles-count-in-us-this-year-already-exceeds-all-of-2018/5229651/
5ca2b7649f2a137c4d1976cf	https://www.commdiginews.com/entertainment/a-history-of-april-fools-and-some-great-hoaxes-of-the-past-116460/
5ca2bdd4d61c8706f2867c2a	https://www.nbcnews.com/politics/politics-news/progressive-groups-plan-nationwide-protests-over-mueller-report-release-n989841
5ca3f4559f2a137c4d2c2404	https://www.dailymail.co.uk/tvshowbiz/article-6879401/Louise-Redknapp-layers-hoodie-coat-leaves-9-5-Musical.html
5ca4155cd61c8706f298e31d	https://www.breitbart.com/health/2019/04/02/measles-outbreaks-in-2019-outpace-total-for-2018-2nd-highest-since-disease-eliminated-in-u-s/
5ca4375dd61c8706f29ad00a	https://abcnews.go.com/WNT/video/firefighters-service-member-surprise-young-son-emotional-reunion-62099464
5ca5729c9f2a137c4d436efc	https://www.news.com.au/lifestyle/health/health-problems/aussie-flu-epidemic-has-affected-thousands/news-story/ef9ca32ed201328cd82040a57a0a414e
5ca55a6ad61c8706f2ac5945	https://www.twincities.com/2019/04/03/explosion-damaged-wisconsin-refinery-will-keep-using-toxic-chemical/
5ca6a1199f2a137c4d56834a	https://blog.thebreastcancersite.greatergood.com/side-effects-musculoskeletal/
5ca692b3d61c8706f2be96e9	https://www.dailymail.co.uk/tvshowbiz/article-6888513/Were-not-Dan-Webb-dumps-Jessika-Power-MAFS-reunion.html
5ca696b59f2a137c4d5604c1	https://thenewdaily.com.au/news/state/vic/2019/04/05/melbourne-factory-fire-2/
5ca6979c9f2a137c4d5608a4	https://www.nzherald.co.nz/nz/news/article.cfm?c_id=1&objectid=12219628
5ca6928fd61c8706f2be9487	https://www.dallasnews.com/news/public-health/2019/04/04/dallas-county-reports-confirmed-case-measles-first-2-years
5ca6985ad61c8706f2bede11	https://www.bbc.com/news/world-africa-47812622
5ccd4bd9d61c876fcbc58091	https://www.alaraby.co.uk/english/news/2019/5/4/syrian-rebels-foil-regime-ground-assault-on-idlib
5ca73e00d61c8706f2c7a57a	https://mypolice.qld.gov.au/mackay/2019/04/05/large-quantity-of-wire-stolen-dysart/
5ca6a1009f2a137c4d567c22	https://www.theepochtimes.com/first-african-swine-fever-outbreaks-in-cambodia-while-japan-detects-active-virus_2866793.html
5ca8e8c3d61c8706f2dd2c6b	https://timesofindia.indiatimes.com/city/thiruvananthapuram/where-rights-and-votes-remain-a-distant-dream/articleshow/68746421.cms
5ca939add61c8706f2e07f83	https://www.pulse.com.gh/news/world/venezuelans-protest-as-guaido-declares-definitive-escalation/ryjftw8
5cab3c93d61c8706f2f6dbf1	https://thenationonlineng.net/the-tuberculosis-enigma/
5caa44bdd61c8706f2eb46b3	https://abcnews.go.com/WNT/video/mick-jagger-recovering-treatment-reported-faulty-heart-valve-62208854
5ca933f69f2a137c4d792a71	https://www.independent.co.uk/life-style/love-sex/divorce-break-up-advice-jeff-bezos-stay-friends-how-to-a8856826.html
5ca979b29f2a137c4d7b8d33	https://www.presstv.com/Detail/2019/04/07/592769/Serbia-Antigovernment-protests-continue-Belgrade
5caa8b599f2a137c4d876b8b	https://ottawacitizen.com/news/local-news/ottawa-public-health-reports-second-case-of-measles-unrelated-to-first-case
5cabc680d61c8706f2ffd2b9	https://metro.co.uk/2019/04/08/lorry-driver-watching-tv-phone-killed-student-21-crash-9135448/
5cabd75b9f2a137c4d9a8b19	https://patch.com/illinois/niles/fbi-releases-images-niles-bank-robber
5cabd4859f2a137c4d9a671d	https://www.foxnews.com/us/yeshiva-schools-must-exclude-unvaccinated-amid-measles-surge
5cad262b9f2a137c4db021b1	https://www.dailymail.co.uk/news/article-6904987/Dogs-major-bone-contention-QUARTER-divorces-past-year.html
5cad3207d61c8706f2162ec1	https://www.irishcentral.com/roots/history/on-this-day-titanic-sets-sail-southampton-cherbourg-france
5cad28f09f2a137c4db0493f	https://timesofindia.indiatimes.com/city/kolkata/iconic-shops-limp-back-to-life-at-fire-ravaged-gariahat-bldg/articleshow/68802742.cms
5cad3147d61c8706f21626a7	https://www.dailymail.co.uk/news/article-6905307/Thirteen-police-officers-taken-hospital-punched-gangs-London-youth-prison.html
5cae85bd9f2a137c4dc3b43f	http://www.hurriyetdailynews.com/opinion/barcin-yinanc/turkey-and-allies-need-to-decouple-nato-and-the-us-142575
5cae8929d61c8706f2287b94	https://www.cnet.com/how-to/spacex-delays-falcon-heavys-historic-first-commercial-launch/
5cb28fa4d61c8706f263e630	https://timesofindia.indiatimes.com/city/delhi/cctvs-more-seats-to-make-your-ncr-train-trip-better/articleshow/68869655.cms
5cb120a1d61c8706f2527b9a	http://www.ocregister.com/increase-in-measles-cases-nationally-has-doctors-public-health-officials-on-alert
5cb123789f2a137c4defc337	https://www.dailymail.co.uk/news/article-6917705/AMANDA-PLATELL-Brangelinas-reconciliation-shows-real-risk-easy-divorces.html
5cb12addd61c8706f252fc1e	https://www.bbc.com/news/uk-scotland-47911103
5cb189ae9f2a137c4df48f00	https://www.latimes.com/socal/burbank-leader/news/tn-blr-me-friedman-protest-20190412-story.html
5cb269fa9f2a137c4d009097	https://thenationonlineng.net/it-is-crunch-time/
5cb38c81d61c8736585d5d35	https://www.channelnewsasia.com/news/world/thousands-rally-in-belgrade-to-protest-against-serbian-president-11441554
5cb3be27d61c8736585f7e09	https://www.foxnews.com/us/death-toll-from-tornadoes-severe-storms-in-south-rises-to-8
5cb3c46dd61c8736585fbe56	https://www.dailymail.co.uk/tvshowbiz/article-6922037/Barbara-Windsors-husband-Scott-Mitchell-reveals-actress-lost-confidence-fun.html
5cb4d074d61c8736586da0b2	https://www.foxnews.com/world/notre-dame-cathedral-fire-paris-videos
5cb4d0cd9f2a134b73cc530b	https://triblive.com/news/world/police-say-fire-at-notre-dame-cathedral-in-paris/
5cb50d339f2a136c95c51a61	https://www.freemalaysiatoday.com/category/world/2019/04/16/fire-guts-notre-dame-cathedral-in-paris-macron-pledges-to-rebuild/
5cb52b509f2a136c95c6ad7e	https://www.redstate.com/brandon_morse/2019/04/15/scientists-call-netflixs-planet-lying-walrus-death-scene-push-climate-change/
5cb57b8d9f2a136c95cae8b5	https://www.abc.net.au/radio/programs/am/soccer-club-fears-it-may-not-get-commonwealth-grant/11018530
5cb51b03d61c877213db9ba6	https://deadline.com/2019/04/dga-weighs-in-on-wga-ata-battle-1202596404/
5cb538919f2a136c95c75541	https://www.bostonglobe.com/news/nation/2019/04/15/the-latest-police-say-deaths-seen-from-notre-dame-fire/dJM1VDSBO7tTJeyYYiN5LK/story.html
5cb6653f9f2a136c95db19d7	https://cleantechnica.com/2019/04/16/tesla-model-3-tsunami-swiss-edition/
5cb6d4a79f2a136c95e11dee	https://abcnews.go.com/WNT/video/parisians-find-comfort-song-pray-beloved-notre-dame-62418977
5cb66410d61c877213ef82a9	https://www.liveleak.com/view?t=aM5vT_1555438629
5cb66e39d61c877213f00c8c	https://www.japantimes.co.jp/news/2019/04/17/world/shock-sadness-no-panic-human-chain-66-minutes-save-notre-dames-treasures/
5cb7c24cd61c877213030811	https://www.foxnews.com/us/huge-alligator-80-year-old-florida-man
5cb7c64fd61c877213035580	https://www.bbc.com/news/blogs-the-papers-47970894
5cb7f16a9f2a136c95f2028e	https://www.nytimes.com/2019/04/17/world/europe/madeira-bus-crash.html
5cba1d6b9f2a136c95130f9c	https://www.globalresearch.ca/militarized-capitalism-trump-regime-hardliners-want-venezuela-to-become-another-honduras/5674885
5cb91806d61c877213165466	https://www.theglobeandmail.com/business/article-transportation-safety-board-recommends-changes-to-railcar-brake/
5cb8dfc99f2a136c9501a95f	https://www.thehindu.com/news/national/navy-seeks-access-to-french-base-in-djibouti-for-refuelling/article26881399.ece
5cbabc38d61c877213278186	https://www.express.co.uk/news/royal/1116493/royal-news-prince-william-princess-diana-hrh-title-prince-charles-queen-elizabeth-ii-spt
5cbabc04d61c877213275b72	https://www.bbc.com/news/in-pictures-47968338
5cbbafe1d61c87084d7e8e75	https://www.telegraph.co.uk/news/2019/04/20/wildfires-spread-across-moorland-hottest-day-year/
5cbcfb32d61c87084d8b57c8	https://www.dailymail.co.uk/news/article-6945609/British-wife-reveals-really-like-married-countrys-boring-man.html
5cbcfb1fd61c87084d8b4528	https://www.bbc.com/news/world-latin-america-48008471
5cbcfd8fd61c87084d8b6099	http://www.arabnews.com/node/1485956/world
5cbd0259d61c87084d8b948b	https://www.dailymail.co.uk/news/article-6945725/Drowned-lifeguard-Andy-Powells-girlfriend-pens-gut-wrenching-post.html
5cbe4b3fd61c87084d9b9415	https://www.dailymail.co.uk/health/article-6947545/Record-2-2-MILLION-people-tested-cancer-NHS-year.html
5cbe4c619f2a1341059edb69	https://www.reuters.com/article/us-britain-fire-idUSKCN1RY1NY
5cbe1eb59f2a1341059c63d2	https://www.thehindu.com/opinion/lead/down-to-earth-on-the-asat-test/article26914688.ece
5cbfefe19f2a134105b66110	https://www.pulse.ng/news/local/frsc-to-establish-12-new-unit-commands-nationwide-oyeyemi/ccch2re
5cc163ee9f2a134105c7592d	https://www.bbc.com/news/business-47956960
5cc18189d61c87084dc1433b	https://www.bbc.co.uk/news/business-47956960
5cc291239f2a134105d9c660	https://www.yourtango.com/experts/freeandconnected/should-i-get-a-divorce-how-to-save-your-unhappy-marriage-before-getting-divorced
5cc25149d61c87084dcd04eb	https://www.bbc.com/news/uk-england-northamptonshire-48051026
5cc25fe4d61c87084dce00be	https://www.nytimes.com/2019/04/25/world/americas/venezuelan-migrants-missing-after-boat-sinks.html
5cc2469d9f2a134105d48682	https://petitions.moveon.org/sign/impeach-illegitimate
5cc3af4d9f2a134105ecc2eb	https://www.nytimes.com/2019/04/26/us/measles-outbreak-los-angeles-quarantine.html
5cc39a6ad61c87084de20f1c	https://www.theglobeandmail.com/canada/article-stay-or-go-overwhelming-flooding-leaves-many-homeowners-with-tenuous/
5cc396149f2a134105ebaec3	https://www.brisbanetimes.com.au/politics/queensland/anti-adani-convoy-rides-into-hornet-s-nest-20190427-p51hqz.html
5cc39a7cd61c87084de20fe4	https://www.dailymail.co.uk/tvshowbiz/article-6965587/The-Veronicas-Jessica-Origliasso-painful-split-Ruby-Rose.html
5cc551bcd61c87084df2403f	https://www.dailymail.co.uk/news/article-6967251/American-soldiers-killed-Nazis-secret-D-Day-rehearsal-remembered-UK-installation.html
5cc551bdd61c87084df240fb	https://www.dailymail.co.uk/home/you/article-6935965/Where-Jill-Morrell-John-McCarthy-reunited-8-August-1991.html
5cc552cb9f2a134105fd2cf0	https://www.chron.com/news/crime/article/Man-who-tossed-daughter-off-bridge-asks-for-new-13800472.php
5cc5544fd61c87084df2c6ae	http://www.arabnews.com/node/1489041/middle-east
5cc56af8d61c87084df48ee6	https://www.miamiherald.com/latest-news/article229763604.html
5cc555bbd61c87084df2da8a	https://www.dailymail.co.uk/news/article-6967961/Storm-Hannah-blows-Britain-82mph-winds-24ft-waves.html
5cc634e3d61c87084dfecdd6	https://thenationonlineng.net/watch-it-icpc/
5cc637d39f2a1341050a05fe	https://www.breakingnews.ie/world/biodegradable-bags-still-capable-of-carrying-shopping-three-years-on-920671.html
5cc640979f2a1341050a6eca	https://www.dailymail.co.uk/news/article-6970181/Biodegradable-plastic-bags-carry-load-shopping-three-years-dumped.html
5cc7f8a89f2a13410522d4e4	https://abcnews.go.com/US/wireStory/dead-tour-helicopter-crashes-hawaii-suburb-62719921
5cc7e17a9f2a13410521710a	https://eu.usatoday.com/story/news/nation/2019/04/29/hawaii-helicopter-crashes-ground-kills-3-people/3624438002/
5cc8d730d61c87084d2375f6	https://www.dailymail.co.uk/health/article-6976725/Doctors-admit-struggle-spot-early-signs-pancreatic-cancer.html
5cc8d7d0d61c87084d237d54	https://www.express.co.uk/finance/personalfinance/1120871/Brexit-news-updates-money-passport-food-european-union
5cccba08d61c876fcbbd6cb3	https://inews.co.uk/news/science/cocaine-found-in-wildlife-across-the-rivers-of-rural-suffolk/
5cc92de29f2a1356d8a39b1f	https://eu.usatoday.com/story/news/nation/2019/04/30/iowa-flooding-mississippi-river-davenport/3636818002/
5cca2690d61c876fcb94e04c	https://www.dailymail.co.uk/tvshowbiz/article-6982725/Love-Islands-Georgia-Harrison-wears-daring-crop-enjoys-fashion-launch-Kaz-Crossley.html
5cca25569f2a1356d8b25b99	https://www.independent.co.uk/news/science/plants-recycling-pollution-waste-renew-climate-change-environment-a8867296.html
5cca3f559f2a1356d8b3a520	https://www.reviewjournal.com/business/casinos-gaming/wynn-resorts-has-30-days-to-pay-35m-fine-can-fight-it-in-court-1653947/
5cccc48e9f2a1356d8dcfe0d	https://www.itv.com/news/2019-05-03/tractor-tyres-among-items-cleared-from-giants-causeway-coastline/
5ccbc2309f2a1356d8cb646e	https://www.bbc.com/news/uk-scotland-highlands-islands-48132901
5ccb7a649f2a1356d8c72827	https://www.dailymail.co.uk/news/article-6987083/Horror-cyclist-dies-deliberately-crashing-truck.html
5cccd00cd61c876fcbbea2d4	https://www.foxnews.com/us/report-hurricane-florence-killed-22-caused-24b-in-damage
5ccd745b9f2a1356d8e79d79	https://sputniknews.com/radio_loud_and_clear/201905031074688069-venezuela-quashes-coup-yet-again-bolivian-revolution-still-stands/
5cce2515d61c876fcbd25af0	https://www.dailymail.co.uk/home/you/article-6959089/Tell-Trinny-dont-want-new-wife-outshine-me.html
5cce7226d61c876fcbd61659	https://www.wistv.com/2019/05/04/national-weather-service-confirms-tornado-whitemarsh-wilmington-island-area/
5cce4dde9f2a1356d8f4b8b2	https://www.hindustantimes.com/india-news/fani-leaves-trail-of-devastation-india-bangladesh-count-losses/story-lKot42RlhZCDzG3D5VKk1H.html
5ccf747ad61c876fcbe43467	https://www.dailymail.co.uk/sport/othersports/article-6995845/Eliud-Kipchoge-return-London-try-break-two-hour-marathon.html
5ccf78b3d61c876fcbe46d45	https://cleantechnica.com/2019/05/05/there-were-137-oil-spills-in-the-u-s-in-2018-see-where-they-happened/
5cd0e1669f2a1356d81e11fc	https://www.nbcnews.com/news/religion/mormon-church-changes-rules-weddings-excluded-some-attending-n1002646
5cd0cf689f2a1356d81d1642	https://timesofindia.indiatimes.com/city/goa/india-france-set-to-conduct-submarine-drills-off-djibouti/articleshow/69208850.cms
5cd227129f2a1356d8355de9	https://www.bbc.com/news/business-48190176
5cd22e02d61c876fcb0ef70d	https://www.nbcnews.com/news/us-news/two-victims-killed-illinois-plant-explosion-identified-3-dead-1-n1003116
5cd234dad61c876fcb0f60fc	https://www.bbc.co.uk/news/blogs-the-papers-48195637
5cd21cf69f2a1356d834c1c1	https://www.bbc.com/news/uk-england-wiltshire-48190588
5cd25310d61c876fcb110a6b	https://www.nzherald.co.nz/rotorua-daily-post/news/article.cfm?c_id=1503438&objectid=12228877
5cd2333cd61c876fcb0f4805	https://www.dailymail.co.uk/news/article-7003219/Watchdog-bans-three-gambling-ads-including-one-William-Hill.html
5cd360f1d61c876fcb23856f	https://www.dailymail.co.uk/news/article-7007581/Holland-Barrett-axes-wet-wipes-800-stores-amid-concern-environmentalists.html
5cd646bc9f2a1356d87ef2ec	https://www.mail.com/scitech/news/9161686-space-tourism-enters-home-stretch-toward-commercia.html
5cd672cb9f2a1356d8814c41	https://www.sbs.com.au/news/unhcr-says-at-least-65-migrants-have-drowned-off-the-tunisian-coast
5cd7012d9f2a1356d88a0923	https://www.economist.com/news/2019/05/11/the-refugee-train-from-sarajevo
5cd775a0d61c876fcb631b4c	https://americanmilitarynews.com/2019/05/video-us-and-allies-deploy-missile-defense-off-scotland-in-high-end-sea-battle-drill/
5cd9ac079f2a1356d8ab5009	https://timesofindia.indiatimes.com/india/wildfire-rages-through-swathes-of-uttarakhand/articleshow/69299772.cms
5cd88c10d61c876fcb718a4c	https://www.dawn.com/news/1481911
5cd9fac19f2a1356d8b24189	https://www.buzzfeed.com/shylawatson/camila-mendes-charles-melton-sun-is-also-a-star-post
5cda56c19f2a1356d8b7277c	https://abcnews.go.com/International/wireStory/sri-lankan-govt-minister-muslim-killed-riots-63020652
5cdca291d61c876fcbae3fe4	https://www.eur.army.mil/SummerExercises/
5cdcab8fd61c876fcbaea8b5	https://www.thesouthafrican.com/lifestyle/free-daily-horoscope-celeb-gossip-and-lucky-numbers-for-16-may-2019/
5cdeb9ecd61c877b5da70146	https://www.dailymail.co.uk/news/article-7039233/F-16-fighter-crashes-California-warehouse-pilot-ejects.html
5cdfb11d9f2a1331f01dc0aa	https://www.express.co.uk/life-style/life/1128212/Blue-Moon-2019-horoscope-Flower-Moon-astrology-Full-Moon-zodiac
5ce0276fd61c87097f01048c	https://www.9news.com.au/videos/national/scott-morrisons-walk-to-his-victory-speech/cjvtjas5r00560ioa0plo8b4r
5ceda8629f2a137939c623da	https://news.flinders.edu.au/blog/2019/05/20/walking-the-plank-to-our-oldest-shipwrecks/
5ce324419f2a1379393653d1	https://www.smithsonianmag.com/videos/category/science/the-hydrothermal-process-that-powers-geysers/
5ce33480d61c873f8c00ee15	https://thenationonlineng.net/floods-lagos-urges-calm-as-heavy-rains-pound-city/
5ce33cd6d61c873f8c014d12	https://en.wiktionary.org/wiki/manhole
5ce489079f2a1379394c057e	https://www.dailymail.co.uk/sciencetech/article-7054471/Plastic-debris-bigger-risk-filter-feeding-whales-OIL.html
5ce4874bd61c873f8c14208c	https://in.reuters.com/article/venezuela-politics-sanctions-idINKCN1SR2LZ
5ce584509f2a1379395bb716	https://www.marketwatch.com/story/why-robert-f-smiths-pledge-to-pay-off-morehouse-loans-is-a-turning-point-for-colleges-and-the-billionaires-that-support-them-2019-05-22
5ce48c339f2a1379394c2ec2	https://www.nzherald.co.nz/nz/news/article.cfm?c_id=1&objectid=12232990
5ce74c7ed61c873f8c3c1f2d	https://www.timeshighereducation.com/news/retention-challenges-leave-debt-free-promises-sounding-hollow
5ce729d0d61c873f8c3a94db	https://www.bbc.com/news/business-48391072
5ce81461d61c873f8c47862e	https://www.9news.com.au/world/brexit-news-theresa-may-david-cameron-boris-johnson-conservative-labour-party/5aa0b3b5-4f37-4450-a817-5a00829d61a5
5ce882849f2a1379398a1265	https://www.clickondetroit.com/health/good-health/how-long-are-cookout-leftovers-safe
5ce8135f9f2a13793983ba60	https://www.9news.com.au/world/uk-news-theresa-may-resignation-who-will-replace-prime-minister/3ec28017-197f-41c6-bcec-3e4344af8d9e
5ceaab259f2a137939a23e39	https://www.presstv.com/Detail/2019/05/26/596919/Albanian-opposition-holds-new-protest-against-government
5ce9b3a59f2a137939986321	https://www.financialexpress.com/industry/banking-finance/how-bank-of-baroda-addressed-consumer-anxiety/1589290/
5ceb4c11d61c873f8c6a277b	https://www.philly.com/news/philadelphia-fire-starbucks-walnut-street-20190527.html
5cec6e659f2a137939b9e35a	https://www.dailymail.co.uk/sciencetech/article-7076247/Number-Puffins-island-near-Devon-rises-20-375.html
5ced96089f2a137939c4afbe	https://www.marketwatch.com/story/fiat-chrysler-renault-merger-could-herald-more-auto-industry-consolidation-2019-05-28
5cec75079f2a137939ba1170	https://www.bbc.com/news/uk-politics-48256318
5cedd4249f2a137939c7f24f	https://www.thesouthafrican.com/lifestyle/free-daily-horoscope-celeb-gossip-and-lucky-numbers-for-29-may-2019/
5cef04fb9f2a137939d56353	https://www.newshub.co.nz/home/politics/2019/05/budget-2019-simon-bridges-calls-for-grant-robertson-and-treasury-s-gabriel-makhlouf-to-resign.html
5cedebe29f2a137939c8bdd3	https://www.nzherald.co.nz/nz/news/article.cfm?c_id=1&objectid=12235195
5cedcd709f2a137939c7b292	https://www.automobilemag.com/news/fiat-chrysler-renault-merger-likely-first-many/
5cef10e6d61c873f8c918cbd	https://www.dailymail.co.uk/health/article-7083161/Self-harm-increased-50-middle-aged-men-2008-financial-crisis.html
5cef340d9f2a137939d71af7	https://www.nytimes.com/2019/05/29/world/americas/veracruz-bus-crash-mexico.html
5cf0bdccd61c8739c47b6a89	https://abcnews.go.com/International/wireStory/survivors-budapest-boat-sinking-recall-chaotic-moments-63392298
5cf1e0cb9f2a13221929f110	https://www.which.co.uk/news/2019/06/one-in-five-car-hire-customers-hit-with-unexpected-charges/
5cf29249d61c8739c48bca82	https://rare.us/rare-life/train-rides-in-ohio/
5cf30ac8d61c8739c48f44dc	https://www.bbc.com/news/uk-scotland-48485024
5cf40ff2d61c8739c4960fa0	https://triblive.com/local/valley-news-dispatch/small-band-of-environmentalists-scoop-trash-out-of-the-allegheny-river/
5cf36d16d61c8739c49133ff	https://e.vnexpress.net/news/news/three-bears-freed-from-captivity-in-central-vietnam-3932238.html
5cf4573f9f2a1322193d85f3	https://www.telegraph.co.uk/business/2019/06/02/manufacturing-paralysed-triple-threat-brexit-uncertainty/
5cf47c209f2a1322193e60e8	https://www.sbs.com.au/news/ten-killed-as-israel-strikes-syria-in-response-to-rocket-attacks
5cf48ee4d61c8739c498ef16	https://www.bbc.com/news/uk-wales-48453931
5cf4661d9f2a1322193de0ce	https://www.latimes.com/local/lanow/la-me-earthquake-strikes-near-fontana-california-20190602-story.html
5cf57253d61c8739c4a1b8b8	https://www.blogto.com/city/2019/06/toronto-heartbroken-over-robbery-victims-plea-photos-dead-dog/
5cf5b1a1d61c8739c4a3e2a1	https://agcrops.osu.edu/newsletter/corn-newsletter/2019-15/current-weed-issues-i-controlling-weeds-prevented-planting-areas
5cf6fbacd61c8739c4b04c28	https://www.bbc.com/news/uk-england-48516745
5cf84ad49f2a132219656c84	https://www.dailymail.co.uk/femail/article-7109651/Businesswoman-facto-relationship-reveals-cost-20-000-leave-boyfriend.html
5cf86b859f2a132219667684	https://www.cbc.ca/news/canada/ottawa/fatal-crash-killaloe-1.5164334
5cfcc4dd9f2a1322198d4fa7	https://www.irishtimes.com/opinion/letters/dublin-bay-and-pollution-1.3918324
5cfc94eed61c8739c4e00b33	https://www.bbc.com/news/uk-wales-48541933
5cfd9486d61c8739c4e75934	https://nypost.com/2019/06/09/massive-crowds-storm-hong-kongs-streets-to-protest-extradition-bill/
5cfd9a48d61c8739c4e7784e	https://www.bbc.com/news/world-asia-india-48552199
5cfeb3c49f2a1322199ede6d	https://timesofindia.indiatimes.com/india/cyclone-vayu-set-to-turn-severe-may-delay-rains/articleshow/69732351.cms
5cff0e35d61c8739c4f426ec	http://www.chinadaily.com.cn/a/201906/11/WS5cfe937ca31017657723061a.html
5d003ebd9f2a132219af0486	https://www.bbc.com/news/business-47643456
5d0053a7d61c8739c400b3b2	http://rssfeeds.usatoday.com/~/602978624/0/usatoday-newstopstories~New-York-chopper-crash-Pilotaposs-rating-questioned-amid-questions-over-flight-rules/
5d0190729f2a132219bc99f9	https://www.bbc.com/news/uk-scotland-48613540
5d01b576d61c8739c40d8871	https://www.pennlive.com/news/2019/06/small-earthquake-affects-areas-around-harrisburg.html
5d0192309f2a132219bca7bc	https://www.dailymail.co.uk/tvshowbiz/article-7135327/Law-Order-SVUs-Mariska-Hargitay-Youngers-Peter-Hermann-say-laughter-key-happy-marriage.html
5d02da129f2a132219ca9642	https://www.bbc.com/news/world-europe-48615911
5d042f489f2a132219d898da	https://www.dailymail.co.uk/news/article-7143753/Millions-broadband-customers-losing-200-year.html
5d042f349f2a132219d8890c	https://www.dailysabah.com/americas/2019/06/15/general-strike-against-pension-reform-hits-brazil-ahead-of-copa-america
5d043e319f2a132219d9125d	https://www.pedestrian.tv/entertainment/mariah-carey-tanaka-packer-casinos/
5d057dd09f2a132219e2d6c7	https://indianexpress.com/article/business/govt-drought-cover-record-stock-pulses-food-inflation-monsoon-fci-5782717/
5d0585f5d61c8739c42edda6	https://www.ibtimes.com/good-witch-season-5-episode-3-spoilers-exclusive-clip-synopsis-trailer-2800799
5d0581a4d61c8739c42ec0e6	https://www.mirror.co.uk/news/world-news/breaking-new-zealand-earthquake-kermadec-16525315
5d0586519f2a132219e31975	https://www.business-standard.com/article/news-ani/syria-7-killed-in-air-strikes-by-assad-regime-119061600063_1.html
5d05870a9f2a132219e31d83	https://www.bbc.com/news/uk-england-suffolk-48625846
5d06cd3e9f2a132219ee9439	https://www.dailymail.co.uk/news/article-7147725/The-middle-class-couples-squabble-custody-WINE-cellar-marriage-split.html
5d06cf199f2a132219ee9ff2	https://www.dailymail.co.uk/news/article-7147625/Five-day-strike-train-guards-South-Western-Railway-set-cause-misery-commuters.html
5d0759b89f2a132219f34601	https://sacramento.cbslocal.com/2019/06/16/search-pilot-plane-crash-lake-tulloch/
5d082f4bd61c8739c4451bf1	https://www.dailymail.co.uk/sciencetech/article-7151097/Milky-Way-Bavarian-mountain.html
5d098e73d61c8739c45da538	https://www.thesouthafrican.com/lifestyle/free-daily-horoscope-celeb-gossip-and-lucky-numbers-for-19-june-2019/
5d0970c7d61c8739c45b0338	https://www.dailymail.co.uk/sciencetech/article-7154493/Mersey-highest-level-microplastic-pollution-river-world.html
5d0acb9f9f2a13221936a861	https://www.bbc.com/news/uk-wales-48694087
5d0c1da29f2a13221951e50d	https://www.dailymail.co.uk/sport/football/article-7165259/Partick-Thistle-line-hit-jackpot-billionaires-eye-stunning-takeover.html
5d0c1fc7d61c8739c48e9e30	https://www.dailymail.co.uk/debate/article-7165247/ALEX-BRUMMER-Passengers-held-hostage-new-wave-unionistas.html
5d0cbae59f2a1322195bd6eb	https://www.express.co.uk/news/uk/1143462/cystic-fibrosis-campaign-theresa-may-nhs-deal-life-saving-drugs
5d0d79c0d61c8739c4a0cac3	https://www.domain.com.au/news/hong-kong-civil-unrest-could-renew-interest-in-australias-top-end-property-market-850942/
5d0ed1ab9f2a132219771261	http://www.chinadaily.com.cn/a/201906/23/WS5d0e6185a3103dbf14329b3a.html
5d0ec0a6d61c8739c4aeb3cc	https://www.bbc.com/news/av/world-europe-48722699/the-women-fighting-for-lapland
5d10d287d61c8739c4c4572a	https://www.dailymail.co.uk/news/article-7173327/2-dead-charter-bus-crash-southern-Colorado.html
5d101cd19f2a132219859cfd	https://www.nytimes.com/video/us/100000006573668/selling-a-mission-to-space.html
5d101330d61c8739c4bbf7c4	https://www.dailymail.co.uk/news/article-7173329/Boris-Johnson-Carrie-Symonds-split-earlier-month-four-rows-six-weeks.html
5d1158aed61c8739c4cba7c0	https://www.dailymail.co.uk/news/article-7176919/Royal-Train-used-just-five-times-year-racked-bill-100-000.html
5d12a9d69f2a132219ac028d	https://www.dailymail.co.uk/health/article-7179583/Urine-test-prostate-cancer-spare-thousands-having-radical-treatment.html
5d12aba79f2a132219ac19ae	https://www.dailymail.co.uk/sciencetech/article-7181193/A-Missouri-naturalist-bringing-type-Chesnut-tree-thought-extinct-grave.html
5d1417e29f2a132219be5026	https://www.rt.com/news/462769-venezuela-maduro-assassination-plot/
5d14a3fcd61c8739c4f468fb	https://www.dailytrust.com.ng/sustaining-buharis-reforms-in-the-nigerian-armed-forces.html
5d156013d61c8739c4fc54a1	https://www.which.co.uk/news/2019/06/airlines-under-pressure-to-ditch-rip-off-no-show-clauses/
5d155c4e9f2a132219cd6d23	https://www.dailymail.co.uk/tvshowbiz/article-7190417/Ian-Thorpe-boyfriend-Ryan-Channing-spark-split-rumours.html
5d1704a69f2a132219df547b	https://www.channelnewsasia.com/news/world/uk-holds-largest-baltic-naval-drills-in-century-to-deter-russia-11671980
5d17f17ed61c8737004a3d6a	https://www.dailymail.co.uk/home/you/article-7150333/HOROSCOPES-Dont-worry-say-Cancer.html
5d181c27d61c8737004b33e3	https://www.pennlive.com/news/2019/06/severe-storm-obliterated-tents-sent-3-to-hospital-at-creation-fest.html
5d17fbeed61c8737004a7f1c	https://www.dailymail.co.uk/news/article-7196681/Gay-rights-campaigners-call-Prince-William-challenge-Pakistan.html
5d1943829f2a132219f320eb	https://www.dailymail.co.uk/news/article-7198837/Freak-storm-Guadalajara-sees-cars-trucks-buried-upto-5ft-hail.html
5d194a72d61c873700545418	https://www.dailymail.co.uk/news/article-7198537/Report-claims-Boeing-outsourced-development-737-MAX-software-9-hour-temp-workers.html
5d1afea6d61c873700649917	https://www.aol.co.uk/news/2019/07/02/tear-gas-fired-as-protesters-target-hong-kong-legislative-chambe/
5d1aba8a9f2a13221902b690	https://www.sciencedaily.com/releases/2019/07/190701163829.htm
5d1e13b4d61c8737008586c0	https://www.reuters.com/article/health-advertising-idUSL2N2421LT
5d1bf3e1d61c8737006fa325	https://www.express.co.uk/news/politics/1148302/Brexit-news-no-deal-Labour-Party-Jeremy-Corbyn-no-confidence-EU-Boris-Johnson
5d1e89819f2a1322192dee6b	https://www.bbc.com/news/business-48872395
5d1e87279f2a1322192dd856	https://www.dailymail.co.uk/sciencetech/article-7213813/The-Great-White-shark-humbled-plastic-pollution.html
5d1ee59a9f2a13221930e4b6	https://www.marketwatch.com/story/strongest-earthquake-since-1999-strikes-southern-california-2019-07-05
5d1ea858d61c8737008abfa5	https://www.thedailybeast.com/ridgecrest-earthquake-chance-of-bigger-temblor-on-horizon-after-64-shaker
5d2052acd61c8737009a4398	https://sanfrancisco.cbslocal.com/2019/07/04/quake-early-warning-system-coming-soon-bay-area/
5d1e945ad61c8737008a3aef	https://www.bbc.com/news/uk-48868234
5d1ea01e9f2a1322192e98a9	https://www.gofundme.com/f/farley-family-charitable-donation-matching-grant
5d1eb2ed9f2a1322192f2f87	https://abc13.com/big-bears-famed-eagle-cam-captures-socal-earthquake/5379220/
5d1eb7ff9f2a1322192f5860	https://6abc.com/big-bears-famed-eagle-cam-captures-socal-earthquake/5379220/
5d205266d61c8737009a40c7	https://www.cp24.com/world/repairs-underway-across-southern-calif-nevada-after-earthquake-1.4496551
5d2049699f2a1322193f7b85	https://www.ksat.com/news/national/california-may-need-to-brace-for-another-earthquake
5d20369c9f2a1322193e93d5	https://www.clickorlando.com/news/national/california-may-need-to-brace-for-another-earthquake
5d204f1c9f2a1322193fc7c3	https://themindunleashed.com/2019/07/california-earthquake.html
5d200ae89f2a1322193d5a94	https://news.abs-cbn.com/overseas/07/06/19/strong-aftershock-jolts-same-california-desert-region-day-after-major-quake
5d213bc8d61c873700a1754a	https://www.bbc.com/news/uk-scotland-48892165
5d227ae69f2a1322195200b0	https://www.dailymail.co.uk/news/article-7222835/Air-pollution-cut-seven-months-life-span-current-primary-school-pupils.html
5d2384bcd61c873700b48464	https://www.marketwatch.com/story/how-to-earthquake-proof-your-finances-2019-07-08
5d228ea0d61c873700aaf09b	https://www.nzherald.co.nz/world/news/article.cfm?c_id=2&objectid=12247587
5d24df07d61c8779513794e4	https://www.nbclosangeles.com/news/local/California-Prepare-for-Earthquake-512458241.html
5d249eb19f2a134256e59cd5	https://www.tabletmag.com/jewish-news-and-politics/287446/innovations-in-us-israel-security-alliance
5d23b3819f2a1322195f6a84	https://timesofindia.indiatimes.com/blogs/toi-edit-page/moving-towards-cooperative-security-in-the-indo-pacific-india-must-work-with-the-quad-and-pull-in-more-members/
5d2480e99f2a134256e258c4	https://en.tempo.co/read/1222545/ternate-got-hit-again-by-earthquake-no-tsunami-potential?BeritaUtama&campaign=BeritaUtama_Click_1
5d24adb8d61c87795133fa36	http://www.ocregister.com/earthquakes-radioactive-waste-and-that-nuclear-plant-on-the-orange-county-coast
5d23b4c0d61c873700b6a06a	https://www.thehindu.com/news/national/other-states/autorickshaw-drivers-defer-strike/article28325273.ece
5d2544829f2a134256ef8215	https://www.bbc.com/news/science-environment-48920165
5d2680dd9f2a134256ff1503	https://www.dailymail.co.uk/sciencetech/article-7232905/Mini-model-Stonehenge-created-scientists-reveal-ancient-monument-SOUNDED.html
5d267bbd9f2a134256fee449	https://www.businesstimes.com.sg/government-economy/dramatic-warming-projected-in-worlds-major-cities-by-2050
5d27579e9f2a134256097cac	https://www.irishtimes.com/opinion/letters/plastic-waste-and-ocean-life-1.3952513
5d2682799f2a134256ff240e	https://www.pcgamer.com/pakistani-politician-mistakes-a-gta-5-stunt-video-for-real-life-congratulates-pilot/
5d267d469f2a134256fef153	https://www.freemalaysiatoday.com/category/world/2019/07/11/worlds-major-cities-to-face-unknown-climate-conditions-by-2050/
5d27c6449f2a1342560ecedc	https://www.dailymail.co.uk/tvshowbiz/article-7238731/Little-Women-LAs-Jasmine-Arteaga-Sorge-husband-Chris-renew-marital-vows-seven-years.html
5f088ea79f2a131c7bfa7084	https://www.goodhousekeeping.com/uk/house-and-home/household-advice/a688182/make-your-home-a-fly-free-zone-this-summer/
5d2917b59f2a1342561f1212	https://www.dailymail.co.uk/news/article-7242819/Obesity-fuels-50-rise-25s-treated-Type-2-diabetes-five-years.html
5d2917ec9f2a1342561f1364	https://www.dailymail.co.uk/news/article-7242837/Risky-90-mortgages-100-000-borrowers-risk-negative-equity-end-year.html
5d29186fd61c87795168c583	https://www.dailymail.co.uk/tvshowbiz/article-7242823/Rod-Stewart-drops-trousers-wild-night-town-wife-Penny-Lancaster.html
5d2922719f2a1342561f6fbb	https://www.dailymail.co.uk/news/article-7242885/Brisbane-Gold-Coast-airport-chaos-Sydney-Melbourne-flights-cancelled-weather.html
5d2a7260d61c87795173ce99	https://www.bbc.com/news/uk-scotland-scotland-business-48974210
5d2a6c749f2a1342562af2cf	https://www.nzherald.co.nz/world/news/article.cfm?c_id=2&objectid=12249376
5d2a8086d61c87795174229d	https://www.bbc.com/news/uk-wales-48966045
5d2a74c99f2a1342562b2a1e	https://www.dailystar.co.uk/news/latest-news/791785/kenya-fishing-trip-british-tourists-shark-infested-waters
5d2c72a09f2a1342563cc3ed	https://www.dailymail.co.uk/news/article-7247095/U-S-firms-nod-restart-Huawei-sales-2-4-weeks-official.html
5d2d09a2d61c8779518ae318	https://www.dailymail.co.uk/news/article-7250619/Unborn-children-risk-pre-polluted-womb-poisonous-chemicals-furniture.html
5d2d155cd61c8779518b420a	https://www.bbc.com/news/uk-england-leeds-48992252
5d2d156fd61c8779518b4257	https://www.bbc.com/news/uk-england-cambridgeshire-48963035
5d2d0f0d9f2a134256443e61	https://www.ndtv.com/world-news/worsening-world-hunger-affects-821-million-says-united-nations-2070123
5d2d12e5d61c8779518b2f2a	https://www.japantimes.co.jp/news/2019/07/16/world/science-health-world/worsening-world-hunger-affects-821-million-aggravated-climate-change-war-u-n-reports/
5d2e5863d61c87795197fd3e	http://video.foxnews.com/v/6059967201001/
5d2e5cacd61c877951981ef8	https://www.dailymail.co.uk/news/article-7254435/San-Francisco-Bay-area-hit-4-3-magnitude-earthquake-followed-3-5-magnitude-aftershock.html
5d2f1cd4d61c8779519f1bf4	https://www.zdnet.com/video/forget-mining-there-are-new-ways-to-farm-crypto/
5d2faeedd61c877951a5cdf7	https://www.dailymail.co.uk/news/article-7258855/NHS-gender-bias-heart-attacks-killing-thousands-women.html
5d2fb346d61c877951a5f226	https://www.dailymail.co.uk/news/article-7258935/Holidaymakers-facing-potential-summer-misery-Ryanair-pilots-threaten-strike.html
5d315fe69f2a134256710901	https://www.theguardian.com/uk-news/2019/jul/19/stevenage-car-crash-leaves-14-injured
5d324f0d9f2a1342567de30f	https://www.dailymail.co.uk/tvshowbiz/article-7266707/Love-Islands-Amy-Hart-consoled-Robbie-Williams-ITV-party-amid-Curtis-Pritchard-heartbreak.html
5d3268589f2a1342567eb749	https://www.dailymail.co.uk/news/article-7266755/7-New-York-City-subway-lines-stopped-evening-commute.html
5d339fa2d61c877951cb8605	https://www.bbc.com/news/world-us-canada-49060410
5d33aff2d61c877951cbe774	https://loyaltytraveler.boardingarea.com/2019/07/20/flying-united-basic-economy-transatlantic-as-star-alliance-gold/
5d34fd369f2a13425692fa58	https://dailyhive.com/vancouver/canada-line-cars-delivery-july-2019
5d34f7a99f2a13425692d4fa	https://www.dailymail.co.uk/news/article-7270587/Conspiracy-theorist-punched-astronaut-Buzz-Aldrin-insists-moon-landing-fake.html
5d3514a1d61c877951d4dba4	https://www.latimes.com/california/story/2019-07-21/marina-del-rey-gas-blowout
5d34fc679f2a13425692f4ac	https://www.dailymail.co.uk/news/article-7270839/Boris-Johnson-likely-appoint-highest-number-ethnic-minority-ministers-Cabinet.html
5d3643609f2a134256a166a7	https://www.dailymail.co.uk/news/article-7274611/Health-alert-issued-UK-heatwave-set-bring-record-breaking-temperatures.html
5d3794289f2a134256afe4f2	https://www.cbsnews.com/video/puerto-rico-protesters-clashing-with-police-as-thousands-continue-their-push-to-out-governor-ricardo-rossello/
5d379c7d9f2a134256b05330	https://www.dailymail.co.uk/news/article-7278539/Shocking-moment-Australian-familys-car-swallowed-sinkhole-rural-Indonesian-road.html
5d3b1f86d61c870ba18e2448	https://www.breitbart.com/national-security/2019/07/23/railway-kenya-built-with-massive-chinese-loans-not-making-enough-to-pay-beijing-back/
5d379f3c9f2a134256b0760b	https://www.dailymail.co.uk/tvshowbiz/article-7278855/Chris-Pratt-Katherine-Schwarzenegger-enjoying-honeymoon-phase-married.html
5d3b15abd61c870ba18d0a1c	http://news.trust.org/item/20190725224017-mwai1/
5d3a39e1d61c8741afc270e8	https://www.bbc.com/news/business-49114667
5d3a4882d61c8741afc2e160	https://www.ncbi.nlm.nih.gov/pubmed/29617710
5d3a3c7ad61c8741afc28546	https://www.dailymail.co.uk/sport/formulaone/article-7287735/Formula-One-news-Lights-Hockenheim-Chaos-ahead-German-GP-bus-crashes-lights.html
5d3a3fb69f2a132c37498553	https://www.bbc.com/news/world-asia-49122566
5d3bbf6bd61c870ba19cd470	https://www.dailymail.co.uk/tvshowbiz/article-7291285/RHOCs-Shannon-Beador-makes-relationship-beau-John-Janssen-Instagram-official.html
5d3bbf7e9f2a133411c2b93c	https://www.modernghana.com/news/947369/libya-rescuers-recover-62-bodies-at-sea-after-worst-wreck.html
5d3bc412d61c870ba19d48f9	https://www.dailymail.co.uk/news/article-7291459/Dozens-sweat-drenched-passengers-trapped-boiling-alive-train-hottest-day-year.html
5d3d0203d61c870ba1aa202c	https://www.bbc.com/news/uk-england-norfolk-49099423
5d3cda789f2a133411cfbfdf	https://www.inquisitr.com/5552265/grasshoppers-swarm-las-vegas-strip/
5d3ce3c2d61c870ba1a98503	https://www.buzzfeed.com/daves4/berry-poison-quiz
5d4208429f2a13053ff908da	https://mypolice.qld.gov.au/mackay/2019/07/29/further-car-stolen-from-business-south-mackay/
5d40d068d61c872b4f56f670	https://syria.liveuamap.com/en/2019/30-july-alfatah-almubin-operations-room-announces-the-killing
5d420914d61c872b4f6cc13b	https://weather.com/storms/hurricane/news/2019-07-31-atlantic-disturbance-invest-96l-possible-development
5d40d3c0d61c872b4f571328	https://canoe.com/entertainment/celebrity/lady-gagas-new-mans-ex-wife-takes-jab-at-singer-on-social-media
5d42451b9f2a13053f01930d	https://www.dailymail.co.uk/health/article-7308003/One-year-obesity-slashes-womens-chances-surviving-cancer.html
5d42a5ce9f2a13053f0bb85e	https://www.dailymail.co.uk/news/article-7308141/Suspected-gas-explosion-reduces-home-rubble-5-injured.html
5d43847c9f2a13053f1fec0c	https://news.sky.com/story/tired-upset-and-confused-whaley-bridge-residents-fear-epic-flood-11775349
5d7141409f2a13228b37bafa	https://scripps.ucsd.edu/news/explosion-plastic-pollution-post-world-war-ii-seen-marine-sediments
5d4377799f2a13053f1e452e	https://www.dailymail.co.uk/news/article-7312607/Security-staff-Gatwick-vote-48-hour-strike-week-pay-dispute.html
5d44d0709f2a13053f39ae95	https://www.dailymail.co.uk/tvshowbiz/article-7316449/Quentin-Tarantino-56-looks-smitten-glamorous-wife-Daniella-Pick-35-OUATIH-Rome-premiere.html
5d468f7ed61c872b4fb7a59c	https://www.breitbart.com/local/2019/08/03/off-duty-florida-cop-springs-into-action-to-rescue-victims-after-suv-crash/
5d46195a9f2a13053f4a61c5	https://www.gofundme.com/f/deandre-brown039s-recovery
5d476f629f2a13053f59529f	https://www.dailymail.co.uk/news/article-7316845/Adelaide-River-man-saved-massive-saltwater-crocodile-barbed-wire-fence.html
5d4771b39f2a13053f596abc	https://www.dailymail.co.uk/tvshowbiz/article-7320775/Paul-Hollywoods-Great-British-Bake-stars-predicted-age-gap-romance-end.html
5d4985b39f2a13053f7858d2	https://www.cosmopolitan.com/uk/body/health/a49933/pmdd-premenstrual-dysphoric-disorder/
5d4a0bcc9f2a13053f80b3a3	https://www.nationalgeographic.com/science/2019/08/fossils-15-pound-parrot-found-new-zealand-kakapo/
5d4cab35d61c8771ba127911	https://www.dailymail.co.uk/tvshowbiz/article-7339351/Priyanka-Chopra-shares-details-pink-saree-wore-sister-law-Sophie-Turners-wedding.html
5d4cebbdd61c8771ba15649c	https://tribuneonlineng.com/232979/
5d4f52c9d61c8771ba33a3e2	https://www.bbc.com/news/business-49265455
5d4f70009f2a136a902ace21	https://www.cosmopolitan.com/entertainment/celebs/a28667489/miley-cyrus-liam-hemsworth-breakup-reaction/
5d4f5484d61c8771ba33b308	https://www.dailymail.co.uk/tvshowbiz/article-7345113/Katharine-McPhee-35-wants-start-family-David-Foster-69-Erin-Sara-support-her.html
5d4f6ffbd61c8771ba349e85	https://www.cosmopolitan.com/entertainment/celebs/a28667521/miley-cyrus-liam-hemsworth-breakup-twitter-reactions/
5d4f5a7d9f2a136a902a084e	https://www.gofundme.com/f/recovering-after-accident
5d4f6a169f2a136a902a94e9	https://www.dailymail.co.uk/news/article-7345199/Eight-dogs-killed-eating-poisoned-meat-left-scattered-popular-park-Brisbane.html
5d50aee39f2a136a90383ad4	https://www.dailymail.co.uk/tvshowbiz/article-7347271/Video-surfaces-Miley-Cyrus-Liam-Hemsworths-outing-announcing-split.html
5d50b0729f2a136a9038480c	https://weeds.dpi.nsw.gov.au/Weeds/Details/53
5d51f2729f2a136a90506f09	https://www.dailymail.co.uk/news/article-7350665/Healthy-living-prevent-dementia-cases-expert-says.html
5d51fa549f2a136a9050f47c	https://www.dailymail.co.uk/news/article-7350725/Paul-Hollywood-splurges-225-000-new-Aston-Martin.html
5d534c219f2a136a906a2ffa	https://www.bbc.com/news/uk-scotland-glasgow-west-49337004
5d544d539f2a136a907b7cd0	https://www.barrons.com/articles/travel-operators-are-building-once-in-a-lifetime-trips-tied-to-otherworldly-events-01565805419
5d54973ad61c8771ba84bc73	https://www.thesouthafrican.com/horoscopes/free-daily-horoscope-celeb-gossip-and-lucky-numbers-for-15-august-2019/
5d547552d61c8771ba82e624	https://sputniknews.com/middleeast/201908141076552926-militants-in-idlib-down-syrian-air-force-jet---reports/
5d5add18d61c870b704da4bf	http://theconversation.com/the-role-of-canadian-mining-in-the-plight-of-central-american-migrants-120724
5d55ef03d61c8771ba993b7b	https://www.japantimes.co.jp/news/2019/08/16/world/science-health-world/doctors-suspect-vaping-behind-dozens-lung-illnesses-u-s/
5d5b013e9f2a13691205a9ae	https://www.sott.net/article/418845-All-along-the-watchtower-and-the-follies-of-history
5d5745c09f2a136a90aa654c	https://www.dailymail.co.uk/news/article-7365669/Private-litter-forces-hand-210-000-fines-year.html
5d5748b2d61c8771baad1380	https://www.dailymail.co.uk/news/article-7365889/More-350-000-tonnes-food-dumped-landfills-year.html
5d59595fd61c8771bac493fc	https://www.cosmopolitan.com/uk/entertainment/a28734346/brody-jenner-instagram-kaitlynn-carter-miley-cyrus/
5d588e17d61c8771babc376a	https://www.bbc.com/news/world-europe-49345912
5d58950cd61c8771babc75df	https://www.dailymail.co.uk/news/article-7367873/Cannabis-cars-family-pets-HANDCUFFS-items-stolen-police.html
5d5963019f2a136a90c46ac5	https://www.cosmopolitan.com/lifestyle/a28714233/mars-in-virgo/
5d58b36fd61c8771babd8a7a	https://www.cbc.ca/news/canada/ottawa/woman-killed-two-car-collision-1.5251317
5d59600b9f2a136a90c4461c	https://www.cosmopolitan.com/entertainment/celebs/a28734832/miley-cyrus-kaitlynn-carter-mom-tish/
5d58980a9f2a136a90bb3d06	https://www.dailymail.co.uk/tvshowbiz/article-7367961/Paul-Hollywoods-ex-lover-Summer-Monteys-Fullam-wants-Im-Celebrity.html
5d59b43cd61c8771bac8a71c	https://www.hindustantimes.com/india-news/bihar-village-struggles-in-flood-aftermath-with-no-relief-in-sight/story-YEc1jB31M8nyDQXTVFunQO.html
5d59dc7ad61c8771baca2a0c	https://www.dailymail.co.uk/news/article-7369759/Small-plane-crash-upstate-New-York-home-leaves-three-dead.html
5d5b6b3ed61c870b70547081	https://miami.cbslocal.com/2019/08/19/mls-stadium-site-melreese-unsafe-levels-arsenic/
5d5b493ad61c870b7052f9ae	https://www.express.co.uk/news/world/1167751/US-news-Russia-World-War-3-Donald-Trump-Vladimir-Putin-intermediate-missile-INF-Treaty
5d5c8f86d61c870b70645516	https://www.bbc.com/news/uk-wales-49413435
5d5ec7229f2a1369123d2563	https://asia.nikkei.com/Politics/International-relations/US-and-ASEAN-to-hold-first-joint-naval-drills-near-South-China-Sea
5d61c6a09f2a131125216153	https://www.dailymail.co.uk/home/you/article-7356721/LIZ-JONESS-DIARY-dreaded-Devon-wedding-2.html
5d61c96cd61c87411382d354	https://www.reuters.com/article/us-syria-security-explosions/israel-hits-iranian-force-in-syria-to-stop-killer-drones-military-idUSKCN1VE0SN
5d61cc899f2a13112521a25c	http://www.arabnews.com/node/1544896/middle-east
5d6276789f2a13112529bff8	https://www.thecanary.co/uk/news/2019/08/25/tremor-measuring-2-23-on-richter-scale-recorded-at-uk-fracking-site/
5d61edf0d61c87411383dfb5	https://www.theguardian.com/australia-news/2019/aug/25/northern-territory-mine-worker-buried-under-collapsing-wall
5d633a5c9f2a13112532d598	https://www.washingtonexaminer.com/news/puerto-rico-faces-hurricane-threat-from-dorian
5d6319e69f2a13112531af06	https://www.vanguardngr.com/2019/08/bbnaija-s4-tacha-mercy-receive-strikes/
5d6471d99f2a13112544ae98	https://www.arabnews.com/node/1545736/saudi-arabia
5d65ba58d61c875f75d55fca	https://www.dailymail.co.uk/sciencetech/article-7399763/Breeding-plants-resistant-Ash-dieback-fungus-essential-trees-survive.html
5d6617ad9f2a1311255d15aa	https://www.aljazeera.com/news/2019/08/190828003834855.html
5d65c6f49f2a131125587f3f	http://www.digitaljournal.com/news/world/france-rescues-22-migrants-heading-for-britain/article/556733
5d67699b9f2a1369e3119648	https://www.thisdaylive.com/index.php/2019/08/29/tragedies-on-the-mediterranean-sea/
5d6863aed61c872c5fe5f12a	https://www.dailymail.co.uk/tvshowbiz/article-7408967/Nadia-Bartel-heads-dad-lookalike-sister-Melbourne-meet-lawyers.html
5d6862409f2a1369e321ddd8	https://www.nzherald.co.nz/world/news/article.cfm?c_id=2&objectid=12263411
5d686b299f2a1369e3224837	https://www.bbc.com/news/uk-england-49508213
5d69025fd61c872c5fee0566	https://www.presstv.com/Detail/2019/08/29/604829/Yemen-retaliatory-drone-attack-Saudi-Arabia-Najrain-airport
5d69cef4d61c872c5ff86a50	https://wsvn.com/news/local/trumps-florida-mar-a-lago-resort-in-hurricane-dorians-path/
5d6ab4469f2a1369e341890c	https://www.nbcsandiego.com/news/local/Coronado-Fire-Claytons-Coffee-Shop-Orange-Smoke-558945281.html
5d6ad118d61c872c5f029c28	https://www.tolonews.com/nima-rooz/nima-roz-taliban-attack-kunduz-discussed
5d69b1f59f2a1369e334fdbd	http://video.foxnews.com/v/6081688519001/
5d6affe8d61c872c5f03ffa7	https://www.dailymail.co.uk/tvshowbiz/article-7414827/TALK-TOWN-Kitty-caught-husband.html
5d6b6017d61c872c5f071f03	http://www.startribune.com/northern-bahamas-hunkers-down-as-hurricane-dorian-closes-in/558999732/
5d6abc609f2a1369e341e81f	http://www.xinhuanet.com/english/2019-09/01/c_138354240.htm
5d6c5072d61c872c5f10d41e	https://thenationonlineng.net/a-stitch-in-time-2/
5d6c50d8d61c872c5f10d821	https://www.dailymail.co.uk/news/article-7417453/Beware-electrical-bargains-catch-fire-cause-electric-shocks-melt-carpet.html
5d6c5829d61c872c5f111bb3	https://www.bbc.com/news/uk-england-essex-49544421
5d6c4ff6d61c872c5f10cda2	https://www.telegraphindia.com/opinion/flood-management-looking-beyond-defence-strategies/cid/1701895
5d6da1e5d61c872c5f205e32	https://thenationonlineng.net/here-comes-transportation-varsity/
5d6dcdce9f2a1369e365ad72	http://news.trust.org/item/20190902224207-oyedk
5d6da4609f2a1369e3639602	https://www.reuters.com/article/us-storm-dorian/hurricane-dorian-kills-at-least-five-in-bahamas-turn-to-florida-expected-idUSKCN1VN0WP
5d6da49cd61c872c5f207cde	http://www.cosmopolitan.com/uk/reports/a28718314/kate-middleton-preparing-training-queen/
5d6da8719f2a1369e363c4e0	https://thenationonlineng.net/car-snatchers-paradise/
5d6ed0979f2a132f6022627b	https://sputniknews.com/latam/201909031076716563-argentinian-stock-market-plummets-almost-14-amid-economic-crisis/
5d7042799f2a13382e8898a0	https://theweek.com/speedreads/862917/dorian-expected-bring-dangerous-winds-flooding-rain-georgia-carolinas
5d70451ad61c877f68a6bbd9	https://www.foxnews.com/us/hurricane-dorian-national-guard-troops-relief-efforts
5d719b4ad61c871f59f25212	https://www.dailymail.co.uk/health/article-7432217/Women-stressed-pregnancy-likely-children-personality-disorder.html
5d71b0759f2a13228b3fce92	https://www.thestar.com.my/news/nation/2019/09/06/16-injured-in-supermarket-stampede-over-ang-pows
5d7197d99f2a13228b3e924b	https://www.dailymail.co.uk/news/article-7433101/Extinction-Rebellion-protests-hit-Melbourne-Friday-night.html
5d7206b1d61c871f59f7541e	https://sanfrancisco.cbslocal.com/2019/09/05/dive-boat-owner-says-crew-tried-save-victims/
5d71ef46d61c871f59f61985	https://www.thequint.com/news/india/kashmir-civil-curfew-shopian-pulwama-militant-threats
5d71a94f9f2a13228b3f7240	https://www.dailymail.co.uk/tvshowbiz/article-7433367/Sienna-Miller-joined-ex-Tom-Sturridge-father-Edwin-stroll-New-York-City.html
5d72ec4cd61c871f5904b49c	https://www.bbc.com/news/science-environment-49599817
5d72f1a49f2a13228b52cd53	https://www.dailymail.co.uk/news/article-7437295/Royal-Navy-saves-British-woman-trapped-Bahamas-thanks-call-husband-4-000-miles-away.html
5d7409fc9f2a13228b5fddd6	http://www.newindianexpress.com/opinions/2019/sep/08/focus-on-developing-domestic-space-industry-2030460.html
5d7803609f2a13228b9165c4	https://www.complex.com/music/2019/09/the-weeknd-new-look-memes
5d783967d61c871f5941ee13	https://www.bbc.com/news/business-49652069
5d7839b7d61c871f5941f20a	https://www.bbc.com/news/blogs-the-papers-49657568
5d798fcbd61c87509ba89ebe	https://www.mirror.co.uk/news/politics/yellowhammer-worst-bits-uk-plunges-20044983
5d7ad106d61c87509bb9cb32	https://vancouversun.com/opinion/columnists/vaughn-palmer-giant-hornets-plucky-columnist-vows-to-hide-indoors
5d7ab32dd61c87509bb86c80	https://www.standardmedia.co.ke/article/2001341779/gone-in-just-10-minutes-how-gunmen-stole-sh42m
5d7c90ead61c87509bce6b6b	https://www.headforpoints.com/2019/09/14/british-airways-guidlines-on-getting-avios-for-strike-affected-flights/
5d7d76139f2a131f5c1ebf94	https://www.bbc.com/news/science-environment-49692974
5d7dbfe59f2a131f5c2138f1	https://www.the-star.co.ke/news/2019-09-15-raila-uhuru-merger-would-be-second-rebirth/
5d7e09979f2a131f5c241888	https://www.bostonherald.com/2019/09/15/warrior-moon-insights-by-holiday-mathis/
5d8035a5d61c87509bf4a36b	https://www.which.co.uk/news/2019/09/british-airways-and-ryanair-pilot-strikes-what-you-need-to-know-if-your-flight-is-affected/
5d8322b1d61c876d784ca411	https://sacramento.cbslocal.com/2019/09/18/injured-eagle-stanislaus-county/
5d842485d61c876d785d8cc4	https://www.dailymail.co.uk/health/article-7482601/Children-aggressive-cancer-treated-adult-drugs.html
5d86c06c9f2a137693384127	https://www.bbc.com/news/uk-england-cambridgeshire-49715399
5d88503c9f2a137693478600	https://chicago.cbslocal.com/2019/09/22/roseland-deadly-shootout/
5d8805cd9f2a13769345dd66	https://www.dailymail.co.uk/tvshowbiz/article-7491795/Paul-Hollywoods-estranged-wife-Alex-claims-wont-consider-new-romance.html
5d8ca8529f2a1335b551edb9	https://apnews.com/5511c217c0b24445a89223ebcab2964f
5d8951cf9f2a13769358a831	http://www.dailynews.com/critical-fire-alerts-issued-for-l-a-ventura-counties-tuesday-ahead-of-powerful-santa-ana-winds
5d8965b0d61c876d789a717e	http://www.digitaljournal.com/sports/natalie-coughlin-is-named-team-captain-of-the-dc-trident-team/article/558443
5d8a6794d61c8717dd70b188	https://www.economist.com/middle-east-and-africa/2019/09/24/muhammad-ali-a-former-actor-living-abroad-is-riling-up-egyptians
5d954fb3d61c8727d162ff4f	https://epics.ieee.org/vassar-college-growing-food-security-with-simple-technology/
5d8d62889f2a1335b55d226e	https://www.theguardian.com/environment/2019/sep/27/nothing-else-matters-school-climate-strikes-sweep-new-zealand
5d8d1dde9f2a1335b559a089	https://www.jpost.com/Opinion/In-praise-of-normalcy-603073
5d8da928d61c8727d108bcb6	https://www.c7f.navy.mil/Media/News/Display/Article/1973038/us-and-republic-of-singapore-navies-strengthen-partnership-during-pacific-griff/
5d8fec2d9f2a1335b57eaf1b	https://www.sfchronicle.com/bayarea/article/City-crews-lift-boulders-back-onto-S-F-sidewalk-14475978.php
5d9015f8d61c8727d125072c	https://www.theguardian.com/world/2019/sep/29/china-road-crash-at-least-36-killed-as-coach-hits-truck
5d9144c69f2a1335b58cb738	https://www.dailymail.co.uk/tvshowbiz/article-7518547/Ashton-Kutcher-Mila-Kunis-kids-Disneyland-Demi-Moores-explosive-revelations.html
5d929b399f2a1335b59f98d9	https://www.chron.com/business/energy/article/4-0-magnitude-earthquake-hits-edge-of-Texas-14481250.php
5d93e3f69f2a1335b5b28ba1	https://www.bbc.com/news/science-environment-49885913
5d93e2759f2a1335b5b26e15	https://www.dailymail.co.uk/tvshowbiz/article-7525471/Strictlys-Motsi-Mabuse-talks-dealing-criticism-taking-Darcey-Bussell.html
5d9778d39f2a1335b5e8264d	https://www.bbc.com/news/uk-scotland-highlands-islands-49911746
5d954c1d9f2a1335b5c8386d	https://www.ancient-origins.net/ancient-places-europe/viminacium-0012666
5d953a309f2a1335b5c767c9	https://www.bbc.com/news/world-asia-49915224
5d953dac9f2a1335b5c795f5	https://www.bbc.co.uk/news/world-asia-49915224
5d9537d8d61c8727d16224a8	https://mainichi.jp/english/articles/20191003/p2g/00m/0in/016000c
5d968cbd9f2a1335b5daa013	https://www.dailymail.co.uk/sciencetech/article-7535889/Coca-Cola-creates-coke-bottle-plastic-washed-oceans.html
5d96e24cd61c8727d1754b34	https://boston.cbslocal.com/2019/10/03/merrimack-valley-explosions-north-andover-dog-reunited-owner/
5d992c91d61c8727d18d2f10	https://www.thesouthafrican.com/horoscopes/free-daily-horoscope-celeb-gossip-and-lucky-numbers-for-6-october-2019/
5d992d25d61c8727d18d32be	https://motioncars.inquirer.net/62709/come-again-to-camiguin
5d9a93f9d61c8727d196aa88	https://www.thesouthafrican.com/horoscopes/free-daily-horoscope-celeb-gossip-and-lucky-numbers-for-7-october-2019/
5d9c80699f2a1335b518b1ca	https://thenationonlineng.net/towards-a-flood-free-lagos/
5d9bcd269f2a1335b511ac36	https://indianexpress.com/article/cities/pune/indo-maldives-joint-military-exercise-kicks-off-in-pune-6058454/
5d9bd1189f2a1335b511c23d	https://www.dailymail.co.uk/tvshowbiz/article-7548055/Jimmy-Bartel-CONFIRMS-relationship-Lauren-Mand-splitting-wife-Nadia.html
5d9bd117d61c8727d19fcedd	https://www.dailymail.co.uk/tvshowbiz/article-7548187/Liam-Hemsworth-looks-bruised-bloodied-set-ex-wife-Miley-Cyrus-moves-Cody-Simpson.html
5d9e18aa9f2a1335b52aade3	https://www.marketwatch.com/story/egypt-condemns-turkish-military-attacks-in-syria-2019-10-09
5daec7909f2a1332029c5519	https://www.glamsham.com/en/hailey-baldwin-channels-pretty-woman
5d9e6cfd9f2a1335b52e1c84	https://nationalpost.com/pmn/news-pmn/politics-news-pmn/syrian-kurds-outgunned-but-vow-to-inflict-toll-on-turkish-army
5d9e68d89f2a1335b52de86f	https://www.reuters.com/article/us-syria-security-turkey-sdf/syrian-kurds-outgunned-but-vow-to-inflict-toll-on-turkish-army-idUSKBN1WO2VX
5d9f74ded61c875807461c39	https://cruxnow.com/church-in-the-middle-east/2019/10/09/turkish-planes-bomb-syria-causing-panic-among-christians-others/
5d9dd09c9f2a1335b5269806	https://www.rferl.org/a/iran-holds-surprise-military-drills-near-turkish-border/30207645.html
5d9fc5b59f2a136a6240c10f	https://www.dailymail.co.uk/tvshowbiz/article-7560703/Bella-Hadid-received-birthday-message-ex-Weeknd-spending-time-him.html
5da10f31d61c872b22ef6c83	https://forum.thaivisa.com/topic/1128191-japans-capital-braces-for-what-could-be-worst-typhoon-in-60-years/
5da36aa39f2a133dde450ba6	https://losangeles.cbslocal.com/2019/10/12/saddle-ridge-fire/
5da260c99f2a133dde3d2d58	http://www.digitaljournal.com/news/environment/santa-ana-winds-die-down-in-california-lessening-fire-threat/article/559674
5da261b1d61c877b64a2fac6	https://www.bbc.com/news/business-50009105
5da2678cd61c877b64a3206e	https://www.thesun.co.uk/fabulous/10103596/beaches-malta-madeira-balmy-isles/
5da50a5bd61c877b64b819a2	https://www.infowars.com/fusion-gpss-glenn-simpson-reveals-he-was-hired-in-fall-of-2015-to-investigate-trump/
5da51e24d61c877b64b8a728	https://www.hrw.org/news/2019/10/14/dont-let-venezuela-join-united-nations-human-rights-council
5da51ae19f2a133dde5457c0	https://www.dailymail.co.uk/tvshowbiz/article-7573049/Jessica-Mauboy-CONFIRMS-engagement-Themeli-Magripilis.html
5da667cdd61c873d51e5b770	https://www.dailymail.co.uk/sciencetech/article-7575955/Breathing-polluted-air-age-memory-10-YEARS-worst-affected-areas-study-warns.html
5da7d4d3d61c87262d986eb5	https://misspetitenaijablog.com/2019/10/16/nigerian-army-renames-operation-python-dance-to-atilogwu-udo/
5da9032b9f2a1332025165c1	https://www.nzherald.co.nz/travel/news/article.cfm?c_id=7&objectid=12277726
5da9002dd61c876890085e7e	https://www.dailymail.co.uk/news/article-7585949/Harrowing-images-dried-river-reality-New-South-Wales-drought.html
5da9abd2d61c8768901310f5	https://www.abplive.in/television/yeh-rishta-kya-kehlata-hai-fame-karan-mehra-nisha-rawal-lock-lips-during-karwa-chauth-2019-celebrations-1092703
5daa62e3d61c8768901b7b06	https://www.smh.com.au/world/asia/murder-suspect-who-sparked-hong-kong-crisis-pledges-to-turn-himself-in-20191019-p5326u.html
5dabaa7bd61c876890299907	https://www.patheos.com/blogs/deaconsbench/2019/10/history-17-new-deacons-for-orange-first-diaconate-ordination-at-christ-cathedral/
5dad3fca9f2a133202846c55	https://abcnews.go.com/Health/wireStory/illegal-vapes-traced-california-woman-cbd-pioneer-66411596
5dacfc069f2a1332028209e2	https://www.bbc.com/news/uk-wales-50070765
5dae487fd61c87689047aa69	https://www.thesun.co.uk/tvandshowbiz/10185047/coronation-street-spoilers-emma-brookers-life-hangs-in-the-balance-after-mis-diagnosis-from-dr-ali/
5dae4cf69f2a13320294ef2f	https://www.news4jax.com/news/national/palisades-fire-in-la-burns-more-than-30-acres-threatens-homes
5daf8dd99f2a133202ab9454	https://edition.cnn.com/2019/10/22/politics/biden-1998-impeach-kfile/index.html
5db00db4d61c87689064a86a	https://www.dailymail.co.uk/sciencetech/article-7602757/Rangers-solve-mystery-elastic-bands-littering-bird-colony-s-island-home.html
5db02fea9f2a133202b5dfd0	https://www.bbc.com/news/uk-scotland-50143091
5daf933d9f2a133202abe45e	https://www.dailymail.co.uk/news/article-7602617/Several-people-hurt-TORNADO-tears-holiday-island-Ibiza.html
5db0e1dfd61c87689072e944	https://www.dailymail.co.uk/news/article-7607017/Sew-Bayeux-Tapestry-WASNT-meant-us.html
5db23348d61c87689086af7f	https://www.dailymail.co.uk/news/article-7611521/Britain-needs-1-3million-strong-volunteer-army-fight-invasive-species-UK-say-MPs.html
5db38e879f2a133202ec5751	https://www.dailymail.co.uk/news/article-7615467/Hard-left-trade-union-backed-Corbyn-trying-McDonalds-workers-strike-month.html
5db38e2cd61c8768909b9c2a	https://saskatoon.ctvnews.ca/architecture-firm-becomes-first-in-sask-to-achieve-platinum-building-status-1.4656504
5db4d7229f2a133202fcedb6	https://www.independent.co.uk/voices/editors-letter/essex-deaths-trafficking-slavery-vietnamese-editors-letter-a9172066.html
5db4da329f2a133202fd10d9	https://www.dailymail.co.uk/tvshowbiz/article-7617625/Renee-Zellweger-dons-Elijah-Cummings-t-shirt-one-day-politician-laid-rest.html
5db62379d61c876890bb580c	https://nationalinterest.org/feature/asean-us-maritime-exercises-are-more-important-ever-90956
5db62945d61c876890bb9332	https://www.cbsnews.com/news/lvmh-seeking-to-buy-jeweler-tiffanys-for-14-5-billion/
5db900d4d61c876890e5d9fc	https://www.dailymail.co.uk/tvshowbiz/article-7628195/Christina-Anstead-reveals-declared-marry-husband-Ant-week-met.html
5dba4da39f2a133202534b23	https://www.vice.com/en_au/article/xwepzk/how-would-you-rob-a-bank
5dbb9fe9d61c876890136930	https://www.thetimes.co.uk/article/ali-milani-challenger-for-boris-johnsons-uxbridge-seat-says-he-feels-lucky-psd2sdmb5
5dbb9b36d61c8768901318dc	https://www.thisdaylive.com/index.php/2019/11/01/rising-death-toll-on-the-roads/
5dbb22cf9f2a1332026144dd	http://www.chinadaily.com.cn/a/201911/01/WS5dbb0949a310cf3e35574c20.html
5dbcc3d39f2a1332027cc770	https://www.swissinfo.ch/eng/reuters/southern-california-blaze-threatens-homes--orchards-and-oil-fields/45340480
5dbde44b9f2a1332028c8c3c	https://sputniknews.com/africa/201911021077210217-daesh-claims-responsibility-for-recent-attack-in-mali---reports/
5dbf767bd61c87689043e296	https://www.theguardian.com/uk-news/2019/nov/04/m23-crash-vintage-car-driver-killed-in-lorry-collision
5dbf75109f2a1332029d7c16	https://www.dailymail.co.uk/tvshowbiz/article-7645421/Ian-Thorpe-splits-boyfriend-Ryan-Channing-again.html
5dc1187fd61c8768905b9f25	https://townhall.com/columnists/williammarshall/2019/11/05/a-soul-restoring-movie-for-these-difficult-times-n2555809
5dc0eab99f2a133202b3a64b	https://inews.co.uk/news/food-banks-dwp-benefits-universal-credit-trussell-trust-ate-rice-one-month-pride-827078
5dc0cf4f9f2a133202b1807c	https://www.dailymail.co.uk/tvshowbiz/article-7649607/Kyle-Sandilands-SPLITS-Imogen-Anthony-eight-years-dating.html
5dc0c17ed61c876890558526	https://www.change.org/p/philippine-goverment-end-poverty-in-the-philippines
5dc1c7e5d61c876890696e25	https://petition.parliament.uk/petitions/262986?reveal_response=yes
5dc211699f2a133202ca233a	https://www.theguardian.com/environment/2019/nov/06/dumped-fishing-gear-is-biggest-plastic-polluter-in-ocean-finds-report
5dc326619f2a133202de8bd6	https://timesofindia.indiatimes.com/entertainment/events/bangalore/a-starry-reception-for-all-ok-and-nisha-in-bengaluru/articleshow/71937975.cms
5dc359bc9f2a133202e1ccfe	https://www.dailymail.co.uk/tvshowbiz/article-7658155/Chrissy-Teigens-funny-reaction-dad-Ron-filing-divorce-Thai-born-mom-Vilailuck-REVEALED.html
5dc4c44dd61c8768909c807f	https://www.mirror.co.uk/news/politics/jeremy-corbyn-live-apollo-sums-20837501
5dc4eac29f2a133202fde506	https://www.dailymail.co.uk/news/article-7662629/Cars-singer-Ric-Ocasek-cut-wife-Paulina-Porzikova-claiming-abandoned-mes.html
5dc61f7f9f2a133202139e12	https://www.dailymail.co.uk/femail/article-7666325/Eric-Lara-Trump-celebrate-five-years-marriage-gushing-tributes.html
5dc979199f2a133202436c12	https://www.eatthis.com/umeboshi/
5dc637a1d61c876890b6520c	https://torontosun.com/news/local-news/cooperation-understanding-behind-mississauga-miracle
5dc74ef1d61c876890c671ec	https://www.malaysiakini.com/news/499249
5dc75bc79f2a133202264f1d	https://thenewdaily.com.au/news/state/tas/2019/11/10/petroglyphs-island-tasmania-art-heist/
5dc8a77c9f2a133202381c20	https://www.dailymail.co.uk/news/article-7670835/Queensland-residents-using-milk-juice-fight-bushfires-near-Yeppoon.html
5dc8a3989f2a13320237f516	https://www.ncbi.nlm.nih.gov/pubmed/31273872/
5dcac176d61c8754f868f1f4	https://sanfrancisco.cbslocal.com/2019/11/11/homeowners-in-fire-zones-lose-insurance-coverage/
5dcb3ad1d61c8754f86e3b18	https://www.jacobinmag.com/2019/11/dc-bus-drivers-are-striking-against-privatization
5dcb8938d61c8754f871880d	https://www.upi.com/Science_News/2019/11/12/Plastic-threads-found-in-oysters-clams-along-Oregon-coast/8791573589617/
5dcde1a0d61c876ade4df3f3	https://www.vogue.com/vogueworld/article/kaia-gerber-pete-davidson-upstate-couples-trip-relationship
5dcdf3dad61c876ade4e5dd4	https://abcnews.go.com/International/wireStory/colombia-adoptees-find-family-decades-volcano-tragedy-67024585
5dd084d89f2a1364bff3477f	https://bc.ctvnews.ca/ubc-asks-exchange-students-to-leave-hong-kong-as-protests-rock-universities-1.4689165
5dd14754d61c876ade6336a2	https://www.sott.net/article/424083-Israel-NATOs-peculiar-simulation-of-Russias-S-400s-using-inferior-US-Patriot-air-defenses-in-recent-war-games
5dd075b69f2a1364bff2fa6b	http://www.xinhuanet.com/english/2019-11/17/c_138560792.htm
5dd0907f9f2a1364bff38967	https://dailytimes.com.pk/501344/has-russia-emerged-as-a-strategic-challenge-to-nato-states/
5dd1d7fdd61c876ade6654d3	https://www.dailymail.co.uk/tvshowbiz/article-7695847/Lady-Gaga-vision-pink-gown-matching-tresses-longtime-makeup-artists-wedding.html
5dd52af8ca8429c9b6f20968	https://www.onlyinyourstate.com/new-york/buffalo/winter-mountain-coaster-buff/
5dd4798ed61c876ade7bc290	https://www.dailymail.co.uk/tvshowbiz/article-7703585/The-Bachelor-Matt-Agnew-Chelsie-McLeods-split-Bizarre-twist-breakup-revealed.html
5dd5d449d61c876ade8729de	https://www.rt.com/news/473933-bolivia-venezuela-coup-military/
5dd7267eca8429c9b604f537	https://www.huffpost.com/entry/impeachment-hearing-testimony-sondland-volker_n_5dd6bca4e4b0fc53f20fa67c
5dd8e1d2d61c876adea4339c	https://townhall.com/columnists/johncgoodman/2019/11/23/how-liberals-defend-theft-n2556940
5dd87fb2d61c876adea1240c	https://slate.com/business/2019/11/photographs-venice-flooded-tourist-attraction.html
5dd9c76ad61c876adead0b5b	https://www.cheatsheet.com/entertainment/teen-mom-2-why-is-david-easons-ex-suing-jenelle-evans.html/
5dd9c1649f2a1364bf46fe0b	https://thenationonlineng.net/commendable-act-2/
5ddc6064d61c876adec1e9eb	https://www.dailymail.co.uk/news/article-7725061/Probe-Afghan-troops-costs-taxpayers-10million.html
5dddb42dca8429c9b640c660	https://www.nytimes.com/2019/11/26/world/europe/albania-quake-earthquake-what-we-know.html
5ddf08b0ca8429c9b64e4ed8	https://www.dailymail.co.uk/news/article-7733215/Firefighters-battling-160-bushfires-NSW-100-fresh-blazes-ignited-24-hours.html
5ddf08ab9f2a1364bf79aef7	https://www.dailymail.co.uk/news/article-7733071/Three-Texas-towns-ordered-evacuate-SECOND-explosion-chemical-plant.html
5de078879f2a1364bf878b49	https://www.presstv.com/Detail/2019/11/28/612380/Dozens-of-Lebanese-protest-against-monetary-policies-amid-economic-crisis
5de05e939f2a1364bf86ca71	https://www.japantimes.co.jp/news/2019/11/29/asia-pacific/politics-diplomacy-asia-pacific/kim-expressed-great-satisfaction-north-korea-rocket-test-kcna/
5de1b2f5d61c876adef053a8	https://www.foxnews.com/world/climate-protesters-black-friday
5de49d6ad61c87394236b02b	https://telegra.ph/Private-Internet-Access-VPN-acquired-by-malware-business-founded-by-former-Israeli-spies-12-01
5de562acd61c874fc6a17d65	https://skift.com/2019/12/02/floridas-new-higher-speed-rail-has-the-highest-death-rate-in-the-u-s/
5de59a319f2a132852b41ae6	https://thenationonlineng.net/steps-to-save-kano-from-industrial-wastes/
5de59e8a9f2a132852b444f9	https://perezhilton.com/liam-hemsworth-thirst-trap-instagram-post/
5de6e9add61c874fc6b593be	https://www.modernghana.com/news/971450/23-killed-as-fire-engulfs-sudan-factory.html
5de720299f2a132852c92674	https://www.dailymail.co.uk/news/article-7753113/One-radiotherapy-dose-effective-five-terminally-ill-patients-spine-tumours.html
5de6ffc39f2a132852c7b7a4	https://www.express.co.uk/news/world/1212718/macron-news-france-pension-reform-strikes-emmanuel-macron-latest
5de84c9e9f2a132852d98b14	https://www.theguardian.com/environment/2019/dec/05/plastic-pollution-hermit-crabs-species-decline-henderson-cocos-islands
5de848959f2a132852d964ec	https://www.express.co.uk/news/world/1213235/France-news-strike-Emmanuel-Macron-travel-train-cancelled-pension-reform
5de7ff1cd61c874fc6c3cfdf	https://www.channelnewsasia.com/news/business/airbnb-to-process-eu-payments-via-luxembourg-as-brexit-looms-12153278
5de992709f2a132852ea8a15	https://www.dailymail.co.uk/news/article-7761901/Locals-cider-fear-4-5-magnitude-earthquake-rattles-SOMERSET.html
5de996739f2a132852eab183	https://www.reviewjournal.com/news/military/guard-black-hawk-helicopter-with-3-aboard-crashes-in-minnesota-1907979/
5de9aca69f2a132852ebd144	https://6abc.com/black-hawk-helicopter-crashes-in-minnesota;-3-aboard/5735936/
5de9afc39f2a132852ebeddb	https://abc11.com/black-hawk-helicopter-crashes-in-minnesota;-3-aboard/5735936/
5deaf458d61c870a8d4a5d6a	https://www.thetimes.co.uk/article/network-rail-to-blame-for-60-of-train-delays-jkr2j7vvf
5deb1461d61c870a8d4b6160	https://www.sunstar.com.ph/article/1835279
5dec92b4d61c870a8d58db58	https://www.voanews.com/east-asia-pacific/hong-kong-protests-cross-half-year-mark-rally
5dec737c9f2a1327c5033450	https://www.wistv.com/2019/12/07/minnesota-national-guard-identifies-killed-helicopter-crash/
5ded91f49f2a1327c50dab59	https://www.theguardian.com/world/2019/dec/09/new-zealand-floods-essentials-run-out-for-tourists-stranded-in-franz-josef
5ded8bd59f2a1327c50d7442	https://www.nbcsports.com/boston/celtics/gordon-haywards-return-will-help-celtics-most-these-four-areas
5deec62d9f2a1327c51d217f	https://punchng.com/breaking-one-feared-dead-in-lagos-boat-accident/
5deed9df9f2a1327c51df9d9	https://www.dailymail.co.uk/news/article-7773995/White-Island-Westpac-rescue-chopper-footage-released-death-toll-rises.html
5def8bef9f2a1327c5269fa8	https://www.voanews.com/europe/french-pension-strikes-expand-police-gird-new-protests
5df041239f2a1327c5317afb	https://www.dailymail.co.uk/news/article-7778537/Bushfires-destroyed-724-homes-burnt-2-7-million-hectares.html
5df1851dd61c87322355e35b	https://www.dailymail.co.uk/news/article-7782655/Freak-storm-Brisbane-dumps-half-years-worth-rain-causes-flash-flooding.html
5df1847c9f2a1327c5434618	https://www.dailymail.co.uk/news/article-7783111/Sydney-beach-contaminated-faecal-matter.html
5df4499ed61c8732237a431d	https://www.rollingstone.com/politics/politics-news/strike-has-candidates-poised-to-pull-out-of-debate-927124/
5df57783d61c87322388b63f	https://www.cbsnews.com/news/new-zealand-volcano-eruption-5-new-zealand-volcano-victims-identified-2019-12-14/
5df6d4bd9f2a137f128f41e2	https://www.dailymail.co.uk/news/article-7795619/Tamara-Ecclestone-50million-worth-jewellery-stolen-London-home.html
5df814dd9f2a136ac5faa5a1	https://www.haaretz.com/israel-news/elections/.premium-israel-s-left-wing-meretz-party-to-keep-chairman-mulls-future-of-merger-1.8283473
5df875579f2a136ac5ff30f2	https://chicago.cbslocal.com/2019/12/16/city-departments-to-public-stop-feeding-raccoons-on-chicagos-lakefront/
5df7e8aad61c8761083f642b	https://sputniknews.com/asia/201912161077592176-anti-government-protesters-to-target-hong-kong-malls-during-christmas-new-years/
5df7e6939f2a136ac5f7e902	https://sputniknews.com/world/201912161077589084-night-was-horrific-people-were-beaten-like-animals---university-student-on-protests/
5df813ae9f2a136ac5fa89d6	https://www.freemalaysiatoday.com/category/world/2019/12/17/moroccan-coastguard-retrieves-7-migrants-bodies-70-rescued/
5df978179f2a136ac5209bd7	http://shoebat.com/2019/12/17/first-brexit-now-polexit/
5df973b3d61c8761085f33b6	https://www.thestar.com.my/news/nation/2019/12/18/cityliner-bus-drivers-goon-strikein-kelantan
5df977729f2a136ac52085bc	https://www.thestar.com.my/news/nation/2019/12/18/teen-is-johors-first-flood-casualty
5dfac6629f2a136ac545cbb9	https://www.dailymail.co.uk/news/article-7807311/Copperhead-snake-slithering-Bunnings-Warehouse-Melbourne.html
5dfd70b7d61c87559530e950	https://www.thetimes.co.uk/article/models-and-maduro-cronies-die-in-crash-bmsh3jbgz
5dfd23aad61c8755952a19de	https://www.newindianexpress.com/world/2019/dec/21/us-re-designates-pakistan-china-as-countries-of-particular-concern-on-religious-freedom-2078906.html
5dfd67add61c8755952ffc9e	https://www.perthnow.com.au/news/world/two-carnival-cruise-ships-collide-off-mexico-ng-b881417644z
5dfef9a4d61c8755954bc6f8	https://www.firstpost.com/world/france-kills-33-militants-in-mali-raid-president-7812851.html
5dfff90ad61c8719306c1f6a	https://www.bbc.com/news/blogs-the-papers-50888042
5e015eebd61c870368cd71d8	https://mypolice.qld.gov.au/southwest/2019/12/24/wondai-police-give-back-thanks-to-commissioners-foodbank-drive/
5e014fe1d61c870368ccafc0	https://www.dailymail.co.uk/news/article-7823193/Vulnerable-bushfire-victims-targeted-vile-scammers-offering-emergency-relief.html
5e029f699f2a13114a4c868c	https://www.bbc.com/news/world-us-canada-50908018
5e04d6e09f2a13114a6a1a55	https://www.sott.net/article/426315-The-rise-and-fall-of-Nicolae-Ceausescu-the-Romanian-fuehrer
5e0655aa9f2a13114a80a840	https://www.ozy.com/presidential-daily-brief/pdb-260201/holiday-storm-260172/
5e03f640d61c870368f1c53b	https://thenewdaily.com.au/news/state/nsw/2019/12/26/man-rides-3km-through-sydney-on-bull-bar/
5e03f7ecd61c870368f1d53a	https://www.dailymail.co.uk/tvshowbiz/article-7826809/Miley-Cyrus-boyfriend-Cody-Simpson-turns-twerking.html
5e03ced0d61c870368f02f12	https://sputniknews.com/middleeast/201912251077848642-four-blasts-across-baghdad-injure-at-least-13-civilians---source/
5e03fdab9f2a13114a5eb8b9	https://www.gmanetwork.com/news/news/regions/720201/7-dead-6-missing-in-iloilo-as-a-result-of-ursula/story/
5e0775859f2a13114a8f918a	https://www.itv.com/news/2019-12-26/climate-change-drove-series-of-billion-dollar-disasters-in-2019-report/
5e053f639f2a13114a6ffc12	https://www.charlotteobserver.com/sports/high-school/article238727508.html
5e051bb69f2a13114a6e30b7	https://sputniknews.com/world/201912261077873546-pentagon-says-monitoring-russia-iran-china-naval-drills-will-work-to-ensure-freedom-of-navigation/
5e069bee9f2a13114a84709f	https://www.rt.com/shows/news/476935-rtnews-december-27-12msk/
5e0677539f2a13114a8288db	https://www.dailysabah.com/columns/ihsan-aktas/2019/12/28/turkeys-rising-power-in-world-politics
5e07f44a9f2a13114a957706	https://www.thetimes.co.uk/article/azores-2020-travel-guide-t39rk65jm
5e07f491d61c870368259a04	https://www.thetimes.co.uk/article/a-decade-in-pictures-qckxslm7d
5e07ee05d61c87036825570b	https://www.dailymail.co.uk/home/you/article-7798247/ASK-ZELDA-relationships-expert-Zelda-West-Meads-answers-questions.html
5e07fe239f2a13114a95d77f	https://www.bbc.com/news/uk-england-cambridgeshire-50757933
5e093c6ed61c87036833a2d0	https://www.dailymail.co.uk/tvshowbiz/article-7835537/Love-Islands-Lucie-Donlan-shows-ex-Joe-Garratt-hes-missing.html
5e0960be9f2a13114aa5ced2	https://nehandaradio.com/2019/12/30/turkish-military-plane-evacuates-somalia-bomb-victims/
5e0a83dc9f2a13114ab90ff3	https://www.dailymail.co.uk/femail/article-7838329/Firm-favourite-photos-Royal-Familys-turbulent-2019-captured-camera-bumps-all.html
5e0be7abd61c8703685b220e	https://www.defensenews.com/naval/2019/12/31/the-us-military-ran-the-largest-stress-test-of-its-sealift-fleet-in-years-its-in-big-trouble/
5e0bd5069f2a13114acd9fa3	https://reliefweb.int/report/world/world-food-programme-forecasts-global-hunger-hotspots-new-decade-dawns
5e10036e9f2a13147ac836bd	https://www.wxyz.com/news/green-ooze-companys-owner-has-disturbing-mess-at-home-in-sanilac-county
5e0fd0d5d61c8703689360fa	https://www.arabnews.com/node/1608051/middle-east
5e0fcf959f2a13147ac543f4	https://www.reuters.com/article/us-iraq-security-blast-taji/air-strikes-targeting-iraqi-militia-kill-six-army-source-idUSKBN1Z229P
5e10db16d61c870368a21441	https://www.firstpost.com/world/us-embassy-in-baghdad-balad-air-base-targetted-in-two-separate-missile-attacks-no-casualties-reported-7861261.html
5e112327d61c870368a57741	https://www.canberratimes.com.au/story/6566419/charred-and-devastated-batlow-begins-counting-losses-from-dunns-road-fire/
5e11229ad61c870368a57034	https://www.dailymail.co.uk/news/article-7852259/Incredible-infrared-pictures-taken-space-Australia-burning.html
5e126fb3d61c870368b60440	https://www.dailymail.co.uk/news/article-7854769/Tony-Abbott-filmed-working-control-bushfire-weekend-Bendalong.html
5e1520a49f2a1334a01a46c8	https://triblive.com/local/westmoreland/lack-of-passenger-seat-belts-on-bus-a-concern-in-deadly-pennsylvania-turnpike-crash/
5e151521d61c8744733b5119	https://thenationonlineng.net/gas-flare-conundrum/
5e1660909f2a1306878ba0e2	https://www.foxnews.com/world/two-rockets-baghdad-green-zone-iran-backed-militias-suspected
5e1661439f2a1306878bac2f	https://www.refinery29.com/en-us/2020/01/9160957/january-divorce-month
5e1693eb9f2a1306878ec90f	https://collegefootballtalk.nbcsports.com/2020/01/08/byu-ad-plans-are-still-to-join-a-power-five-conference-in-the-future/
5e166538d61c871cc4f8d0fc	https://talkingpointsmemo.com/news/heres-what-we-know-about-the-mystery-plane-crash-in-iran-that-claimed-176-lives
5e17bc02d61c871cc40fdefa	https://www.nzherald.co.nz/nz/news/article.cfm?c_id=1&objectid=12299421
5e1938579f2a130687bfcfe8	https://www.thescore.com/nfl/news/1924794
5e1ae061d61c87405e8ae266	https://www.dailymail.co.uk/tvshowbiz/article-7877273/Kaitlynn-Carter-says-shes-lucky-modern-family-hangs-ex-Brody-Jenner-mom.html
5e1ba5e09f2a136c74fc6d5f	https://www.smh.com.au/world/middle-east/fresh-rocket-attack-on-airbase-used-by-us-forces-in-iraq-20200113-p53qxx.html
5e1bb675d61c87405e99de82	https://www.news.com.au/world/europe/man-continues-to-eat-his-dinner-as-brawl-erupts/news-story/aa91232028240156a5b420939ba40544
5e1bc4ad9f2a136c74fe380a	https://www.theguardian.com/world/2020/jan/13/new-zealand-white-island-eruption-death-toll-from-volcano-disaster-rises
5e1bada5d61c87405e996400	https://www.dailymail.co.uk/news/article-7879885/White-Island-volcano-death-toll-rises-20-victim-dies-Australian-hospital.html
5e1bb30dd61c87405e99af94	https://www.independent.co.uk/news/world/americas/winter-storm-warning-us-power-cuts-national-weather-chicago-a9280871.html
5e1bd06b9f2a136c74fee336	https://www.jtv.com/library/article/gemstone-tanzanite-background-story-market
5e1d0148d61c87405eb06431	https://www.miamiherald.com/opinion/op-ed/article239254938.html
5e1cfa0d9f2a136c741510d7	https://www.brisbanetimes.com.au/national/queensland/two-men-overboard-off-central-queensland-coast-only-one-swims-back-20200114-p53r97.html
5e1c9ea59f2a136c740decf0	https://www.sunstar.com.ph/article/1839831
5e1d6dfcd61c87405eb69c63	https://www.beinsports.com/us/fc-barcelona/video/who-is-barcelonas-new-coach-quique-setien/1390531
5e1e4e359f2a136c742eacfe	https://www.buzzfeed.com/clareaston/annoying-things-people-do-on-trains
5e1fa23ad61c871c0a7c9ff2	https://www.dailymail.co.uk/news/article-7891919/Tourist-narrowly-avoids-trampled-death-elephant.html
5e20f7c29f2a13633c9e4df3	https://dlisted.com/2020/01/16/prosecutors-say-that-lori-loughlin-rejected-a-legitimate-opportunity-to-get-her-kids-into-usc/
5e2250ef9f2a13633cb8a93f	https://www.dailymail.co.uk/sciencetech/article-7901019/US-military-training-jam-GPS-systems-planes-flying-southeast-Caribbean.html
5e23a73b9f2a137708b03b71	https://www.thetimes.co.uk/article/huawexit-ministers-weigh-trumps-threats-against-5g-f7vrn83c9
5e23a2b5d61c8736dc6e15ba	https://www.independent.co.uk/independentpremium/mea-culpa-area-delaware-guide-anymore-affordable-a9288161.html
5e2398d39f2a137708af2c63	https://allafrica.com/stories/202001180155.html
5e26434c9f2a137708da5040	https://www.independent.co.uk/independentpremium/politics-explained/gibraltar-schengen-area-brexit-border-passport-travel-zone-eu-a9292601.html
5e27843ed61c8736dcae0047	https://en.tempo.co/read/1298037/7-journalists-survive-boat-accident-in-labuan-bajo-waters
5e28e0144a5f8f7fcb1712be	https://www.dailymail.co.uk/news/article-7918471/Boris-Johnson-hails-new-chapter-Britain-Brexit-withdrawal-bill-passed-Parliament.html
5e2a6ea19f2a131a425381b9	https://www.theguardian.com/australia-news/2020/jan/24/tasmania-miner-highly-unlikely-to-have-survived-henty-gold-mine-collapse-police-say
5e2a2a329f2a131a424e9f03	http://connecticut.news12.com/story/41604764/supporters-hope-2020-is-the-year-connecticut-passes-legal-marijuana-law
5e2a36f74a5f8f7fcb3253db	https://www.bbc.co.uk/news/world-europe-51231064
5e2bda369f2a131a4270c236	https://spectator.org/countdown-to-freedom-and-brexit/
5e2bf2a64a5f8f7fcb53100b	https://www.washingtonpost.com/world/the_americas/one-year-on-brazilian-city-haunted-by-deadly-dam-collapse/2020/01/25/2cbd87c4-3f30-11ea-afe2-090eb37b60b1_story.html
5e2b94d44a5f8f7fcb4dad48	https://www.cbc.ca/news/world/earthquake-eastern-turkey-1.5440232
5e2b8f7e4a5f8f7fcb4d514d	https://www.news.com.au/world/breaking-news/strong-earthquake-in-turkey-14-dead/news-story/fa0464dc12f866c2cf42aa71597dce3e
5e2b7e464a5f8f7fcb4c21f2	https://www.nzherald.co.nz/world/news/article.cfm?c_id=2&objectid=12303406
5e2b8d5e4a5f8f7fcb4d2653	https://www.euronews.com/2020/01/25/at-least-18-dead-and-hundreds-injured-as-earthquake-hits-turkey
5e2ccd619f2a131a4280e166	https://www.freemalaysiatoday.com/category/world/2020/01/26/rescuers-scramble-to-find-survivors-after-turkey-quake-kills-29/
5e2cf3bc4a5f8f7fcb628000	https://www.nbcchicago.com/top-videos-home/family-of-girl-who-fell-from-cruise-ship-says-royal-caribbean-lied/2206527/
5e2d5b209f2a131a428804f2	https://www.cbc.ca/news/world/earthquake-eastern-turkey-1.5440545
5e2cd0a09f2a131a42811348	https://sputniknews.com/world/202001251078139737-death-toll-from-coronavirus-in-china-reaches-54-over-300-new-cases-registered--report/
5e2cabc19f2a131a427eec07	https://www.thenational.ae/world/mena/at-least-29-dead-after-powerful-earthquake-hits-turkey-1.969048
5e2e1b6c9f2a131a42928742	https://www.thisismoney.co.uk/money/news/article-7931913/Savers-brace-Bank-England-dithers-rate-cut.html
5e2e1bdf9f2a131a42928d3f	https://www.dailymail.co.uk/news/article-7932209/Thousands-outside-Staples-Center-mourn-Kobe-Bryant-chopper-crash.html
5e2e36b89f2a131a4293f1c8	https://www.marca.com/en/more-sports/2020/01/27/5e2e1c2246163fd0328b4625.html
5e2ef7b29f2a134576fcbf80	https://www.voanews.com/europe/turkey-death-toll-rises-39-following-earthquake
5e2f77c14a5f8f46b6966852	https://www.freemalaysiatoday.com/category/sports/2020/01/28/bryants-helicopter-was-flying-too-low-before-crash/
5e2f7df64a5f8f46b696e6ee	https://www.denofgeek.com/us/movies/285563/netflix-apple-talks-mgm-james-bond-rights
5e3213924a5f8f46b6cb5a55	https://www.dailymail.co.uk/tvshowbiz/article-7945027/Caroline-Flack-40-SPLITS-boyfriend-Lewis-Burton-27-month-assault-charge.html
5e34d7c84a5f8f46b6fe98ff	https://www.scmp.com/comment/opinion/article/3048514/promise-new-era-raises-hopes-after-years-brexit-uncertainty
5e34c0549f2a13457674f006	https://www.dailymail.co.uk/news/article-7954101/Tragedy-police-body-man-22-jumped-boat-Murray-River.html
5e3816619f2a134576abc8e8	https://www.ozy.com/presidential-daily-brief/pdb-274377/pandemic-warning-274584/
5e37d8814a5f8f46b62bd789	https://www.gofundme.com/f/help-me-recover-my-losses
5e38b58b9f2a134576b89747	https://www.theguardian.com/lifeandstyle/2020/feb/04/sudoku-4700-medium
5e38b2ae9f2a134576b866cf	https://www.foxsports.com/soccer/story/dembele-s-return-to-action-with-barcelona-delayed-020320
5e3a0a6d9f2a134576d3bfef	https://www.theguardian.com/society/2020/feb/05/reduce-uk-drug-deaths-by-funding-treatment-services-experts-urge
5e39b7789f2a134576cd55d1	https://radaronline.com/exclusives/2020/02/ariana-grande-dating-mikey-foster-after-pete-davidson-split/
5e3b65089f2a1320aafbafb2	https://www.nasa.gov/press-release/nasa-spotlights-moon-to-mars-plans-at-feb-10-state-of-nasa-events
5e3bdcb89f2a1320aafd8058	https://www.nytimes.com/aponline/2020/02/05/us/ap-us-overturned-cargo-ship-georgia.html
5e3b0c4d9f2a134576e7d6ae	https://interestingengineering.com/istanbul-plane-crash-skids-off-runway-splits-into-three
5e3d1f9c4a5f8f09f82433af	https://people.com/travel/fire-breaks-out-at-disneyland-near-the-california-amusement-parks-main-street/
5e3defd89f2a133714620dd7	https://www.dailymail.co.uk/news/article-7980145/Wild-rocker-Ginger-Bakers-death-plunges-family-chaos.html
5e3e33e09f2a13371465f4f9	https://www.atlasobscura.com/articles/snake-shaped-mexican-gypsum
5e3dfd274a5f8f6306526582	https://www.latimes.com/world-nation/story/2020-02-07/mexico-coronavirus-preparations-2009-swine-flu-epidemic
5e3f4b699f2a133714778053	https://torontosun.com/opinion/columnists/craig-teck-mine-is-an-enormous-opportunity-for-canada
5e3f4df74a5f8f630666009a	https://www.news.com.au/lifestyle/health/health-problems/coronavirus-death-toll-soars-to-803/news-story/53242028db7c66a0fc25f1985541ab24
5e41eee79f2a133714a023fa	https://www.rt.com/news/480538-china-coronavirus-1000-deaths/
5e41f2d09f2a133714a06569	https://www.thetimes.co.uk/article/optimists-have-the-right-view-about-scotland-in-the-eu-63vvdvrb5
5e41e5499f2a1337149f9aa8	https://metro.co.uk/2020/02/10/uni-student-rushed-hospital-suspected-coronavirus-12218378/
5e4489139f2a133714ca3da1	https://www.dailymail.co.uk/tvshowbiz/article-7997451/DJ-Ruckus-posts-bizarre-Instagram-tribute-ex-wife-Shanina-Shaik.html
5e4644964a5f8f098ee93869	https://www.dailymail.co.uk/news/article-8001799/Virus-carrying-mosquito-population-swarming-huge-areas-Sydney-heavy-rain.html
5e4647c99f2a1375dc3f71d0	https://www.news.com.au/travel/travel-advice/flights/jetstar-ground-crew-set-for-24hour-strike-amid-working-proposal/news-story/62cace4d5faf12fcbda553a1af626537
5e4790499f2a1375dc560cbc	https://www.wikiwand.com/en/Arab_Spring
5e487ab54a5f8f098e0fb2de	https://dailytimes.com.pk/558929/knowing-azerbaijan/
5e488b7d4a5f8f098e1058b6	https://www.nytimes.com/2020/02/15/us/mississippi-floods-governor-jackson-pearl.html
5e4935dd4a5f8f098e17717f	https://www.voanews.com/middle-east/no-casualties-rocket-attack-us-coalition-base-baghdad
5e4b20d69f2a131cbeab4195	https://www.dailymail.co.uk/news/article-8014257/Thousands-students-demand-compensation-lecturer-strikes-educators-plan-14-days-walkouts.html
5e4cd6c94a5f8f76ceff11b2	https://spectator.org/president-lincolns-war-with-republicans/
5e4c73384a5f8f76cef9d492	https://rare.us/rare-humor/first-date-bank-robbery/
5e4ddaf84a5f8f76ce0eb41d	https://www.cbc.ca/news/canada/ottawa/confederation-line-update-train-part-came-loose-1.5468256
5e4dc9014a5f8f76ce0ce8e3	https://punchng.com/one-good-thing-about-buharis-regime/
5e4f20874a5f8f76ce24740a	https://www.wellandgood.com/sleep-and-recovery/
5e4f22b94a5f8f76ce248faf	https://www.theguardian.com/world/2020/feb/21/paris-launches-emergency-bed-bugs-hotline
5e5102e89f2a135e58d92617	https://townhall.com/columnists/pauldriessen/2020/02/22/draft-n2561715
5e507dfb4a5f8f76ce3a6fb9	https://www.theguardian.com/world/2020/feb/22/victoria-train-crash-investigators-to-look-into-speed-as-possible-factor-in-xpt-derailment
5e5066fd4a5f8f76ce392d2b	https://www.dailymail.co.uk/sport/sportsnews/article-8030881/Manchester-Uniteds-Chris-Smalling-left-devastated-dog-dies-suspected-poisoning.html
5e51cd894a5f8f76ce4b302b	https://www.sacbee.com/news/local/crime/article240554351.html
5e51b94c4a5f8f76ce4a8b88	https://sputniknews.com/asia/202002221078382222-death-toll-from-coronavirus-in-chinas-hubei-province-reaches-2346-over-64000-infected/
5e535ae09f2a135e58f62569	https://townhall.com/columnists/scottmorefield/2020/02/24/whatever-you-think-about-roger-stone-americas-criminal-justice-system-needs-a-major-overhaul-n2561768
5e5305db9f2a135e58f29c8c	https://www.dailymail.co.uk/news/article-8035859/Israel-pounds-targets-Damascus-launches-airstrikes-against-Islamic-Jihad-terrorists.html
5e5319ab9f2a135e58f36cb0	https://www.latimes.com/california/story/2020-02-23/the-national-transportation-safety-board-sends-team-to-investigate-bus-charter-bus-crash-in-san-diego
5e5710b09f2a132c7a0a490c	https://www.thetimes.co.uk/article/residents-flee-as-flood-barriers-fail-along-severn-in-ironbridge-bz0hbdz8t
5e56f9d59f2a132c7a08caa3	https://avas.mv/en/78723
5e595f684a5f8f76cec1cd03	https://www.ozy.com/presidential-daily-brief/pdb-283844/clear-casualties-283860/
5e59c0c84a5f8f76cec78fa0	https://www.oregonlive.com/health/2020/02/nigeria-confirms-1st-case-of-new-virus-in-sub-saharan-africa.html
5e59aabc4a5f8f76cec65dfd	https://www.sott.net/article/429946-Hillary-Clinton-is-launching-a-podcast-and-Twitter-has-a-few-suggestions-The-Shillary-Show
5e5b02129f2a133394eefe05	https://www.thetimes.co.uk/article/strikes-hit-private-schools-as-teachers-down-chalks-over-threat-to-pensions-rs9nkr99c
5e5ab3da9f2a133394eab4b3	https://www.newsnation.in/cities/delhi-and-ncr/delhi-riots-hospital-overwhelmed-wave-violence-mustafabad-255245.html
5e5c420b9f2a133394ffe6b2	https://www.dailymail.co.uk/news/article-8062987/Gold-prospector-rescues-kangaroo-survived-falling-11-metres-abandoned-mineshaft.html
5e5d9f8a9f2a133394168343	https://www.thetimes.co.uk/article/even-global-pandemics-have-their-upsides-x8t9mkl8z
5e5da8529f2a13339416fc88	https://www.dallasnews.com/news/public-health/2020/03/03/five-dallas-police-officers-sent-home-after-arresting-man-with-possible-coronavirus/
5e5f86239f2a135ae015b6a5	https://www.ozy.com/presidential-daily-brief/pdb-285607/scary-stat-285619/
5e5eef504a5f8f50f6845051	https://www.ibtimes.com/tornadoes-tear-though-tennessee-23-dead-2933114
5e5e53a29f2a135ae00110ed	https://www.voanews.com/usa/national-weather-service-confirms-tornado-near-nashville
5e6186909f2a132f448df0fe	https://www.smh.com.au/national/business-as-usual-on-wa-mine-sites-as-bali-threat-downplayed-20200305-p547dm.html
5e62da159f2a132f44a6a7d4	https://www.playstationlifestyle.net/2020/03/06/final-kombat-2020-cancelled-plans/
5e643fc74a5f8f41c28ed2ab	https://www.thetimes.co.uk/article/getting-grounded-on-the-galapagos-islands-cwmbzbqq9
5e64316b4a5f8f41c28e4139	https://www3.nhk.or.jp/nhkworld/en/news/20200308_07/
5e6581dd4a5f8f3a2e371877	https://metro.co.uk/2020/03/08/prisoners-riot-italy-coronavirus-lockdown-blocks-visitation-rights-12367886/
5e678ce39f2a132b0c382a34	https://www.presstv.com/Detail/2020/03/09/620438/North-Korea-3-projectiles-South-military
5e657b909f2a1325edf3d756	https://www.dailymail.co.uk/news/article-8089757/Two-Year-10-students-diagnosed-coronavirus-St-Patricks-Marist-College-Sydney.html
5e66cd794a5f8f3a2e4a408b	https://www.thedailybeast.com/stock-markets-plunge-in-worst-day-since-the-2008-financial-crisis-amid-coronavirus-epidemic
5e66d02c4a5f8f3a2e4a6690	https://www.thesun.co.uk/news/11135724/27-die-industrial-alcohol-cure-coronavirus-iran/
5e67d57c9f2a134418252fc1	https://www.domino.com/content/liz-dvorkina-wedding-belgium/
5e681fd99f2a13441829cc52	https://www.ocregister.com/inglewood-man-dies-in-crash-on-rain-soaked-405-freeway-in-costa-mesa
5e69a8ee9f2a1344184385a4	https://www.chicagobusiness.com/greg-hinz-politics/coronavirus-sparks-talk-delaying-tuesdays-primary-election
5e6b0ba79f2a1344185c8d68	https://www.thetimes.co.uk/article/new-weapon-to-track-africas-locust-swarms-zbs2fklg8
5e6c14e24a5f8f7cfacc4fad	https://www.pe.com/roaches-plumbing-backup-no-permit-restaurant-closures-inspections-in-riverside-county-march-6-13
5e6c505e4a5f8f7cfacf5c42	https://regina.ctvnews.ca/u-of-r-students-union-says-university-to-suspend-classes-1.4852655
5e716b554a5f8f31d4495b3f	https://www.thetimes.co.uk/article/postmen-to-strike-after-virus-crisis-p5r206pqn
5e7366a44a5f8f3b949f30a1	https://www.theamericanconservative.com/articles/we-may-never-be-the-same-once-this-virus-is-through-with-us/
5e72ab2e9f2a133ca4a2ba06	https://punchng.com/the-lagos-explosion-and-matters-arising/
5e72ac9d9f2a133ca4a2d39b	https://punchng.com/bayelsa-communities-worry-over-dead-fishes-washed-ashore/
5e754f4f9f2a13321deab8c2	https://www.reuters.com/article/us-northkorea-missiles/north-korea-fired-apparently-short-range-ballistic-missiles-south-korea-military-idUSKBN2173MB
5e77ef6ed61c873c772a7e14	https://nypost.com/2020/03/22/nigeria-reports-poisonings-from-possible-coronavirus-drug-chloroquine/
5e789528d61c871575b0fad1	https://www.ozy.com/presidential-daily-brief/pdb-292014/shaken-292023/
5e783f51d61c873c772e5d5c	//www.nytimes.com/2020/03/22/business/coronavirus-emails.html
5e7942259f2a1327620f5966	https://www.dailymail.co.uk/tvshowbiz/article-8144577/Teen-Mom-2-Jenelle-Evans-husband-David-Eason-trying-work-things-divorce-fall.html
5e7b2c89d61c876a8d37a3ce	https://www.ozy.com/presidential-daily-brief/pdb-293074/african-tragedy-293101/
5e7d37829f2a13228244c9ef	https://www.dailymail.co.uk/tvshowbiz/article-8158183/Curtis-Pritchard-comfort-arms-fellow-pro-dancer-Bethany-Hall.html
5e814639d61c875acc968998	https://patch.com/colorado/boulder/instacart-shoppers-plan-strike-over-treatment-during-coronavirus
5f030375d61c873a526c56b1	https://6abc.com/covid19-cases-us-coronavirus-symptoms/6063546/
5e828c829f2a13208a5e29a6	https://thenationonlineng.net/adamant-asuu/
5e83eb739f2a13208a773554	https://www.wsbtv.com/news/trending/63-magnitude-earthquake-hits-central-idaho/DYDEMFN64ZATFGFT3XFL3AAQEM/
5e86d5409f2a1316b0a25ef5	https://foreignpolicy.com/2020/04/03/hovertrain-technology-transportation-britain-artifact/
5e89180ed61c871981ae4b47	https://deadline.com/2020/04/coronavirus-in-l-a-county-28-more-deaths-and-711-new-cases-confirmed-1202900797/
5e8a6ee0d61c877ca9424e16	https://en.trend.az/world/other/3218505.html
5e8d15849f2a135c017dad06	https://timesofindia.indiatimes.com/entertainment/hindi/bollywood/news/vicky-kaushal-ananya-panday-parineeti-chopra-and-other-bollywood-celebs-share-pictures-of-supermoon/articleshow/75038084.cms
5e8f604dd61c877edfc080df	https://news.mb.com.ph/2020/04/10/saudi-led-ceasefire-in-yemen-begins-lifting-hopes-for-peace/
5e90fdd59f2a13744bdac047	https://nationalpost.com/opinion/matt-gurney-canadians-wont-starve-but-we-arent-spoiled-for-choice-in-our-domestic-food-supply
5e9109c19f2a13744bdb58e9	https://www.nzherald.co.nz/world/news/article.cfm?c_id=2&objectid=12324197
5e91ed149f2a1333e033a58d	https://www.nbcbayarea.com/news/local/east-bay/woman-passenger-killed-when-object-crashes-through-vehicle-window-in-concord/2271323/
5e921af8d61c87542c260f43	https://www.wnd.com/2020/04/2-new-generations-locusts-set-descend-east-africa-400-times-stronger/
5e9255b9d61c870ca63cb093	https://www.bbc.co.uk/news/in-pictures-52123715
5e94f1c8d61c876cbb8bc5b4	https://www.bbc.com/news/uk-england-52215575
5e9cdb639f2a132367b3f375	https://edition.cnn.com/2020/04/19/opinions/covid-protesters-one-world-obeidallah/index.html
5e9e2d3c9f2a136be1f5f167	https://edition.cnn.com/2020/04/20/politics/polls-stay-at-home-orders/index.html
5e9f81759f2a1344a4a9ff8b	https://www.rollingstone.com/music/music-news/life-is-beautiful-2020-postponed-covid-19-987851/
5ea34a00d61c8711212e32e6	http://komonews.com/news/coronavirus/hospitals-ready-for-the-return-of-elective-surgeries-but-timetable-remains-unclear
5ea36fe39f2a13576574ded1	https://sputniknews.com/world/202004241079087103-overcrowding-issues-force-aussie-beaches-to-close-after-covid-19-restrictions-lifted/
5ea37294d61c870fc2b0991f	https://www.bbc.com/news/world-africa-52394888
5ea6c0b89f2a1379e21bf8c0	https://defence.pk/pdf/threads/2-000-rescued-from-floods-in-congo-by-pakistani-peacekeepers-ispr.663269/
5ea6159c9f2a1351a4dbaa3e	https://www.refinery29.com/en-us/2020/04/9740037/noah-centineo-alexis-ren-breakup-instagram
5eaa209d9f2a1339c8afe12b	https://news.berkeley.edu/story_jump/national-academy-royal-society-elect-new-uc-berkeley-members/
5eab65f9d61c8776e1549c22	https://www.sott.net/article/433596-Germany-expects-record-recession-in-2020-due-to-coronavirus-pandemic
5eaa0de8d61c872632a4e2bc	https://www.channelstv.com/2020/04/30/nigeria-records-196-new-cases-of-covid-19-total-infections-now-1728/
5eab5e669f2a1306adabd371	https://www.bbc.com/news/science-environment-52489126
5eac865ed61c8747d4912bec	https://www.thehindu.com/opinion/lead/its-about-food-nutrition-and-livelihood-security/article31484674.ece
5eae14f9d61c87113ed1c784	https://clutchpoints.com/warriors-news-klay-thompson-teases-documentary-about-recovery-from-acl-injury/
5eafacd49f2a133b9f51c041	https://www.news.com.au/national/son-surprises-father-as-he-recovers-from-car-accident-in-louisiana-hospital/video/84985f67f62517553f57844fc0a6cc0f
5eb1c5269f2a132266b1b78d	https://weather.com/news/news/2020-05-05-landslide-new-york-waterford-saratoga
5eb06712d61c875379749087	https://www.nbcchicago.com/news/local/mchenry-outdoor-theater-shuttered-in-coronavirus-crisis-to-reopen-this-weekend/2266213/
5eb0a97cd61c872f573583b0	https://www.dailymail.co.uk/news/article-8286421/Protesters-descend-Massachusetts-state-house-demand-end-coronavirus-lockdown.html
5eb1fb259f2a132266b4c628	https://www.dailymail.co.uk/news/article-8290661/Youth-unemployment-hit-one-million-year.html
5eb1f0ee9f2a132266b42f72	https://tasteofcountry.com/what-beth-chapman-said-about-duane-dog-chapman-remarrying/
5eb3855dd61c8716e6bda000	https://www.tes.com/news/coronavirus-extra-teaching-needed-plug-disadvantage-chasm
5eb2b947d61c8759b1e3a0ea	https://www.iaea.org/newscenter/news/nuclear-technique-opens-new-markets-for-ecuadors-fruits
5eb525389f2a13034057e43c	https://www.thehindu.com/news/cities/mumbai/covid-19-navi-mumbai-tally-is-440/article31522171.ece
5eb5fe319f2a133c2d4dd357	https://www.independent.co.uk/independentpremium/help-the-hungry-food-banks-felix-project-independent-campaign-a9505641.html
5eb73b779f2a136f43ff64e1	https://www.premiumtimesng.com/news/headlines/392110-coronavirus-nigerias-confirmed-cases-exceed-4000.html
5eb740f3d61c87685ab2b108	https://www.timesunion.com/local/article/Albany-Med-registered-nurse-cares-for-coronavirus-15259312.php
5eb9dd4a9f2a134fa4edef5e	https://indianexpress.com/article/india/trains-indian-railways-irctc-full-capacity-states-arrival-protocols-6405518/
5eb9b148d61c8751fb704632	https://www.thehindu.com/news/national/other-states/ashok-gehlot-draws-pms-attention-to-locust-attack-in-rajasthan/article31561656.ece
5ebb3dfc9f2a136dd68661db	https://indianexpress.com/article/india/lg-gas-leak-fir-blames-some-smoke-with-bad-smell-names-no-company-staff/
5ebc7d24d61c870fb84c0ae2	https://www.foxnews.com/science/giant-gypsy-moths-damage
5ebf20ced61c872758a43147	https://www.thenational.ae/world/mena/iran-may-use-military-against-locusts-threatening-crops-1.1019996
5ebf2710d61c872758a47222	https://www.premiumtimesng.com/news/headlines/393057-nigeria-records-288-new-cases-of-coronavirus.html
5ec0b59b9f2a1379eca3ec6b	https://www.wtvr.com/news/weather-news/tropical-depression-forms-storm-watch-issued-for-north-carolina
5ec1d0509f2a130735556604	https://indianexpress.com/article/india/most-shramik-trains-from-red-zones-isolating-migrants-is-new-challenge-6414953/
5ec1c8e69f2a130735553f7f	https://www.bbc.com/news/world-us-canada-52701421
5ec290b59f2a131627035f24	https://www.prevention.com/health/g32403398/best-insect-repellents/
5ed11f539f2a134220d96479	http://www.basnews.com/en/babat/604846
5ec316a39f2a13162709b5d9	https://news.cornell.edu/stories/2020/05/complex-dynamics-water-shortages-highlighted-study
5ec42e309f2a1378a7512720	https://www.sott.net/article/434718-The-Atlantic-feeds-Covid-19-mania-Putin-might-invade-and-China-will-dominate-say-experts
5ec890a0d61c870419d370d3	https://www.bloomberg.com/news/articles/2020-05-23/how-singapore-plans-to-survive-world-s-impending-food-crisis
5ec85da8d61c870419d22f92	https://www.premiumtimesng.com/news/headlines/394147-coronavirus-nigeria-records-245-new-cases-10-deaths-on-friday.html
5ec9ccd29f2a13222a8095e3	https://www.rt.com/news/489599-germany-protests-lockdown-coronavirus/
5ecb1150d61c8775d42897bc	https://www.breitbart.com/clips/2020/05/24/video-michigan-dam-fails-during-record-flooding-draining-entire-lake/
5ecd1eef9f2a132371221b0d	https://www.harpersbazaar.com/celebrity/latest/a32668538/cole-sprouse-lili-reinhart-breakup-2020/
5ecdae7d9f2a1362da5d3206	https://indianexpress.com/article/explained/why-locusts-are-being-sighted-in-urban-areas-what-it-can-mean-for-crops-6428703/
5ecda0aed61c8746411784ba	https://www.dailymail.co.uk/sciencetech/article-8358511/Microplastics-shed-tyres-major-source-river-ocean-pollution-study-finds.html
5ed7afcad61c87192caaa3fe	https://www.itv.com/news/2020-05-27/particles-from-vehicle-tyres-found-in-marine-environment/
5ecfa5b59f2a131ffcea83c8	http://katu.com/news/coronavirus/coronavirus-outbreak-in-portland-area-but-officials-havent-said-where
5ecef4b69f2a136799774b7e	https://www.bbc.com/news/uk-england-birmingham-52823603
5ecef8eb9f2a136799777055	https://www.nzherald.co.nz/nz/news/article.cfm?c_id=1&objectid=12335493
5ed19a20d61c875264febf1d	https://www.arabnews.com/node/1681971/world
5ed1b393d61c875264019363	https://www.dailytrust.com.ng/illegal-miners-are-destroying-our-crops-lands-osun-villagers.html
5ed2e7bd9f2a136a80c77316	https://www.vanguardngr.com/2020/05/resident-doctors-threaten-strike-over-covid-19-allowance-ppes-others/
5ed348c9d61c870174caf497	https://beforeitsnews.com/opinion-conservative/2020/05/protests-become-riots-philadelphia-in-flames-13-officers-injured-curfew-imposed-3525634.html
5ed2fdcad61c873d533b8425	https://www.theblaze.com/louder-with-crowder/okay-gloves-off
5ed2e8c49f2a136a80c782cd	https://english.alarabiya.net/en/News/gulf/2020/05/31/Saudi-Arabia-says-invasion-of-locusts-almost-over-threat-from-neighbors-remains
5ed3ef189f2a1373b3142008	https://www.usnews.com/news/world/articles/2020-05-31/tropical-storm-amanda-kills-at-least-seven-people-in-el-salvador
5ed440cdd61c87651b4c8d16	https://www.express.co.uk/news/world/1289602/george-floyd-riots-latest-US-police-antifa-riot-black-lives-matter-MAGA-Trump-news-video
5ed5a1209f2a1375ddd286fa	https://www.dailymaverick.co.za/article/2020-06-02-why-are-south-africans-hungry-when-theres-surplus-food/
5ed58a6bd61c874f5d38ad34	https://www.breitbart.com/politics/2020/06/01/report-rioters-in-chicago-jammed-police-radio-bands-preventing-organized-response/
5ed762a2d61c8749096536ed	https://www.powerlineblog.com/archives/2020/06/rioters-for-trump-2.php
5ed9802cd61c87192cc95ff5	https://newsinfo.inquirer.net/1286640/mexicans-protest-george-floyd-style-police-brutality-case
5edc2fb69f2a1319ded6c0c2	https://www.express.co.uk/celebrity-news/1291456/salisbury-novichok-poisoning-mayanna-buring-bbc-drama
5edd76ed9f2a1319dee7ab6c	https://newsinfo.inquirer.net/1287850/high-winds-rain-as-tropical-storm-makes-louisiana-landfall
5edd790ed61c8728aa91ccd5	https://www.dailymail.co.uk/news/article-8397237/Boy-5-heard-screaming-help-moments-drowning-boat-capsized-Wollongong.html
5edd7c4cd61c8728aa91eef3	https://www.premiumtimesng.com/news/headlines/396620-coronavirus-abia-cases-quadruple-as-nigeria-records-260-new-infections.html
5edec8529f2a1319defe6e17	https://indianexpress.com/article/explained/frequent-earthquakes-in-delhi-rescue-teams-ndrf-6449368/
5ee00bc3d61c8728aabfbbdf	https://www.israelnationalnews.com/News/News.aspx/281611
5edec45ed61c8728aaa7af3e	https://www.etsy.com/listing/758374013/mens-black-lava-bracelet-or-set-of-2
5eded02cd61c8728aaa85b2c	https://www.intouchweekly.com/posts/what-happened-to-16-and-pregnants-izabella-tovar-and-jairo-rodriguez/
5ee2df309f2a132085684ef7	https://twri.tamu.edu/publications/txh2o/2020/winter-2020/water-quality-challenges-in-irrigation/
5ee43356d61c873a52660afe	https://interestingengineering.com/more-than-1000-tons-of-microplastic-particles-and-fibers-rain-down-from-the-skies-every-year
5ee55f6a9f2a1320859226a2	https://www.thechronicleherald.ca/news/world/militants-kill-20-soldiers-40-civilians-in-northeast-nigeria-attacks-461888/
5ee6b2239f2a132085a49d06	https://www.dailymail.co.uk/tvshowbiz/article-8420343/The-Salisbury-Poisonings-Haunting-stories-horror-Kremlin-killing.html
5ee9571f9f2a132085d67636	https://www.abc.net.au/news/2020-06-17/coral-bay-search-boat-capsizes-two-people-missing-off-wa-coast/12363142
5ee976d0d61c873a52bc49d0	https://www.abc.net.au/news/2020-06-17/coral-bay-search-boat-capsizes-two-found-dead-two-survivors/12363142
5eed4c13d61c873a5204e347	https://www.carscoops.com/2020/06/female-driver-crashes-aston-martin-vanquish-in-melbourne-then-flees-the-scene/
5eebf725d61c873a52ec616b	https://www.9news.com.au/national/east-gippsland-road-crash-lanes-closed-diversions-in-place/39827b04-3ad9-4abc-ac37-42146573d05e
5eeec7a1d61c873a521a1a03	https://nation.com.pk/21-Jun-2020/locusts-now-entering-from-afghanistan
5eefebca9f2a13208548eac1	https://timesofindia.indiatimes.com/city/pune/waste-plant-operators-oppose-covid-patients-food-plates-in-bmw-list/articleshow/76500243.cms
5ef13ea3d61c873a5240fc95	https://www.abc.net.au/news/2020-06-23/wet-weather-rain-soaks-tasmania-south/12382808
5ef28f7f9f2a1320857a8020	https://www.dailymail.co.uk/sciencetech/article-8452081/Microplastic-pollution-Antarctica-time.html
5ef3dfec9f2a13208594743f	https://www.9news.com.au/world/earthquake-hits-new-zealand-s-south-island/31b1f508-54be-411f-ad74-42e7dd8b4b85
5ef3e0319f2a132085947a10	https://www.9news.com.au/national/qantas-to-cut-6000-jobs-as-shares-go-into-trading-halt/5900c1e9-b1f7-4f94-8955-1f4089ec62a4
5ef3e1109f2a1320859488fe	https://www.9news.com.au/national/new-zealnd-earthquake-overnight-milford-sound/e43e17ea-8d31-41e9-bbea-0f4b43f7b167
5ef5345b9f2a132085ae8523	https://inews.co.uk/inews-lifestyle/food-and-drink/carrots-apples-lettuces-microplastic-contamination-explained-455905
5ef533f99f2a132085ae7d92	https://boston.cbslocal.com/video/4604150-mystic-valley-regional-charter-school-cancels-football-season/
5ef683ce9f2a132085c6f4ca	http://redstatewatcher.com/aggregate.asp?id=167991
5efa99739f2a13208506209b	https://www.mindbodygreen.com/articles/5-mosquito-repelling-plants-that-are-easy-to-grow
5efc6d349f2a13208528d2db	https://reliefweb.int/report/kenya/kenya-price-bulletin-june-2020
5efd3da5d61c873a520f2210	https://www.barstoolsports.com/video/2624140/the-twisted-history-of-the-titanic-w-chief
5efd1b0ed61c873a520d07c1	https://www.bbc.com/news/world-europe-53233387
5efe6ce59f2a1320855114c7	https://www.telegraphindia.com/west-bengal/calcutta/coronavirus-pandemic-specialists-warn-of-discarded-covid-19-gear-risk/cid/1785149
5efea5b59f2a13208554557a	https://en.prnasia.com/releases/global/united-safety-acquires-qtec-fire-services-pty-ltd-284441.shtml
5effc3fa9f2a132085676afe	https://hollywoodlife.com/2020/07/03/donald-trump-ripped-oglala-sioux-president-mount-rushmore-speech-video/
5f017fb79f2a1320857ec8b7	https://www.9news.com.au/videos/national/boat-smashes-onto-rocks-in-botany-bay/ckc8kfs0h001c0go0jvgbjihm
5f018d34d61c873a52555254	https://www.9news.com.au/videos/national/three-dead-in-botany-bay-boat-accident/ckc8st4ji001o0inyo1tyckyr
5f02ad7d9f2a13208590c353	https://americanmilitarynews.com/2020/07/videos-protesters-march-to-fort-bliss-to-demand-justice-for-vanessa-guillen-and-others/
5f040f56d61c873a527eebda	https://www.c6f.navy.mil/Press-Room/News/News-Display/Article/2261585/uss-porter-departs-the-black-sea/fbclid/IwAR3GXAuewZxA1dhdMg6C6cni0otOT2nWawXRDTqSLaiDYWhADXFUvdq-EiY/
5f0654ffd61c873a52ab43d5	https://www.urdupoint.com/en/world/update-ten-police-officers-injured-in-belgr-969382.html
5f0656d0d61c873a52ab5f17	http://www.open.ac.uk/business-school-research/centre-voluntary-sector-leadership/node/111
5f07bc4d9f2a131c7bea4a3c	https://reliefweb.int/report/yemen/yemen-tens-thousands-severely-malnourished-children-are-left-without-treatment-march
5f07a799d61c873a52c49b3a	https://punchng.com/nipost-workers-threaten-strike-over-firs-stamps/
5f0a4cef9f2a131c7b17e9db	https://reliefweb.int/report/syrian-arab-republic/aid-agencies-deeply-concerned-syria-aid-scaled-back
5f0a4d359f2a131c7b17ee72	https://www.9news.com.au/national/new-south-wales-news-two-dead-three-seriously-injured-in-merrygoen-crash/5716f4d8-dd0f-45c7-88a8-42ecfc338585
5f0a52b69f2a131c7b183884	https://www.theage.com.au/national/victoria/from-the-archives-1952-suburbs-awash-as-deluge-drenches-melbourne-20200710-p55axn.html
5f0b9afd9f2a131c7b2b4a79	https://dailytimes.com.pk/639668/hagia-sophia-and-erdogans-neo-ottomanism/
5f0b9d0c9f2a131c7b2b63e6	https://www.arabnews.com/node/1703916/middle-east
5f0ba07dd61c873a5204c443	http://cnnphilippines.com/world/2020/7/13/hunger-crisis-deaths-coronavirus-pandemic-oxfam.html
5f0cec5dd61c872acd1d660c	https://sputniknews.com/us/202007131079875298-bolton-calls-for-moving-beyond-fonop-as-us-rejects-beijings-maritime-claims-in-south-china-sea/
5f0cef15d61c872acd1d8f0c	https://www.premiumtimesng.com/news/headlines/402765-nigerias-coronavirus-cases-exceed-33000.html
5f0e916d9f2a130d12fd45a3	https://fit.thequint.com/coronavirus/coronavirus-world-update-global-covid-19-cases-cross-13-million
5f0fb3f19f2a130d1214c841	https://www.news.com.au/national/south-australia/adelaide-gas-canister-incident-leaves-girl-3-in-critical-condition/news-story/288d5412f06408dc34a1094ecdb17c0e
5f14e7b09f2a134a07076bdb	https://indianexpress.com/article/india/delhi-riots-aap-delhi-sanjay-singh-6514008/
5f14f7ced61c872acdac86e2	https://rappler.com/business/burberry-earnings-report-q1-fiscal-year-2020
5f14db339f2a134a0706e409	https://indianexpress.com/article/india/up-six-killed-as-bus-carrying-migrants-hits-parked-car-6514141/
5f169fa49f2a1344ec4ebb49	https://www.irishexaminer.com/breakingnews/ireland/most-nurses-recovered-from-covid-19-suffering-post-viral-fatigue-1011834.html
5f169f0dd61c8758eb031f61	https://www.smh.com.au/business/companies/bhp-lifts-australian-iron-ore-shipments-as-prices-soar-20200721-p55dws.html
5f178195d61c8758eb1748c1	https://www.express.co.uk/news/politics/1312595/Brexit-news-uk-eu-scotland-nicola-sturgeon-snp-independence-boris-johnson-latest
5f177c9b9f2a135acc2e2486	https://www.nbcchicago.com/news/local/health-officials-recall-hand-sanitizer-due-to-potential-toxins/2309002/
5f18c97f9f2a1375d08b3461	https://asia.nikkei.com/Economy/South-Korea-enters-first-recession-in-17-years-as-exports-plummet
5f1a1a94d61c870c27284a64	https://www.bbc.com/news/science-environment-53518751
5f1a240fd61c870c2728aa36	https://www.abc.net.au/news/2020-07-24/new-memorial-to-mark-41st-anniversary-of-appin-mine-disaster/12485092
5f1a3b3f9f2a132db2709c0f	https://www.stuff.co.nz/travel/back-your-backyard/122237668/kiwis-its-time-to-explore-tongariro-national-park
5f1b686ed61c870c274083d9	https://opinion.inquirer.net/132099/covid-19-versus-hunger-the-cruel-choice
5f1bf04ed61c870c27444e10	https://www.sott.net/article/438658-Storm-causes-flooding-in-Zagreb-Croatia
5f1cbe75d61c870c274f8b8c	https://www.scmp.com/comment/letters/article/3094535/hong-kong-mangroves-protect-city-its-now-our-turn-protect-them
5f1cfe879f2a132db299aeab	https://www.gmanetwork.com/news/news/world/748498/tens-of-thousands-protest-against-putin-in-russian-far-east/story/
5f1ccf84d61c870c27504656	https://theduran.com/what-caused-americans-to-become-nazis/
5f1e17ae9f2a132db2a8b6f7	https://indianexpress.com/article/cities/pune/pune-nurses-at-jehangir-hospital-go-on-strike-6524971/
5f1f6a2e9f2a132db2bf981e	https://www.afr.com/companies/mining/rio-strikes-gold-near-likely-new-copper-mine-in-wa-20200728-p55g2x
5f245399d61c87697f422faf	https://www.atlasobscura.com/places/davit-gareja-cave-monastery
5f275551d61c87697f6695ee	http://www.washingtonpost.com/national-security/retired-general-appointed-to-trump-administration-in-position-that-wont-require-confirmation/2020/08/02/19b4bfec-d50f-11ea-aff6-220dd3a14741_story.html
5f2898bc9f2a136b1227adb7	https://newsinfo.inquirer.net/1316358/israel-launches-air-strikes-on-syria-after-thwarted-border-attack
5f289d80d61c87697f7c9f3c	https://punchng.com/stamp-duty-govt-corporation-workers-threaten-full-strike/
5f289c7a9f2a136b1227deb7	http://chess-results.com/tnr531774.aspx?lan=1
5f289c96d61c87697f7c9149	https://newsinfo.inquirer.net/1316371/storm-isaias-set-to-strengthen-into-hurricane-as-it-moves-up-us-east-coast
5f28fc71d61c87697f814a9a	https://www.news.com.au/lifestyle/home/pets/womans-stupid-flower-purchase-nearly-kills-beloved-cat/news-story/f0ceb94e465d4f799092772e42b4cd8a
5f2aee81d61c87697fa4e00c	https://www.usnews.com/photos/2020/08/05/brutal-images-show-extent-of-devastation-panic-after-massive-beirut-explosion
5f2b3c969f2a136b12568d9f	https://sputniknews.com/analysis/202008051080079233-coup-plotters-for-hire-unearthed-usaid-nicaragua-regime-change-doc-puts-2018-protests-in-context/
5f2b5c989f2a136b125842b8	https://www.aljazeera.com/news/2020/08/lebanon-orders-house-arrest-officials-beirut-blast-live-200805230752876.html
5f2de4679f2a136b1281a495	https://www.mirror.co.uk/news/world-news/girl-3-rescued-crashed-air-22488501
5f2e01e99f2a136b12828b23	https://www.perthnow.com.au/news/crime/four-hospitalised-after-multi-car-crash-in-heathridge-ng-b881633138z
5f2e39c19f2a136b128421a0	https://www.usnews.com/news/politics/articles/2020-08-08/remains-of-9-killed-in-california-marine-sinking-recovered
5f2ecf959f2a136b128a0762	https://english.lokmat.com/national/air-india-express-crash-what-exactly-happened-in-kerala/
5f2dfcbd9f2a136b1282641d	https://reliefweb.int/report/lebanon/lebanon-beirut-port-explosions-situation-report-no-2-7-august-2020
5f2de11e9f2a136b12818572	https://cebudailynews.inquirer.net/332141/air-india-express-flight-from-dubai-with-190-aboard-crash-lands-at-kerala-airport
5f2e39bd9f2a136b12842198	https://www.usnews.com/news/world/articles/2020-08-08/death-toll-from-indian-passenger-aircraft-accident-rises-to-18
5f2e01eb9f2a136b12828b3a	https://www.perthnow.com.au/news/traffic/driver-fights-for-life-after-crashing-vehicle-into-tree-in-whiteman-ng-b881633160z
5f2deb0ad61c87697fd4ebde	https://www.malaysiakini.com/news/537835
5f2dea4e9f2a136b1281d5a1	https://indianexpress.com/article/india/air-india-flight-from-dubai-crashlands-in-kozhikode-both-pilots-among-17-killed-6545171/
5f2f37fd9f2a136b128e7606	https://indianexpress.com/article/india/kozhikode-plane-crash-air-india-express-flight-touched-down-beyond-safe-zone-death-toll-rises-to-186546584/
5f31d8669f2a136b12aeedc5	https://punchng.com/lagos-fuel-tanker-drivers-suspend-strike/
5f337dd09f2a136b12caec94	http://tribune.com.pk/story/2259093/karachi-flood-management-and-governance
5f3325ff9f2a136b12c58da2	https://newsinfo.inquirer.net/1320377/spain-again-grapples-with-europes-worst-virus-infection-rate
5f33285dd61c87697f163a03	https://timesofindia.indiatimes.com/india/police-open-fire-to-quell-mobs-two-dead-in-bengaluru/articleshow/77495280.cms
5f349ac1d61c873f1dbebda1	https://www.thedrive.com/the-war-zone/35675/marine-mv-22-ospreys-flew-in-an-rq-21-drone-unit-during-an-exercise-for-the-first-time
5f35d7d3d61c873ae2cec82d	https://sputniknews.com/middleeast/202008131080159610-PhotoIDFAirstrikesTanksTargetHamasSitesAcrossGazainThirdDayofBombardment/
5f35c9e19f2a130acaf9c9cc	https://www.9news.com.au/national/coronavirus-victoria-update-372-new-covid19-cases-14-deaths-latest-numbers/aa976f7c-bc93-4f32-8918-496c491c1579
5f35d0c8d61c873ae2ce644b	https://reliefweb.int/report/dominican-republic/dominican-republic-tropical-storm-isaias-dref-plan-action-mdrdo013
5f35fa78d61c873ae2d077f2	https://www.news.com.au/travel/travel-updates/incidents/flight-that-crashed-in-1985-spotted-35-years-later-on-plane-tracker/news-story/1c62e12037ae3a4521076b73558b4f45
5f35cdc5d61c873ae2ce26fd	https://indianexpress.com/article/india/before-crash-in-kozhikode-another-plane-struggled-to-land-atc-cleared-a-take-off-6553903/
5f378719d61c870e798278c2	https://therightscoop.com/rioting-fine-but-9-11-tribute-isnt-a-disgrace-says-trump-jr-but-the-real-surprise-is-who-else-agreed/
5f387e39d61c870762e5bf26	https://www.abc.net.au/news/2020-08-16/japanese-ship-mv-wakashio-mauritius-oil-spill-breaks-apart/12563154
5f38c46f9f2a133063b7ee1f	https://www.voanews.com/covid-19-pandemic/south-korea-us-delay-military-drills-over-covid-19-concerns
5f3c5e5f9f2a133063f24a2a	https://www.thestar.com.my/news/world/2020/08/19/magnitude-68-quake-strikes-southern-sumatra-indonesia---emsc
5f3cb738d61c87076225f203	https://eu.usatoday.com/story/news/nation/2020/08/18/colorado-wildfires-pine-gulch-grizzly-creek-jared-polis/3397882001/
5f3f02189f2a133063216bea	https://www.vanguardngr.com/2020/08/libyan-shipwreck-leaves-45-african-migrants-dead/
5f3f0301d61c8707624f0562	http://video.foxnews.com/v/6183103367001/
5f4053379f2a13681042bc92	http://www.unesco.org/new/en/natural-sciences/ioc-oceans/sections-and-programmes/ocean-sciences/ocean-carbon/coastal-blue-carbon/
5f42acc39f2a13681062ce88	https://www.wral.com/hidden-history-200-year-old-graves-concealed-in-major-cary-development/19249173/
5f42f7ae9f2a13681066991a	https://punchng.com/fgs-gold-rush-right-step-in-mining-resurgence/
5f444aad9f2a1368107c0849	https://sputniknews.com/us/202008241080267851-los-angeles-authorities-to-rename-street-honoring-nba-champion-kobe-bryant/
5f459c799f2a136810925e2d	https://www.bostonherald.com/2020/08/25/hurricane-laura-set-to-make-landfall-along-gulf-coast-massachusetts-impact-much-too-soon-to-say/
5f459c45d61c87472e0bef26	https://punchng.com/stop-the-ongoing-madness-in-mali/
5f46ebab9f2a136810a9a153	https://www.news.com.au/national/nsw-act/harbour-bridge-crash-one-dead-another-trapped/video/94d0747895d6bf2e067fdce70b865b05
5f47e8f09f2a136810baf568	https://www.voanews.com/episode/rnc-highlights-law-order-downplays-coronavirus-4400521
5f470626d61c87472e243a62	https://www.houstonpress.com/news/turner-and-hidalgo-give-final-laura-updates-pre-landfall-11491158
5f4718289f2a136810abfbb4	https://abc13.com/hurricane-laura-storm-evacuations-vermilion-parish-louisiana/6390704/
5f4774b39f2a136810b19af2	https://www.seattletimes.com/nation-world/nation/laura-slams-louisiana-coast-with-fierce-wind-surging-sea/
5f4957869f2a136810d37216	https://www.ksl.com/article/50011482/391-more-covid-19-cases-4-deaths-reported-in-utah-friday
5f49abc7d61c87472e50f6dc	https://www.cleveland.com/community/2020/08/woman-passes-out-from-drug-overdose-with-3-year-old-by-her-side-fairview-park-police-blotter.html
5f4adeedd61c87472e61edb5	https://variety.com/2020/music/news/lockn-festival-canceled-coronavirus-1234716251/
5f4b761d9f2a136810f10bc5	https://sacramento.cbslocal.com/2020/08/29/colon-rectal-cancer-cases-going-up-in-people-under-50-researchers-say/
5f4d4b4a9f2a1368100cb94e	https://www.ksl.com/article/50012341/253-more-covid-19-cases-no-new-deaths-reported-in-utah-monday
5f4d8adb9f2a13681010bad3	https://reliefweb.int/report/madagascar/madagascar-food-security-outlook-august-2020
5f5026dd9f2a1368104040d1	https://www.9news.com.au/national/queensland-prison-riots-as-inmates-protest-against-coronavirus-lockdowns/4fd23c64-4df5-4929-b63d-0094a337a65e
5f5185c79f2a13681058410a	https://www.washingtonpost.com/politics/trump-russia-dissident-sanctions/2020/09/03/add33d44-edf0-11ea-99a1-71343d03bc29_story.html
5f53ccbed61c873ab19555d0	https://www.mornpen.vic.gov.au/Activities/Whats-On/Special-Programs-Events/Keep-Victoria-Beautiful-Tidy-Towns-Sustainable-Communities-Awards
5f52c837d61c873ab18702a1	http://www.abc.net.au/news/2020-09-05/missing-ship-gulf-livestock-1-japan-what-we-know-so-far/12629082
5f545322d61c873ab19b6153	https://www.washingtonexaminer.com/news/several-boats-capsize-in-texas-parade-supporting-trump
5f55dc959f2a134b70cc0431	https://www.perthnow.com.au/news/broome-advertiser/elderly-perth-man-drowns-off-cable-beach-in-broome-after-four-men-abandon-sinking-vessel-ng-b881659480z
5f556e7d9f2a134b70cadb51	https://www.nbcchicago.com/news/local/train-cars-and-semi-trailers-burglarized-in-back-of-the-yards/2335105/
5f56c699d61c873ab1bbef39	https://www.abc.net.au/news/2020-09-08/haishen-downgraded-to-tropical-storm/12639174
5f56bec79f2a134b70ddda1e	https://www.9news.com.au/national/sydney-car-crash-merrylands-woman-critical-condition-at-westmead-hospital/a8692826-08f8-4378-a859-90f746850100
5f5819a7d61c873ab1d2b7ce	https://www.ohsu.edu/oregon-poison-center
5f5961b0d61c873ab1ead8ce	https://www.dailymaverick.co.za/article/2020-09-10-the-world-needs-international-cooperation-to-avert-a-catastrophic-food-crisis/
5f596057d61c873ab1eac5d8	https://newsinfo.inquirer.net/1333608/new-fire-breaks-out-in-crowded-refugee-camp-on-greek-island
5f598d80d61c873ab1ed40f7	https://www.irishtimes.com/opinion/letters/alexei-navalny-and-a-german-dilemma-1.4350820
5f5ab2b9d61c873ab102b105	https://www.thisdaylive.com/index.php/2020/09/11/the-ravages-of-floods/
5f5ab5a9d61c873ab102d904	https://patch.com/connecticut/manchester/coronavirus-increases-hunger-food-banks-hartford-county
5f5c388a9f2a134b7041255e	https://reliefweb.int/report/nigeria/nigeria-pswg-protection-monthly-update-january-july-2020
5f5d0677d61c873ab12aa86d	https://www.usnews.com/news/top-news/articles/2020-09-12/us-gulf-of-mexico-storm-could-reach-hurricane-strength-monday-nhc
5f5c068b9f2a134b703e4c4a	https://timesofindia.indiatimes.com/city/bareilly/paramedics-at-covid-hosp-in-shahjahanpurgo-on-strike-for-timely-salary-better-food/articleshow/78067801.cms
5f5d56f09f2a134b7052d1e8	https://www.bbc.com/news/uk-england-54117821
5f5d67689f2a134b705395f7	https://reliefweb.int/report/world/iom-global-strategic-preparedness-and-response-plan-coronavirus-disease-2019-february-1
5f5d75cbd61c873ab1305dbc	https://www.couriermail.com.au/news/queensland/emergency-crews-called-to-serious-crash-on-bruce-highway/news-story/1c7f74999ae3027e531c5c0d01d9f280
5f5f4692d61c873ab1490776	https://blogs.nvidia.com/blog/2020/09/13/arm-ai-research-center-cambridge-uk/
5f5ebc9fd61c873ab140c39a	https://weather.com/news/news/2020-09-13-louisiana-new-orleans-hurricane-sally-preparations-evacuations-mississippi
5f5ea7b6d61c873ab13fd2c3	https://newsinfo.inquirer.net/1334981/winds-a-worry-as-death-toll-reaches-33-from-west-coast-fires
5f61503f9f2a134b70952ca7	https://www.sott.net/article/441448-Berlin-struggles-to-answer-RTs-question-on-fate-of-mysterious-Navalny-aide-who-left-Russia-for-Germany-without-being-questioned
5f655b949f2a134b70e27b38	https://www.nj.com/highschoolsports/2020/09/nj-football-program-forced-to-shut-down-over-covid-19-concerns.html
5f668fedd61c873ab1cf522f	https://eurweb.com/2020/09/19/its-gettin-ugly-nicole-young-accuses-dr-dre-of-hiding-assets-in-divorce-drama/
5f67e06e9f2a134b7007a608	https://www.gofundme.com/f/ptt2gv-charlottes-recovery
5f694fa5d61c873ab1fa83c9	https://bleacherreport.com/articles/2910111-byu-qb-zach-wilson-not-worried-about-covid-19-cites-kirk-cousins
5f6d18a89f2a134b706c4a72	https://mypolice.qld.gov.au/moreton/2020/09/23/incident-roundup-moreton-september-23/
5f6a89d19f2a134b703892bf	https://www.washingtonpost.com/local/virginia-politics/delegate-thomas-wright-positive-coronavirus/2020/09/22/c5f45056-fd00-11ea-9ceb-061d646d9c67_story.html
5f6d30d69f2a134b706e1dcb	https://www.dailymail.co.uk/tvshowbiz/article-8770629/Kris-Jenner-plays-coy-Ellen-asks-Khlo-Kardashian-Tristan-Thompson-pregnant.html
5f6e78da9f2a134b70887f40	https://www.refinery29.com/en-us/2017/04/150283/natural-disaster-movies-climate-change
5f6fcd5ed61c8725b648eec0	https://punchng.com/nigerian-children-are-dying/
5f7128699f2a132db90e1785	https://www.sunnewsonline.com/how-lekan-agbeleshe-won-bbnaijas-n85m/
5f728ca69f2a132db926bb27	https://www.thesouthafrican.com/?p=747434
5f73c267d61c8757a367bc27	https://www.prnewswire.com/news-releases/license-to-operate-remains-top-mining-risk-with-high-impact-risks-a-close-second-301140309.html
5f73d4b89f2a131274a88fa8	https://markets.businessinsider.com/news/stocks/license-to-operate-remains-top-mining-risk-with-high-impact-risks-a-close-second-1029632940
5f7ae4f9d61c873cbaf4baf8	https://www.9news.com.au/videos/world/death-toll-from-france-floods-rises/ckfw95kvx00510hs37o496cyc
5f7c2c499f2a137bac5b246c	https://sanfrancisco.cbslocal.com/2020/10/05/wildfires-have-some-angwin-townsfolk-wanting-to-leave-wine-country/
5f7d60abd61c873cba1145aa	https://www.vox.com/2020/10/6/21504971/hurricane-delta-forecast-cancun-louisiana-mississippi
5f80ab9a9f2a132e99056047	https://www.vox.com/2020/10/6/21504971/hurricane-delta-landfall-texas-louisiana
5f7fa6d99f2a132e99f798d4	https://newsinfo.inquirer.net/1345497/mangroves-not-dolomite-up-group-offers-help-in-science-based-bay-rehab
5f8250c09f2a132e991774d1	https://www.dailymail.co.uk/home/you/article-8793713/Liz-Joness-Diary-invite-David-stay-know.html
5f8264fed61c876cffcddd7b	https://www.couriermail.com.au/news/emergency-services/multivehicle-crash-causes-delays-motorists-urged-to-take-alternative-route/news-story/810fd3562b16e9d9461c6b4b8550bf30
5f82671dd61c876cffcde809	https://www.latimes.com/california/story/2020-10-10/la-nina-may-signal-scant-relief-from-californias-seemingly-endless-loop-of-hot-dry-weather
5f8396f8d61c876cffd79c39	https://punchng.com/strike-threat-workers-faan-fail-to-agree/
5f839de5d61c876cffd7c80a	https://www.dailymail.co.uk/news/article-8829409/Rage-millionaires-row-hike-security-fees-wealthy-demand-dog-patrols.html
5f85b652d61c877c90d90590	https://www.eurekalert.org/pub_releases/2020-10/ki-emf101220.php
5f879514d61c877c90f38074	https://www.1stdibs.com/furniture/storage-case-pieces/cabinets/colonial-marriage-cabinet-governor-diederik-durven-dutch-east-indies/id-f_20844282/
5f8805d49f2a137dc2f6ea67	https://e.vnexpress.net/photo/news/no-rescue-attempt-spared-at-vietnam-hydropower-plant-landslide-4176940.html
5f88e0dfd61c877c90049d36	https://www.thehindu.com/news/international/militants-ambush-oil-convoy-in-pakistan-kill-14-people/article32867292.ece
5f88e2699f2a137dc2037f82	https://punchng.com/aviation-unions-shut-faan-picket-ministers-meeting/
5f890946d61c877c9005ec5f	https://www.perthnow.com.au/community-news/cockburn-gazette/turtle-attack-dog-blamed-for-savage-bibra-lake-mauling-c-1380706
5f8a353b9f2a137dc212c419	https://sputniknews.com/business/202010161080796517-intuitive-machines-company-wins-order-to-search-for-ice-at-moons-south-pole-nasa-says/
5f8b84889f2a137dc21da057	https://www.dailymail.co.uk/tvshowbiz/article-8851397/Lauren-Goodger-goes-Instagram-official-Katie-Prices-ex-Charles-Drury.html
5f8dc0919f2a137dc232735e	https://www.economist.com/graphic-detail/2020/10/19/in-a-world-mired-in-recession-china-manages-a-v-shaped-recovery
5f8cdcea9f2a137dc227fdab	https://www.9news.com.au/world/plan-to-retrieve-titanic-radio-spurs-debate-on-human-remains/0792bc43-f6ff-4e4d-afed-699826f6f95b
5f8e34a3d61c877c90380680	https://www.dailymail.co.uk/femail/article-8857187/Crown-Princess-Mary-Denmark-meets-World-Food-Programme-executive-2020-Nobel-Peace-Prize-win.html
5f8f7a75d61c877c9049132f	https://www.nbcwashington.com/entertainment/the-scene/cherry-blossom-festival/2021-cherry-blossom-parade-canceled-due-to-covid-19/2449715/
5f8f7da9d61c877c90492b03	https://www.dailymail.co.uk/news/article-8861525/Owner-struggling-bar-featured-Joe-Biden-ad-wealthy-angel-investor-tech-startups.html
5f938d00d61c877c9077aa64	https://www.sandiegouniontribune.com/news/health/story/2020-10-23/one-covid-death-430-new-cases-reported-by-county
5f94c5e0d61c877c9081cfbd	https://www.gofundme.com/f/alexandras-lyme-disease-treatment
5f9a0b43d61c877c90c00ec8	https://www.bangkokpost.com/thailand/general/2010003/northeast-on-red-alert-for-flash-floods
5f9cbaf99f2a133f4c52d2ea	https://www.perthnow.com.au/news/wa/tragic-ashendon-crash-leaves-driver-dead-and-car-ablaze-ng-b881708844z
5f9dfdc39f2a133f4c60c7fc	https://www.nzherald.co.nz/nz/covid-19-coronavirus-two-new-cases-in-managed-isolation-rubbish-bin-cluster-closed/SAAQUMQHQOZK2CSJ5BPO5V23QI/
5fa19273d61c8777cdaa6231	https://www.sott.net/article/443787-Biden-polling-well-among-Pentecostals-after-he-speaks-in-tongues
5f9f580c9f2a133f4c6ea9e8	https://www.dailymail.co.uk/tvshowbiz/article-8903685/SAS-Australia-Taite-Radley-left-blindsided-Bachelorette-Ali-Oetjens-TV-confession.html
5fa35234d61c8777cdc5d731	https://www.nbcmiami.com/weather/hurricane-season/more-changes-uncertainty-expected-with-eta-for-south-florida-morales/2316699/
5fa3ecf29f2a13045d246bdc	https://www.telegraphindia.com/jharkhand/report-sought-on-coal-mining-impact-in-jharkhand/cid/1796550
5fa5e787d61c8777cdeb5be3	https://6abc.com/pennsylvania-election-results-2020-pa/7715096/
5fb13a57d61c8777cd6f3837	https://www.sott.net/article/444364-Trump-must-out-the-Deep-State
5fac7d45d61c8777cd38ab0d	https://www.dailymail.co.uk/tvshowbiz/article-8940035/Lea-Michele-shares-two-glimpses-infant-son-snuggled-burp-cloth.html
5fac7cdbd61c8777cd38a830	https://www.dailymail.co.uk/sciencetech/article-8939749/New-app-reveals-climate-change-transform-world-2100.html
5fac7ff9d61c8777cd38c7d6	https://www.dailymail.co.uk/tvshowbiz/article-8939627/The-famous-former-reality-star-secretly-worked-Block-past-five-seasons.html
5fade37c9f2a13045da4e3a6	https://www.dailytelegraph.com.au/news/nsw/chau-chak-wing-museum-sydney-uni-space-open-daily-with-free-admission/news-story/8779c017f34105e01e908c956053e59b
5fb1c68cd61c8777cd74bb9b	https://www.9news.com.au/world/spacex-nasa-astronauts-prepare-for-launch-to-international-space-station-elon-musk-dragon/12af7940-5eb9-4dbe-95bf-857e15947422
5fb31855d61c8777cd853de8	https://www.nzherald.co.nz/world/spacex-capsule-with-four-astronauts-gets-an-eyeful-of-nz-as-it-closes-in-on-space-station/RRBWNKUFOZ3CUONUX3HG3V44EU/
5fb72d779f2a13045d174d9c	https://www.dailymail.co.uk/tvshowbiz/article-8968037/Salma-Hayek-poses-husband-Francois-Henri-Pinault-daughter-Valentina-pool.html
5fb9d2e2d61c870fe4e6cc20	https://www.dailymail.co.uk/tvshowbiz/article-8973893/Kaia-Gerber-keeps-cozy-casual-oversized-black-hoodie-juice-run-Beverly-Hills.html
5fb9bc039f2a132545ac67fb	https://www.sott.net/article/444666-8-dead-and-31-wounded-in-mortar-shell-attack-that-also-damaged-Iranian-embassy-compound-in-Kabul
5fbb22f99f2a132545b79e21	https://wwd.com/beauty-industry-news/beauty-features/10-major-beauty-ma-deals-of-2020-1234654025/
5fbb2ae8d61c870fe4f15571	https://newatlas.com/environment/highest-microplastics-top-mt-everest/
5fc044c7da07ff3adbe12e35	https://heavy.com/sports/pittsburgh-steelers/running-back-trey-edmunds-to-injured-reserve/
5fc194c9d61c870fe42685dc	https://punchng.com/law-students-back-asuu-oppose-rivals-suit-against-strike/
5fc43504d61c870fe42f02b3	https://www.sunnewsonline.com/edo-teachers-mull-strike-over-welfare-conditions-of-service/
5fc592ab9f2a132453043077	https://screenrant.com/family-chantel-royal-everett-wife-angenette-home-background/
5fc58887b369f92aab3fad16	https://www.cinemablend.com/television/2559510/jay-cutler-stirs-the-pot-hangs-out-with-woman-ex-kristin-cavallari-fired
5fc790299f2a1324531590f3	https://www.thejakartapost.com/paper/2020/12/02/papua-under-global-watch.html
5fc83413d61c870fe44cac2d	https://www.washingtonpost.com/national-security/more-than-1000-visiting-researchers-affiliated-with-the-chinese-military-fled-the-united-states-this-summer-justice-department-says/2020/12/02/9c564dee-34e1-11eb-b59c-adb7153d10c2_story.html
5fc83100da07ff3adb0dd2a3	https://abc7.com/corona-fire-airport-prado-basin-reservoir/8450060
5fc998dbd61c8759477fce64	https://abc7.com/pallet-yard-fire-jurupa-valley-bloomington-crestmore/8478045
5fcade29d61c8759478c2668	https://www.rt.com/news/508749-brazil-bus-crash-bridge/
5fccec98b369f9261fd7bf07	https://www.aol.com/weather/england-recap-011107936.html
5fcc225a7d95cef2636367d4	https://www.ndtv.com/india-news/14-indian-seamen-released-by-yemen-houthis-fly-back-home-from-dubai-2334783
5fcd76cad61c87594795ca6f	https://www.dailymail.co.uk/femail/article-9024189/Bride-stuns-insane-request-friend-bake-cake-300-people-week.html
5fcec44bd61c8759479c1ac6	https://www.dailymail.co.uk/sciencetech/article-9028457/Honey-bees-sound-alarm-hornet-view-tell-predator-off.html
5fd16820b369f9261fef1522	https://www.dailymail.co.uk/news/article-9036935/Events-including-Glastonbury-London-Marathon-cancelled-year.html
5fd577759f2a132ee169f7af	https://www.9news.com.au/world/most-spectacular-ancient-finds-discovered-by-humans/8fb77b2a-a146-4699-ab9c-2b1df97af2c8
5fd769c99f2a132ee1729d2d	https://www.accuweather.com/en/weather-forecasts/dangerous-flash-flooding-across-eastern-mediterranean-leaves-at-least-2-dead/864840
5fd6b0fada07ff3adb64210c	https://punchng.com/fresh-oil-spill-devastates-bayelsa-community/
5fd7fd5c9f2a132ee175f979	https://www.straitstimes.com/asia/australianz/airlines-warned-over-safety-as-jets-return-from-covid-19-pandemic-storage
5fd9e7799f2a132ee180682c	https://www.economist.com/graphic-detail/tracking-covid-19-across-the-world
5fd953297d95cef263a044ca	https://www.dailymail.co.uk/tvshowbiz/article-9057459/Lily-James-set-play-Pamela-Anderson-new-series-models-leaked-1990s-sex-tape.html
5fdd48f6d61c8763ed8c081b	https://sputniknews.com/africa/202012191081507155-militants-attack-convoy-of-regional-official-in-northern-nigeria-8-people-dead--reports/
5fde98dad61c87382a5e1fb5	https://www.nzherald.co.nz/world/freed-pupils-in-nigeria-tell-of-ordeal-with-kidnappers/DJW4CR5CU6MLZCKQSZ74YGAR64/
5fde98d89f2a1362910e3cb8	https://www.dailymail.co.uk/tvshowbiz/article-9071519/TALK-TOWN-Artist-Tracey-Emin-blasts-philistine-Boris-Johnson-closes.html
5fe13f309f2a1362912b2959	https://www.usmagazine.com/celebrity-moms/pictures/maksim-chmerkovskiy-peta-murgatroyds-sweetest-pics-with-son-shai/
5fe28b9c9f2a1362913bfde9	https://www.dailymail.co.uk/tvshowbiz/article-9080855/Dolph-Lundgren-63-fiancee-Emma-Krokdal-24-continue-spark-marriage-rumors-workout.html
5fe3da0dd61c87382a9a01f9	https://triblive.com/news/world/winter-storm-in-dakotas-minnesota-make-travel-frightful/
5fe52c07d61c87382aa85199	https://www.dailymail.co.uk/tvshowbiz/article-9086947/Danielle-Fogarty-announces-shes-expecting-child-just-two-months-getting-engaged.html
5fe68dda9f2a136291677a17	https://www.todayonline.com/world/climate-change-ravages-kashmirs-red-gold-saffron-crop
5ff381f19f2a136291e95a90	https://www.zimeye.net/2020/12/27/floods-hit-chipinge-and-chimanimani/
5fe7e3769f2a13629172e3d4	https://www.perthnow.com.au/news/conflict/injuries-arrests-after-israeli-protests-ng-s-2043379
5fe8d933d61c87382ac7b6ea	https://www.usnews.com/news/world/articles/2020-12-27/storms-kill-12-climbers-in-iran-capsized-ship-crew-missing-in-gulf
5fe921949f2a1362917dd918	https://www.dailymail.co.uk/tvshowbiz/article-9091443/Molly-Mae-Hague-Tommy-Fury-enjoy-stroll-hand-hand-Christmas.html
5fecb4da9f2a136291a67be3	https://www.sott.net/article/446519-2020-the-Worst-Year-Ever-you-re-joking-right-Here-are-the-real-doozies
5fe92ea9d61c87382aca4801	https://www.dailymail.co.uk/tvshowbiz/article-9091609/Izabel-Goulart-drenches-fianc-Kevin-Trapp-massive-bucket-water.html
5febc3999f2a1362919ca521	https://www.dailymail.co.uk/news/article-9096961/How-footy-stars-flirty-text-messages-discovered-days-saying-do.html
5fec3566d61c87382aea0649	https://www.voanews.com/europe/earthquake-kills-7-croatia
5fed21219f2a136291ab3a70	https://www.sott.net/article/446547-Locked-out-DC-hotel-where-Proud-Boys-often-stayed-will-close-Jan-4-to-6-during-Trump-rally
5fec1f63d61c87382ae8156b	https://mb.com.ph/2020/12/30/us-eu-urge-release-of-wuhan-citizen-journalist/
5fed1c979f2a136291ab1492	https://www.nzherald.co.nz/world/covid-19-coronavirus-victoria-numbers-rise-new-sydney-cluster-erupts/G2QGNEMTU6H3QJAPPBR25SMBTU/
5fee715fd61c87382a030f0c	https://www.rt.com/uk/511277-sturgeon-europe-referendum-soon/
5fefc3219f2a136291c48c96	https://www.dailymail.co.uk/tvshowbiz/article-9105219/Bert-Newton-beams-celebrates-New-Year-grandson-returning-home-hospital.html
5fefcbc89f2a136291c4c96d	https://www.nzherald.co.nz/world/covid-19-coronavirus-uk-in-eye-of-the-storm-as-new-cases-surge-past-50000-a-day/5CYRYYVGEDS7CYSNUTLTXPXD74/
5fefcc8ed61c87382a0e2363	https://www.dailymail.co.uk/tvshowbiz/article-9105509/Love-Islands-Chris-Taylor-admits-wants-MARRY-girlfriend-Maura-Higgins.html
5ff11248d61c87382a1901dd	https://www.sunnewsonline.com/bride-to-be-3-others-die-in-ebonyi-new-year-fire-incident/
5ff25eaf9f2a136291dbbb64	https://timesofindia.indiatimes.com/city/nagpur/84-motorists-fined-every-hour-for-traffic-violations-in-2020/articleshow/80087161.cms
5ff263499f2a136291dbdef9	https://punchng.com/naf-launches-exercise-tamaiko-yazo-to-rescue-personnel/
5ff27a479f2a136291dc8c44	https://www.perthnow.com.au/community-news/western-suburbs-weekly/three-month-ban-on-river-crabbing-lifted-but-cleaning-essential-c-1794182
5ff3af76d61c87382a3330a0	https://www.dailymail.co.uk/tvshowbiz/article-9112619/Katie-Holmes-Emilio-Vitolo-Jr-stroll-arm-arm-NYC-romance-continues-2021.html
5ff51f3d9f2a136291fcc250	https://screenrant.com/90-day-fiance-azan-instagram-break-up-rumors/
5ff7ad759f2a132dce4683f6	https://www.sfgate.com/news/article/Australia-swelters-through-4th-hottest-year-in-15853397.php
5ff7b491d61c8741b310c676	https://www.news.com.au/technology/environment/climate-change/climate-change-australia-records-fourth-hottest-year-in-history-says-bureau-of-meteorology/news-story/3fc1a69055b0ff88375b9881894924ff
5ffa45819f2a132dce642389	https://www.nzherald.co.nz/sport/americas-cup-2021-more-races-for-team-new-zealand-in-last-minute-schedule-change/TNQQV4SLXZCVQVPQGL3I3E3TZQ/
5ffb99d39f2a132dce70bb0e	https://www.straitstimes.com/asia/se-asia/at-least-12-dead-in-2-landslides-in-west-java
5ffce7ca9f2a132dce817721	https://www.vox.com/2021/1/11/22224702/spain-snowstorm-filomena-madrid
5ffce9da9f2a132dce8189c0	https://www.dailymail.co.uk/news/article-9136461/Nearly-half-non-food-shopping-online-custom-moves-away-High-Street.html
5fff17fe9f2a132dce9eaefd	https://www.reuters.com/article/us-syria-attack-israel/israel-launches-major-air-strikes-on-iran-linked-targets-in-syria-idUSKBN29H32S
6002357bd61c871856353afb	https://www.brisbanetimes.com.au/national/queensland/dozens-spared-another-quarantine-as-authorities-clear-cluster-concerns-20210116-p56ul6.html
60023289d61c871856351add	https://business.inquirer.net/315767/fairways-bluewater-resort-boracay-shines-in-the-international-arena
6004d4b39f2a1325e112a853	https://www.dailymail.co.uk/tvshowbiz/article-9157929/Chloe-Sevigny-shares-smooch-Sinisa-Mackovic-family-stroll-baby-boy-Vanja-NYC.html
6005fb34d61c87399b7aadfb	https://www.economist.com/graphic-detail/2021/01/18/in-serious-cases-covid-19-symptoms-can-linger-for-a-long-time
6004d74ed61c87399b6bea12	https://metro.co.uk/2021/01/18/love-island-usa-caleb-corprew-death-threats-after-justine-ndiba-split-13920055/
600774739f2a1325e135a9d5	https://liquipedia.net/valorant/VERSUS_LEGENDS
600b749ad61c8743fc3f83f3	https://apnews.com/article/canyons-arizona-us-news-c1ff7b829333808e42434732e3fc0931
600cc1eed61c8743fc4c5ba7	https://www.dailymail.co.uk/tvshowbiz/article-9179795/EXC-Curtis-Pritchard-sets-sights-new-love-Celebs-Dating.html
601324719f2a13717c9a2ab9	https://www.sott.net/article/447890-Merck-scraps-COVID-vaccines-says-it-is-more-effective-to-get-the-virus-and-recover
6012010f9f2a13717c891b17	https://www.dailymail.co.uk/tvshowbiz/article-9194441/Celebs-Dating-LOOK-Sophie-Hermann-potential-suitor-Tommy.html
6014a3599f2a13717cadcb4f	https://tasteofcountry.com/stagecoach-2021-canceled/
6014a95f9f2a13717cae1462	https://sputniknews.com/middleeast/202101301081925152-turkish-plane-headed-to-tehran-turns-to-baku-amid-reports-of-sirens-heard-in-iranian-capital/
60160f51d61c87041786119f	https://www.dailymail.co.uk/home/you/article-9176299/Liz-Joness-Diary-realise-Im-actually-happy.html
60160fcc9f2a13717cbca229	https://www.sunnewsonline.com/17-burnt-to-death-in-kwara-multiple-auto-crash/
601657aa9f2a13717cbd16a5	https://www.cbsnews.com/video/severe-winter-storm-grips-the-nation
6018a32f9f2a1308a9fdef27	https://www.flightglobal.com/safety/summit-amends-dornier-228-ice-procedures-after-dual-engine-flame-out/142233.article
6019e6f1d61c87171cf246ca	https://newsinfo.inquirer.net/1391415/us-says-myanmar-military-takeover-constitutes-coup-reviewing-aid
6019f315d61c87171cf2d789	https://aqua.nasa.gov/content/roy-spencer-us-amsr-e-science-team-leader
601b4905d61c87171c05b00d	https://www.nj.com/devils/2021/02/3-more-devils-added-to-nhls-covid-list-bringing-team-total-to-17.html
601f2e8fd61c87171c350be4	https://www.9news.com.au/national/mystery-jawbone-dna-linked-to-bill-moran-lost-at-sea-nocturne1-in-1979/5c1c1360-101d-4f2d-ad08-973afffbc359
601f2e05d61c87171c350155	https://www.standardmedia.co.ke/eastern/article/2001402568/locusts-cause-damage-on-farms
602ae5a2d61c87171cf1405c	https://www.sott.net/article/448788-Bidens-DHS-to-release-25-6K-migrants-into-Texas-California-communities
602896fd9f2a1308a9e3b00c	https://www.dallasnews.com/news/2021/02/14/20-people-displaced-from-their-homes-after-fire-breaks-out-at-northeast-dallas-apartment-complex/
6029e422d61c87171cd990fe	https://www.dailymail.co.uk/news/article-9260473/Harry-Meghan-s-friend-photographer-baby-announcement-image.html
602b0bb09f2a1308a9193497	https://www.dailymail.co.uk/femail/article-9263749/Mans-sister-sends-pregnant-wife-DIET-PLAN-wedding-invitation.html
602f04c6906ac9682af264a3	https://www.dailymail.co.uk/femail/article-9276115/Australian-brides-buying-270-wedding-dress-ASOS.html
602f3aa39f2a1308a9570a76	https://www.3dnatives.com/en/3d-printed-thrusters-nasas-first-voyage-to-moons-south-pole-180220214/
6030539d906ac9682afdf4b4	https://punchng.com/fire-guts-school-hostel-in-kwara-destroys-apartments/
6032e648d61c87171c4b714f	https://www.sott.net/article/449103-MindMatters-Mr-Jones-and-the-Holodomor-Red-Pill-What-Happened-During-Stalins-Famine
6035a218906ac9682a262e16	https://abc7chicago.com/chicago-public-schools-covid-vaccine-teachers-union-school-board/10365304/
6039bae19f2a1308a9b129e8	https://www.sott.net/article/449342-Counter-terrorism-Two-decades-after-9-11-new-interactive-map-details-footprint-of-US-war-machine-in-85-countries
6039b79f906ac9682a493771	https://sputniknews.com/middleeast/202102261082201357-iranian-revenge-owner-of-uk-ship-hit-by-blast-in-gulf-of-oman-reportedly-close-to-mossad-chief/
6039e62ed61c87171c891577	https://www.usnews.com/news/world/articles/2021-02-27/yemens-children-starve-as-un-seeks-billions-to-avoid-vast-man-made-famine
603af43b9f2a1308a9b9e134	https://www.express.co.uk/news/world/1403551/south-china-sea-uss-dwight-eisenhower-china-naval-drills-usa-joe-biden-ont
603ed65a906ac9682a7018e5	https://mdhs.unimelb.edu.au/centre-for-cancer-research/our-research/precision-oncology-research-group/illumina-partnership
604036849f2a1308a9e7a246	https://www.news.com.au/technology/science/space/spacex-starship-prototype-explodes-after-soft-landing/news-story/68fd8a6d8b0f3db53c5e3bf739375590
60403955906ac9682a7c4105	https://www.dcnr.pa.gov/StateParks/FindAPark/BoydBigTreePreserveConservationArea/Pages/default.aspx
60493be29f2a13264decdd52	https://www.sott.net/article/449913-Capitol-police-chief-and-her-Democratic-bosses-are-lying-to-you-all-to-hold-our-capital-hostage
604420e19f2a13264dbffd43	https://www.nzherald.co.nz/world/brazil-battling-worlds-worst-coronavirus-outbreak-as-mutant-strain-spreads/TBKBC56ZCGVNU6EZDHIBO65UTE/
60441c509f2a13264dbfd7e0	https://www.archdaily.com/957880/sunshine-beach-house-teeland-architects/603e61e8f91c817eb3000062-sunshine-beach-house-teeland-architects-photo
604430329f2a13264dc058ae	https://sputniknews.com/middleeast/202103071082274647-caretaker-lebanese-pm-warns-country-close-to-point-of-no-return-as-local-currency-plunges---report/
60456b54906ac9682aa3b791	https://twentytwowords.com/dad-cancelled-meeting-at-world-trade-center-on-911-because-son-he-always-wanted-was-born-on-the-wrong-day/
6046291f906ac9682aa966db	https://www.economist.com/graphic-detail/2021/03/08/how-covid-19-triggered-americas-first-female-recession-in-50-years
604579499f2a13264dc96f26	https://www3.nhk.or.jp/nhkworld/en/news/20210308_05/
6046cccd9f2a13264dd542f6	https://www.perthnow.com.au/news/disaster-and-emergency/reports-of-multiple-injuries-after-school-bus-t-boned-in-canning-vale-ng-b881816125z
6046cebfd61c87055ac9f8c7	https://rare.us/people/madonna-children/
604960c59f2a13264dee104a	https://www.nbcsports.com/bayarea/sharks/report-evander-kane-sharks-could-void-wingers-contract-june
604ab185906ac9682ad11185	https://wwd.com/sustainability/business/uk-eac-garment-trade-adjudicator-fashion-labor-abuses-ethical-supply-chains-1234777261/
604afa87d61c87055af0c61f	https://www.nzherald.co.nz/nz/covid-19-coronavirus-concern-as-air-nz-to-use-international-aircrew-for-southern-lights-charter-flight/ZQKJMRZ6K2VT2QQ7ERBD2FEISE/
604c201dd61c87055aface65	https://www.dailymail.co.uk/news/article-9357331/Woman-rushed-hospital-bitten-SHARK-swim-Merimbula-NSW.html
604d7349d61c87055a04224e	https://www.dailymail.co.uk/tvshowbiz/article-9359225/Sacha-Baron-Cohen-Isla-Fisher-inspect-two-mansions-Sydney.html
604ffb2e9f2a13264d2543c0	https://www.nzherald.co.nz/nz/urgent-plea-to-government-for-skifield-workers/L7PYFRMIHJEQ2EVYQEXQJGVWT4/
604ffd599f2a13264d254f0e	https://www.thedailystar.net/world/news/londoners-continue-protest-against-police-after-murder-sarah-everard-2061437
6056917c906ac980a40cb548	https://timesofindia.indiatimes.com/city/ranchi/steel-psus-workers-protest-wage-revision-delay/articleshow/81608516.cms
6056a077d61c8771e818f097	https://sputniknews.com/russia/202103211082406320-launch-of-russias-soyuz-with-two-galileo-satellites-postponed-until-november---sources/
6056e046d61c8771e81a4d05	https://www.nzherald.co.nz/world/where-did-the-water-on-mars-go/MW4XBMUGMRUDTKWITKLR65NTE4/
605bda0a906ac980a435fb19	https://www.dailymail.co.uk/news/article-9399589/Australian-Norfolk-Island-paradise-milk-costs-whopping-15-runs-food.html
605fe096d61c8771e86a1962	https://therightscoop.com/flynn-family-suing-cnn-for-75-million-for-accusing-them-of-being-q-followers/
606287739f2a131f65edaa0a	https://www.couriermail.com.au/truecrimeaustralia/police-courts-qld/elderly-couple-killed-in-alleged-qld-terror-attack-found-in-backyard/news-story/31b58b49d69ace9a29f93acf2f1cc43f
60627068906ac9f3f9a0dba4	https://screenrant.com/90-day-fiance-louis-aya-relationship-timeline/
60627c07d61c8739f6e43b43	https://www.dailymail.co.uk/tvshowbiz/article-9416603/Shailene-Woodley-Aaron-Rodgers-spotted-TIME-engagement-news.html
6066cb7b906ac9b986373b94	https://americanmilitarynews.com/2021/04/va-supreme-court-rules-to-remove-statues-of-confederate-generals-lee-jackson/
6067c8969f2a13408700dee4	https://www.vanguardngr.com/2021/04/shell-confirms-oil-spill-in-bayelsa-community/
606a765a9f2a134087153beb	https://timesofindia.indiatimes.com/city/nagpur/rising-cases-leads-to-84-rise-in-biomedical-waste-in-city/articleshow/81902704.cms
606a64f89f2a13408714dda7	https://sputniknews.com/us/202104051082540661-once-secret-unit-within-guantanamo-bay-closed-prisoners-moved-to-another-facility/
606a75689f2a1340871537e7	https://github.com/3D-iceland/volcanoes
6072666e9f2a134087586e8f	https://thewest.com.au/news/wa/tropical-cyclone-seroja-faster-than-expected-as-dfes-issues-warning-about-threat-to-carnarvon-and-kalbarri-ng-b881843579z
6074ec5d9f2a1340876dc9af	https://www.ndtv.com/world-news/approved-plan-to-release-treated-fukushima-water-into-sea-japan-prime-minister-2412233
6074eee8d61c87554514fe29	https://timesofindia.indiatimes.com/city/hyderabad/mosquito-menace-rampant-cleaning-of-water-bodies-slack-residents/articleshow/82038671.cms
607515a99f2a1340876efb72	https://www.news.com.au/technology/environment/tropical-cyclone-leaves-trail-of-ruin-on-western-australias-mid-west-coast/news-story/d82766ae30650b0e035322ffdf7a5c17
607647b3d61c87554521cb48	https://sputniknews.com/middleeast/202104141082623840-unknown-resistance-forces-attack-iraq-office-of-israels-mossad-spy-agency---reports/
6077a8f5d61c8755452e725a	https://www.ghanaweb.com/GhanaHomePage/NewsArchive/Buipe-Accident-claims-12-lives-including-8-year-old-1233028
6078e2c99f2a1340879414f1	https://www.usmagazine.com/entertainment/news/kris-jenner-gives-ex-caitlyn-jenner-career-advice-on-kuwtk/
607a57d9906ac9b986d1c2f7	https://screenrant.com/90-day-fiance-natalie-dancing-shoes-mike-breakup/
607b85fdd61c8755454f805e	https://sputniknews.com/us/202104181082659391-biden-calls-situation-at-us-southern-border-crisis-for-first-time-since-assuming-office---video/
607b8371d61c8755454f748e	https://americanart.si.edu/artwork/tigers-head-51105
607b85fdd61c8755454f8054	https://www.denverpost.com/2021/04/17/portland-oregon-rioters-police-ask-help/
607cd518d61c875545584918	https://www.dailymail.co.uk/tvshowbiz/article-9485285/Married-Sight-stars-look-worse-wear-departing-reunion-13-HOUR-shoot.html
607cdff1906ac9b986e247cb	https://sputniknews.com/science/202104191082666155-only-female-cosmonaut-in-russias-team-set-to-go-to-iss-next-year-source-says/
607e2ef3d61c87554563d58c	https://www.dailymail.co.uk/news/article-9489341/Russia-planning-attack-Ukraine-snatch-water-supply-facilities-amid-military-build-up.html
607e3162906ac9b986ecd01b	https://sputniknews.com/business/202104201082675435-ever-given-could-be-forced-to-pass-cargo-to-other-ships-amid-egyptian-liability-feud---report/
60821b0ad61c87554589bf60	https://www.dailymail.co.uk/news/article-9502197/Australian-scientist-tracks-asteroids-22-million-year-journey-smashed-Africa-2018.html
60836d7ad61c875545964e81	https://www.dawn.com/news/1620024
608373f6d61c875545967c24	https://www.aljazeera.com/news/2021/4/24/japan-to-host-first-joint-war-games-with-us-france
608c97c2906ac9b986695cc2	https://www.telegram.com/story/news/2021/04/30/labor-dispute-strike-nurses-st-vincent-hospital-tenet-healthcare-worcester-bargaining-negotiations/4897267001/
608cd15dd61c875545eaa715	https://www.syracuse.com/traffic/2021/05/2-people-on-motorcycle-injured-after-collision-with-car-on-slippery-syracuse-road.html
608f5b1f906ac9b9867b9042	https://www.dailymail.co.uk/news/article-9536149/Revellers-let-hair-beer-gardens-Britain.html
608f5c3a9f2a1340875959d5	https://www.dailymail.co.uk/tvshowbiz/article-9536103/Emma-Roberts-beau-Garrett-Hedlund-look-casual-grab-coffee-parents-day-LA.html
6091e8db906ac9b98690d2c3	https://www.dailymail.co.uk/tvshowbiz/article-9543601/Julia-Stiles-Joseph-Gordon-Levitt-dated-making-10-Things-Hate-You.html
6091ea01906ac9b98690db2f	https://www.dailymail.co.uk/tvshowbiz/article-9543647/April-Love-Geary-sports-pink-Nike-dress-bike-shorts-Malibu-getting-drenched-sweat.html
609383439f2a1340877e60cd	https://www.independent.co.uk/news/un-says-155-million-people-faced-severe-hunger-last-year-south-sudan-yemen-antonio-guterres-covid-haiti-b1842870.html
6095c5419f2a134087933a03	https://www.guinnessworldrecords.com/world-records/67119-telephone-largest
609739b5906ac9b986bcbc26	https://www.zerohedge.com/geopolitical/nato-allies-take-over-black-sea-military-exercises
6097544ed61c875545418d34	https://thewest.com.au/news/coronavirus/coronavirus-wa-records-no-new-cases-while-covid-positive-man-in-stable-condition-at-fiona-stanley-hospital-ng-b881867432z
60973c25906ac9b986bcd336	https://www.thestar.com.my/news/world/2021/05/09/putin-to-review-russian-military-might-as-tensions-with-west-soar
60988462906ac9b986c58843	https://www.dailymail.co.uk/news/article-9560521/Future-great-British-cuppa-threat-climate-change-slash-tea-production.html
609b43c49f2a134087c23c10	https://www.rt.com/news/523546-gaza-high-rise-strikes-intercepted/
609c7b8c906ac9b986e8b89b	https://www.dailymail.co.uk/news/article-9573265/Pictured-Israeli-boy-five-killed-Hamas-rocket-shrapnel.html
609f356b9f2a134087e6f2ac	https://thewest.com.au/news/weather/tornadoes-kill-at-least-seven-in-china-c-2844462
60a319e39f2a135ce50074e9	https://www.change.org/p/senator-markey-stopthegunrange-at-joint-base-cape-cod
60a5b44c9f2a135ce519c5bb	https://abc7chicago.com/illinois-drought-dry-spring-farmers-il-farms/10664354/
60a5ba0cd61c8732ff96633f	https://www.deccanherald.com/international/world-news-politics/hamas-official-predicts-ceasefire-soon-but-israel-gaza-fight-goes-on-987842.html
60a5b449d61c8732ff963b0c	https://punchng.com/woman-burnt-to-death-as-two-vehicles-collide-in-ekiti/
60a85d59906ac957fc0dbc15	https://www.dawn.com/news/1625039
60a86c119f2a135ce53366d7	https://mb.com.ph/2021/05/22/nigerias-top-army-commander-killed-in-air-crash/
60a9a7289f2a135ce53c95ef	https://allafrica.com/stories/202105230002.html
60a9a725d61c8732ffb84c7b	https://www.insider.com/volcano-erupts-congo-mount-nyiragongo-evacuations-2021-5
60a9b10c906ac957fc16710e	https://www.freemalaysiatoday.com/category/world/2021/05/23/thousands-flee-volcano-stricken-congo-as-lava-reaches-airport/
60a9aeb69f2a135ce53cb78f	https://www.deccanherald.com/international/world-news-politics/democratic-republic-of-congo-orders-goma-evacuation-after-volcano-erupts-988957.html
60aba953906ac91e1be7b198	https://news.abs-cbn.com/overseas/05/24/21/volcano-death-toll-rises-as-aftershocks-shake-dr-congo
60ac4e89d61c8724fced53fd	https://www.asiaone.com/malaysia/more-200-injured-when-two-lrt-trains-collide-kl
60ac575f906ac91e1bed1647	https://www.boston.com/news/local-news/2021/05/24/million-bees-die-delivery-truck-shrewsbury/
60ae066b9f2a130adf495f33	https://mb.com.ph/2021/05/26/cayetano-pacquiao-debate-on-creation-of-boxing-and-combat-sports-commission-heats-up/
60b01b73d61c8724fc100c46	https://www.eurekalert.org/pub_releases/2021-05/su-asd052721.php
60b5826f906ac96caa632590	https://www.dailymail.co.uk/news/article-9638181/Perth-WA-dad-reveals-words-used-daughter-alive-ocean-rescue-Rottnest-Island.html
60b6dc97d61c8756ed06be76	https://www.9news.com.au/world/kkk-leader-confederate-general-nathan-bedford-forrest-body-being-moved-to-museum/d041e782-77c2-482d-807e-afe51db0066b
60b82c2dd61c8756ed120506	https://www.dailymail.co.uk/tvshowbiz/article-9646145/Sofia-Richie-sends-pulses-racing-wearing-printed-bikini-matching-bottom.html
60b828d0906ac96caa798d23	https://www.foxnews.com/us/michigan-mom-saves-group-of-girls-from-drowning
60b83265906ac96caa79beff	https://www.dailymail.co.uk/tvshowbiz/article-9646343/Brielle-Biermann-closely-resembles-mother-Kim-Zolciak-wears-revealing-black-bikini.html
60b97e0f906ac96caa846615	https://www.dailymail.co.uk/tvshowbiz/article-9650523/Pregnant-Frida-Andersson-looks-radiant-patterned-dress-makes-public-appearance.html
60b99e2ad61c8756ed1e0065	https://7news.com.au/news/nsw/hundreds-of-galahs-die-from-internal-bleeding-after-eating-rat-baits-amid-mice-plague-c-3013975
60b985ac906ac96caa8493f7	https://abc7chicago.com/chicago-crash-east-garfield-park-fatal-woman-killed/10741026/
60badbcc906ac96caa8e35fe	https://www.freemalaysiatoday.com/category/world/2021/06/05/mexico-mine-collapse-leaves-7-workers-trapped/
60bc5486d61c8756ed304bd8	https://www.perthnow.com.au/news/health/medicare-changes-risk-patient-chaos-ama-c-3029895
60bd7ff69f2a1310148e7a54	https://www.dailymail.co.uk/tvshowbiz/article-9658575/Scott-Disick-38-shares-suggestive-snap-thong-clad-girlfriend-Amelia-Hamlin-19.html
60becc50906ac96caaa70b38	https://www.asiaone.com/asia/pakistani-train-smashes-derailed-carriages-36-killed
60c038ca906ac96caab2bf7b	https://thewest.com.au/business/public-companies/aruma-outlines-aggressive-second-half-drilling-focus-at-wa-projects-c-3058972
60c17ed5906ac96caabd9f39	https://www.rt.com/usa/526152-pentagon-directive-china-priority/
60c167d4906ac96caabd151b	https://www.dailymail.co.uk/tvshowbiz/article-9670115/Raiders-Lost-Arks-Karen-Allen-defends-underage-Marions-relationship-Indiana-Jones.html
60c2b6c0d61c873651c44c44	https://www.businessinsider.com/european-space-agency-nasa-probes-to-explore-venus-2021-6
60c46552d61c873651d0cd4a	https://7news.com.au/news/vic/fears-thousands-of-victorians-may-be-unable-to-contact-triple-0-c-3090340
60c574f1d61c873651d918e6	https://www.thestar.com.my/aseanplus/aseanplus-news/2021/06/13/chinas-rocket-force-tests-carrier-killer-df-26-ballistic-missiles
60c6b828906ac951520d6dd7	https://www.siasat.com/bomb-laden-drone-falls-at-school-in-saudi-border-city-asir-defence-ministry-2150289/
60c80a0e906ac95152184fc2	https://www.nbcphiladelphia.com/news/local/young-man-dies-in-boating-crash-in-barnegat-bay-in-nj/2847548/
60c950b29f2a136e1fe29d47	https://sputniknews.com/us/202106161083158006-nih-study-finds-evidence-covid-19-was-circulating-in-five-us-states-in-december-2019/
60cab65a9f2a136e1fef1412	https://thewest.com.au/sport/field-hockey/watch-live-hockey-was-state-womens-country-championships-day-three-finals-c-3137233
60ca9e2d9f2a136e1feea918	https://www.dailymail.co.uk/tvshowbiz/article-9694969/Kourtney-Kardashian-contain-smile-clings-rocker-beau-Travis-Barker-Malibu.html
60cbf23dd61c8736510ee6c3	https://www.dailymail.co.uk/tvshowbiz/article-9699333/Avril-Lavigne-kisses-Sk8er-Boi-boyfriend-Mod-Sun-shopping-crystals-Malibu.html
60cbf229d61c8736510ee4a6	https://www.insider.com/van-jones-kim-kardashian-dating-rumors-2021-6
60d131d3906ac951525c2002	https://www.caranddriver.com/news/a36794233/lordstown-motors-executives-sold-shares/
60d2844b9f2a136e1f2d1731	https://hollywoodlife.com/2021/06/22/khloe-kardashian-first-photo-tristan-thompson-split/
60d28c53906ac9515267ca40	https://apple.news/A5SK1MTWwSA2akQw0hfDuSw
60d3e091d61c8736514e331c	https://apple.news/AkYWZf5qdR16oVNAOYq8VxQ
60d695b6d61c8771798e15bb	https://www.change.org/p/all-the-worlds-appeal-of-iranian-women-to-the-international-community
60d7c7f19f2a136b49060a10	https://www.malaymail.com/news/world/2021/06/27/five-die-in-us-hot-air-balloon-accident/1985287
60d7d5489f2a136b49064c49	https://www.freemalaysiatoday.com/category/world/2021/06/27/deadly-hot-air-balloon-crash-kills-5-in-us/
60da925d906ac9dcdfda1aa7	https://thewest.com.au/news/coronavirus/perth-lockdown-no-new-coronavirus-cases-for-wa-premier-mark-mcgowan-reveals-ng-b881914757z
60dbc085906ac97eff70b3c0	https://nypost.com/2021/06/29/4-men-hospitalized-for-ods-after-cops-ignore-them-report/
60dbc3449f2a135a3b69316c	https://www.dailymail.co.uk/news/article-9739385/Oxfam-worker-says-feels-attack-white.html
60de7e45d61c876166322fa4	https://thewest.com.au/news/perth/perth-traffic-person-rushed-to-rph-after-two-car-crash-near-graham-farmer-freeway-ng-b881918382z
60e058ced61c87616640e99c	https://www.bbc.com/news/world-us-canada-57703853.amp
60dfe70b9f2a135a3b8e14e6	https://thewest.com.au/news/regional/man-in-hospital-traffic-banked-up-after-pajero-and-caravan-flip-on-brand-highway-near-jurien-bay-ng-b881919405z
60e00515d61c8761663e53e9	https://www.theguardian.com/world/2021/jul/03/landslide-hits-popular-resort-town-in-japan-leaving-more-than-a-dozen-people-missing
60dffcc6d61c8761663e1d92	https://www.tbsnews.net/worldbiz/africa/un-warns-worsening-famine-more-clashes-ethiopias-tigray-269668
60dfeda1906ac97eff92e0c0	https://timesofmalta.com/articles/view/facebook-tests-alerting-users-to-extremist-posts.883900
60e12dc39f2a135a3b96bd99	https://newsinfo.inquirer.net/?p=1455129
60e12de09f2a135a3b96bfca	https://www.9news.com.au/national/three-fisherman-missing-missing-off-coast-of-wollongong/6830015b-a5d3-45ec-8d6c-bded372fc711
60e13031d61c876166461f4f	https://newsinfo.inquirer.net/?p=1455141
60e141079f2a135a3b9723f2	https://www.thedailystar.net/asia/news/2-dead-20-missing-after-mudslide-rips-through-japan-town-2123737
60e139fc906ac97eff9abe8c	https://unb.com.bd/category/World/tropical-storm-elsa-nears-cuba-amid-fears-of-flooding/74937
60e28809d61c8761664e87c1	https://www.insider.com/military-plane-crash-philippines-death-toll-2021-7
60e37014906ac9b4011c2bce	https://www.news4jax.com/weather/2021/07/05/tropical-storm-warning-extends-up-floridas-gulf-coast-as-elsa-nears-cuba-landfall/
60e3ad73d61c871a5c9f7c62	https://www.kansascity.com/news/local/article252586013.html
60e53831906ac9b4012c4a24	https://unb.com.bd/category/Bangladesh/moderate-quake-rattles-dhaka/75107
60e69f86906ac9c1a89c3a0a	https://thewest.com.au/business/public-companies/kaiser-reef-snares-prized-copper-gold-exploration-ground-in-nsw-c-3345505
60e7d4f2906ac9c1a8a7fa6e	https://allafrica.com/stories/202107090016.html
60e7d4a8d61c873210375e12	https://www.thestar.com.my/news/world/2021/07/09/fire-at-bangladesh-juice-factory-kills-three-many-feared-trapped
60e9338ad61c8732104393e3	http://humanorigins.si.edu/evidence/genetics/ancient-dna-and-neanderthals/neanderthal-mitochondrial-and-nuclear-dna
60e9332e906ac9c1a8b40b8a	https://www.dw.com/en/coronavirus-digest-next-pandemic-could-come-within-a-decade-g20-panel-says/a-58223759
60ed31dfd61c87321060e5df	https://allafrica.com/stories/202107130052.html
60ed54d0d61c87321062a107	https://www.aljazeera.com/gallery/2021/7/13/rescuers-comb-iraqi-hospital-as-dozens-killed-in-covid-ward-fire
60ee89b29f2a131285c577db	https://www.independent.co.uk/arts-entertainment/comedy/news/andrew-lawrence-comedy-club-threats-b1883691.html
60efc5d99f2a131285d18f16	https://allafrica.com/stories/202107150021.html
60efdbf7906ac9c1a8ea6eb6	https://www.axios.com/wildfire-explodes-paradise-california-d337f259-1fad-43d9-8824-a50daafb870d.html
60efc497906ac9c1a8e9a66a	https://www.globenewswire.com/news-release/2021/07/15/2263203/0/en/Standard-Lithium-Announces-Delivery-of-Its-SiFT-Lithium-Carbonate-Plant-to-El-Dorado-Arkansas-Project-Site.html
60efe614906ac9c1a8eacc37	https://www.abc.net.au/news/2021-07-15/germany-once-in-generation-floods-missing-house-collapse/100296482
60f046f19f2a131285d6b2ac	https://www.kiro7.com/news/trending/nasa-warns-moons-wobble-sea-rise-will-cause-massive-flooding/YEDRIWEMQZG2XALZIS6DFWKVDY/
60f10f3f9f2a131285ddc658	https://says.com/my/lifestyle/how-to-get-rid-of-cockroaches-cicak-rats
60f12d6fd61c8732108755c5	https://www.independent.co.uk/news/world/europe/germany-belgium-floods-live-today-netherlands-b1885177.html
60f1110c9f2a131285ddd3b6	https://www.thesouthafrican.com/news/kzn-gauteng-unrest-death-toll-rises-to-117-over-2-200-arrested/
60f113c6d61c87321086716b	https://www.thesouthafrican.com/news/riots-latest-ethekwini-crematorium-and-burial-services-now-open/
60f1926f9f2a131285e28d10	https://beforeitsnews.com/politics/2021/07/covid-19-vaccine-ingredients-com-website-spreads-truth-about-covid-19-vaccine-tell-your-friends-3239473.html
60f11e45d61c87321086cb3a	https://mb.com.ph/2021/07/16/phs-rice-stocks-fall-by-7-5-percent-in-may/
60f3b3789f2a131285f35865	https://www.malaymail.com/news/world/2021/07/18/police-flood-death-toll-rises-to-156-in-germany-183-for-europe/1990803
60f507599f2a131285fcaea3	https://allafrica.com/stories/202107190031.html
60f5249e906ac9c1a8154458	https://thewest.com.au/business/public-companies/australian-potash-begins-mine-camp-construction-c-3446474
60f5269fd61c873210a61a77	https://www.news24.com/parent/family/parenting/can-i-apply-for-a-child-grant-if-my-partner-isnt-south-african-20210716
60f50b0d906ac9c1a8147c5d	https://allafrica.com/stories/202107190095.html
60f6546e9f2a13128508c67b	https://timesofmalta.com/articles/view/quarantined-teenagers-in-hospital-for-food-poisoning.887878
60f67ac8d61c873210b262bf	https://www.axios.com/us-canada-fire-resources-stretched-a85dfb42-938d-4a55-a061-0e6d3c2f527c.html
60f7c1bd906ac9c1a82b500b	https://thewest.com.au/news/crime/westside-kickboxing-oconnor-fire-leaves-500k-damage-bill-in-its-wake-ng-b881939995z
60f7aa67d61c873210bb66b3	https://timesofmalta.com/articles/view/foreign-students-make-up-a-quarter-of-covid-cases.888076
60f7b1659f2a131285135e0e	https://www.insider.com/hundreds-of-tons-dead-fish-washed-up-on-floridas-shores-2021-7
60f8f8c5d61c873210c7a5cd	https://timesofmalta.com/articles/view/malta-to-fly-students-with-covid-back-home.888280
60f90e0c906ac9c1a8376254	https://allafrica.com/stories/202107220028.html
61016ba6906ac9c1a881916d	https://www.bbc.com/news/world-asia-china-57897474.amp
60fa4b75d61c873210d4a551	https://www.dw.com/en/ecuador-declares-emergency-in-prisons-after-deadly-riots/a-58605292
60fa4d059f2a1312852c74db	https://www.thedailystar.net/health/disease/coronavirus/events-who/deaths-infections/news/12-die-covid-19-infection-single-day-kushtia-2135241
60fbb6e9906ac9c1a84f65fe	https://punchng.com/ecuador-prison-riot-death-toll-rises-to-27/
60fbaadcd61c873210df95e2	https://timesofmalta.com/articles/view/india-rescuers-hunt-for-survivors-as-landslide-toll-hits-45.888757
60fe39ac9f2a1312854b0275	https://www.gmanetwork.com/news/news/photo/355601/hundreds-join-protest-ahead-of-duterte-s-final-sona/photo/
60fe40a49f2a1312854b3543	https://timesofmalta.com/articles/view/radio-bambina-an-extension-of-the-church-parvis.889186
6100e12d9f2a1312856444f1	https://allafrica.com/stories/202107280016.html
61025bdc9f2a131285737309	https://www.news24.com/fin24/finweek/economic-outlook-the-trends-to-be-watching-out-for-20210729
610392619f2a1312857fcef0	https://mb.com.ph/2021/07/30/barbie-forteza-reacts-to-rumors-of-her-supposed-split-from-jak-roberto/
6106277ed61c8732103d2d7b	https://www.thestar.com.my/news/nation/2021/08/01/nasi-ganja-chopper-probe-over-investigation-paper-handed-to-agc-says-perak-police-chief/
61078f419f2a131285a5ec3b	https://thewest.com.au/business/public-companies/strike-clears-final-approvals-hurdle-for-wa-iron-ore-project-c-3574219
610775ac9f2a131285a53f97	https://allafrica.com/stories/202108020013.html
6107766c7c6489d8eb513ead	https://hazards.utah.gov/climate-change/
61077a19906ac9c1a8be90b6	https://reliefweb.int/report/brazil/covid-19-disease-south-america-regional-response-reporting-period-october-28-december
6108cc78d61c873210572437	https://marginalrevolution.com/marginalrevolution/2021/08/the-political-economic-causes-of-the-soviet-great-famine-1932-33.html
6108e56b906ac9c1a8cafda8	https://www.powerlineblog.com/archives/2021/08/the-left-is-furious-with-biden-as-eviction-moratorium-ends.php
610b6a65906ac914f4ec44e9	https://www.detroitnews.com/story/news/local/oakland-county/2021/08/05/royal-oak-veterans-memorial-november-ballot/5493587001/
610b6e0ed61c874665c4063a	https://timesofmalta.com/articles/view/farmers-distraught-as-heat-kills-a-third-of-the-tomato-crop.891451
610cbbaf7c6489ba843e11a7	https://scroll.in/video/1002150/watch-horrific-scenes-as-wildfires-continue-to-rage-relentlessly-in-southern-turkey
610cf6107c6489ba843fd2ad	https://www.independent.co.uk/news/world/europe/hundreds-of-volunteers-help-crews-tackling-turkey-wildfires-turkey-marmaris-istanbul-recep-tayyip-erdogan-bodrum-b1897979.html
610cdbc8906ac914f4f7d0c8	https://thewest.com.au/business/public-companies/arrow-spies-anomalous-copper-target-at-wa-project-c-3612939
610cc0dcd61c874665ce9a53	https://allafrica.com/stories/202108060019.html
610e2badd61c874665d9b96d	https://www.9news.com.au/world/pictures-of-the-week-mt-etna-erupts-olympics-covid-lockdown-protests/9a7e3178-4486-48ad-808f-014083d6101f
610e12669f2a1329f0f3dbc9	https://www.malaymail.com/news/world/2021/08/07/about-40-migrants-feared-dead-after-boat-capsizes-off-western-sahara/1995934
610f5c0b7c6489ba84503138	https://newsinfo.inquirer.net/?p=1470689
610f5e859f2a1329f0fbfe34	https://dailytrust.com/enough-with-the-strikes
610f7c677c6489ba8450dd30	https://www.independent.co.uk/asia/southeast-asia/indonesia-volcano-mount-merapi-lava-b1898967.html
610f674dd61c874665e18cde	https://www.tbsnews.net/coronavirus-chronicle/we-dont-want-your-health-pass-protesters-march-france-fourth-weekend-285082
6112002dd61c874665f2bb57	https://allafrica.com/stories/202108100048.html
61120779906ac914f41b3829	https://apnews.com/article/fires-environment-and-nature-california-weather-wildfires-75a774c3a302be9a43f9d0b876b1fe74
611208e4d61c874665f2e941	https://allafrica.com/stories/202108100068.html
61161022c6e0755d78f66191	https://www2.helsinki.fi/en/news/life-science-news/insects-and-spiders-benefit-from-appropriately-designed-vegetated-roofs
61135664d61c874665fa5226	https://allafrica.com/stories/202108110024.html
6114bf7fc6e0755d78e24afb	https://thewest.com.au/business/public-companies/taruga-set-to-join-south-west-wa-mineral-hunt-c-3665206
6114c819c6e0755d78e2c7d7	https://www.independent.co.uk/asia/japan/japan-panama-ship-oil-leak-b1901193.html
6115f6a47c6489ba84757d47	https://www.japantimes.co.jp/news/2021/08/13/national/rain-hiroshima-kyushu/
6115fa1ed61c8746650795d6	https://allafrica.com/stories/202108130050.html
61189cbbc6e0755d7814dc04	https://www.tbsnews.net/worldbiz/middle-east/least-20-killed-lebanon-fuel-truck-explosion-288367
6119a680d61c87759227c476	https://www.tallahassee.com/story/news/education/2021/08/15/fred-closed-schools-leon-county-tallahassee/8145271002/
61189aa8906ac914f43b02d3	https://www.oann.com/at-least-20-killed-in-lebanon-fuel-tank-explosion-red-cross/
6118a4f4c6e0755d78152034	https://www.france24.com/en/middle-east/20210815-lebanon-fuel-tanker-explosion-kills-at-least-20
6118a059c6e0755d7814f863	https://nypost.com/2021/08/15/lebanon-fuel-tank-explosion-kills-at-least-20-people/
6119e8bac6e0754d2f6f6e59	https://allafrica.com/stories/202108160012.html
6119e9fdd61c87759228cec0	https://ewn.co.za/2021/08/16/the-marikana-massacre-s-effect-on-the-law-and-sa-s-union-landscape
611b59be906ac9cab4cb0585	https://thewest.com.au/business/public-companies/wiluna-looks-to-add-2nd-string-to-bow-with-nickel-review--c-3706724
611cc5722d250d7d509bdb02	https://plants.ces.ncsu.edu/plants/lobelia-cardinalis/
611df93b40b44c3c10def60e	https://thewest.com.au/business/public-companies/step-out-drilling-increases-gold-footprint-for-alto-at-sandstone--c-3725559
611ddf242d250d7d50a25627	https://www.ndtv.com/world-news/australia-sees-worst-day-of-covid-19-pandemic-amid-delta-outbreak-2513812
611f34cb666eb17708d57da9	https://www.timeslive.co.za/news/south-africa/2021-08-20-our-sinking-navy-plus-five-highlights-from-vrye-weekblad/
61232597666eb17708032a97	https://guardian.ng/news/world/us/at-least-21-dead-in-flooding-in-us-state-of-tennessee/
612379f4666eb17708089f65	https://www.insidehook.com/daily_brief/science/stone-pines-rome-threatened-bugs-pandemic
612343a8666eb177080498d7	https://thewest.com.au/business/public-companies/kalamazoo-ramps-up-pilbara-lithium-hunt-c-3757976
6124778fa01c0360e727f170	https://allafrica.com/stories/202108240011.html
6125c82e5fc45d2eddd14f01	https://www.nbcnews.com/news/us-news/minnesota-wildfire-doubles-size-creates-its-own-weather-n1277574
61275b4b5fc45d2eddfce508	https://mb.com.ph/2021/08/26/denrs-order-to-destroy-fishing-structures-in-manila-bay-to-affect-15000-fisherfolks/
6128fa735fc45d2edd3dc6cd	https://www.ctvnews.ca/climate-and-environment/tropical-storm-ida-could-hit-new-orleans-as-a-devastating-cat-3-hurricane-1.5563457
6129cf2b5fc45d2edd555f56	https://www.asiaone.com/asia/bangladesh-ferry-accident-kills-least-19-many-missing
612b3b845fc45d2edd74ffd2	https://www.forbes.com/sites/brendarichardson/2021/08/29/hurricane-ida-threatens-over-900000-homes-with-storm-surge-damage/
612c60765fc45d2edd953af8	https://www.bbc.com/news/business-58380797?xtor=AL-72-%5Bpartner%5D-%5Bmicrosoft%5D-%5Bheadline%5D-%5Bnews%5D-%5Bbizdev%5D-%5Bisapi%5D
612c63215fc45d2edd9579a5	https://allafrica.com/stories/202108300034.html
612f1e1e5fc45d2eddf14408	https://thewest.com.au/business/public-companies/old-data-confirms-bonanza-gold-in-comet-mexican-project-c-3843596
61307ef15fc45d2edd205553	https://www.news.com.au/lifestyle/health/health-problems/australian-medical-association-warns-hospital-system-will-crumble-without-support-as-restrictions-ease/news-story/598583ddc0eeb1397571b01fc55b0bb5
6131b7700d2ece5b7551d560	https://www.oneindia.com/international/historic-new-york-area-floods-kill-dozens-3306660.html
6131a7a54f0cb17f8cf2bf10	https://indiaeducationdiary.in/yale-to-partner-in-new-nsf-quantum-simulation-institute/
6132f92163e0ee20d2b59223	https://dailypost.ng/2021/09/04/i-thought-it-was-april-fool-when-doctors-started-strike-ngige/
6138408463e0ee20d241d409	https://www.hindustantimes.com/world-news/joe-biden-warns-of-code-red-moment-on-climate-101631076020054.html
613b685d63e0ee20d2af950b	https://www.usnews.com/news/world/articles/2021-09-10/russia-and-belarus-begin-active-phase-of-huge-war-games
613c32b463e0ee20d2c592bc	https://www.forbes.com/sites/tilakdoshi/2021/09/11/cop26-and-carbon-imperialism-a-showdown-looming/
613d83683916f665f28fc452	https://www.kenyans.co.ke/news/68376-plane-crash-lands-nyeri
613d8bff3916f665f2907a0c	https://mb.com.ph/2021/09/12/typhoon-drenches-taiwan-but-spares-island-a-direct-hit/
613d860d3916f665f28ff9ea	https://www.malaymail.com/news/world/2021/09/12/typhoon-drenches-taiwan-but-spares-island-a-direct-hit/2004924
613d9bca3916f665f291f931	https://english.sakshi.com/news/national/kozhikode-airport-crash-here-all-you-need-know-142819
6140266b03980e0c01cb718d	https://www.malaymail.com/news/world/2021/09/14/flood-storm-surge-warnings-as-hurricane-nicholas-heads-for-texas/2005418
6141932a03980e0c01fa9567	https://thewest.com.au/business/public-companies/aruma-gets-the-green-light-to-kick-off-drilling-c-3971852
6141809d03980e0c01f84c82	http://www.asiaone.com/entertainment/nicki-minaj-accuses-piers-morgan-lying-about-her-twitter
6141933a03980e0c01faa1b7	https://sputniknews.com/20210915/third-shot--attempts-to-revive-the-peace-process-havent-lifted-israeli-pms-ratings-heres-why-1089084217.html
614436e103980e0c01539540	https://thewest.com.au/business/public-companies/new-targets-potential-game-changers-for-hot-chili-at-costa-fuego--c-3991935
6144203d03980e0c0150fa28	https://allafrica.com/stories/202109170084.html
61442c9203980e0c01525efc	https://mb.com.ph/2021/09/17/sotto-senators-laud-gordon-for-standing-up-against-duterte-in-ppe-overpricing-probe/
614588d9e10a766242ae4433	https://sputniknews.com/20210918/43-magnitude-earthquake-strikes-los-angeles-county-in-california-1089180748.html
6148131670f7084ab9388004	https://newsinfo.inquirer.net/?p=1490149
61496722aa7e6014fb9a5510	https://allafrica.com/stories/202109210021.html
614d73fcaa7e6014fb23bd9a	https://thewest.com.au/business/public-companies/venus-unveils-julimar-look-a-like-south-west-targets-c-4059028
614d5f17aa7e6014fb212260	https://www.straitstimes.com/world/united-states/tropical-storm-sam-expected-to-become-a-major-hurricane-in-the-us-by-the-weekend
61514c9ce9bfd421a6838312	https://www.spotboye.com/television/television-news/bigg-boss-15-contestant-karan-kundrra-s-ex-girlfriend-anusha-dandekar-reveals-the-direct-reason-for-their-break-up/615147d3d4d109473fda6727
6152b502e9bfd421a6b160e5	https://thewest.com.au/business/public-companies/pegmatites-grow-at-pan-asia-lithium-tin-play-in-thailand-c-4091895
61529a10e9bfd421a6ae587e	https://allAfrica.com/stories/202109280002.html
61540cbde9bfd421a6de778f	https://sputniknews.com/20210929/creepy-statue-of-drowning-girl-leaves-locals-anxious-in-spains-bilbao--1089506096.html
615540a1e9bfd421a60840b9	https://allafrica.com/stories/202109300025.html
615544a4e9bfd421a608af67	https://allafrica.com/stories/202109300039.html
6156ad11e9bfd421a639199f	https://thewest.com.au/business/public-companies/kairos-grows-pilbara-gold-and-lithium-footprint--c-4121721
615aa429e9bfd421a6a5f616	https://www.independent.co.uk/travel/news-and-advice/travel-update-red-list-countries-b1931506.html
615be7a8e9bfd421a6cf99e5	https://home.army.mil/hood/index.php/about/history
615d33d8e9bfd421a6fbea47	https://www.nzherald.co.nz/business/market-close-ocr-call-sours-nz-sharemarket-dollar-weakens/WUBBKEITRLZM2GTNXSYBKNZSVM/
615fca40e9bfd421a6553ee4	https://mysinchew.sinchew.com.my/20211008/6-1-magnitude-quake-shakes-tokyo-more-than-20-injuries-reported/
6161880adf15452e17923463	https://www.breitbart.com/news/over-100-dead-or-missing-after-vessels-capsize-in-dr-congo/
6168b5981854ee70f066a9c5	https://www.independent.co.uk/news/athens-greek-scientists-b1935804.html
61637937c487b32f84494636	https://thewest.com.au/news/crime/fire-damages-amanda-martins-emerald-ink-tattoo-in-westminster-ng-b882034686z
6163c996c487b32f845088e9	https://timesofmalta.com/articles/view/st-paul-shipwrecked-parish-450th-anniversary.906976
616523791854ee70f0e8cbba	https://www.usnews.com/news/world/articles/2021-10-11/china-says-it-carried-out-beach-landing-drills-in-province-opposite-taiwan
616521e31854ee70f0e87f32	https://edition.cnn.com/2021/10/12/china/flooding-china-shanxi-ntl-hnk/index.html
616521171854ee70f0e8470f	https://www.tuko.co.ke/429244-usa-2-killed-plane-crashes-into-residential-area-bursts-into-flames.html
616676b11854ee70f019e00a	https://www.nzherald.co.nz/bay-of-plenty-times/news/bay-dreams-cancels-2022-festivals-it-wouldnt-be-right-to-do-a-watered-down-version/TPE7G6IA4XMLCAFMUQPXQTYH64/
61668fdc1854ee70f01d4644	https://thewest.com.au/news/disaster-and-emergency/walpole-search-missing-boy-heard-crying-for-help-before-fernhook-falls-disappearance-ng-b882038718z
6167c1961854ee70f042c819	https://www.dailymail.co.uk/sport/football/article-10090887/Boost-Premier-League-sides-Argentina-Uruguay-Paraguay-taken-UKs-red-list.html
616913b51854ee70f06f75b1	https://www.afr.com/companies/agriculture/mua-stand-down-helps-save-bumper-wa-crop-20211015-p590bd
616a7dd61854ee70f09b7b65	https://www.news.com.au/world/asia/bali-48-magnitude-earthquake-leaves-locals-dead-including-3yo-girl/news-story/d32da5713565cf8e81a2f00eec9d3491
616a84691854ee70f09c39ee	https://sputniknews.com/20211016/iss-crew-was-woken-up-by-siren-at-night-1089965542.html
616bafd21854ee70f0b92b6e	https://timesofmalta.com/articles/view/cannabis-listen-to-us-as-parents.908062
616bb7241854ee70f0b9c95f	https://timesofmalta.com/articles/view/preparing-for-the-popes-visit.907936
616d12341854ee70f0dbc8c3	https://www.b92.net/eng/news/world.php?yyyy=2021&mm=10&dd=18&nav_id=112005
616d04a41854ee70f0da30b5	https://www.jagonews24.com/en/international/news/58426
616d078a1854ee70f0da8571	https://dailytrust.com/11-persons-killed-in-kwara-road-crash
616fa6011854ee70f034d208	https://www.jpost.com/breaking-news/at-least-34-dead-after-floods-in-north-india-682552
616fe3b81854ee70f03dc39d	https://www.archdaily.com/970463/an-abandoned-70s-building-in-berlin-became-a-contemporary-art-venue-during-the-the-sun-machine-is-coming-down-event
6170f6531854ee70f062d245	https://www.thestar.com.my/aseanplus/aseanplus-news/2021/10/21/early-morning-blast-in-shenyang-barbecue-restaurant-kills-one-injures-33
61712e601854ee70f06aff09	https://www.rnz.co.nz/national/programmes/checkpoint/audio/2018817367/victoria-university-looks-to-expand-vaccination-mandate
6170f9c91854ee70f0633802	https://www.malaymail.com/news/world/2021/10/21/three-killed-in-northern-china-gas-explosion/2014934
617263041854ee70f094979a	https://thewest.com.au/business/public-companies/novo-adds-more-options-with-new-gold-find-near-golden-eagle-mine-c-4306976
6177aa9f0868f665d30754cd	https://thewest.com.au/business/public-companies/surefire-hits-sulphide-rich-zone-at-wa-gold-play-c-4338348
6177ac2a0868f665d30789be	https://thewest.com.au/business/public-companies/lefroy-pounces-on-new-wa-mineral-frontier-c-4338548
6177ae0e0868f665d307cddf	https://www.independent.co.uk/climate-change/news/animal-rebellion-london-defra-climb-b1945326.html
617792590868f665d3040777	https://timesofmalta.com/articles/view/on-this-day-25-years-ago-alfred-sant-stormed-to-electoral-victory.910465
6178ffea0868f665d334f7e4	https://thewest.com.au/business/public-companies/coda-narrows-in-on-queensland-copper-gold-targets-c-4348297
617ba34c0af22951dac064e9	https://thewest.com.au/business/public-companies/todd-river-unveils-promising-mineral-hits-c-4366470
617d03e20af22951daef10ef	https://www.researchgate.net/profile/Vishnu-Rajput
617f88e80af22951da3157f3	https://allafrica.com/stories/202111010082.html
6183aaee0af22951dac1eae4	https://www.archdaily.com/971318/a-riverside-masterplan-in-shenzhen-is-designed-to-prevent-flooding
6184d772073301337c648903	https://thewest.com.au/business/public-companies/novo-uncovers-fresh-targets-near-hemi-gold-discovery-c-4446179
6184d724073301337c644cd1	https://www.reuters.com/article/emerging-markets-asia/emerging-markets-indonesian-rupiah-weakens-on-slow-gdp-growth-idUSL4N2RW10W
6184c504073301337c63fb55	https://mb.com.ph/2021/11/05/mineski-global-launches-mgames/
61861bd4c477954e97f58cf7	https://www.rt.com/usa/539520-multiple-people-injured-stampede-astroworld/
61861e72c477954e97f5cc7d	https://thewest.com.au/news/sharks/port-beach-shark-attack-witnesses-police-praise-heroic-young-boys-who-warned-beachgoers-c-4458576
6188b3b8c477954e97358a16	https://www.theedgemarkets.com/article/melaka-polls-112-candidates-contesting-sixcornered-fights-three-seats
618a2421c477954e97650372	https://www.bbc.co.uk/news/uk-scotland-north-east-orkney-shetland-59210899
618a1182c477954e9762ac9b	https://thewest.com.au/business/public-companies/kula-locks-onto-new-gold-prospect-near-marvel-loch-c-4491789
618a0da8c477954e976241e6	https://allafrica.com/stories/202111090046.html
618cbc5252a4265084f6933e	https://time.com/collection/best-inventions-2021/6113125/supplant/
618dfeab52a426508422f0e8	https://punchng.com/three-die-in-ilorin-jebba-road-crash/
618f560352a42650844da8d4	https://www.dailymail.co.uk/tvshowbiz/article-10197613/Paris-Hilton-wows-NEON-pink-bridal-gown-husband-Carter-Reum-wedding-carnival.html
61933d79fdaf0c631e56c92e	https://www.bernama.com/en/business/news.php?id=2023679
61934d59fdaf0c631e5867c9	https://thewest.com.au/business/public-companies/singular-health-breaks-into-booming-mineral-exploration-market--c-4579634
6194a25b14363161e28d652c	https://www.independent.co.uk/news/world/americas/canada-vancouver-storm-warnings-transport-b1959062.html
619889d014363161e214af34	https://arynews.tv/dubai-bound-flyers-offloaded-twice-from-plane-over-technical-fault/
619c7ac1926f173a9505809d	https://allafrica.com/stories/202111230035.html
619c88f2926f173a95073493	https://thewest.com.au/business/public-companies/maximus-locks-onto-multiple-high-priority-wa-nickel-targets-c-4667809
619cc5f3926f173a95105862	https://www.archdaily.com/972353/european-artist-and-architects-propose-eight-designs-for-the-first-european-pavilion-at-the-venice-biennale
619f2d2e68bbc04b6d8c84c4	https://thewest.com.au/business/public-companies/more-high-grade-gold-at-depth-for-bardoc--c-4701247
619f230068bbc04b6d8b3b08	https://allafrica.com/stories/202111250057.html
61a096f768bbc04b6dbe3e6e	https://www.bbc.co.uk/news/uk-scotland-edinburgh-east-fife-59406225
61a06ca268bbc04b6db8bbb0	https://english.madhyamam.com/middle-east/saudi-arabia/bus-and-truck-collide-in-saudis-madinah-leaving-4-dead-48-injured-879733
61a06f2a68bbc04b6db90589	https://www.freepressjournal.in/world/egypt-unveils-3000-year-old-avenue-of-sphinxes-in-extravagant-luxor-ceremony-see-photos
61a07dd768bbc04b6dbacff7	https://thewest.com.au/news/broome-advertiser/bushfire-emergency-as-out-of-control-blaze-closes-cape-leveque-road-cuts-off-beachside-broome-community-ng-b882088093z
61a46fd94a94ea1555cb4fb1	https://thewest.com.au/business/public-companies/kingwest-grows-sir-laurence-bedrock-gold-discovery-c-4745773
61a713a64a94ea155524f9c9	https://thewest.com.au/business/public-companies/calidus-launches-hunt-for-more-pilbara-gold-c-4775232
61a856a04a94ea15555148d1	https://www.tuko.co.ke/entertainment/celebrities/435577-michelle-ntalami-says-she-protected-makena-njeris-dignity-after-breakup-sign-respect/
61a8583f4a94ea1555517ff7	https://e.vnexpress.net/news/news/vietnam-warship-takes-part-in-asean-russia-naval-drills-4397420.html
61ab022580c2cf16ff8616d1	https://gist.github.com/schuyler/0e508c7c0f55335dfe0c0f9e93c1bd03
61ac4d4f80c2cf16ffa74b68	https://www.dailymail.co.uk/news/article-10276133/Hundreds-Victorian-freedom-protesters-storm-Ballarat-reclaim-Eureka-flag.html
61ac5d3d80c2cf16ffa88c5f	https://thewest.com.au/news/perth/two-injured-in-plane-crash-in-hopeland-near-baldivis-in-same-location-a-man-was-killed-a-year-ago-c-4823026
61ad4dac80c2cf16ffbfec4f	https://thewest.com.au/opinion/editorials/editorial-swimming-pool-lifeguards-are-not-babysitters-c-4823497
61adaab980c2cf16ffc724a8	https://thewest.com.au/business/public-companies/gascoyne-beefs-up-wa-gold-resource-to-over-243000oz-c-4835744
61b19652e00b6f6c87e7c1b0	https://www.9news.com.au/national/wa-bushfire-update-augusta-margaret-river-bushfires-continuing-burn-out-of-control-in-western-australia/580a54b1-ed81-4ed1-85b3-59f8d12497fd
61b2e829e00b6f6c87170a87	https://today.rtl.lu/news/world/a/1830876.html
61b2e6bce00b6f6c8716e8c7	https://www.thenews.com.pk/latest/915624-at-least-53-migrants-killed-in-mexico-road-accident
61b43c24d8a773289dd3ae83	https://www.nbcsandiego.com/news/local/2-injured-after-car-strikes-sdge-crew-on-miramar-road/2814495/
61b5a330d8a773289df69437	https://www.thestar.com.my/news/world/2021/12/12/twelve-missing-in-sicily-as-building-collapses---ansa
61b6de6ad8a773289d1503b1	https://www.indiatoday.in/world/story/gas-explosion-kills-3-sicily-ravanusa-search-for-survivors-underway-1887122-2021-12-13
61b6e46ad8a773289d158e38	https://www.ibtimes.com/kentucky-tornado-death-toll-5-month-old-baby-number-kids-among-dead-3356418
61b9920765287a4b305a3224	https://thewest.com.au/business/public-companies/torian-taps-into-more-wa-gold-at-mt-stirling-c-4962021
61bae56a65287a4b30890516	https://www.news.com.au/national/victoria/news/commuter-chaos-after-tram-derails-following-collision-with-car-on-collins-street-melbourne/news-story/4850fea6bd9f8807a01ee32c8b1dd688
61bae5e465287a4b308925ed	https://thewest.com.au/business/public-companies/venture-lands-monster-tin-hit-in-tasmania-c-4977426
61bd8a7465287a4b30df780a	https://wtop.com/asia/2021/12/typhoon-leaves-19-dead-many-homes-roofless-in-philippines/
61bd8db965287a4b30dfcace	https://www.thejournal.ie/23-killed-philippines-5634517-Dec2021/
61bec9b165287a4b30fe68cd	https://menafn.com/1103394040/UAE-Magnitude-52-earthquake-occurs-near-southern-Greece
61bed1bd65287a4b30ff1e21	https://www.dailymail.co.uk/news/article-10325457/Sydney-Melbourne-mini-lockdown-thousands-cancel-restaurant-bookings-Covid-fear.html
61bedfb465287a4b30003d4f	https://www.news24.com/news24/world/news/pics-typhoon-rai-death-toll-climbs-as-affected-filipinos-ask-for-help-20211219
61bed1b665287a4b30ff16f8	https://www.nst.com.my/world/world/2021/12/755913/two-adults-two-children-die-australia-light-plane-crash
61bed2c365287a4b30ff387b	https://ewn.co.za/2021/12/19/75-reported-dead-as-philippines-is-pummeled-by-typhoon-rai
61c0358565287a4b3020a539	https://english.aawsat.com/home/article/3368851/one-four-somalis-face-acute-hunger-due-drought
61c0393065287a4b302128bd	https://pubmed.ncbi.nlm.nih.gov/24162092/
61c2c406a9e7a6047dc4c705	https://www.republicworld.com/world-news/rest-of-the-world-news/malaysia-floods-death-toll-climbs-to-17-nearly-70000-people-displaced-nationwide.html
61c2c124a9e7a6047dc457c1	https://www.aljazeera.com/news/2021/12/22/one-dead-at-least-70-missing-after-landslide-at-myanmar-jade-mine-rescue-team
61c42888d81dc716666bf67c	https://scroll.in/latest/1013466/release-j-k-human-rights-activist-khurram-parvez-united-nations-urges-centre-again
61c594c4d81dc716669d6424	https://punchng.com/gas-explosion-rocks-lagos-on-christmas-eve/
61c6b73fd81dc71666bd50c6	https://www.jagonews24.com/en/international/news/59505
61c6cc69d81dc71666bf697c	https://www.independent.co.uk/news/world/europe/at-least-16-migrants-dead-in-greek-shipwreck-b1982209.html
61c8166fd81dc71666dcebfa	https://thewest.com.au/news/education/was-young-founders-can-bring-new-perspective-to-business-but-more-support-is-needed-c-5019844
61caab40d81dc71666269c27	https://www.bernama.com/en/crime_courts/news.php?id=2038212
61cc15ba19eaad099f731586	https://nationalinterest.org/blog/reboot/us-military-dropped-more-200000-pounds-equipment-exercise-198575
61cbff7d19eaad099f70423f	https://www.dailymail.co.uk/tvshowbiz/article-10351915/Identical-triplets-simultaneously-engaged-Christmas-proposals.html
61cd512519eaad099f99ff44	https://www.dailymail.co.uk/tvshowbiz/article-10354865/Paris-Hilton-husband-Carter-Reum-break-honeymoon-shop-Christmas-gifts.html
61cea06219eaad099fc24d10	https://www.dailymail.co.uk/tvshowbiz/article-10357801/Taeuber-triplets-admit-triple-engagement-didnt-happen.html
61cea10b19eaad099fc26b35	https://www.thestar.com.my/news/world/2021/12/31/philippine-death-toll-from-its-strongest-typhoon-of-year-tops-400
61d533e419eaad099f6c0715	https://timesofmalta.com/articles/view/north-korea-fires-suspected-ballistic-missile-into-sea.925675
61d687de19eaad099f95cdbf	https://www.nbcsandiego.com/news/local/sdpd-fbi-need-help-in-identifying-la-jolla-bank-robber/2832161/
61d7d91219eaad099fbec9bb	https://www.dailymail.co.uk/tvshowbiz/article-10377861/Elle-Macphersons-son-Flynn-shares-rare-selfie-DJ-girlfriend-Anna-Ferran.html
61da7a2d19eaad099f088178	https://newsinfo.inquirer.net/?p=1538088
61da815619eaad099f09229f	https://indiaeducationdiary.in/farm-mechanization-custom-hiring-centre-a-tool-for-improving-socio-economic-status-of-farmers/
61e6c86f0fe0b91767fe9dae	https://www.accesswire.com/684207/Resgreen-Group-Announces-Creation-of-Virtual-Showroom-for-Clients
61e7b93a0fe0b917671d9c28	https://thewest.com.au/business/public-companies/strickland-strikes-gold-again-at-yandal-in-wa-c-5370167
61e8fd440fe0b917674bfedc	https://www.tbsnews.net/bangladesh/2-killed-wfp-pickup-truck-crashes-autorickshaw-coxs-bazar-359812
61e921e70fe0b91767515584	https://www.tbsnews.net/bangladesh/2-killed-wfp-pickup-truck-collides-head-autorickshaw-coxs-bazar-359812
61ea57040fe0b917677c6b62	https://www.abc.net.au/news/2022-01-21/17-killed-59-injured-by-explosion-in-western-ghana/100773908
61ed01a00fe0b91767c982aa	https://www.perthnow.com.au/entertainment/survivor-star-felicity-palmateer-calls-on-west-aussies-to-help-beat-guinness-world-record-c-5416295
61ecf65e0fe0b91767c8a883	https://timesofmalta.com/articles/view/china-cuts-interest-rate-as-growth-risks-worsen.929338
61ee525f0fe0b91767eabfce	https://thewest.com.au/business/public-companies/latin-poised-to-probe-brazilian-lithium-ground-c-5427348
61ee43380fe0b91767e93dc0	https://www.thehindubusinessline.com/news/world/uae-shoots-down-2-ballistic-missiles-fired-by-houthis-over-abu-dhabi/article64937052.ece
61efa1400fe0b91767175c64	https://thewest.com.au/travel/economy/perth-inflation-hits-20-year-high-c-5438801
61f23ab00fe0b9176772c7eb	https://www.oann.com/u-s-crop-insurance-payouts-rise-sharply-as-climate-change-worsens-droughts-floods/
61f396540fe0b917679bd3bb	https://thewest.com.au/business/public-companies/tambourah-onto-nickel-copper-pge-gravity-targets-c-5480969
61f398430fe0b917679c03ab	https://thewest.com.au/business/public-companies/white-cliff-advances-wa-gold-and-lithium-hunt-c-5481055
61f530140fe0b91767cdf97a	https://www.archdaily.com/975889/walk-over-the-quarry-henkai-architekti-plus-zahrada-park-krajina
61f789170fe0b9176706fc3c	https://thewest.com.au/business/public-companies/javelin-completes-aeromagnetic-survey-at-mt-ida-c-5512567
61f77c190fe0b91767058b04	https://timesofmalta.com/articles/view/north-korea-confirms-most-powerful-missile-test-since-2017.931336
61f9883b0fe0b917674c0d9f	https://www.dailymail.co.uk/news/article-10462861/Flooding-kills-11-people-Ecuador-capital.html
61fcf16f0fe0b91767adfd85	https://www.volcanodiscovery.com/krakatau/news/171929/Krakatau-Volcano-Volcanic-Ash-Advisory-CONTINUOUS-VA-EMISSIONS-TO-FL070-EXT-E-OBS-VA-DTG-040640Z-to-.html
61fe12900fe0b91767cca61c	https://www.urdupoint.com/en/pakistan/four-miners-killed-due-to-gas-explosion-in-co-1463386.html
61fe5a050fe0b91767d31a75	https://tass.com/world/1398125
61ff73450fe0b91767e9ed56	https://thewest.com.au/news/disaster-and-emergency/bridgetown-blaze-promising-update-as-dfes-tells-locals-fire-very-close-to-being-contained-c-5588689
61ff66430fe0b91767e8f045	https://www.volcanodiscovery.com/app/earthquakes/quake-info/6635174/mag4quake-Feb-6-2022-93km-NNW-of-Uttarkashi-Uttarakhand-India.html
61ff95b50fe0b91767ecc435	http://www.dha.gov.ae/en/pages/careers.aspx
6200c64c0fe0b917670623b1	https://thewest.com.au/news/disaster-and-emergency/wickepin-and-corrigin-residents-forced-to-flee-bushfires-spend-the-night-at-pingellys-evacuation-centre-c-5601251
620209210fe0b917672b8e9d	https://www.dailymail.co.uk/tvshowbiz/article-10488019/MAFS-2022-Dumped-groom-Simon-Blackburn-smokes-shirtless-Melbourne.html
620209350fe0b917672b9cd2	https://economictimes.indiatimes.com/markets/forex/rupee-gains-vs-dollar-as-crude-prices-retreat-bonds-rally-on-auction-cancellation/articleshow/89422489.cms
620217cb0fe0b917672d1754	https://allafrica.com/stories/202202080124.html
620375530fe0b9176756c1d9	https://www.sciencedirect.com/science/article/abs/pii/S1040618221004602
6204a9fc0fe0b917677c9341	https://www.bernama.com/en/business/news.php?id=2050852
6204b3280fe0b917677d9595	https://www.pcgamer.com/contamination-leads-to-the-loss-of-over-65-exabytes-of-wd-and-kioxia-3d-nand/
6204ab620fe0b917677cb513	https://www.volcanodiscovery.com/earthquakes/quake-info/6641547/mag4quake-Feb-10-2022-Mexico-128-Km-al-noreste-de-Chiapas-Mexico.html
6205fd030fe0b91767a6adfc	https://www.deccanherald.com/election/uttar-pradesh/mukhtar-ansari-to-contest-from-mau-on-sbsp-ticket-1080369.html
6208ae8a0fe0b91767f3ea9e	https://www.theguardian.com/environment/2022/feb/13/early-spring-changing-behaviour-flora-fauna-climate-change
6209f4460fe0b91767133950	https://www.dailymail.co.uk/news/article-10509775/Sydney-Melbourne-swelter-hot-sunny-days-rain-way.html
6209ff4d0fe0b91767146731	https://thewest.com.au/business/public-companies/arrow-lights-up-major-gold-trend-in-burkina-faso-c-5693320
6209f34c0fe0b91767132643	https://economictimes.indiatimes.com/markets/stocks/news/asia-stocks-skid-on-ukraine-fears-oil-at-7-year-peak/articleshow/89556456.cms
6209f2860fe0b917671308dd	https://www.wionews.com/photos/russia-belarus-drill-fighters-tanks-tornado-rocket-launchers-in-operation-453118
620c96199766871f7a2e9ab7	https://allafrica.com/stories/202202160043.html
620e9c5787819f56e968ddd7	https://www.esquire.com/news-politics/politics/a39124080/house-republicans-iran-nuclear-deal-letter-liz-cheney/
620df99487819f56e94dbf0e	https://www.republicworld.com/world-news/south-america/brazil-94-killed-in-landslides-and-flash-floods-triggered-by-heavy-rains-in-petropolis-articleshow.html
62108bca87819f56e9ba02b8	https://www.deccanherald.com/national/east-and-northeast/3-poll-personnel-killed-25-injured-as-bus-overturns-in-odishas-nabarangpur-1083074.html
6215cfe83cfee11b49807f68	https://www.indiatvnews.com/business/news/bank-strike-deferred-to-march-28-29-2022-02-23-761089
6215d1f53cfee11b4980b267	https://www.dawn.com/news/1676497
6215dd3f3cfee11b498240c8	https://thewest.com.au/business/public-companies/round-two-complete-at-burracoppin-for-askari-c-5812288
621871d03cfee11b49ecd15d	https://www.stylist.co.uk/fitness-health/wellbeing/gut-health-physical-injury/626720
6218b3ad3cfee11b49f86a10	https://asia.nikkei.com/Spotlight/Society/Number-of-newborns-in-Japan-reached-record-low-last-year
621881503cfee11b49ef1aa4	https://www.bbc.com/news/uk-scotland-60518295
6219dd513cfee11b49231574	https://japantoday.com/category/world/deadly-floods-hit-eastern-australia
621c675f3cfee11b496e8e68	https://nypost.com/2022/02/28/major-floods-swamp-australias-east-coast-claiming-7-lives/
621c73c43cfee11b49704281	https://www.bbc.com/news/world-europe-60551688
621db7a73cfee11b49a1a634	https://www.dailymail.co.uk/tvshowbiz/article-10563319/Married-Sight-Mishel-Karen-51-teases-lesbian-threesome-scene.html
6222fe753cfee11b496c2727	https://www.nbcsandiego.com/news/national-international/north-korea-fires-ballistic-missile-in-extension-of-testing/2887349/
6225ceac3cfee11b49bdb19c	https://www.ted.com/talks/katrine_marcal_may_the_4th_revolution_be_feminist
6229ae0db37bf36b1b912e48	https://www.news24.com/news24/southafrica/local/mthathaexpress/boxer-launches-pioneering-agri-project-in-ec-20220308-3
622ae860b37bf36b1bbff480	https://www.dailymail.co.uk/tvshowbiz/article-10601427/Abbie-Chatfield-flaunts-curves-corset-mini-skirt-Tottis-Bondi.html
622ae6f5b37bf36b1bbfc20d	https://news.bitcoin.com/reef-launches-nft-team-focused-on-graffiti-and-electronic-music-artists/
622c7c00b37bf36b1bef18b7	https://thewest.com.au/news/wa/harvey-fire-bushfire-watch-and-act-warning-issued-for-town-south-of-perth-c-6031641
622da257b37bf36b1b11a941	https://thewest.com.au/news/bushfires/bushfire-emergency-warning-in-place-for-donnelly-river-huts-in-the-shire-of-manjimup-c-6040254
622da529b37bf36b1b1200d1	https://thewest.com.au/news/conflict/russia-pounds-ukraine-military-range-c-6040408
622ee96cb37bf36b1b368e9f	https://7news.com.au/news/wa/elderly-couple-saved-from-burning-wreck-in-horror-weekend-caravan-crash-in-harvey-wa-c-6050358
622ee38ab37bf36b1b35b137	https://mb.com.ph/2022/03/14/ndrrmc-no-tsunami-alert-but-minor-damages-reported-after-occidental-mindoro-earthquake/
6230418eb87efd6cd0aade99	https://thewest.com.au/business/public-companies/torque-shores-up-wa-gold-corridor-with-new-anomalies-c-6066263
62319aa220f81401890017a4	https://www.rt.com/news/552038-north-korea-missile-test/
6231828520f8140189fc4378	https://apnews.com/article/russia-ukraine-roman-abramovich-kyiv-business-europe-4b454893e43526a2103c80e8562cbd73
6234347e20f814018966051b	https://www.news.com.au/world/north-america/child-drives-pickup-truck-and-kills-9/news-story/0f1fa0caab7e925479e8f90e0720d29c
6234732020f81401897141e9	https://www.archdaily.com/978721/angelo-candalepas-and-associates-selected-to-design-australias-largest-contemporary-art-gallery
6236cde920f8140189bbf0cc	https://www.thedailystar.net/news/bangladesh/accidents-fires/news/2-killed-motorcycle-rams-truck-dinajpur-2986566
6238184820f8140189e0ec5f	https://www.nbcboston.com/news/politics/ketanji-brown-jackson-biden-supreme-court-pick-to-enter-confirmation-hearings/2674299/
623826e120f8140189e2ef65	https://thewest.com.au/business/public-companies/aurumin-takes-reigns-at-sandstone-gold-project--c-6150106
62396ec120f8140189143f0a	https://allafrica.com/stories/202203220039.html
6239719420f814018914a6eb	https://propakistani.pk/lens/sajal-aly-fuels-divorce-rumors-drops-ahad-raza-mirs-name-from-instagram/
623ad10020f81401894a79ff	https://thewest.com.au/business/public-companies/maximus-onto-shallow-wa-nickel-copper-cobalt-c-6177259
623abcf620f8140189476572	https://www.philstar.com/headlines/2022/03/23/2169365/us-philippines-balikatan-exercises-year-be-largest-ever
623accbd20f814018949c236	https://tv.guardian.ng/science-tech/for-25-cents-a-day-poor-nigerians-get-a-shot-at-science-education/
623ad63520f81401894b7bc5	https://www.independent.co.uk/news/uk/office-for-national-statistics-inflation-cpi-bank-of-england-holly-williams-b2041927.html
623c1c0420f81401897e17f8	https://www.bbc.com/news/uk-england-cornwall-60852025
623eb17920f8140189dfeb8c	https://www.thestar.com.my/news/world/2022/03/26/russia-conducts-military-drills-on-isles-disputed-with-japan--media
623ebc4120f8140189e11a73	https://www.thedailystar.net/news/asia/south-asia/news/tilted-bangladeshi-cargo-ship-hemmed-oil-spill-barrier-kolkata-port-2990866
624058ff20f81401890f1bab	https://www.newsmax.com/newsfront/colorado-wildfire/2022/03/27/id/1063058/
6240046120f814018904cc88	https://www.dailymail.co.uk/news/article-10656391/At-19-000-ordered-evacuate-amid-fast-moving-Colorado-Boulder-wildfire-evacuation-latest.html
6242cd9d8ccd40111bef2ce2	https://www.bbc.com/news/uk-england-london-60911505
6242d52a8ccd40111bf0af94	https://www.bbc.co.uk/news/uk-england-london-60911505
6242c1328ccd40111beca88d	https://thewest.com.au/business/public-companies/venture-minerals-closing-in-on-mount-lindsay-tin-mine-c-6250313
6242c24b8ccd40111bece7d1	https://www.latimes.com/world-nation/story/2022-03-29/peru-president-survives-second-impeachment-attempt
6242a56d8ccd40111be7fd1e	https://www.dailypioneer.com/2022/top-stories/massive-fire-breaks-out-at-ghazipur-landfill-site--delhi-govt-seeks-report.html
6243fdd18ccd40111b1dff06	https://www.devdiscourse.com/article/law-order/1982786-j-k-2-let-militants-killed-in-encounter-one-carried-id-card-of-media-say-police
6243fdcb8ccd40111b1dfcbc	https://www.devdiscourse.com/article/law-order/1982789-six-pakistani-peacekeepers-killed-in-helicopter-crash-in-congo
624414bc8ccd40111b221a16	https://www.iol.co.za/news/politics/opinion/when-you-are-poor-you-are-poor-no-matter-your-race-3ebc98af-49d3-4b9f-bf57-38e0ada4d74a
6243f8a68ccd40111b1d207b	https://pmnewsnigeria.com/2022/03/30/6-pakistanis-one-russian-serbian-dead-in-ghastly-helicopter-crash/
624546068ccd40111b515cdc	https://www.theepochtimes.com/navy-aircraft-crashes-in-virginia-waters-1-dead-two-rescued-official-says_4373699.html
624564f38ccd40111b56890b	https://thewest.com.au/business/public-companies/great-southern-doubles-down-on-duketon-gold-chase-c-6277818
624c01a88ccd40111b3c17b6	https://www.indiatimes.com/trending/social-relevance/images-wreckage-antonov-an-225-mriya-worlds-largest-plane-566087.html
624d31a98ccd40111b6a42c2	https://www.dailymail.co.uk/tvshowbiz/article-10690745/Model-Natalie-Roser-proves-ultimate-glamazon-skimpy-bikini.html
624d31158ccd40111b6a30cf	https://www.deccanherald.com/international/world-news-politics/sri-lankas-doctors-to-protest-against-drugs-shortage-as-crisis-persists-1098105.html
624d3a638ccd40111b6ba154	https://allafrica.com/stories/202204060054.html
624ea0128ccd40111ba2e2e5	https://thewest.com.au/business/public-companies/mineral-commodities-eyes-wa-graphite-targets-c-6369388
624e905f8ccd40111b9ff0ea	https://www.nzherald.co.nz/business/market-close-us-fed-plan-fails-to-move-nz-sharemarket/KMRLWT32AQ3GPFCEOSGT3HWIWQ/
624ea51f8ccd40111ba3d1d4	https://www.independent.co.uk/news/uk/royal-navy-plymouth-ministry-of-defence-the-sun-mod-b2052743.html
624ff1ca8ccd40111bd74628	https://www.news24.com/news24/southafrica/local/pe-express/dws-expresses-concern-over-declining-water-levels-in-nelson-mandela-bay-and-rest-of-ec-20220408
625159e88ccd40111b0a63b7	https://thewest.com.au/news/disaster-and-emergency/wa-family-saved-after-boat-sinks-off-jurien-bay-coast-c-6392619
625278fe8ccd40111b28c3ac	https://unb.com.bd/category/World/pressure-mounts-on-sri-lanka-leader-to-quit-as-crisis-grows/90866
62528ea48ccd40111b2b5a43	https://reliefweb.int/report/philippines/tropical-storm-megi-agaton-philippines-flash-update-1-10-apr-2022
6253e3af8ccd40111b52be97	https://thewest.com.au/business/public-companies/high-grade-hits-for-venus-rox-ahead-of-gold-tally-c-6413273
6253c72b8ccd40111b4e1119	https://www.dailymail.co.uk/news/article-10706595/Bronx-woman-ambushed-two-gunmen-hopped-parked-car-30-000-watch.html
6253cbfc8ccd40111b4ec68b	https://www.tbsnews.net/bangladesh/norwester-destroys-over-200-houses-brahmanbaria-401262
6253e54c8ccd40111b532596	https://www.news.com.au/national/nsw-act/news/ambos-ramp-up-industrial-action-over-staff-shortages/news-story/b437ea99017e0f13f9182e490760575c
6253d5798ccd40111b502d4f	https://www.dailymail.co.uk/news/article-10706509/Mercedes-Honda-spend-45-minutes-locked-tense-standoff-Melbourne-parking-spot.html
6253ed1d8ccd40111b5494ba	https://thewest.com.au/business/public-companies/american-west-onto-54-per-cent-direct-ship-copper--c-6413395
6253ed1e8ccd40111b549828	https://www.independent.co.uk/news/uk/home-news/thousands-of-barristers-to-strike-over-legal-aid-b2055306.html
6253d18d8ccd40111b4f83dd	https://news.abs-cbn.com/news/04/11/22/agaton-affects-136000-in-visayas-mindanao-ndrrmc
625538dd8ccd40111b84b445	https://thewest.com.au/business/public-companies/antilles-hits-more-high-grade-cuban-gold-and-silver-c-6426329
62553a678ccd40111b84ffc1	https://www.independent.co.uk/life-style/love-sex/kim-kardashian-pete-davidson-pda-instagram-b2056130.html
62551f518ccd40111b8080c5	https://helenastales.weebly.com/blogue/does-the-sealand-skull-prove-extraterrestrials-visited-earth
62566c318ccd40111bb2af27	https://www.thehindu.com/videos/watch-what-is-happening-in-the-horn-of-africa/article65317093.ece
625ba69e50362340dcf4b53a	https://www.asahi.com/ajw/articles/14598809
62590dea50362340dc83a80c	https://economictimes.indiatimes.com/news/defence/powerful-explosions-heard-in-kyiv-after-russian-warship-sinks/articleshow/90858696.cms
625a78c350362340dcc577cd	https://www.tbsnews.net/bangladesh/awami-league-wants-use-state-apparatus-stay-power-bnp-404082
625a671e50362340dcc273f9	https://metro.co.uk/2022/04/16/ukraine-more-russia-airstrikes-rock-kyiv-after-moskva-sinking-16478234/
625d2c4550362340dc2a3a90	https://apnews.com/article/middle-east-jerusalem-israel-west-bank-d7a308e3c0872ac01a51d745626e7303
625fc10350362340dc95bf95	https://thewest.com.au/business/public-companies/godolphin-prepares-for-nsw-rare-earths-campaign-c-6512407
625fb18250362340dc92e278	https://apnews.com/article/middle-east-africa-lifestyle-egypt-cairo-912547fe6b4024ad3e17fc75aeb0619d
625fc3cc50362340dc965df6	https://www.iol.co.za/capeargus/news/emergency-funds-for-joe-slovo-held-up-due-to-discrepancies-in-number-of-fire-victims-37e3a0d9-161a-4bdf-96bf-b48c04896ed7
6261155250362340dccf26f3	https://www.standard.co.uk/news/politics/nadhim-zahawi-smacking-ban-england-wife-wales-scotland-b995404.html
6263b51e50362340dc374a17	https://thewest.com.au/news/manjimup-bridgetown-times/hester-brook-crash-18-year-old-man-dies-in-horror-crash-that-shut-down-south-western-highway-c-6552565
6264f4af50362340dc5b0386	https://www.dailymail.co.uk/tvshowbiz/article-10747699/Novak-Djokovic-consumes-drink-time-arrives-Melbourne-Australian-Open.html
6264ef9f50362340dc5a7e68	https://economictimes.indiatimes.com/markets/stocks/news/sanctions-on-russian-products-would-have-high-negative-bearings-on-global-and-indian-equities-mitul-shah/articleshow/91045621.cms
62664e5d50362340dc835af5	https://www.tbsnews.net/splash/rihanna-aap-rocky-step-out-first-outing-his-release-jail-409122
6266415f50362340dc81561b	https://www.devdiscourse.com/article/science-environment/2014841-warmer-summers-threaten-antarcticas-giant-ice-shelves-because-of-the-lakes-they-create
626791a650362340dcb423a8	https://www.ebay.co.uk/itm/325163677855
6267ac6150362340dcb8bed2	https://thewest.com.au/business/public-companies/millrose-holding-solid-gold-system-says-strickland-c-6586454
6268fc82bbcb21142fcd32f6	https://www.independent.co.uk/news/health/diabetes-foot-amputations-uk-data-b2066357.html
62693445bbcb21142fd805f8	https://montreal.ctvnews.ca/montreal-and-laval-daycares-threaten-strike-day-in-early-may-1.5878035
626b83f07272dd6d19d169de	https://www.timeslive.co.za/sunday-times/lifestyle/2022-04-29-ancient-clues-in-remote-greenland-cave-help-gauge-climate-change/
626ba4487272dd6d19d6a1f0	https://www.standard.co.uk/business/elon-musk-tesla-shre-sale-4-billion-twitter-takeover-b997076.html
626b84a47272dd6d19d17917	https://www.afr.com/world/asia/thousands-strike-as-sri-lanka-teeters-on-brink-of-bankruptcy-20220429-p5ahah
626b85b17272dd6d19d1af27	https://nypost.com/2022/04/29/california-homeless-encampment-fire-erupts-at-henry-j-kaiser-convention-center/
626cf5097272dd6d1904fca3	https://www.rt.com/russia/554759-ukraine-warplane-bryansk-attack/
626e25287272dd6d19256db4	https://www.newsbreak.com/news/2588803847511/firefighters-battling-new-mexico-blaze-brace-for-wind
626e2a107272dd6d1925e5df	https://www.dailymail.co.uk/tvshowbiz/article-10771991/MAFS-Ella-Ding-Brent-Vitiello-head-Cairns-romantic-getaway.html
626f98d87272dd6d194cd42b	https://www.thehindubusinessline.com/economy/agri-business/kerala-to-conduct-feasibility-study-on-climate-smart-coffee/article65375036.ece
626f78107272dd6d19487408	https://www.nzherald.co.nz/business/market-close-nz-dollar-falls-to-near-two-year-low-as-wall-street-plunge-drags-shares-down/WKIJHJDARU7SHYUCQXC57YLWZQ/
626f77287272dd6d19486ad5	https://www.jagonews24.com/en/international/news/61621
626f97037272dd6d194c935d	https://thewest.com.au/business/public-companies/kaiser-nails-ultra-high-grade-gold-hit-in-victoria--c-6652457
626f97f57272dd6d194cbed1	https://thewest.com.au/business/markets-wrap-asx-tech-stocks-smashed-as-traders-brace-for-rba-interest-rate-hike-c-6652712
6270f3a97272dd6d1978e6b5	https://thewest.com.au/business/public-companies/major-boost-to-wa-projects-exploration-for-st-george-c-6666529
627231217272dd6d199c2a4e	https://www.volcanodiscovery.com/earthquake/news/179538/Significant-51-quake-hits-near-Arawa-Bougainville-Papua-New-Guinea.html
627255807272dd6d19a6a63c	https://www.cbc.ca/news/canada/newfoundland-labrador/cardiac-surgery-wait-list-nl-1.6439609
627374b532245c7ded7eacdc	https://www.nzherald.co.nz/business/market-close-solid-gain-for-nz-shares-after-fed-buttons-back-on-rate-rise/XJPV4BYS2JDMQ5KCMAMBOVBOEU/
6274c09a32245c7dedb07400	https://www.dailymail.co.uk/tvshowbiz/article-10788521/Sophie-Turner-shows-growing-baby-bump-dress-date-night-Joe-Jonas-NYC.html
62762ea07a276021bdddc933	https://english.telugustop.com/n-korea-fires-unidentified-projectile-seoul-latest-eng-news-1470937
627617327a276021bddae035	https://www.devdiscourse.com/article/technology/2028541-nkorea-fires-short-range-ballistic-missile---s-korea-military
627612fd7a276021bdda5fe3	https://news.am/eng/news/700577.html
627622257a276021bddc4169	https://www.thedailystar.net/news/bangladesh/accidents-fires/news/6-killed-collision-between-2-buses-natore-3018321
6278d6fecc7a1d2d20f9dac7	https://www.rt.com/russia/555152-russia-vday-parade-full/
627a0984cc7a1d2d2024b83a	https://news.am/eng/news/700939.html
627a056acc7a1d2d20241aeb	https://www.malaymail.com/news/malaysia/2022/05/10/floods-in-sabah-affect-49-villages-in-beaufort-tenom/2058068
627b707ecc7a1d2d2058bd2a	https://thewest.com.au/business/public-companies/riedel-extends-high-grade-us-gold-targets-c-6761631
627b72b9cc7a1d2d205912c6	https://www.bbc.com/news/uk-wales-61405119
627e17b10f1e1d0b015345c5	https://thewest.com.au/news/disaster-and-emergency/fisherman-rescued-after-dingy-accident-at-rockingham-sound-by-emergency-crews-in-nearby-in-training-drill-c-6788251
627df6fa49ee0b676944bf62	https://www.9news.com.au/national/queensland-flood-weather-update-residents-speak-out-second-flooding-event-months/f60cde01-de57-4538-a640-82b96a3bfa74
627dfb540f1e1d0b014f39ef	https://www.abc.net.au/news/2022-05-13/boat-capsizes-near-puerto-rico-suspected-migrants/101065562
627fa3c00f1e1d0b018d7917	https://hotair.com/jazz-shaw/2022/05/14/time-to-preemptively-boot-turkey-out-of-nato-n469320
627f550c0f1e1d0b01827cf1	https://www.thedailystar.net/news/bangladesh/accidents-fires/news/7-killed-bus-private-car-collide-gopalganj-3023316
6280b64f0f1e1d0b01aa930e	https://thewest.com.au/news/disaster-and-emergency/york-elderly-driver-suffers-neck-and-spinal-injuries-in-two-car-crash-in-wheatbelt-east-of-perth-c-6805020
6281f63e0f1e1d0b01ce710a	https://weather.com/en-IN/india/news/news/2022-05-16-at-least-three-people-dead-several-missing-in-assam-floods-and
6281f2130f1e1d0b01cdba0a	https://www.republicworld.com/india-news/accidents-and-disasters/assam-floods-nearly-57000-people-across-7-districts-impacted-three-deaths-reported-articleshow.html
62835fd10898d97e34c3ef21	https://www.washingtonpost.com/nation/2022/05/17/calf-canyon-hermits-peak-fire-new-mexico/
628496190898d97e34f12b6f	https://www.jagranjosh.com/current-affairs/assam-floods-2022-rail-links-road-cut-off-4-lakh-people-affected-imd-issues-red-alert-1652854329-1
628491640898d97e34f0716e	https://apnews.com/article/russia-ukraine-government-and-politics-sweden-recep-tayyip-erdogan-bb85591c4cf0335cc053faccce26df32
628490150898d97e34f03c4f	https://bdnews24.com/world/africa/2022/05/18/nigeria-gas-explosion-kills-nine-near-market
6285ed9e0898d97e3425663a	https://reliefweb.int/report/world/global-report-internal-displacement-2022-grid-2022-children-and-youth-internal-displacement-enar
628734d40898d97e3456ab1c	https://www.dailymail.co.uk/news/article-10835973/Girgarre-parents-reveal-Victorias-triple-0-crisis-baby-boy-unresponsive.html
628759f20898d97e345ce1fd	https://www.news24.com/fin24/markets/markets-up-after-china-cuts-key-interest-rate-rand-strengthens-2-20220520
6288a0400898d97e348a6ad1	https://www.bbc.com/news/world-europe-61533713
6288a3240898d97e348ac9b3	https://www.bbc.co.uk/news/world-europe-61533713
6288a2050898d97e348aa98a	https://thewest.com.au/news/natural-disasters/earthquake-hits-north-of-norways-svalbard-c-6885894
6288a46e0898d97e348afc05	https://www.independent.co.uk/independentpremium/voices/cost-living-prices-boris-johnson-b2083941.html
6289ed4e0898d97e34aaaf8c	https://economictimes.indiatimes.com/news/india/iaf-deploys-choppers-to-rescue-flood-affected-people-in-assam/articleshow/91719735.cms
628b43400898d97e34d3ed11	https://www.sandiegouniontribune.com/news/nation-world/story/2022-05-23/deluges-of-rain-flood-parts-of-india-bangladesh
628b4f5d0898d97e34d633d2	https://www.iol.co.za/pretoria-news/news/laudium-campaign-to-raise-awareness-of-cancer-lauded-e0aafc6a-8cfd-4d50-b066-b1ae7a09a85f
628c94330898d97e340654ea	https://thewest.com.au/news/aviation/virgin-australia-a320-fifo-flight-issues-mayday-c-6921490
628cce000898d97e3411a5d0	https://www.foxnews.com/media/california-jewelry-store-employees-fight-robbers
628c84950898d97e34037ce7	https://english.mathrubhumi.com/news/india/assam-flood-death-toll-rises-to-25-6-5-lakh-hit-1.7543906
[truncated: 210 more rows]
